# Supplementary material for: Keeping All the PIECES: Phylogenetically Informed Ex Situ Conservation of Endangered Species
Source: PLoS One. 2016 Jun 3;11(6):e0156973. doi: 10.1371/journal.pone.0156973 (PMC4892560; doi:10.1371/journal.pone.0156973)
Supplement: S1 Appendix — (XLSM) [file pone.0156973.s001.xlsm]

## Sheet: SpeciesList
Species.natserve	Species.tnrs	Family	Genus	GE	GE.num	GE.scale	SeedBank.count	SeedBank.scale	LivColls.count	LivColls.scale	ED	ED.scale	Genus.GE.num	Genus.GE.scale	Genus.SeedBank.PropUncoll	Genus.LivColls.PropUncoll	EDGE.score
Abildgaardia_ovata	Fimbristylis_ovata	Cyperaceae	Abildgaardia	R5	0	0	0	1	1	0.870485	1.8016	0.189352	0	0	1	0	1.03019
Abronia_alpina	Abronia_alpina	Nyctaginaceae	Abronia	R2	3	0.75	0	1	0	1	1.53503	0.17075	1.55556	0.388889	0.518519	0.592593	3.00965
Abronia_ameliae	Abronia_ameliae	Nyctaginaceae	Abronia	R3	2	0.5	3	0.36907	0	1	2.42964	0.226982	1.55556	0.388889	0.518519	0.592593	2.61875
Abronia_ammophila	Abronia_ammophila	Nyctaginaceae	Abronia	R1	4	1	2	0.5	1	0.870485	1.53503	0.17075	1.55556	0.388889	0.518519	0.592593	3.70279
Abronia_angustifolia	Abronia_angustifolia	Nyctaginaceae	Abronia	R5	0	0	0	1	0	1	1.53503	0.17075	1.55556	0.388889	0.518519	0.592593	0.930206
Abronia_argillosa	Abronia_argillosa	Nyctaginaceae	Abronia	R3	2	0.5	0	1	0	1	1.53503	0.17075	1.55556	0.388889	0.518519	0.592593	2.3165
Abronia_bigelovii	Abronia_bigelovii	Nyctaginaceae	Abronia	R3	2	0.5	0	1	0	1	4.55839	0.316815	1.55556	0.388889	0.518519	0.592593	3.1016
Abronia_carletonii	Abronia_fragrans	Nyctaginaceae	Abronia	R4	1	0.25	0	1	0	1	2.42964	0.226982	1.55556	0.388889	0.518519	0.592593	1.9256
Abronia_elliptica	Abronia_elliptica	Nyctaginaceae	Abronia	R5	0	0	0	1	1	0.870485	1.53503	0.17075	1.55556	0.388889	0.518519	0.592593	0.930206
Abronia_fragrans	Abronia_fragrans	Nyctaginaceae	Abronia	R5	0	0	2	0.5	5	0.665208	2.42964	0.226982	1.55556	0.388889	0.518519	0.592593	1.23246
Abronia_gracilis	Abronia_gracilis	Nyctaginaceae	Abronia	R3	2	0.5	0	1	0	1	1.53503	0.17075	1.55556	0.388889	0.518519	0.592593	2.3165
Abronia_latifolia	Abronia_latifolia	Nyctaginaceae	Abronia	R5	0	0	2	0.5	4	0.699275	1.53503	0.17075	1.55556	0.388889	0.518519	0.592593	0.930206
Abronia_macrocarpa	Abronia_macrocarpa	Nyctaginaceae	Abronia	R2	3	0.75	2	0.5	1	0.870485	1.53503	0.17075	1.55556	0.388889	0.518519	0.592593	3.00965
Abronia_maritima	Abronia_maritima	Nyctaginaceae	Abronia	R4	1	0.25	2	0.5	1	0.870485	1.53503	0.17075	1.55556	0.388889	0.518519	0.592593	1.62335
Abronia_mellifera	Abronia_mellifera	Nyctaginaceae	Abronia	R4	1	0.25	0	1	0	1	1.53503	0.17075	1.55556	0.388889	0.518519	0.592593	1.62335
Abronia_minor	Abronia_minor	Nyctaginaceae	Abronia	R3	2	0.5	0	1	0	1	1.53503	0.17075	1.55556	0.388889	0.518519	0.592593	2.3165
Abronia_nana	Abronia_nana	Nyctaginaceae	Abronia	R4	1	0.25	2	0.5	1	0.870485	1.53503	0.17075	1.55556	0.388889	0.518519	0.592593	1.62335
Abronia_nana_covillei	Abronia_nana_subsp._covillei	Nyctaginaceae	Abronia	R3	2	0.5	0	1	0	1	1.53503	0.17075	1.55556	0.388889	0.518519	0.592593	2.3165
Abronia_nana_harrisii	Abronia_nana_var._harrisii	Nyctaginaceae	Abronia	R1	4	1	0	1	0	1	1.53503	0.17075	1.55556	0.388889	0.518519	0.592593	3.70279
Abronia_nana_nana	Abronia_nana	Nyctaginaceae	Abronia	R3	2	0.5	0	1	0	1	1.53503	0.17075	1.55556	0.388889	0.518519	0.592593	2.3165
Abronia_pogonantha	Abronia_pogonantha	Nyctaginaceae	Abronia	R3	2	0.5	1	0.684535	0	1	1.53503	0.17075	1.55556	0.388889	0.518519	0.592593	2.3165
Abronia_turbinata	Abronia_turbinata	Nyctaginaceae	Abronia	R5	0	0	2	0.5	1	0.870485	1.53503	0.17075	1.55556	0.388889	0.518519	0.592593	0.930206
Abronia_umbellata	Abronia_umbellata	Nyctaginaceae	Abronia	R4	1	0.25	1	0.684535	0	1	1.18924	0.143466	1.55556	0.388889	0.518519	0.592593	1.4767
Abronia_umbellata_breviflora	Abronia_umbellata_subsp._breviflora	Nyctaginaceae	Abronia	R2	3	0.75	0	1	0	1	1.53503	0.17075	1.55556	0.388889	0.518519	0.592593	3.00965
Abronia_umbellata_umbellata	Abronia_umbellata	Nyctaginaceae	Abronia	R4	1	0.25	1	0.684535	0	1	1.53503	0.17075	1.55556	0.388889	0.518519	0.592593	1.62335
Abronia_villosa	Abronia_villosa	Nyctaginaceae	Abronia	R5	0	0	3	0.36907	3	0.74097	1.18924	0.143466	1.55556	0.388889	0.518519	0.592593	0.783555
Abronia_villosa_aurita	Abronia_villosa_var._aurita	Nyctaginaceae	Abronia	R3	2	0.5	0	1	1	0.870485	1.53503	0.17075	1.55556	0.388889	0.518519	0.592593	2.3165
Abronia_villosa_villosa	Abronia_villosa	Nyctaginaceae	Abronia	R4	1	0.25	2	0.5	1	0.870485	1.53503	0.17075	1.55556	0.388889	0.518519	0.592593	1.62335
Abutilon_abutiloides	Abutilon_abutiloides	Malvaceae	Abutilon	R5	0	0	2	0.5	1	0.870485	2.23383	0.216045	1.3	0.325	0.45	0.55	1.17367
Abutilon_berlandieri	Abutilon_berlandieri	Malvaceae	Abutilon	R5	0	0	0	1	0	1	2.23383	0.216045	1.3	0.325	0.45	0.55	1.17367
Abutilon_eremitopetalum	Abutilon_eremitopetalum	Malvaceae	Abutilon	R1	4	1	2	0.5	6	0.636405	2.23383	0.216045	1.3	0.325	0.45	0.55	3.94626
Abutilon_fruticosum	Abutilon_fruticosum	Malvaceae	Abutilon	R4	1	0.25	3	0.36907	2	0.794723	2.23383	0.216045	1.3	0.325	0.45	0.55	1.86681
Abutilon_hulseanum	Abutilon_hulseanum	Malvaceae	Abutilon	R4	1	0.25	0	1	0	1	2.23383	0.216045	1.3	0.325	0.45	0.55	1.86681
Abutilon_hypoleucum	Abutilon_hypoleucum	Malvaceae	Abutilon	R4	1	0.25	1	0.684535	0	1	2.23383	0.216045	1.3	0.325	0.45	0.55	1.86681
Abutilon_incanum	Abutilon_incanum	Malvaceae	Abutilon	R5	0	0	5	0.184535	5	0.665208	4.35469	0.309869	1.3	0.325	0.45	0.55	1.67797
Abutilon_malacum	Abutilon_malacum	Malvaceae	Abutilon	R4	1	0.25	0	1	0	1	2.23383	0.216045	1.3	0.325	0.45	0.55	1.86681
Abutilon_menziesii	Abutilon_menziesii	Malvaceae	Abutilon	R1	4	1	3	0.36907	12	0.520737	4.35469	0.309869	1.3	0.325	0.45	0.55	4.45056
Abutilon_mollicomum	Abutilon_grandifolium	Malvaceae	Abutilon	R5	0	0	0	1	1	0.870485	5.01553	0.331519	1.3	0.325	0.45	0.55	1.79434
Abutilon_palmeri	Abutilon_palmeri	Malvaceae	Abutilon	R4	1	0.25	2	0.5	12	0.520737	2.23383	0.216045	1.3	0.325	0.45	0.55	1.86681
Abutilon_parishii	Abutilon_parishii	Malvaceae	Abutilon	R2	3	0.75	2	0.5	0	1	2.23383	0.216045	1.3	0.325	0.45	0.55	3.25311
Abutilon_parvulum	Abutilon_parvulum	Malvaceae	Abutilon	R5	0	0	0	1	1	0.870485	2.23383	0.216045	1.3	0.325	0.45	0.55	1.17367
Abutilon_permolle	Abutilon_permolle	Malvaceae	Abutilon	R4	1	0.25	0	1	0	1	2.23383	0.216045	1.3	0.325	0.45	0.55	1.86681
Abutilon_reventum	Abutilon_reventum	Malvaceae	Abutilon	R4	1	0.25	0	1	0	1	2.23383	0.216045	1.3	0.325	0.45	0.55	1.86681
Abutilon_sandwicense	Abutilon_sandwicense	Malvaceae	Abutilon	R1	4	1	2	0.5	5	0.665208	2.23383	0.216045	1.3	0.325	0.45	0.55	3.94626
Abutilon_thurberi	Pseudabutilon_thurberi	Malvaceae	Abutilon	R2	3	0.75	0	1	0	1	2.95667	0.253577	1.3	0.325	0.45	0.55	3.45484
Abutilon_trisulcatum	Abutilon_trisulcatum	Malvaceae	Abutilon	R5	0	0	2	0.5	0	1	2.23383	0.216045	1.3	0.325	0.45	0.55	1.17367
Abutilon_umbellatum	Pseudabutilon_umbellatum	Malvaceae	Abutilon	R5	0	0	2	0.5	0	1	2.95667	0.253577	1.3	0.325	0.45	0.55	1.3754
Abutilon_wrightii	Abutilon_wrightii	Malvaceae	Abutilon	R4	1	0.25	0	1	0	1	2.23383	0.216045	1.3	0.325	0.45	0.55	1.86681
Acaena_exigua	Acaena_exigua	Rosaceae	Acaena	R1	4	1	0	1	0	1	25.0873	0.604468	3	0.75	1	0.5	6.03404
Acaena_pinnatifida_californica	Acaena_pinnatifida_var._californica	Rosaceae	Acaena	R3	2	0.5	0	1	2	0.794723	25.0873	0.604468	3	0.75	1	0.5	4.64774
Acalypha_californica	Acalypha_californica	Euphorbiaceae	Acalypha	R4	1	0.25	0	1	6	0.636405	7.83871	0.403109	0.461538	0.115385	0.615385	0.307692	2.87229
Acalypha_chamaedryfolia	Acalypha_chamaedryfolia	Euphorbiaceae	Acalypha	R4	1	0.25	0	1	4	0.699275	7.83871	0.403109	0.461538	0.115385	0.615385	0.307692	2.87229
Acalypha_deamii	Acalypha_virginica_var._deamii	Euphorbiaceae	Acalypha	R4	1	0.25	0	1	0	1	7.83871	0.403109	0.461538	0.115385	0.615385	0.307692	2.87229
Acalypha_gracilens	Acalypha_gracilens	Euphorbiaceae	Acalypha	R5	0	0	0	1	2	0.794723	7.83871	0.403109	0.461538	0.115385	0.615385	0.307692	2.17914
Acalypha_monococca	Acalypha_monococca	Euphorbiaceae	Acalypha	R4	1	0.25	3	0.36907	0	1	7.83871	0.403109	0.461538	0.115385	0.615385	0.307692	2.87229
Acalypha_monostachya	Acalypha_monostachya	Euphorbiaceae	Acalypha	R5	0	0	0	1	0	1	7.83871	0.403109	0.461538	0.115385	0.615385	0.307692	2.17914
Acalypha_neomexicana	Acalypha_neomexicana	Euphorbiaceae	Acalypha	R4	1	0.25	0	1	0	1	7.83871	0.403109	0.461538	0.115385	0.615385	0.307692	2.87229
Acalypha_ostryifolia	Acalypha_ostryifolia	Euphorbiaceae	Acalypha	R5	0	0	3	0.36907	2	0.794723	7.83871	0.403109	0.461538	0.115385	0.615385	0.307692	2.17914
Acalypha_phleoides	Acalypha_phleoides	Euphorbiaceae	Acalypha	R5	0	0	3	0.36907	2	0.794723	7.83871	0.403109	0.461538	0.115385	0.615385	0.307692	2.17914
Acalypha_poiretii	Acalypha_poiretii	Euphorbiaceae	Acalypha	R4	1	0.25	0	1	1	0.870485	7.83871	0.403109	0.461538	0.115385	0.615385	0.307692	2.87229
Acalypha_radians	Acalypha_radians	Euphorbiaceae	Acalypha	R5	0	0	0	1	1	0.870485	7.83871	0.403109	0.461538	0.115385	0.615385	0.307692	2.17914
Acalypha_rhomboidea	Acalypha_virginica_var._rhomboidea	Euphorbiaceae	Acalypha	R5	0	0	3	0.36907	10	0.551951	7.83871	0.403109	0.461538	0.115385	0.615385	0.307692	2.17914
Acalypha_virginica	Acalypha_virginica	Euphorbiaceae	Acalypha	R5	0	0	3	0.36907	9	0.56976	7.83871	0.403109	0.461538	0.115385	0.615385	0.307692	2.17914
Acamptopappus_shockleyi	Acamptopappus_shockleyi	Asteraceae	Acamptopappus	R3	2	0.5	3	0.36907	1	0.870485	0.219748	0.034646	1	0.25	0.5	0.5	1.58494
Acamptopappus_sphaerocephalus	Acamptopappus_sphaerocephalus	Asteraceae	Acamptopappus	R5	0	0	4	0.267513	2	0.794723	0.219748	0.034646	1	0.25	0.5	0.5	0.198644
Acamptopappus_sphaerocephalus_hirtellus	Acamptopappus_sphaerocephalus_var._hirtellus	Asteraceae	Acamptopappus	R4	1	0.25	0	1	0	1	0.219748	0.034646	1	0.25	0.5	0.5	0.891791
Acamptopappus_sphaerocephalus_sphaerocephalus	Acamptopappus_sphaerocephalus_var._sphaerocephalus	Asteraceae	Acamptopappus	R4	1	0.25	0	1	0	1	0.219748	0.034646	1	0.25	0.5	0.5	0.891791
Acanthocereus_tetragonus	Acanthocereus_tetragonus	Cactaceae	Acanthocereus	R5	0	0	1	0.684535	28	0.370817	1.5797	0.174	0	0	0	0	0.947673
Acanthomintha_duttonii	Acanthomintha_duttonii	Lamiaceae	Acanthomintha	R1	4	1	1	0.684535	1	0.870485	4.83384	0.325813	2.66667	0.666667	0.166667	0.833333	4.53626
Acanthomintha_ilicifolia	Acanthomintha_ilicifolia	Lamiaceae	Acanthomintha	R1	4	1	2	0.5	0	1	4.83384	0.325813	2.66667	0.666667	0.166667	0.833333	4.53626
Acanthomintha_lanceolata	Acanthomintha_lanceolata	Lamiaceae	Acanthomintha	R3	2	0.5	1	0.684535	0	1	4.83384	0.325813	2.66667	0.666667	0.166667	0.833333	3.14997
Acanthomintha_obovata	Acanthomintha_obovata	Lamiaceae	Acanthomintha	R3	2	0.5	1	0.684535	0	1	4.83384	0.325813	2.66667	0.666667	0.166667	0.833333	3.14997
Acanthomintha_obovata_cordata	Acanthomintha_obovata_subsp._cordata	Lamiaceae	Acanthomintha	R3	2	0.5	1	0.684535	0	1	4.83384	0.325813	2.66667	0.666667	0.166667	0.833333	3.14997
Acanthomintha_obovata_obovata	Acanthomintha_obovata	Lamiaceae	Acanthomintha	R3	2	0.5	0	1	0	1	4.83384	0.325813	2.66667	0.666667	0.166667	0.833333	3.14997
Achillea_millefolium	Achillea_millefolium	Asteraceae	Achillea	R5	0	0	4	0.267513	155	0.0564294	1.02016	0.128512	1.30769	0.326923	0.769231	0.615385	0.703175
Achillea_millefolium_alpicola	Achillea_millefolium	Asteraceae	Achillea	R5	0	0	0	1	0	1	1.02016	0.128512	1.30769	0.326923	0.769231	0.615385	0.703175
Achillea_millefolium_arenicola	Achillea_millefolium	Asteraceae	Achillea	R2	3	0.75	0	1	0	1	1.02016	0.128512	1.30769	0.326923	0.769231	0.615385	2.78262
Achillea_millefolium_borealis	Achillea_millefolium_subsp._borealis	Asteraceae	Achillea	R5	0	0	0	1	1	0.870485	1.49227	0.167585	1.30769	0.326923	0.769231	0.615385	0.913195
Achillea_millefolium_californica	Achillea_millefolium	Asteraceae	Achillea	R4	1	0.25	0	1	1	0.870485	1.02016	0.128512	1.30769	0.326923	0.769231	0.615385	1.39632
Achillea_millefolium_gigantea	Achillea_millefolium	Asteraceae	Achillea	R2	3	0.75	0	1	0	1	1.02016	0.128512	1.30769	0.326923	0.769231	0.615385	2.78262
Achillea_millefolium_litoralis	Achillea_millefolium	Asteraceae	Achillea	R2	3	0.75	0	1	0	1	1.02016	0.128512	1.30769	0.326923	0.769231	0.615385	2.78262
Achillea_millefolium_megacephala	Achillea_millefolium	Asteraceae	Achillea	R1	4	1	0	1	0	1	1.02016	0.128512	1.30769	0.326923	0.769231	0.615385	3.47576
Achillea_millefolium_nigrescens	Achillea_millefolium	Asteraceae	Achillea	R5	0	0	0	1	0	1	1.02016	0.128512	1.30769	0.326923	0.769231	0.615385	0.703175
Achillea_millefolium_occidentalis	Achillea_millefolium	Asteraceae	Achillea	R5	0	0	2	0.5	0	1	1.02016	0.128512	1.30769	0.326923	0.769231	0.615385	0.703175
Achillea_millefolium_pacifica	Achillea_millefolium	Asteraceae	Achillea	R5	0	0	0	1	1	0.870485	1.02016	0.128512	1.30769	0.326923	0.769231	0.615385	0.703175
Achillea_millefolium_puberula	Achillea_millefolium	Asteraceae	Achillea	R2	3	0.75	0	1	0	1	1.02016	0.128512	1.30769	0.326923	0.769231	0.615385	2.78262
Achillea_sibirica	Achillea_alpina	Asteraceae	Achillea	R5	0	0	2	0.5	25	0.391221	1.49227	0.167585	1.30769	0.326923	0.769231	0.615385	0.913195
Achlys_californica	Achlys_triphylla_subsp._californica	Berberidaceae	Achlys	R4	1	0.25	1	0.684535	1	0.870485	37.7608	0.678135	0.5	0.125	0	0	4.35056
Achlys_triphylla	Achlys_triphylla	Berberidaceae	Achlys	R5	0	0	2	0.5	22	0.41413	37.7608	0.678135	0.5	0.125	0	0	3.65741
Achnatherum_aridum	Stipa_arida	Poaceae	Achnatherum	R5	0	0	2	0.5	0	1	0.258312	0.0404371	0.833333	0.208333	0.6	0.466667	0.229771
Achnatherum_contractum	Oryzopsis_contracta	Poaceae	Achnatherum	R3	2	0.5	2	0.5	1	0.870485	0.591865	0.0841829	0.833333	0.208333	0.6	0.466667	1.8512
Achnatherum_curvifolium	Stipa_curvifolia	Poaceae	Achnatherum	R3	2	0.5	0	1	0	1	0.258312	0.0404371	0.833333	0.208333	0.6	0.466667	1.61607
Achnatherum_diegoense	Stipa_diegoensis	Poaceae	Achnatherum	R3	2	0.5	2	0.5	1	0.870485	0.258312	0.0404371	0.833333	0.208333	0.6	0.466667	1.61607
Achnatherum_eminens	Stipa_eminens	Poaceae	Achnatherum	R4	1	0.25	0	1	0	1	0.258312	0.0404371	0.833333	0.208333	0.6	0.466667	0.922919
Achnatherum_hendersonii	Oryzopsis_hendersonii	Poaceae	Achnatherum	R3	2	0.5	1	0.684535	0	1	0.591865	0.0841829	0.833333	0.208333	0.6	0.466667	1.8512
Achnatherum_hymenoides	Oryzopsis_hymenoides	Poaceae	Achnatherum	R5	0	0	5	0.184535	9	0.56976	0.591865	0.0841829	0.833333	0.208333	0.6	0.466667	0.464906
Achnatherum_latiglume	Stipa_latiglumis	Poaceae	Achnatherum	R4	1	0.25	0	1	0	1	0.258312	0.0404371	0.833333	0.208333	0.6	0.466667	0.922919
Achnatherum_lemmonii	Stipa_lemmonii	Poaceae	Achnatherum	R5	0	0	3	0.36907	3	0.74097	0.258312	0.0404371	0.833333	0.208333	0.6	0.466667	0.229771
Achnatherum_lemmonii_lemmonii	Achnatherum_lemmonii_subsp._lemmonii	Poaceae	Achnatherum	R5	0	0	0	1	1	0.870485	1.03824	0.13017	0.833333	0.208333	0.6	0.466667	0.712089
Achnatherum_lemmonii_pubescens	Stipa_lemmonii	Poaceae	Achnatherum	R1	4	1	0	1	0	1	0.258312	0.0404371	0.833333	0.208333	0.6	0.466667	3.00236
Achnatherum_lettermanii	Stipa_lettermanii	Poaceae	Achnatherum	R5	0	0	2	0.5	1	0.870485	0.258312	0.0404371	0.833333	0.208333	0.6	0.466667	0.229771
Achnatherum_lobatum	Stipa_robusta	Poaceae	Achnatherum	R4	1	0.25	0	1	0	1	0.258312	0.0404371	0.833333	0.208333	0.6	0.466667	0.922919
Achnatherum_nelsonii	Stipa_nelsonii	Poaceae	Achnatherum	R5	0	0	1	0.684535	2	0.794723	0.258312	0.0404371	0.833333	0.208333	0.6	0.466667	0.229771
Achnatherum_nelsonii_dorei	Stipa_nelsonii	Poaceae	Achnatherum	R5	0	0	0	1	1	0.870485	0.258312	0.0404371	0.833333	0.208333	0.6	0.466667	0.229771
Achnatherum_nelsonii_nelsonii	Achnatherum_nelsonii_subsp._nelsonii	Poaceae	Achnatherum	R5	0	0	0	1	0	1	1.03824	0.13017	0.833333	0.208333	0.6	0.466667	0.712089
Achnatherum_nevadense	Stipa_nevadensis	Poaceae	Achnatherum	R4	1	0.25	0	1	1	0.870485	0.258312	0.0404371	0.833333	0.208333	0.6	0.466667	0.922919
Achnatherum_occidentale	Stipa_occidentalis	Poaceae	Achnatherum	R5	0	0	2	0.5	1	0.870485	0.258312	0.0404371	0.833333	0.208333	0.6	0.466667	0.229771
Achnatherum_occidentale_californicum	Stipa_occidentalis	Poaceae	Achnatherum	R5	0	0	0	1	0	1	0.258312	0.0404371	0.833333	0.208333	0.6	0.466667	0.229771
Achnatherum_occidentale_pubescens	Stipa_occidentalis	Poaceae	Achnatherum	R4	1	0.25	0	1	1	0.870485	0.258312	0.0404371	0.833333	0.208333	0.6	0.466667	0.922919
Achnatherum_pinetorum	Stipa_pinetorum	Poaceae	Achnatherum	R4	1	0.25	0	1	0	1	0.258312	0.0404371	0.833333	0.208333	0.6	0.466667	0.922919
Achnatherum_richardsonii	Stipa_richardsonii	Poaceae	Achnatherum	R5	0	0	0	1	1	0.870485	0.258312	0.0404371	0.833333	0.208333	0.6	0.466667	0.229771
Achnatherum_robustum	Stipa_robusta	Poaceae	Achnatherum	R5	0	0	2	0.5	3	0.74097	0.258312	0.0404371	0.833333	0.208333	0.6	0.466667	0.229771
Achnatherum_scribneri	Stipa_scribneri	Poaceae	Achnatherum	R4	1	0.25	0	1	1	0.870485	0.258312	0.0404371	0.833333	0.208333	0.6	0.466667	0.922919
Achnatherum_speciosum	Stipa_speciosa	Poaceae	Achnatherum	R5	0	0	4	0.267513	9	0.56976	0.258312	0.0404371	0.833333	0.208333	0.6	0.466667	0.229771
Achnatherum_stillmanii	Stipa_stillmanii	Poaceae	Achnatherum	R3	2	0.5	0	1	0	1	0.258312	0.0404371	0.833333	0.208333	0.6	0.466667	1.61607
Achnatherum_swallenii	Oryzopsis_swallenii	Poaceae	Achnatherum	R5	0	0	0	1	0	1	0.591865	0.0841829	0.833333	0.208333	0.6	0.466667	0.464906
Achnatherum_thurberianum	Stipa_thurberiana	Poaceae	Achnatherum	R5	0	0	2	0.5	2	0.794723	0.258312	0.0404371	0.833333	0.208333	0.6	0.466667	0.229771
Achnatherum_wallowaensis	Achnatherum_wallowaensis	Poaceae	Achnatherum	R2	3	0.75	0	1	0	1	1.03824	0.13017	0.833333	0.208333	0.6	0.466667	2.79153
Achnatherum_webberi	Stipa_webberi	Poaceae	Achnatherum	R4	1	0.25	0	1	0	1	0.258312	0.0404371	0.833333	0.208333	0.6	0.466667	0.922919
Achyrachaena_mollis	Achyrachaena_mollis	Asteraceae	Achyrachaena	R5	0	0	3	0.36907	5	0.665208	0.828002	0.109916	0	0	0	0	0.603224
Achyranthes_aspera	Achyranthes_aspera	Amaranthaceae	Achyranthes	R5	0	0	1	0.684535	30	0.358356	3.90376	0.293502	2.8	0.7	0.2	0	1.59
Achyranthes_mutica	Achyranthes_mutica	Amaranthaceae	Achyranthes	R1	4	1	1	0.684535	1	0.870485	3.90376	0.293502	2.8	0.7	0.2	0	4.36259
Achyranthes_splendens	Achyranthes_splendens	Amaranthaceae	Achyranthes	R2	3	0.75	1	0.684535	3	0.74097	3.90376	0.293502	2.8	0.7	0.2	0	3.66944
Achyranthes_splendens_rotundata	Achyranthes_splendens	Amaranthaceae	Achyranthes	R1	4	1	2	0.5	4	0.699275	3.90376	0.293502	2.8	0.7	0.2	0	4.36259
Achyranthes_splendens_splendens	Achyranthes_splendens_var._splendens	Amaranthaceae	Achyranthes	R2	3	0.75	0	1	4	0.699275	3.90376	0.293502	2.8	0.7	0.2	0	3.66944
Achyronychia_cooperi	Achyronychia_cooperi	Caryophyllaceae	Achyronychia	R5	0	0	1	0.684535	1	0.870485	45.9711	0.713878	0	0	0	0	3.84953
Acleisanthes_acutifolia	Acleisanthes_acutifolia	Nyctaginaceae	Acleisanthes	R4	1	0.25	0	1	0	1	3.06382	0.258548	1.5	0.375	1	0.666667	2.09527
Acleisanthes_anisophylla	Acleisanthes_anisophylla	Nyctaginaceae	Acleisanthes	R4	1	0.25	0	1	1	0.870485	3.06382	0.258548	1.5	0.375	1	0.666667	2.09527
Acleisanthes_crassifolia	Acleisanthes_crassifolia	Nyctaginaceae	Acleisanthes	R2	3	0.75	0	1	0	1	3.06382	0.258548	1.5	0.375	1	0.666667	3.48156
Acleisanthes_longiflora	Acleisanthes_longiflora	Nyctaginaceae	Acleisanthes	R5	0	0	0	1	2	0.794723	3.06382	0.258548	1.5	0.375	1	0.666667	1.40212
Acleisanthes_obtusa	Acleisanthes_obtusa	Nyctaginaceae	Acleisanthes	R4	1	0.25	0	1	0	1	3.06382	0.258548	1.5	0.375	1	0.666667	2.09527
Acleisanthes_wrightii	Acleisanthes_wrightii	Nyctaginaceae	Acleisanthes	R2	3	0.75	0	1	0	1	3.06382	0.258548	1.5	0.375	1	0.666667	3.48156
Acmella_oppositifolia	Heliopsis_buphthalmoides	Asteraceae	Acmella	R5	0	0	0	1	0	1	0.377339	0.0572522	0	0	0.5	0.5	0.320153
Acmella_oppositifolia_repens	Acmella_repens	Asteraceae	Acmella	R5	0	0	3	0.36907	3	0.74097	0.267557	0.0417989	0	0	0.5	0.5	0.237091
Acoelorraphe_wrightii	Acoelorraphe_wrightii	Arecaceae	Acoelorraphe	R4	1	0.25	0	1	14	0.493998	24.7804	0.602266	1	0.25	1	0	3.94276
Aconitum_columbianum	Aconitum_columbianum	Ranunculaceae	Aconitum	R5	0	0	3	0.36907	9	0.56976	9.13029	0.428484	1.41667	0.354167	0.833333	0.583333	2.31553
Aconitum_columbianum_columbianum	Aconitum_columbianum	Ranunculaceae	Aconitum	R5	0	0	0	1	0	1	9.13029	0.428484	1.41667	0.354167	0.833333	0.583333	2.31553
Aconitum_delphiniifolium	Aconitum_delphiniifolium	Ranunculaceae	Aconitum	R4	1	0.25	0	1	0	1	9.13029	0.428484	1.41667	0.354167	0.833333	0.583333	3.00868
Aconitum_delphiniifolium_chamissonianum	Aconitum_delphinifolium	Ranunculaceae	Aconitum	R3	2	0.5	0	1	0	1	21.109	0.573684	1.41667	0.354167	0.833333	0.583333	4.48228
Aconitum_delphiniifolium_paradoxum	Aconitum_delphinifolium	Ranunculaceae	Aconitum	R3	2	0.5	0	1	0	1	21.109	0.573684	1.41667	0.354167	0.833333	0.583333	4.48228
Aconitum_infectum	Aconitum_infectum	Ranunculaceae	Aconitum	R1	4	1	0	1	0	1	21.109	0.573684	1.41667	0.354167	0.833333	0.583333	5.86857
Aconitum_maximum	Aconitum_maximum	Ranunculaceae	Aconitum	R4	1	0.25	0	1	4	0.699275	21.109	0.573684	1.41667	0.354167	0.833333	0.583333	3.78913
Aconitum_noveboracense	Aconitum_noveboracense	Ranunculaceae	Aconitum	R3	2	0.5	2	0.5	1	0.870485	21.109	0.573684	1.41667	0.354167	0.833333	0.583333	4.48228
Aconitum_reclinatum	Aconitum_reclinatum	Ranunculaceae	Aconitum	R3	2	0.5	0	1	1	0.870485	21.109	0.573684	1.41667	0.354167	0.833333	0.583333	4.48228
Aconitum_uncinatum	Aconitum_uncinatum	Ranunculaceae	Aconitum	R4	1	0.25	0	1	16	0.470611	21.109	0.573684	1.41667	0.354167	0.833333	0.583333	3.78913
Aconitum_uncinatum_muticum	Aconitum_uncinatum	Ranunculaceae	Aconitum	R4	1	0.25	0	1	0	1	21.109	0.573684	1.41667	0.354167	0.833333	0.583333	3.78913
Aconitum_uncinatum_uncinatum	Aconitum_uncinatum	Ranunculaceae	Aconitum	R4	1	0.25	0	1	0	1	21.109	0.573684	1.41667	0.354167	0.833333	0.583333	3.78913
Acorus_americanus	Acorus_calamus_var._americanus	Acoraceae	Acorus	R5	0	0	1	0.684535	10	0.551951	150.803	0.93212	0.5	0.125	0	0	5.02259
Acorus_calamus	Acorus_calamus	Acoraceae	Acorus	R4	1	0.25	3	0.36907	117	0.108593	150.803	0.93212	0.5	0.125	0	0	5.71573
Acourtia_microcephala	Acourtia_microcephala	Asteraceae	Acourtia	R3	2	0.5	3	0.36907	3	0.74097	2.93074	0.252354	0.6	0.15	0.2	0	2.75512
Acourtia_nana	Acourtia_nana	Asteraceae	Acourtia	R5	0	0	2	0.5	2	0.794723	2.93074	0.252354	0.6	0.15	0.2	0	1.36883
Acourtia_runcinata	Acourtia_runcinata	Asteraceae	Acourtia	R5	0	0	0	1	1	0.870485	2.93074	0.252354	0.6	0.15	0.2	0	1.36883
Acourtia_thurberi	Acourtia_thurberi	Asteraceae	Acourtia	R4	1	0.25	1	0.684535	1	0.870485	2.93074	0.252354	0.6	0.15	0.2	0	2.06198
Acourtia_wrightii	Acourtia_wrightii	Asteraceae	Acourtia	R5	0	0	2	0.5	4	0.699275	2.93074	0.252354	0.6	0.15	0.2	0	1.36883
Actaea_arizonica	Actaea_arizonica	Ranunculaceae	Actaea	R2	3	0.75	2	0.5	4	0.699275	18.9638	0.554696	1	0.25	0.636364	0.272727	5.07336
Actaea_elata	Actaea_elata	Ranunculaceae	Actaea	R3	2	0.5	2	0.5	5	0.665208	11.9611	0.47433	1	0.25	0.636364	0.272727	3.94825
Actaea_laciniata	Actaea_laciniata	Ranunculaceae	Actaea	R4	1	0.25	0	1	0	1	18.9638	0.554696	1	0.25	0.636364	0.272727	3.68707
Actaea_pachypoda	Actaea_pachypoda	Ranunculaceae	Actaea	R5	0	0	3	0.36907	102	0.133996	5.70846	0.351803	1	0.25	0.636364	0.272727	1.90337
Actaea_podocarpa	Actaea_podocarpa	Ranunculaceae	Actaea	R4	1	0.25	0	1	33	0.341096	11.9611	0.47433	1	0.25	0.636364	0.272727	3.2551
Actaea_racemosa	Actaea_racemosa	Ranunculaceae	Actaea	R4	1	0.25	0	1	123	0.0993256	11.9611	0.47433	1	0.25	0.636364	0.272727	3.2551
Actaea_racemosa_racemosa	Actaea_racemosa_var._racemosa	Ranunculaceae	Actaea	R4	1	0.25	0	1	2	0.794723	11.9611	0.47433	1	0.25	0.636364	0.272727	3.2551
Actaea_rubifolia	Actaea_cordifolia	Ranunculaceae	Actaea	R3	2	0.5	0	1	18	0.449829	11.9611	0.47433	1	0.25	0.636364	0.272727	3.94825
Actaea_rubra	Actaea_rubra	Ranunculaceae	Actaea	R5	0	0	4	0.267513	84	0.169886	5.70846	0.351803	1	0.25	0.636364	0.272727	1.90337
Actaea_rubra_arguta	Actaea_rubra	Ranunculaceae	Actaea	R5	0	0	0	1	0	1	5.70846	0.351803	1	0.25	0.636364	0.272727	1.90337
Actaea_rubra_rubra	Actaea_rubra	Ranunculaceae	Actaea	R5	0	0	0	1	0	1	5.70846	0.351803	1	0.25	0.636364	0.272727	1.90337
Adelia_vaseyi	Adelia_vaseyi	Euphorbiaceae	Adelia	R2	3	0.75	0	1	0	1	36.1825	0.670401	3	0.75	1	1	5.69528
Adenocaulon_bicolor	Adenocaulon_bicolor	Asteraceae	Adenocaulon	R5	0	0	2	0.5	6	0.636405	5.62093	0.349359	0	0	0	0	1.89024
Adenophyllum_cooperi	Adenophyllum_cooperi	Asteraceae	Adenophyllum	R4	1	0.25	0	1	1	0.870485	1.3979	0.160404	1.66667	0.416667	0.666667	0.333333	1.56774
Adenophyllum_porophylloides	Adenophyllum_porophylloides	Asteraceae	Adenophyllum	R5	0	0	4	0.267513	2	0.794723	1.3979	0.160404	1.66667	0.416667	0.666667	0.333333	0.874595
Adenophyllum_wrightii	Adenophyllum_wrightii	Asteraceae	Adenophyllum	R1	4	1	0	1	0	1	1.3979	0.160404	1.66667	0.416667	0.666667	0.333333	3.64718
Adenostemma_lavenia	Adenostemma_lavenia	Asteraceae	Adenostemma	R5	0	0	1	0.684535	2	0.794723	0.377339	0.0572522	0	0	0	0	0.320153
Adenostoma_fasciculatum	Adenostoma_fasciculatum	Rosaceae	Adenostoma	R5	0	0	3	0.36907	13	0.50689	17.7358	0.542885	0.5	0.125	0.5	0.5	2.93044
Adenostoma_fasciculatum_fasciculatum	Adenostoma_fasciculatum	Rosaceae	Adenostoma	R5	0	0	0	1	0	1	17.7358	0.542885	0.5	0.125	0.5	0.5	2.93044
Adenostoma_fasciculatum_obtusifolium	Adenostoma_fasciculatum_var._obtusifolium	Rosaceae	Adenostoma	R4	1	0.25	0	1	0	1	17.7358	0.542885	0.5	0.125	0.5	0.5	3.62358
Adenostoma_sparsifolium	Adenostoma_sparsifolium	Rosaceae	Adenostoma	R4	1	0.25	1	0.684535	6	0.636405	17.7358	0.542885	0.5	0.125	0.5	0.5	3.62358
Adolphia_californica	Adolphia_californica	Rhamnaceae	Adolphia	R3	2	0.5	3	0.36907	4	0.699275	57.2283	0.753848	1	0.25	0	0.5	5.45067
Adolphia_infesta	Adolphia_infesta	Rhamnaceae	Adolphia	R5	0	0	3	0.36907	0	1	27.6682	0.622019	1	0.25	0	0.5	3.35579
Adoxa_moschatellina	Adoxa_moschatellina	Adoxaceae	Adoxa	R5	0	0	1	0.684535	37	0.320313	47.3852	0.719397	0	0	0	0	3.87919
Aegopogon_tenellus	Aegopogon_tenellus	Poaceae	Aegopogon	R5	0	0	0	1	1	0.870485	0.206297	0.032583	0	0	1	0	0.187556
Agalinis_acuta	Agalinis_acuta	Scrophulariaceae	Agalinis	R1	4	1	2	0.5	1	0.870485	1.76701	0.18704	1.15789	0.289474	0.605263	0.710526	3.79036
Agalinis_aphylla	Agalinis_aphylla	Scrophulariaceae	Agalinis	R3	2	0.5	3	0.36907	0	1	3.26012	0.267325	1.15789	0.289474	0.605263	0.710526	2.83559
Agalinis_aspera	Agalinis_aspera	Scrophulariaceae	Agalinis	R5	0	0	3	0.36907	0	1	2.47676	0.229521	1.15789	0.289474	0.605263	0.710526	1.2461
Agalinis_auriculata	Agalinis_auriculata	Scrophulariaceae	Agalinis	R3	2	0.5	2	0.5	3	0.74097	5.46509	0.344928	1.15789	0.289474	0.605263	0.710526	3.25271
Agalinis_calycina	Agalinis_calycina	Scrophulariaceae	Agalinis	R1	4	1	0	1	0	1	2.47676	0.229521	1.15789	0.289474	0.605263	0.710526	4.01869
Agalinis_densiflora	Agalinis_densiflora	Scrophulariaceae	Agalinis	R3	2	0.5	2	0.5	0	1	2.47676	0.229521	1.15789	0.289474	0.605263	0.710526	2.63239
Agalinis_divaricata	Agalinis_divaricata	Scrophulariaceae	Agalinis	R3	2	0.5	0	1	0	1	2.91556	0.251634	1.15789	0.289474	0.605263	0.710526	2.75125
Agalinis_edwardsiana	Agalinis_edwardsiana	Scrophulariaceae	Agalinis	R4	1	0.25	3	0.36907	1	0.870485	3.5035	0.277661	1.15789	0.289474	0.605263	0.710526	2.198
Agalinis_fasciculata	Agalinis_fasciculata	Scrophulariaceae	Agalinis	R5	0	0	3	0.36907	1	0.870485	2.16908	0.212282	1.15789	0.289474	0.605263	0.710526	1.15344
Agalinis_filicaulis	Agalinis_filicaulis	Scrophulariaceae	Agalinis	R3	2	0.5	0	1	0	1	2.91556	0.251634	1.15789	0.289474	0.605263	0.710526	2.75125
Agalinis_filifolia	Agalinis_filifolia	Scrophulariaceae	Agalinis	R4	1	0.25	0	1	0	1	2.47676	0.229521	1.15789	0.289474	0.605263	0.710526	1.93925
Agalinis_gattingeri	Agalinis_gattingeri	Scrophulariaceae	Agalinis	R4	1	0.25	0	1	0	1	1.8197	0.19055	1.15789	0.289474	0.605263	0.710526	1.72978
Agalinis_harperi	Agalinis_harperi	Scrophulariaceae	Agalinis	R4	1	0.25	0	1	0	1	2.47676	0.229521	1.15789	0.289474	0.605263	0.710526	1.93925
Agalinis_heterophylla	Agalinis_heterophylla	Scrophulariaceae	Agalinis	R4	1	0.25	3	0.36907	2	0.794723	5.9427	0.358188	1.15789	0.289474	0.605263	0.710526	2.63084
Agalinis_homalantha	Agalinis_homalantha	Scrophulariaceae	Agalinis	R5	0	0	0	1	0	1	2.47676	0.229521	1.15789	0.289474	0.605263	0.710526	1.2461
Agalinis_laxa	Agalinis_laxa	Scrophulariaceae	Agalinis	R3	2	0.5	0	1	0	1	2.47676	0.229521	1.15789	0.289474	0.605263	0.710526	2.63239
Agalinis_linifolia	Agalinis_linifolia	Scrophulariaceae	Agalinis	R4	1	0.25	0	1	1	0.870485	3.61621	0.28226	1.15789	0.289474	0.605263	0.710526	2.22272
Agalinis_maritima	Agalinis_maritima	Scrophulariaceae	Agalinis	R5	0	0	2	0.5	0	1	1.8197	0.19055	1.15789	0.289474	0.605263	0.710526	1.03663
Agalinis_maritima_maritima	Agalinis_maritima_var._maritima	Scrophulariaceae	Agalinis	R5	0	0	0	1	0	1	2.47676	0.229521	1.15789	0.289474	0.605263	0.710526	1.2461
Agalinis_navasotensis	Agalinis_navasotensis	Scrophulariaceae	Agalinis	R1	4	1	2	0.5	1	0.870485	2.47676	0.229521	1.15789	0.289474	0.605263	0.710526	4.01869
Agalinis_neoscotica	Agalinis_neoscotica	Scrophulariaceae	Agalinis	R4	1	0.25	0	1	0	1	2.47676	0.229521	1.15789	0.289474	0.605263	0.710526	1.93925
Agalinis_obtusifolia	Agalinis_obtusifolia	Scrophulariaceae	Agalinis	R4	1	0.25	0	1	0	1	1.76701	0.18704	1.15789	0.289474	0.605263	0.710526	1.71091
Agalinis_oligophylla	Agalinis_oligophylla	Scrophulariaceae	Agalinis	R4	1	0.25	0	1	0	1	2.47676	0.229521	1.15789	0.289474	0.605263	0.710526	1.93925
Agalinis_paupercula	Agalinis_paupercula	Scrophulariaceae	Agalinis	R5	0	0	1	0.684535	1	0.870485	1.82359	0.190806	1.15789	0.289474	0.605263	0.710526	1.03801
Agalinis_paupercula_borealis	Agalinis_paupercula	Scrophulariaceae	Agalinis	R4	1	0.25	0	1	0	1	2.47676	0.229521	1.15789	0.289474	0.605263	0.710526	1.93925
Agalinis_paupercula_paupercula	Agalinis_paupercula_var._paupercula	Scrophulariaceae	Agalinis	R5	0	0	0	1	0	1	2.47676	0.229521	1.15789	0.289474	0.605263	0.710526	1.2461
Agalinis_plukenetii	Agalinis_plukenetii	Scrophulariaceae	Agalinis	R4	1	0.25	0	1	0	1	1.90217	0.195913	1.15789	0.289474	0.605263	0.710526	1.75861
Agalinis_pulchella	Agalinis_pulchella	Scrophulariaceae	Agalinis	R4	1	0.25	0	1	0	1	3.1367	0.261855	1.15789	0.289474	0.605263	0.710526	2.11305
Agalinis_purpurea	Agalinis_purpurea	Scrophulariaceae	Agalinis	R5	0	0	3	0.36907	11	0.535693	1.82359	0.190806	1.15789	0.289474	0.605263	0.710526	1.03801
Agalinis_setacea	Agalinis_setacea	Scrophulariaceae	Agalinis	R5	0	0	0	1	0	1	1.90217	0.195913	1.15789	0.289474	0.605263	0.710526	1.06546
Agalinis_skinneriana	Agalinis_skinneriana	Scrophulariaceae	Agalinis	R3	2	0.5	2	0.5	1	0.870485	2.43119	0.227066	1.15789	0.289474	0.605263	0.710526	2.6192
Agalinis_strictifolia	Agalinis_strictifolia	Scrophulariaceae	Agalinis	R4	1	0.25	0	1	0	1	3.1367	0.261855	1.15789	0.289474	0.605263	0.710526	2.11305
Agalinis_tenuifolia	Agalinis_tenuifolia	Scrophulariaceae	Agalinis	R5	0	0	1	0.684535	4	0.699275	2.09045	0.207607	1.15789	0.289474	0.605263	0.710526	1.12832
Agalinis_tenuifolia_macrophylla	Agalinis_tenuifolia	Scrophulariaceae	Agalinis	R4	1	0.25	1	0.684535	0	1	2.47676	0.229521	1.15789	0.289474	0.605263	0.710526	1.93925
Agalinis_tenuifolia_parviflora	Agalinis_tenuifolia	Scrophulariaceae	Agalinis	R4	1	0.25	0	1	0	1	2.47676	0.229521	1.15789	0.289474	0.605263	0.710526	1.93925
Agalinis_tenuifolia_polyphylla	Agalinis_tenuifolia	Scrophulariaceae	Agalinis	R3	2	0.5	0	1	0	1	2.47676	0.229521	1.15789	0.289474	0.605263	0.710526	2.63239
Agalinis_tenuifolia_tenuifolia	Agalinis_tenuifolia_var._tenuifolia	Scrophulariaceae	Agalinis	R5	0	0	0	1	0	1	2.47676	0.229521	1.15789	0.289474	0.605263	0.710526	1.2461
Agalinis_viridis	Agalinis_viridis	Scrophulariaceae	Agalinis	R4	1	0.25	0	1	0	1	2.47676	0.229521	1.15789	0.289474	0.605263	0.710526	1.93925
Agarista_populifolia	Agarista_populifolia	Ericaceae	Agarista	R4	1	0.25	0	1	39	0.310729	17.4507	0.540032	1	0.25	1	0	3.60825
Agastache_breviflora	Agastache_breviflora	Lamiaceae	Agastache	R4	1	0.25	0	1	3	0.74097	0.708974	0.0973898	1.21053	0.302632	0.421053	0.263158	1.22904
Agastache_cana	Agastache_cana	Lamiaceae	Agastache	R4	1	0.25	2	0.5	18	0.449829	0.708975	0.0973898	1.21053	0.302632	0.421053	0.263158	1.22904
Agastache_cusickii	Agastache_cusickii	Lamiaceae	Agastache	R3	2	0.5	1	0.684535	3	0.74097	0.708975	0.0973898	1.21053	0.302632	0.421053	0.263158	1.92219
Agastache_foeniculum	Agastache_foeniculum	Lamiaceae	Agastache	R4	1	0.25	2	0.5	76	0.188356	0.708975	0.0973898	1.21053	0.302632	0.421053	0.263158	1.22904
Agastache_mearnsii	Agastache_mearnsii	Lamiaceae	Agastache	R3	2	0.5	0	1	2	0.794723	0.708975	0.0973898	1.21053	0.302632	0.421053	0.263158	1.92219
Agastache_micrantha	Agastache_micrantha	Lamiaceae	Agastache	R4	1	0.25	2	0.5	1	0.870485	0.708975	0.0973898	1.21053	0.302632	0.421053	0.263158	1.22904
Agastache_nepetoides	Agastache_nepetoides	Lamiaceae	Agastache	R5	0	0	5	0.184535	30	0.358356	0.915988	0.118662	1.21053	0.302632	0.421053	0.263158	0.650233
Agastache_occidentalis	Agastache_occidentalis	Lamiaceae	Agastache	R3	2	0.5	0	1	0	1	0.708975	0.0973898	1.21053	0.302632	0.421053	0.263158	1.92219
Agastache_pallida	Agastache_pallida	Lamiaceae	Agastache	R4	1	0.25	1	0.684535	4	0.699275	0.708975	0.0973898	1.21053	0.302632	0.421053	0.263158	1.22904
Agastache_pallidiflora	Agastache_pallidiflora	Lamiaceae	Agastache	R4	1	0.25	0	1	2	0.794723	0.708975	0.0973898	1.21053	0.302632	0.421053	0.263158	1.22904
Agastache_parvifolia	Agastache_parvifolia	Lamiaceae	Agastache	R4	1	0.25	0	1	0	1	0.708975	0.0973898	1.21053	0.302632	0.421053	0.263158	1.22904
Agastache_pringlei	Agastache_pringlei	Lamiaceae	Agastache	R3	2	0.5	1	0.684535	4	0.699275	0.708975	0.0973898	1.21053	0.302632	0.421053	0.263158	1.92219
Agastache_pringlei_verticillata	Agastache_pringlei_var._verticillata	Lamiaceae	Agastache	R2	3	0.75	0	1	0	1	0.708975	0.0973898	1.21053	0.302632	0.421053	0.263158	2.61534
Agastache_rupestris	Agastache_rupestris	Lamiaceae	Agastache	R3	2	0.5	1	0.684535	33	0.341096	0.708975	0.0973898	1.21053	0.302632	0.421053	0.263158	1.92219
Agastache_scrophulariifolia	Agastache_scrophulariifolia	Lamiaceae	Agastache	R4	1	0.25	5	0.184535	25	0.391221	0.915988	0.118662	1.21053	0.302632	0.421053	0.263158	1.34338
Agastache_urticifolia	Agastache_urticifolia	Lamiaceae	Agastache	R5	0	0	4	0.267513	20	0.431128	0.838945	0.111027	1.21053	0.302632	0.421053	0.263158	0.609192
Agastache_urticifolia_glaucifolia	Agastache_urticifolia	Lamiaceae	Agastache	R4	1	0.25	0	1	0	1	0.838945	0.111027	1.21053	0.302632	0.421053	0.263158	1.30234
Agastache_urticifolia_urticifolia	Agastache_urticifolia	Lamiaceae	Agastache	R5	0	0	0	1	0	1	0.838945	0.111027	1.21053	0.302632	0.421053	0.263158	0.609192
Agastache_wrightii	Agastache_wrightii	Lamiaceae	Agastache	R4	1	0.25	1	0.684535	1	0.870485	0.708975	0.0973898	1.21053	0.302632	0.421053	0.263158	1.22904
Ageratina_altissima	Ageratina_altissima	Asteraceae	Ageratina	R5	0	0	2	0.5	34	0.33568	2.2338	0.216043	1	0.25	0.625	0.5625	1.17366
Ageratina_altissima_altissima	Ageratina_altissima_var._altissima	Asteraceae	Ageratina	R5	0	0	1	0.684535	52	0.258147	2.2338	0.216043	1	0.25	0.625	0.5625	1.17366
Ageratina_altissima_roanensis	Ageratina_altissima_var._roanensis	Asteraceae	Ageratina	R3	2	0.5	0	1	0	1	2.2338	0.216043	1	0.25	0.625	0.5625	2.55995
Ageratina_aromatica	Ageratina_aromatica	Asteraceae	Ageratina	R5	0	0	3	0.36907	20	0.431128	2.2338	0.216043	1	0.25	0.625	0.5625	1.17366
Ageratina_aromatica_aromatica	Ageratina_aromatica	Asteraceae	Ageratina	R5	0	0	0	1	0	1	2.2338	0.216043	1	0.25	0.625	0.5625	1.17366
Ageratina_havanensis	Ageratina_havanensis	Asteraceae	Ageratina	R5	0	0	3	0.36907	2	0.794723	2.2338	0.216043	1	0.25	0.625	0.5625	1.17366
Ageratina_herbacea	Ageratina_herbacea	Asteraceae	Ageratina	R5	0	0	0	1	2	0.794723	2.2338	0.216043	1	0.25	0.625	0.5625	1.17366
Ageratina_jucunda	Ageratina_jucunda	Asteraceae	Ageratina	R4	1	0.25	0	1	0	1	2.2338	0.216043	1	0.25	0.625	0.5625	1.86681
Ageratina_lemmonii	Ageratina_lemmonii	Asteraceae	Ageratina	R3	2	0.5	0	1	0	1	2.2338	0.216043	1	0.25	0.625	0.5625	2.55995
Ageratina_luciae-brauniae	Ageratina_luciae-brauniae	Asteraceae	Ageratina	R3	2	0.5	2	0.5	0	1	2.2338	0.216043	1	0.25	0.625	0.5625	2.55995
Ageratina_occidentalis	Ageratina_occidentalis	Asteraceae	Ageratina	R4	1	0.25	3	0.36907	5	0.665208	2.2338	0.216043	1	0.25	0.625	0.5625	1.86681
Ageratina_paupercula	Ageratina_paupercula	Asteraceae	Ageratina	R3	2	0.5	0	1	0	1	2.2338	0.216043	1	0.25	0.625	0.5625	2.55995
Ageratina_rothrockii	Ageratina_rothrockii	Asteraceae	Ageratina	R4	1	0.25	0	1	0	1	2.2338	0.216043	1	0.25	0.625	0.5625	1.86681
Ageratina_shastensis	Ageratina_shastensis	Asteraceae	Ageratina	R2	3	0.75	0	1	0	1	2.2338	0.216043	1	0.25	0.625	0.5625	3.2531
Ageratina_thyrsiflora	Ageratina_thyrsiflora	Asteraceae	Ageratina	R3	2	0.5	0	1	0	1	2.2338	0.216043	1	0.25	0.625	0.5625	2.55995
Ageratina_wrightii	Ageratina_wrightii	Asteraceae	Ageratina	R5	0	0	0	1	1	0.870485	2.2338	0.216043	1	0.25	0.625	0.5625	1.17366
Ageratum_corymbosum	Ageratum_corymbosum	Asteraceae	Ageratum	R5	0	0	2	0.5	7	0.611454	2.06287	0.20594	1.5	0.375	0.5	0	1.11935
Ageratum_littorale	Ageratum_littorale	Asteraceae	Ageratum	R2	3	0.75	0	1	1	0.870485	2.06287	0.20594	1.5	0.375	0.5	0	3.19879
Agoseris_apargioides	Agoseris_apargioides	Asteraceae	Agoseris	R4	1	0.25	0	1	0	1	0.643877	0.0901645	0.863636	0.215909	0.681818	0.681818	1.1902
Agoseris_apargioides_apargioides	Agoseris_apargioides_var._apargioides	Asteraceae	Agoseris	R3	2	0.5	0	1	0	1	0.643877	0.0901645	0.863636	0.215909	0.681818	0.681818	1.88335
Agoseris_apargioides_eastwoodiae	Agoseris_apargioides_var._eastwoodiae	Asteraceae	Agoseris	R3	2	0.5	0	1	0	1	0.643877	0.0901645	0.863636	0.215909	0.681818	0.681818	1.88335
Agoseris_apargioides_maritima	Agoseris_apargioides_var._maritima	Asteraceae	Agoseris	R4	1	0.25	0	1	0	1	0.643877	0.0901645	0.863636	0.215909	0.681818	0.681818	1.1902
Agoseris_aurantiaca	Agoseris_aurantiaca	Asteraceae	Agoseris	R5	0	0	1	0.684535	3	0.74097	0.643877	0.0901645	0.863636	0.215909	0.681818	0.681818	0.497057
Agoseris_aurantiaca_aurantiaca	Agoseris_aurantiaca_var._aurantiaca	Asteraceae	Agoseris	R4	1	0.25	0	1	0	1	0.643877	0.0901645	0.863636	0.215909	0.681818	0.681818	1.1902
Agoseris_aurantiaca_purpurea	Agoseris_aurantiaca	Asteraceae	Agoseris	R4	1	0.25	0	1	0	1	0.643877	0.0901645	0.863636	0.215909	0.681818	0.681818	1.1902
Agoseris_elata	Agoseris_elata	Asteraceae	Agoseris	R4	1	0.25	1	0.684535	2	0.794723	0.643877	0.0901645	0.863636	0.215909	0.681818	0.681818	1.1902
Agoseris_gaspensis	Agoseris_aurantiaca	Asteraceae	Agoseris	R2	3	0.75	0	1	0	1	0.643877	0.0901645	0.863636	0.215909	0.681818	0.681818	2.5765
Agoseris_glauca	Agoseris_glauca	Asteraceae	Agoseris	R5	0	0	2	0.5	3	0.74097	0.643877	0.0901645	0.863636	0.215909	0.681818	0.681818	0.497057
Agoseris_glauca_agrestis	Agoseris_glauca	Asteraceae	Agoseris	R5	0	0	0	1	0	1	0.643877	0.0901645	0.863636	0.215909	0.681818	0.681818	0.497057
Agoseris_glauca_dasycephala	Agoseris_glauca_var._dasycephala	Asteraceae	Agoseris	R5	0	0	2	0.5	1	0.870485	0.643877	0.0901645	0.863636	0.215909	0.681818	0.681818	0.497057
Agoseris_glauca_glauca	Agoseris_glauca_var._glauca	Asteraceae	Agoseris	R5	0	0	0	1	0	1	0.643877	0.0901645	0.863636	0.215909	0.681818	0.681818	0.497057
Agoseris_glauca_laciniata	Agoseris_parviflora	Asteraceae	Agoseris	R4	1	0.25	0	1	0	1	0.643877	0.0901645	0.863636	0.215909	0.681818	0.681818	1.1902
Agoseris_glauca_monticola	Agoseris_monticola	Asteraceae	Agoseris	R4	1	0.25	0	1	0	1	0.643877	0.0901645	0.863636	0.215909	0.681818	0.681818	1.1902
Agoseris_grandiflora	Agoseris_grandiflora	Asteraceae	Agoseris	R5	0	0	3	0.36907	4	0.699275	1.49117	0.167503	0.863636	0.215909	0.681818	0.681818	0.912753
Agoseris_heterophylla	Agoseris_heterophylla	Asteraceae	Agoseris	R5	0	0	2	0.5	2	0.794723	1.49117	0.167503	0.863636	0.215909	0.681818	0.681818	0.912753
Agoseris_heterophylla_crenulata	Agoseris_heterophylla_var._cryptopleura	Asteraceae	Agoseris	R4	1	0.25	0	1	0	1	0.643877	0.0901645	0.863636	0.215909	0.681818	0.681818	1.1902
Agoseris_heterophylla_heterophylla	Agoseris_heterophylla_var._heterophylla	Asteraceae	Agoseris	R5	0	0	0	1	0	1	0.643877	0.0901645	0.863636	0.215909	0.681818	0.681818	0.497057
Agoseris_heterophylla_turgida	Agoseris_heterophylla_var._cryptopleura	Asteraceae	Agoseris	R2	3	0.75	0	1	0	1	0.643877	0.0901645	0.863636	0.215909	0.681818	0.681818	2.5765
Agoseris_lackschewitzii	Agoseris_aurantiaca	Asteraceae	Agoseris	R4	1	0.25	0	1	0	1	0.643877	0.0901645	0.863636	0.215909	0.681818	0.681818	1.1902
Agoseris_retrorsa	Agoseris_retrorsa	Asteraceae	Agoseris	R5	0	0	3	0.36907	1	0.870485	1.5423	0.171282	0.863636	0.215909	0.681818	0.681818	0.933068
Agrimonia_bicknellii	Agrimonia_pubescens	Rosaceae	Agrimonia	R5	0	0	0	1	0	1	18.279	0.548202	0.25	0.0625	0.625	0.375	2.95902
Agrimonia_gryposepala	Agrimonia_gryposepala	Rosaceae	Agrimonia	R5	0	0	3	0.36907	12	0.520737	18.279	0.548202	0.25	0.0625	0.625	0.375	2.95902
Agrimonia_incisa	Agrimonia_incisa	Rosaceae	Agrimonia	R3	2	0.5	0	1	0	1	18.279	0.548202	0.25	0.0625	0.625	0.375	4.34531
Agrimonia_microcarpa	Agrimonia_microcarpa	Rosaceae	Agrimonia	R5	0	0	0	1	0	1	18.279	0.548202	0.25	0.0625	0.625	0.375	2.95902
Agrimonia_parviflora	Agrimonia_parviflora	Rosaceae	Agrimonia	R5	0	0	4	0.267513	6	0.636405	18.279	0.548202	0.25	0.0625	0.625	0.375	2.95902
Agrimonia_pubescens	Agrimonia_pubescens	Rosaceae	Agrimonia	R5	0	0	3	0.36907	5	0.665208	18.279	0.548202	0.25	0.0625	0.625	0.375	2.95902
Agrimonia_rostellata	Agrimonia_rostellata	Rosaceae	Agrimonia	R5	0	0	0	1	2	0.794723	18.279	0.548202	0.25	0.0625	0.625	0.375	2.95902
Agrimonia_striata	Agrimonia_striata	Rosaceae	Agrimonia	R5	0	0	0	1	4	0.699275	18.279	0.548202	0.25	0.0625	0.625	0.375	2.95902
Agrostis_aequivalvis	Agrostis_aequivalvis	Poaceae	Agrostis	R5	0	0	0	1	0	1	0.544449	0.0785571	1.08333	0.270833	0.75	0.694444	0.434667
Agrostis_alascana	Agrostis_alascana	Poaceae	Agrostis	R5	0	0	0	1	0	1	0.544449	0.0785571	1.08333	0.270833	0.75	0.694444	0.434667
Agrostis_blasdalei	Agrostis_blasdalei	Poaceae	Agrostis	R2	3	0.75	0	1	0	1	0.544449	0.0785571	1.08333	0.270833	0.75	0.694444	2.51411
Agrostis_clavata	Agrostis_clavata	Poaceae	Agrostis	R4	1	0.25	0	1	1	0.870485	0.245151	0.038481	1.08333	0.270833	0.75	0.694444	0.912404
Agrostis_clivicola	Agrostis_densiflora	Poaceae	Agrostis	R3	2	0.5	0	1	0	1	0.544449	0.0785571	1.08333	0.270833	0.75	0.694444	1.82096
Agrostis_clivicola_clivicola	Agrostis_densiflora	Poaceae	Agrostis	R3	2	0.5	0	1	0	1	0.544449	0.0785571	1.08333	0.270833	0.75	0.694444	1.82096
Agrostis_clivicola_punta-reyesensis	Agrostis_densiflora	Poaceae	Agrostis	R1	4	1	0	1	0	1	0.544449	0.0785571	1.08333	0.270833	0.75	0.694444	3.20726
Agrostis_densiflora	Agrostis_densiflora	Poaceae	Agrostis	R3	2	0.5	0	1	0	1	0.544449	0.0785571	1.08333	0.270833	0.75	0.694444	1.82096
Agrostis_diegoensis	Agrostis_pallens	Poaceae	Agrostis	R5	0	0	0	1	0	1	0.544449	0.0785571	1.08333	0.270833	0.75	0.694444	0.434667
Agrostis_elliottiana	Agrostis_elliottiana	Poaceae	Agrostis	R5	0	0	0	1	0	1	0.544449	0.0785571	1.08333	0.270833	0.75	0.694444	0.434667
Agrostis_exarata	Agrostis_exarata	Poaceae	Agrostis	R5	0	0	2	0.5	4	0.699275	0.293554	0.0455761	1.08333	0.270833	0.75	0.694444	0.257394
Agrostis_geminata	Agrostis_hyemalis	Poaceae	Agrostis	R5	0	0	0	1	0	1	0.208438	0.0329129	1.08333	0.270833	0.75	0.694444	0.189329
Agrostis_hallii	Agrostis_hallii	Poaceae	Agrostis	R4	1	0.25	0	1	1	0.870485	0.544449	0.0785571	1.08333	0.270833	0.75	0.694444	1.12781
Agrostis_hendersonii	Agrostis_hendersonii	Poaceae	Agrostis	R1	4	1	0	1	0	1	0.544449	0.0785571	1.08333	0.270833	0.75	0.694444	3.20726
Agrostis_hooveri	Agrostis_hooveri	Poaceae	Agrostis	R2	3	0.75	0	1	0	1	0.544449	0.0785571	1.08333	0.270833	0.75	0.694444	2.51411
Agrostis_howellii	Agrostis_howellii	Poaceae	Agrostis	R2	3	0.75	1	0.684535	0	1	0.544449	0.0785571	1.08333	0.270833	0.75	0.694444	2.51411
Agrostis_humilis	Agrostis_humilis	Poaceae	Agrostis	R4	1	0.25	0	1	0	1	0.544449	0.0785571	1.08333	0.270833	0.75	0.694444	1.12781
Agrostis_hyemalis	Agrostis_hyemalis	Poaceae	Agrostis	R5	0	0	3	0.36907	2	0.794723	0.208438	0.0329129	1.08333	0.270833	0.75	0.694444	0.189329
Agrostis_idahoensis	Agrostis_idahoensis	Poaceae	Agrostis	R5	0	0	0	1	0	1	0.544449	0.0785571	1.08333	0.270833	0.75	0.694444	0.434667
Agrostis_idahoensis_idahoensis	Agrostis_idahoensis_var._idahoensis	Poaceae	Agrostis	R4	1	0.25	0	1	0	1	0.544449	0.0785571	1.08333	0.270833	0.75	0.694444	1.12781
Agrostis_lacuna-vernalis	Agrostis_lacuna-vernalis	Poaceae	Agrostis	R1	4	1	0	1	0	1	0.544449	0.0785571	1.08333	0.270833	0.75	0.694444	3.20726
Agrostis_mertensii	Agrostis_mertensii	Poaceae	Agrostis	R5	0	0	1	0.684535	4	0.699275	0.25635	0.0401467	1.08333	0.270833	0.75	0.694444	0.22821
Agrostis_microphylla	Agrostis_microphylla	Poaceae	Agrostis	R4	1	0.25	0	1	0	1	0.544449	0.0785571	1.08333	0.270833	0.75	0.694444	1.12781
Agrostis_oregonensis	Agrostis_oregonensis	Poaceae	Agrostis	R5	0	0	0	1	0	1	0.544449	0.0785571	1.08333	0.270833	0.75	0.694444	0.434667
Agrostis_pallens	Agrostis_pallens	Poaceae	Agrostis	R4	1	0.25	1	0.684535	3	0.74097	0.544449	0.0785571	1.08333	0.270833	0.75	0.694444	1.12781
Agrostis_perennans	Agrostis_perennans	Poaceae	Agrostis	R5	0	0	4	0.267513	9	0.56976	0.544449	0.0785571	1.08333	0.270833	0.75	0.694444	0.434667
Agrostis_rossiae	Agrostis_rossiae	Poaceae	Agrostis	R1	4	1	0	1	0	1	0.544449	0.0785571	1.08333	0.270833	0.75	0.694444	3.20726
Agrostis_sandwicensis	Agrostis_sandwicensis	Poaceae	Agrostis	R3	2	0.5	0	1	0	1	0.544449	0.0785571	1.08333	0.270833	0.75	0.694444	1.82096
Agrostis_scabra	Agrostis_scabra	Poaceae	Agrostis	R5	0	0	2	0.5	9	0.56976	0.262199	0.0410109	1.08333	0.270833	0.75	0.694444	0.232856
Agrostis_scabra_scabra	Agrostis_scabra	Poaceae	Agrostis	R5	0	0	0	1	0	1	0.262199	0.0410109	1.08333	0.270833	0.75	0.694444	0.232856
Agrostis_scabra_septentrionalis	Agrostis_scabra	Poaceae	Agrostis	R5	0	0	0	1	0	1	0.262198	0.0410107	1.08333	0.270833	0.75	0.694444	0.232854
Agrostis_stolonifera	Agrostis_stolonifera	Poaceae	Agrostis	R5	0	0	2	0.5	25	0.391221	0.208438	0.0329129	1.08333	0.270833	0.75	0.694444	0.189329
Agrostis_thurberiana	Agrostis_thurberiana	Poaceae	Agrostis	R5	0	0	0	1	0	1	0.544449	0.0785571	1.08333	0.270833	0.75	0.694444	0.434667
Agrostis_variabilis	Agrostis_variabilis	Poaceae	Agrostis	R5	0	0	0	1	0	1	0.544449	0.0785571	1.08333	0.270833	0.75	0.694444	0.434667
Agrostis_vinealis	Agrostis_vinealis	Poaceae	Agrostis	R5	0	0	1	0.684535	9	0.56976	0.250608	0.0392945	1.08333	0.270833	0.75	0.694444	0.22363
Agrostis_vinealis_trinii	Agrostis_vinealis	Poaceae	Agrostis	R5	0	0	0	1	1	0.870485	0.250608	0.0392945	1.08333	0.270833	0.75	0.694444	0.22363
Alchemilla_alpina	Alchemilla_alpina	Rosaceae	Alchemilla	R5	0	0	1	0.684535	74	0.193273	22.898	0.58816	1.2	0.3	0.8	0.4	3.17379
Alchemilla_filicaulis	Alchemilla_filicaulis	Rosaceae	Alchemilla	R4	1	0.25	0	1	7	0.611454	22.3604	0.583927	1.2	0.3	0.8	0.4	3.84419
Alchemilla_filicaulis_filicaulis	Alchemilla_filicaulis	Rosaceae	Alchemilla	R3	2	0.5	0	1	0	1	22.3604	0.583927	1.2	0.3	0.8	0.4	4.53734
Alchemilla_filicaulis_vestita	Alchemilla_filicaulis	Rosaceae	Alchemilla	R3	2	0.5	0	1	0	1	22.3604	0.583927	1.2	0.3	0.8	0.4	4.53734
Alchemilla_glomerulans	Alchemilla_glomerulans	Rosaceae	Alchemilla	R4	1	0.25	0	1	10	0.551951	22.898	0.58816	1.2	0.3	0.8	0.4	3.86694
Alectryon_macrococcus	Alectryon_macrococcus	Sapindaceae	Alectryon	R1	4	1	0	1	2	0.794723	12.768	0.485565	4	1	0.666667	0	5.39493
Alectryon_macrococcus_auwahiensis	Alectryon_macrococcus_var._auwahiensis	Sapindaceae	Alectryon	R1	4	1	2	0.5	1	0.870485	12.768	0.485565	4	1	0.666667	0	5.39493
Alectryon_macrococcus_macrococcus	Alectryon_macrococcus_var._macrococcus	Sapindaceae	Alectryon	R1	4	1	0	1	2	0.794723	12.768	0.485565	4	1	0.666667	0	5.39493
Aletes_acaulis	Aletes_acaulis	Apiaceae	Aletes	R4	1	0.25	3	0.36907	1	0.870485	0.585834	0.0834768	2.125	0.53125	0.625	0.75	1.15426
Aletes_anisatus	Cymopterus_anisatus	Apiaceae	Aletes	R3	2	0.5	0	1	0	1	0.733855	0.100079	2.125	0.53125	0.625	0.75	1.93664
Aletes_filifolius	Cymopterus_filifolius	Apiaceae	Aletes	R4	1	0.25	0	1	0	1	0.733855	0.100079	2.125	0.53125	0.625	0.75	1.24349
Aletes_humilis	Aletes_humilis	Apiaceae	Aletes	R2	3	0.75	1	0.684535	2	0.794723	0.585834	0.0834767	2.125	0.53125	0.625	0.75	2.54055
Aletes_macdougalii	Cymopterus_macdougalii	Apiaceae	Aletes	R3	2	0.5	0	1	0	1	0.733855	0.100079	2.125	0.53125	0.625	0.75	1.93664
Aletes_macdougalii_breviradiatus	Cymopterus_breviradiatus	Apiaceae	Aletes	R2	3	0.75	1	0.684535	0	1	0.733855	0.100079	2.125	0.53125	0.625	0.75	2.62979
Aletes_macdougalii_macdougalii	Aletes_macdougalii_var._macdougalii	Apiaceae	Aletes	R2	3	0.75	0	1	0	1	0.585834	0.0834767	2.125	0.53125	0.625	0.75	2.54055
Aletes_sessiliflorus	Cymopterus_sessiliflorus	Apiaceae	Aletes	R3	2	0.5	0	1	0	1	0.733855	0.100079	2.125	0.53125	0.625	0.75	1.93664
Aletris_aurea	Aletris_aurea	Liliaceae	Aletris	R5	0	0	3	0.36907	3	0.74097	56.9042	0.75281	1	0.25	0.6	0.4	4.05879
Aletris_bracteata	Aletris_bracteata	Liliaceae	Aletris	R2	3	0.75	0	1	0	1	56.9042	0.75281	1	0.25	0.6	0.4	6.13823
Aletris_farinosa	Aletris_farinosa	Liliaceae	Aletris	R5	0	0	2	0.5	14	0.493998	71.5939	0.794873	1	0.25	0.6	0.4	4.28488
Aletris_lutea	Aletris_lutea	Liliaceae	Aletris	R4	1	0.25	0	1	1	0.870485	71.5939	0.794873	1	0.25	0.6	0.4	4.97803
Aletris_obovata	Aletris_obovata	Liliaceae	Aletris	R4	1	0.25	0	1	0	1	56.9042	0.75281	1	0.25	0.6	0.4	4.75194
Alisma_gramineum	Alisma_gramineum	Alismataceae	Alisma	R5	0	0	0	1	0	1	29.9427	0.636224	0.333333	0.0833333	0.333333	0.333333	3.43214
Alisma_subcordatum	Alisma_subcordatum	Alismataceae	Alisma	R4	1	0.25	2	0.5	18	0.449829	25.3217	0.606132	0.333333	0.0833333	0.333333	0.333333	3.96354
Alisma_triviale	Alisma_triviale	Alismataceae	Alisma	R5	0	0	3	0.36907	8	0.589446	25.3217	0.606132	0.333333	0.0833333	0.333333	0.333333	3.27039
Allionia_choisyi	Allionia_choisyi	Nyctaginaceae	Allionia	R5	0	0	2	0.5	1	0.870485	4.9581	0.329734	0	0	0	0	1.78475
Allionia_incarnata	Allionia_incarnata	Nyctaginaceae	Allionia	R5	0	0	3	0.36907	5	0.665208	4.9581	0.329734	0	0	0	0	1.78475
Allium_aaseae	Allium_aaseae	Liliaceae	Allium	R3	2	0.5	1	0.684535	0	1	0.498813	0.0729769	1.5122	0.378049	0.642276	0.447154	1.79097
Allium_abramsii	Allium_abramsii	Liliaceae	Allium	R2	3	0.75	0	1	0	1	0.498813	0.0729769	1.5122	0.378049	0.642276	0.447154	2.48412
Allium_acuminatum	Allium_acuminatum	Liliaceae	Allium	R5	0	0	2	0.5	15	0.481939	0.498813	0.0729769	1.5122	0.378049	0.642276	0.447154	0.404674
Allium_allegheniense	Allium_cernuum	Liliaceae	Allium	R3	2	0.5	0	1	0	1	13.4005	0.493922	1.5122	0.378049	0.642276	0.447154	4.05356
Allium_amplectens	Allium_amplectens	Liliaceae	Allium	R4	1	0.25	2	0.5	12	0.520737	11.1539	0.462366	1.5122	0.378049	0.642276	0.447154	3.1908
Allium_anceps	Allium_anceps	Liliaceae	Allium	R4	1	0.25	0	1	0	1	0.498813	0.0729769	1.5122	0.378049	0.642276	0.447154	1.09782
Allium_atrorubens	Allium_atrorubens	Liliaceae	Allium	R4	1	0.25	0	1	0	1	0.498813	0.0729769	1.5122	0.378049	0.642276	0.447154	1.09782
Allium_atrorubens_atrorubens	Allium_atrorubens	Liliaceae	Allium	R4	1	0.25	0	1	0	1	0.498813	0.0729769	1.5122	0.378049	0.642276	0.447154	1.09782
Allium_atrorubens_cristatum	Allium_atrorubens_var._cristatum	Liliaceae	Allium	R3	2	0.5	0	1	2	0.794723	0.498813	0.0729769	1.5122	0.378049	0.642276	0.447154	1.79097
Allium_bigelovii	Allium_bigelovii	Liliaceae	Allium	R3	2	0.5	1	0.684535	1	0.870485	0.498813	0.0729769	1.5122	0.378049	0.642276	0.447154	1.79097
Allium_bisceptrum	Allium_bisceptrum	Liliaceae	Allium	R4	1	0.25	2	0.5	3	0.74097	0.498813	0.0729769	1.5122	0.378049	0.642276	0.447154	1.09782
Allium_bisceptrum_bisceptrum	Allium_bisceptrum	Liliaceae	Allium	R4	1	0.25	0	1	0	1	0.498813	0.0729769	1.5122	0.378049	0.642276	0.447154	1.09782
Allium_bisceptrum_palmeri	Allium_bisceptrum	Liliaceae	Allium	R3	2	0.5	0	1	0	1	0.498813	0.0729769	1.5122	0.378049	0.642276	0.447154	1.79097
Allium_bolanderi	Allium_bolanderi	Liliaceae	Allium	R4	1	0.25	0	1	2	0.794723	0.498813	0.0729769	1.5122	0.378049	0.642276	0.447154	1.09782
Allium_bolanderi_bolanderi	Allium_bolanderi	Liliaceae	Allium	R3	2	0.5	0	1	1	0.870485	0.498813	0.0729769	1.5122	0.378049	0.642276	0.447154	1.79097
Allium_bolanderi_mirabile	Allium_bolanderi_var._mirabile	Liliaceae	Allium	R3	2	0.5	1	0.684535	0	1	0.498813	0.0729769	1.5122	0.378049	0.642276	0.447154	1.79097
Allium_bolanderi_stenanthum	Allium_bolanderi	Liliaceae	Allium	R1	4	1	0	1	0	1	0.498813	0.0729769	1.5122	0.378049	0.642276	0.447154	3.17726
Allium_brandegeei	Allium_brandegeei	Liliaceae	Allium	R4	1	0.25	1	0.684535	0	1	0.498813	0.0729769	1.5122	0.378049	0.642276	0.447154	1.09782
Allium_brevistylum	Allium_brevistylum	Liliaceae	Allium	R4	1	0.25	0	1	4	0.699275	0.498813	0.0729769	1.5122	0.378049	0.642276	0.447154	1.09782
Allium_burdickii	Allium_tricoccum_var._burdickii	Liliaceae	Allium	R4	1	0.25	3	0.36907	3	0.74097	0.498813	0.0729769	1.5122	0.378049	0.642276	0.447154	1.09782
Allium_burlewii	Allium_burlewii	Liliaceae	Allium	R3	2	0.5	1	0.684535	2	0.794723	0.498813	0.0729769	1.5122	0.378049	0.642276	0.447154	1.79097
Allium_campanulatum	Allium_campanulatum	Liliaceae	Allium	R4	1	0.25	1	0.684535	7	0.611454	0.498813	0.0729769	1.5122	0.378049	0.642276	0.447154	1.09782
Allium_canadense	Allium_canadense	Liliaceae	Allium	R5	0	0	4	0.267513	25	0.391221	0.498813	0.0729769	1.5122	0.378049	0.642276	0.447154	0.404674
Allium_canadense_canadense	Allium_canadense	Liliaceae	Allium	R5	0	0	4	0.267513	25	0.391221	0.498813	0.0729769	1.5122	0.378049	0.642276	0.447154	0.404674
Allium_canadense_ecristatum	Allium_canadense_var._ecristatum	Liliaceae	Allium	R3	2	0.5	0	1	0	1	0.498813	0.0729769	1.5122	0.378049	0.642276	0.447154	1.79097
Allium_canadense_fraseri	Allium_fraseri	Liliaceae	Allium	R4	1	0.25	1	0.684535	1	0.870485	0.498813	0.0729769	1.5122	0.378049	0.642276	0.447154	1.09782
Allium_canadense_hyacinthoides	Allium_canadense_var._hyacinthoides	Liliaceae	Allium	R4	1	0.25	0	1	1	0.870485	0.498813	0.0729769	1.5122	0.378049	0.642276	0.447154	1.09782
Allium_canadense_mobilense	Allium_canadense_var._mobilense	Liliaceae	Allium	R4	1	0.25	0	1	1	0.870485	0.498813	0.0729769	1.5122	0.378049	0.642276	0.447154	1.09782
Allium_cernuum	Allium_cernuum	Liliaceae	Allium	R5	0	0	5	0.184535	88	0.161294	0.498813	0.0729769	1.5122	0.378049	0.642276	0.447154	0.404674
Allium_cernuum_cernuum	Allium_cernuum_var._cernuum	Liliaceae	Allium	R5	0	0	0	1	2	0.794723	0.498813	0.0729769	1.5122	0.378049	0.642276	0.447154	0.404674
Allium_cernuum_neomexicanum	Allium_cernuum	Liliaceae	Allium	R5	0	0	0	1	0	1	0.498813	0.0729769	1.5122	0.378049	0.642276	0.447154	0.404674
Allium_columbianum	Allium_columbianum	Liliaceae	Allium	R3	2	0.5	0	1	0	1	0.498813	0.0729769	1.5122	0.378049	0.642276	0.447154	1.79097
Allium_constrictum	Allium_constrictum	Liliaceae	Allium	R2	3	0.75	1	0.684535	0	1	0.498813	0.0729769	1.5122	0.378049	0.642276	0.447154	2.48412
Allium_coryi	Allium_coryi	Liliaceae	Allium	R4	1	0.25	0	1	1	0.870485	0.498813	0.0729769	1.5122	0.378049	0.642276	0.447154	1.09782
Allium_cratericola	Allium_cratericola	Liliaceae	Allium	R3	2	0.5	0	1	5	0.665208	0.498813	0.0729769	1.5122	0.378049	0.642276	0.447154	1.79097
Allium_crenulatum	Allium_crenulatum	Liliaceae	Allium	R4	1	0.25	1	0.684535	2	0.794723	0.498813	0.0729769	1.5122	0.378049	0.642276	0.447154	1.09782
Allium_crispum	Allium_crispum	Liliaceae	Allium	R3	2	0.5	1	0.684535	5	0.665208	10.1706	0.44667	1.5122	0.378049	0.642276	0.447154	3.79958
Allium_cuthbertii	Allium_cuthbertii	Liliaceae	Allium	R4	1	0.25	0	1	0	1	0.498813	0.0729769	1.5122	0.378049	0.642276	0.447154	1.09782
Allium_dichlamydeum	Allium_dichlamydeum	Liliaceae	Allium	R4	1	0.25	1	0.684535	9	0.56976	8.59613	0.418406	1.5122	0.378049	0.642276	0.447154	2.95451
Allium_dictuon	Allium_dictuon	Liliaceae	Allium	R2	3	0.75	1	0.684535	0	1	0.498813	0.0729769	1.5122	0.378049	0.642276	0.447154	2.48412
Allium_douglasii	Allium_douglasii	Liliaceae	Allium	R4	1	0.25	0	1	3	0.74097	0.498813	0.0729769	1.5122	0.378049	0.642276	0.447154	1.09782
Allium_drummondii	Allium_drummondii	Liliaceae	Allium	R5	0	0	3	0.36907	4	0.699275	0.498813	0.0729769	1.5122	0.378049	0.642276	0.447154	0.404674
Allium_elmendorfii	Allium_elmendorfii	Liliaceae	Allium	R2	3	0.75	0	1	0	1	0.498813	0.0729769	1.5122	0.378049	0.642276	0.447154	2.48412
Allium_falcifolium	Allium_falcifolium	Liliaceae	Allium	R4	1	0.25	2	0.5	14	0.493998	8.56701	0.41784	1.5122	0.378049	0.642276	0.447154	2.95147
Allium_fibrillum	Allium_fibrillum	Liliaceae	Allium	R4	1	0.25	0	1	1	0.870485	0.498813	0.0729769	1.5122	0.378049	0.642276	0.447154	1.09782
Allium_fimbriatum	Allium_fimbriatum	Liliaceae	Allium	R4	1	0.25	1	0.684535	3	0.74097	0.498813	0.0729769	1.5122	0.378049	0.642276	0.447154	1.09782
Allium_fimbriatum_fimbriatum	Allium_fimbriatum	Liliaceae	Allium	R4	1	0.25	0	1	1	0.870485	0.498813	0.0729769	1.5122	0.378049	0.642276	0.447154	1.09782
Allium_fimbriatum_mohavense	Allium_fimbriatum_var._mohavense	Liliaceae	Allium	R4	1	0.25	0	1	0	1	0.498813	0.0729769	1.5122	0.378049	0.642276	0.447154	1.09782
Allium_fimbriatum_purdyi	Allium_fimbriatum_var._purdyi	Liliaceae	Allium	R3	2	0.5	0	1	4	0.699275	0.498813	0.0729769	1.5122	0.378049	0.642276	0.447154	1.79097
Allium_geyeri	Allium_geyeri	Liliaceae	Allium	R4	1	0.25	3	0.36907	5	0.665208	0.498813	0.0729769	1.5122	0.378049	0.642276	0.447154	1.09782
Allium_geyeri_chatterleyi	Allium_geyeri_var._chatterleyi	Liliaceae	Allium	R2	3	0.75	0	1	0	1	0.498813	0.0729769	1.5122	0.378049	0.642276	0.447154	2.48412
Allium_geyeri_geyeri	Allium_geyeri	Liliaceae	Allium	R4	1	0.25	0	1	3	0.74097	0.498813	0.0729769	1.5122	0.378049	0.642276	0.447154	1.09782
Allium_geyeri_tenerum	Allium_geyeri_var._tenerum	Liliaceae	Allium	R4	1	0.25	0	1	3	0.74097	0.498813	0.0729769	1.5122	0.378049	0.642276	0.447154	1.09782
Allium_glandulosum	Allium_glandulosum	Liliaceae	Allium	R4	1	0.25	0	1	2	0.794723	0.498813	0.0729769	1.5122	0.378049	0.642276	0.447154	1.09782
Allium_gooddingii	Allium_gooddingii	Liliaceae	Allium	R4	1	0.25	1	0.684535	4	0.699275	0.498813	0.0729769	1.5122	0.378049	0.642276	0.447154	1.09782
Allium_haematochiton	Allium_haematochiton	Liliaceae	Allium	R3	2	0.5	3	0.36907	10	0.551951	11.3324	0.465079	1.5122	0.378049	0.642276	0.447154	3.89852
Allium_hickmanii	Allium_hickmanii	Liliaceae	Allium	R2	3	0.75	0	1	1	0.870485	0.498813	0.0729769	1.5122	0.378049	0.642276	0.447154	2.48412
Allium_hoffmanii	Allium_hoffmanii	Liliaceae	Allium	R3	2	0.5	0	1	1	0.870485	0.498813	0.0729769	1.5122	0.378049	0.642276	0.447154	1.79097
Allium_howellii	Allium_howellii	Liliaceae	Allium	R4	1	0.25	0	1	3	0.74097	0.498813	0.0729769	1.5122	0.378049	0.642276	0.447154	1.09782
Allium_howellii_clokeyi	Allium_howellii_var._clokeyi	Liliaceae	Allium	R2	3	0.75	0	1	3	0.74097	0.498813	0.0729769	1.5122	0.378049	0.642276	0.447154	2.48412
Allium_howellii_howellii	Allium_howellii	Liliaceae	Allium	R4	1	0.25	0	1	0	1	0.498813	0.0729769	1.5122	0.378049	0.642276	0.447154	1.09782
Allium_howellii_sanbenitense	Allium_howellii_var._sanbenitense	Liliaceae	Allium	R3	2	0.5	0	1	0	1	0.498813	0.0729769	1.5122	0.378049	0.642276	0.447154	1.79097
Allium_hyalinum	Allium_hyalinum	Liliaceae	Allium	R4	1	0.25	0	1	11	0.535693	0.498813	0.0729769	1.5122	0.378049	0.642276	0.447154	1.09782
Allium_jepsonii	Allium_jepsonii	Liliaceae	Allium	R1	4	1	0	1	3	0.74097	0.498813	0.0729769	1.5122	0.378049	0.642276	0.447154	3.17726
Allium_kunthii	Allium_longifolium	Liliaceae	Allium	R4	1	0.25	1	0.684535	4	0.699275	0.498813	0.0729769	1.5122	0.378049	0.642276	0.447154	1.09782
Allium_lacunosum	Allium_lacunosum	Liliaceae	Allium	R4	1	0.25	0	1	3	0.74097	0.498813	0.0729769	1.5122	0.378049	0.642276	0.447154	1.09782
Allium_lacunosum_davisiae	Allium_lacunosum_var._davisiae	Liliaceae	Allium	R3	2	0.5	0	1	0	1	0.498813	0.0729769	1.5122	0.378049	0.642276	0.447154	1.79097
Allium_lacunosum_kernense	Allium_lacunosum_var._kernensis	Liliaceae	Allium	R3	2	0.5	0	1	0	1	0.498813	0.0729769	1.5122	0.378049	0.642276	0.447154	1.79097
Allium_lacunosum_lacunosum	Allium_lacunosum	Liliaceae	Allium	R4	1	0.25	0	1	0	1	0.498813	0.0729769	1.5122	0.378049	0.642276	0.447154	1.09782
Allium_lacunosum_micranthum	Allium_lacunosum_var._micranthum	Liliaceae	Allium	R3	2	0.5	1	0.684535	0	1	0.498813	0.0729769	1.5122	0.378049	0.642276	0.447154	1.79097
Allium_lemmonii	Allium_lemmonii	Liliaceae	Allium	R4	1	0.25	0	1	1	0.870485	0.498813	0.0729769	1.5122	0.378049	0.642276	0.447154	1.09782
Allium_macropetalum	Allium_macropetalum	Liliaceae	Allium	R5	0	0	0	1	3	0.74097	0.498813	0.0729769	1.5122	0.378049	0.642276	0.447154	0.404674
Allium_macrum	Allium_macrum	Liliaceae	Allium	R4	1	0.25	1	0.684535	0	1	0.498813	0.0729769	1.5122	0.378049	0.642276	0.447154	1.09782
Allium_madidum	Allium_madidum	Liliaceae	Allium	R3	2	0.5	0	1	0	1	0.498813	0.0729769	1.5122	0.378049	0.642276	0.447154	1.79097
Allium_membranaceum	Allium_membranaceum	Liliaceae	Allium	R4	1	0.25	0	1	3	0.74097	0.498813	0.0729769	1.5122	0.378049	0.642276	0.447154	1.09782
Allium_monticola	Allium_monticola	Liliaceae	Allium	R2	3	0.75	0	1	0	1	0.498813	0.0729769	1.5122	0.378049	0.642276	0.447154	2.48412
Allium_munzii	Allium_munzii	Liliaceae	Allium	R1	4	1	2	0.5	0	1	0.498813	0.0729769	1.5122	0.378049	0.642276	0.447154	3.17726
Allium_nevadense	Allium_nevadense	Liliaceae	Allium	R4	1	0.25	0	1	0	1	0.498813	0.0729769	1.5122	0.378049	0.642276	0.447154	1.09782
Allium_nevii	Allium_nevii	Liliaceae	Allium	R3	2	0.5	2	0.5	4	0.699275	0.498813	0.0729769	1.5122	0.378049	0.642276	0.447154	1.79097
Allium_obtusum	Allium_obtusum	Liliaceae	Allium	R4	1	0.25	0	1	0	1	0.498813	0.0729769	1.5122	0.378049	0.642276	0.447154	1.09782
Allium_obtusum_conspicuum	Allium_obtusum_var._conspicuum	Liliaceae	Allium	R2	3	0.75	0	1	2	0.794723	0.498813	0.0729769	1.5122	0.378049	0.642276	0.447154	2.48412
Allium_obtusum_obtusum	Allium_obtusum	Liliaceae	Allium	R4	1	0.25	0	1	0	1	0.498813	0.0729769	1.5122	0.378049	0.642276	0.447154	1.09782
Allium_oxyphilum	Allium_cernuum	Liliaceae	Allium	R2	3	0.75	0	1	0	1	0.498813	0.0729769	1.5122	0.378049	0.642276	0.447154	2.48412
Allium_parishii	Allium_parishii	Liliaceae	Allium	R3	2	0.5	0	1	0	1	0.498813	0.0729769	1.5122	0.378049	0.642276	0.447154	1.79097
Allium_parvum	Allium_parvum	Liliaceae	Allium	R5	0	0	0	1	4	0.699275	0.498813	0.0729769	1.5122	0.378049	0.642276	0.447154	0.404674
Allium_passeyi	Allium_passeyi	Liliaceae	Allium	R1	4	1	0	1	0	1	0.498813	0.0729769	1.5122	0.378049	0.642276	0.447154	3.17726
Allium_peninsulare	Allium_peninsulare	Liliaceae	Allium	R5	0	0	1	0.684535	6	0.636405	0.498813	0.0729769	1.5122	0.378049	0.642276	0.447154	0.404674
Allium_peninsulare_franciscanum	Allium_peninsulare_var._franciscanum	Liliaceae	Allium	R2	3	0.75	0	1	0	1	0.498813	0.0729769	1.5122	0.378049	0.642276	0.447154	2.48412
Allium_peninsulare_peninsulare	Allium_peninsulare	Liliaceae	Allium	R5	0	0	2	0.5	1	0.870485	0.498813	0.0729769	1.5122	0.378049	0.642276	0.447154	0.404674
Allium_perdulce	Allium_perdulce	Liliaceae	Allium	R4	1	0.25	0	1	0	1	0.498813	0.0729769	1.5122	0.378049	0.642276	0.447154	1.09782
Allium_perdulce_sperryi	Allium_perdulce_var._sperryi	Liliaceae	Allium	R4	1	0.25	0	1	0	1	0.498813	0.0729769	1.5122	0.378049	0.642276	0.447154	1.09782
Allium_platycaule	Allium_platycaule	Liliaceae	Allium	R4	1	0.25	1	0.684535	10	0.551951	8.97424	0.425595	1.5122	0.378049	0.642276	0.447154	2.99315
Allium_pleianthum	Allium_tolmiei	Liliaceae	Allium	R3	2	0.5	0	1	0	1	0.498813	0.0729769	1.5122	0.378049	0.642276	0.447154	1.79097
Allium_plummerae	Allium_plummerae	Liliaceae	Allium	R4	1	0.25	1	0.684535	3	0.74097	0.498813	0.0729769	1.5122	0.378049	0.642276	0.447154	1.09782
Allium_praecox	Allium_praecox	Liliaceae	Allium	R4	1	0.25	3	0.36907	4	0.699275	9.73196	0.439218	1.5122	0.378049	0.642276	0.447154	3.06637
Allium_punctum	Allium_punctum	Liliaceae	Allium	R3	2	0.5	0	1	0	1	0.498813	0.0729769	1.5122	0.378049	0.642276	0.447154	1.79097
Allium_robinsonii	Allium_robinsonii	Liliaceae	Allium	R3	2	0.5	0	1	0	1	0.498813	0.0729769	1.5122	0.378049	0.642276	0.447154	1.79097
Allium_runyonii	Allium_runyonii	Liliaceae	Allium	R4	1	0.25	0	1	0	1	0.498813	0.0729769	1.5122	0.378049	0.642276	0.447154	1.09782
Allium_sanbornii	Allium_sanbornii	Liliaceae	Allium	R3	2	0.5	0	1	0	1	0.498813	0.0729769	1.5122	0.378049	0.642276	0.447154	1.79097
Allium_sanbornii_congdonii	Allium_sanbornii_var._congdonii	Liliaceae	Allium	R3	2	0.5	0	1	0	1	0.498813	0.0729769	1.5122	0.378049	0.642276	0.447154	1.79097
Allium_sanbornii_sanbornii	Allium_sanbornii	Liliaceae	Allium	R3	2	0.5	0	1	0	1	0.498813	0.0729769	1.5122	0.378049	0.642276	0.447154	1.79097
Allium_schoenoprasum	Allium_schoenoprasum	Liliaceae	Allium	R5	0	0	2	0.5	136	0.0806967	0.498813	0.0729769	1.5122	0.378049	0.642276	0.447154	0.404674
Allium_schoenoprasum_sibiricum	Allium_schoenoprasum	Liliaceae	Allium	R5	0	0	0	1	16	0.470611	0.498813	0.0729769	1.5122	0.378049	0.642276	0.447154	0.404674
Allium_scilloides	Allium_scilloides	Liliaceae	Allium	R2	3	0.75	0	1	0	1	0.498813	0.0729769	1.5122	0.378049	0.642276	0.447154	2.48412
Allium_serra	Allium_serra	Liliaceae	Allium	R3	2	0.5	0	1	1	0.870485	8.59613	0.418406	1.5122	0.378049	0.642276	0.447154	3.64765
Allium_sharsmithiae	Allium_sharsmithiae	Liliaceae	Allium	R2	3	0.75	0	1	0	1	0.498813	0.0729769	1.5122	0.378049	0.642276	0.447154	2.48412
Allium_shevockii	Allium_shevockii	Liliaceae	Allium	R1	4	1	0	1	0	1	0.498813	0.0729769	1.5122	0.378049	0.642276	0.447154	3.17726
Allium_simillimum	Allium_simillimum	Liliaceae	Allium	R4	1	0.25	0	1	0	1	0.498813	0.0729769	1.5122	0.378049	0.642276	0.447154	1.09782
Allium_siskiyouense	Allium_siskiyouense	Liliaceae	Allium	R4	1	0.25	3	0.36907	5	0.665208	8.56701	0.41784	1.5122	0.378049	0.642276	0.447154	2.95147
Allium_speculae	Allium_speculae	Liliaceae	Allium	R2	3	0.75	0	1	0	1	0.498813	0.0729769	1.5122	0.378049	0.642276	0.447154	2.48412
Allium_stellatum	Allium_stellatum	Liliaceae	Allium	R5	0	0	3	0.36907	25	0.391221	13.4005	0.493922	1.5122	0.378049	0.642276	0.447154	2.66726
Allium_textile	Allium_textile	Liliaceae	Allium	R5	0	0	2	0.5	6	0.636405	24.5562	0.600641	1.5122	0.378049	0.642276	0.447154	3.24088
Allium_tolmiei	Allium_tolmiei	Liliaceae	Allium	R4	1	0.25	1	0.684535	1	0.870485	0.498813	0.0729769	1.5122	0.378049	0.642276	0.447154	1.09782
Allium_tolmiei_persimile	Allium_tolmiei_var._persimile	Liliaceae	Allium	R3	2	0.5	0	1	0	1	0.498813	0.0729769	1.5122	0.378049	0.642276	0.447154	1.79097
Allium_tolmiei_platyphyllum	Allium_tolmiei	Liliaceae	Allium	R3	2	0.5	0	1	1	0.870485	0.498813	0.0729769	1.5122	0.378049	0.642276	0.447154	1.79097
Allium_tolmiei_tolmiei	Allium_tolmiei	Liliaceae	Allium	R4	1	0.25	0	1	0	1	0.498813	0.0729769	1.5122	0.378049	0.642276	0.447154	1.09782
Allium_tribracteatum	Allium_tribracteatum	Liliaceae	Allium	R2	3	0.75	0	1	0	1	0.498813	0.0729769	1.5122	0.378049	0.642276	0.447154	2.48412
Allium_tricoccum	Allium_tricoccum	Liliaceae	Allium	R5	0	0	4	0.267513	146	0.0675327	0.498813	0.0729769	1.5122	0.378049	0.642276	0.447154	0.404674
Allium_tuolumnense	Allium_tuolumnense	Liliaceae	Allium	R2	3	0.75	0	1	1	0.870485	0.498813	0.0729769	1.5122	0.378049	0.642276	0.447154	2.48412
Allium_unifolium	Allium_unifolium	Liliaceae	Allium	R4	1	0.25	1	0.684535	44	0.288721	9.73196	0.439218	1.5122	0.378049	0.642276	0.447154	3.06637
Allium_validum	Allium_validum	Liliaceae	Allium	R4	1	0.25	1	0.684535	6	0.636405	0.498813	0.0729769	1.5122	0.378049	0.642276	0.447154	1.09782
Allium_victorialis	Allium_victorialis	Liliaceae	Allium	R5	0	0	1	0.684535	51	0.261706	0.498813	0.0729769	1.5122	0.378049	0.642276	0.447154	0.404674
Allium_yosemitense	Allium_yosemitense	Liliaceae	Allium	R2	3	0.75	0	1	0	1	0.498813	0.0729769	1.5122	0.378049	0.642276	0.447154	2.48412
Allolepis_texana	Allolepis_texana	Poaceae	Allolepis	R2	3	0.75	0	1	0	1	0.0124986	0	3	0.75	1	1	2.09186
Allophyllum_divaricatum	Allophyllum_divaricatum	Polemoniaceae	Allophyllum	R4	1	0.25	0	1	0	1	5.43944	0.344188	1	0.25	0.666667	1	2.55559
Allophyllum_gilioides	Allophyllum_gilioides	Polemoniaceae	Allophyllum	R4	1	0.25	0	1	0	1	6.3449	0.368666	1	0.25	0.666667	1	2.68715
Allophyllum_gilioides_gilioides	Allophyllum_gilioides	Polemoniaceae	Allophyllum	R4	1	0.25	0	1	0	1	6.3449	0.368666	1	0.25	0.666667	1	2.68715
Allophyllum_gilioides_violaceum	Allophyllum_gilioides_subsp._violaceum	Polemoniaceae	Allophyllum	R4	1	0.25	0	1	0	1	6.3449	0.368666	1	0.25	0.666667	1	2.68715
Allophyllum_glutinosum	Allophyllum_glutinosum	Polemoniaceae	Allophyllum	R4	1	0.25	1	0.684535	0	1	7.78124	0.401895	1	0.25	0.666667	1	2.86577
Allophyllum_integrifolium	Allophyllum_integrifolium	Polemoniaceae	Allophyllum	R4	1	0.25	1	0.684535	0	1	5.43944	0.344188	1	0.25	0.666667	1	2.55559
Allowissadula_holosericea	Allowissadula_holosericea	Malvaceae	Allowissadula	R4	1	0.25	3	0.36907	1	0.870485	2.95667	0.253577	1	0.25	0.5	0.5	2.06855
Allowissadula_lozanii	Allowissadula_lozanii	Malvaceae	Allowissadula	R4	1	0.25	0	1	0	1	2.95667	0.253577	1	0.25	0.5	0.5	2.06855
Almutaster_pauciflorus	Almutaster_pauciflorus	Asteraceae	Almutaster	R4	1	0.25	2	0.5	1	0.870485	0.508277	0.0741479	1	0.25	0	0	1.10411
Alnus_incana	Alnus_incana	Betulaceae	Alnus	R5	0	0	3	0.36907	84	0.169886	10.8447	0.457572	0.4	0.1	0.1	0	2.47188
Alnus_incana_rugosa	Alnus_incana_subsp._rugosa	Betulaceae	Alnus	R5	0	0	1	0.684535	44	0.288721	15.0666	0.51429	0.4	0.1	0.1	0	2.77674
Alnus_incana_tenuifolia	Alnus_incana_subsp._tenuifolia	Betulaceae	Alnus	R5	0	0	1	0.684535	22	0.41413	15.0666	0.51429	0.4	0.1	0.1	0	2.77674
Alnus_maritima	Alnus_maritima	Betulaceae	Alnus	R3	2	0.5	0	1	33	0.341096	13.3303	0.493013	0.4	0.1	0.1	0	4.04867
Alnus_oblongifolia	Alnus_oblongifolia	Betulaceae	Alnus	R3	2	0.5	3	0.36907	4	0.699275	8.50981	0.416724	0.4	0.1	0.1	0	3.63862
Alnus_rhombifolia	Alnus_rhombifolia	Betulaceae	Alnus	R5	0	0	4	0.267513	30	0.358356	8.50981	0.416724	0.4	0.1	0.1	0	2.25232
Alnus_rubra	Alnus_rubra	Betulaceae	Alnus	R5	0	0	4	0.267513	59	0.234968	12.1023	0.476345	0.4	0.1	0.1	0	2.57279
Alnus_serrulata	Alnus_serrulata	Betulaceae	Alnus	R5	0	0	3	0.36907	58	0.238108	13.3303	0.493013	0.4	0.1	0.1	0	2.66238
Alnus_viridis	Alnus_alnobetula	Betulaceae	Alnus	R5	0	0	1	0.684535	69	0.206164	15.0666	0.51429	0.4	0.1	0.1	0	2.77674
Alnus_viridis_sinuata	Alnus_alnobetula_subsp._sinuata	Betulaceae	Alnus	R5	0	0	1	0.684535	26	0.38417	15.0666	0.51429	0.4	0.1	0.1	0	2.77674
Alopecurus_aequalis	Alopecurus_aequalis	Poaceae	Alopecurus	R5	0	0	1	0.684535	12	0.520737	0.500415	0.0731756	0.833333	0.208333	0.333333	0.5	0.405742
Alopecurus_aequalis_aequalis	Alopecurus_aequalis	Poaceae	Alopecurus	R5	0	0	0	1	0	1	0.500415	0.0731756	0.833333	0.208333	0.333333	0.5	0.405742
Alopecurus_aequalis_sonomensis	Alopecurus_magellanicus	Poaceae	Alopecurus	R1	4	1	1	0.684535	0	1	0.500415	0.0731756	0.833333	0.208333	0.333333	0.5	3.17833
Alopecurus_alpinus	Alopecurus_alpinus	Poaceae	Alopecurus	R5	0	0	1	0.684535	11	0.535693	0.968682	0.12371	0.833333	0.208333	0.333333	0.5	0.677364
Alopecurus_carolinianus	Alopecurus_carolinianus	Poaceae	Alopecurus	R5	0	0	3	0.36907	1	0.870485	0.968682	0.12371	0.833333	0.208333	0.333333	0.5	0.677364
Alopecurus_saccatus	Alopecurus_saccatus	Poaceae	Alopecurus	R4	1	0.25	0	1	0	1	0.968682	0.12371	0.833333	0.208333	0.333333	0.5	1.37051
Alophia_drummondii	Alophia_drummondii	Iridaceae	Alophia	R4	1	0.25	0	1	3	0.74097	52.9407	0.739618	1	0.25	1	0	4.68103
Aloysia_gratissima	Aloysia_gratissima	Verbenaceae	Aloysia	R5	0	0	1	0.684535	11	0.535693	2.05136	0.205239	0.2	0.05	0.6	0.2	1.11559
Aloysia_gratissima_gratissima	Aloysia_gratissima	Verbenaceae	Aloysia	R5	0	0	0	1	2	0.794723	2.05136	0.205239	0.2	0.05	0.6	0.2	1.11559
Aloysia_gratissima_schulziae	Aloysia_gratissima	Verbenaceae	Aloysia	R4	1	0.25	0	1	0	1	2.05136	0.205239	0.2	0.05	0.6	0.2	1.80873
Aloysia_macrostachya	Aloysia_macrostachya	Verbenaceae	Aloysia	R5	0	0	0	1	4	0.699275	2.05136	0.205239	0.2	0.05	0.6	0.2	1.11559
Aloysia_wrightii	Aloysia_wrightii	Verbenaceae	Aloysia	R5	0	0	3	0.36907	8	0.589446	2.05136	0.205239	0.2	0.05	0.6	0.2	1.11559
Alphitonia_ponderosa	Alphitonia_ponderosa	Rhamnaceae	Alphitonia	R2	3	0.75	1	0.684535	4	0.699275	43.2383	0.702727	3	0.75	0	0	5.86903
Alsinidendron_lychnoides	Alsinidendron_lychnoides	Caryophyllaceae	Alsinidendron	R1	4	1	1	0.684535	1	0.870485	1.73785	0.18507	4	1	0	0	3.77976
Alsinidendron_obovatum	Alsinidendron_obovatum	Caryophyllaceae	Alsinidendron	R1	4	1	3	0.36907	3	0.74097	1.73785	0.18507	4	1	0	0	3.77976
Alsinidendron_trinerve	Alsinidendron_trinerve	Caryophyllaceae	Alsinidendron	R1	4	1	3	0.36907	5	0.665208	1.73785	0.18507	4	1	0	0	3.77976
Alsinidendron_viscosum	Alsinidendron_viscosum	Caryophyllaceae	Alsinidendron	R1	4	1	1	0.684535	1	0.870485	1.73785	0.18507	4	1	0	0	3.77976
Alternanthera_flavescens	Alternanthera_flavescens	Amaranthaceae	Alternanthera	R4	1	0.25	0	1	0	1	5.04194	0.332334	1	0.25	1	0.5	2.49187
Alternanthera_maritima	Alternanthera_littoralis	Amaranthaceae	Alternanthera	R4	1	0.25	0	1	1	0.870485	5.04194	0.332334	1	0.25	1	0.5	2.49187
Alvaradoa_amorphoides	Alvaradoa_amorphoides	Simaroubaceae	Alvaradoa	R5	0	0	2	0.5	6	0.636405	100.509	0.857248	0	0	0	0	4.62015
Alyssum_obovatum	Alyssum_obovatum	Brassicaceae	Alyssum	R5	0	0	0	1	2	0.794723	0.110939	0.0172621	0	0	1	0	0.105206
Alyxia_oliviformis	Alyxia_stellata	Apocynaceae	Alyxia	R3	2	0.5	0	1	3	0.74097	10.2874	0.448605	2	0.5	1	0	3.80998
Amaranthus_acanthochiton	Amaranthus_acanthochiton	Amaranthaceae	Amaranthus	R5	0	0	0	1	1	0.870485	3.29323	0.268765	0.625	0.15625	0.583333	0.208333	1.45704
Amaranthus_arenicola	Amaranthus_arenicola	Amaranthaceae	Amaranthus	R4	1	0.25	0	1	2	0.794723	3.29323	0.268765	0.625	0.15625	0.583333	0.208333	2.15019
Amaranthus_australis	Amaranthus_australis	Amaranthaceae	Amaranthus	R5	0	0	0	1	1	0.870485	3.29323	0.268765	0.625	0.15625	0.583333	0.208333	1.45704
Amaranthus_bigelovii	Amaranthus_torreyi	Amaranthaceae	Amaranthus	R4	1	0.25	0	1	0	1	3.29323	0.268765	0.625	0.15625	0.583333	0.208333	2.15019
Amaranthus_brownii	Amaranthus_brownii	Amaranthaceae	Amaranthus	R1	4	1	0	1	0	1	3.29323	0.268765	0.625	0.15625	0.583333	0.208333	4.22963
Amaranthus_californicus	Amaranthus_californicus	Amaranthaceae	Amaranthus	R4	1	0.25	0	1	1	0.870485	3.29323	0.268765	0.625	0.15625	0.583333	0.208333	2.15019
Amaranthus_cannabinus	Amaranthus_cannabinus	Amaranthaceae	Amaranthus	R5	0	0	0	1	1	0.870485	3.29323	0.268765	0.625	0.15625	0.583333	0.208333	1.45704
Amaranthus_crassipes	Amaranthus_crassipes	Amaranthaceae	Amaranthus	R5	0	0	0	1	1	0.870485	3.29323	0.268765	0.625	0.15625	0.583333	0.208333	1.45704
Amaranthus_dubius	Amaranthus_dubius	Amaranthaceae	Amaranthus	R5	0	0	1	0.684535	3	0.74097	3.29323	0.268765	0.625	0.15625	0.583333	0.208333	1.45704
Amaranthus_fimbriatus	Amaranthus_fimbriatus	Amaranthaceae	Amaranthus	R5	0	0	1	0.684535	2	0.794723	3.29323	0.268765	0.625	0.15625	0.583333	0.208333	1.45704
Amaranthus_floridanus	Amaranthus_floridanus	Amaranthaceae	Amaranthus	R3	2	0.5	0	1	1	0.870485	3.29323	0.268765	0.625	0.15625	0.583333	0.208333	2.84333
Amaranthus_greggii	Amaranthus_greggii	Amaranthaceae	Amaranthus	R4	1	0.25	3	0.36907	1	0.870485	3.29323	0.268765	0.625	0.15625	0.583333	0.208333	2.15019
Amaranthus_hybridus	Amaranthus_hybridus	Amaranthaceae	Amaranthus	R5	0	0	3	0.36907	23	0.406177	6.7735	0.379217	0.625	0.15625	0.583333	0.208333	2.05072
Amaranthus_obcordatus	Amaranthus_obcordatus	Amaranthaceae	Amaranthus	R5	0	0	0	1	0	1	3.29323	0.268765	0.625	0.15625	0.583333	0.208333	1.45704
Amaranthus_palmeri	Amaranthus_palmeri	Amaranthaceae	Amaranthus	R5	0	0	2	0.5	2	0.794723	3.29323	0.268765	0.625	0.15625	0.583333	0.208333	1.45704
Amaranthus_polygonoides	Amaranthus_polygonoides	Amaranthaceae	Amaranthus	R5	0	0	0	1	1	0.870485	3.29323	0.268765	0.625	0.15625	0.583333	0.208333	1.45704
Amaranthus_powellii	Amaranthus_powellii	Amaranthaceae	Amaranthus	R5	0	0	1	0.684535	6	0.636405	3.29323	0.268765	0.625	0.15625	0.583333	0.208333	1.45704
Amaranthus_pumilus	Amaranthus_pumilus	Amaranthaceae	Amaranthus	R2	3	0.75	2	0.5	2	0.794723	3.29323	0.268765	0.625	0.15625	0.583333	0.208333	3.53648
Amaranthus_rudis	Amaranthus_tuberculatus	Amaranthaceae	Amaranthus	R5	0	0	0	1	2	0.794723	3.29323	0.268765	0.625	0.15625	0.583333	0.208333	1.45704
Amaranthus_scleropoides	Amaranthus_scleropoides	Amaranthaceae	Amaranthus	R5	0	0	0	1	0	1	3.29323	0.268765	0.625	0.15625	0.583333	0.208333	1.45704
Amaranthus_spinosus	Amaranthus_spinosus	Amaranthaceae	Amaranthus	R5	0	0	2	0.5	19	0.440244	6.7735	0.379217	0.625	0.15625	0.583333	0.208333	2.05072
Amaranthus_tuberculatus	Amaranthus_tuberculatus	Amaranthaceae	Amaranthus	R4	1	0.25	4	0.267513	3	0.74097	3.29323	0.268765	0.625	0.15625	0.583333	0.208333	2.15019
Amaranthus_watsonii	Amaranthus_watsonii	Amaranthaceae	Amaranthus	R4	1	0.25	2	0.5	0	1	3.29323	0.268765	0.625	0.15625	0.583333	0.208333	2.15019
Amaranthus_wrightii	Amaranthus_wrightii	Amaranthaceae	Amaranthus	R5	0	0	0	1	2	0.794723	3.29323	0.268765	0.625	0.15625	0.583333	0.208333	1.45704
Amblyolepis_setigera	Amblyolepis_setigera	Asteraceae	Amblyolepis	R5	0	0	0	1	2	0.794723	1.5847	0.17436	0	0	1	0	0.949611
Amblyopappus_pusillus	Amblyopappus_pusillus	Asteraceae	Amblyopappus	R4	1	0.25	3	0.36907	0	1	2.13802	0.21045	1	0.25	0	1	1.83674
Ambrosia_acanthicarpa	Ambrosia_acanthicarpa	Asteraceae	Ambrosia	R5	0	0	1	0.684535	2	0.794723	0.419531	0.0628659	0.653846	0.163462	0.346154	0.269231	0.350327
Ambrosia_ambrosioides	Ambrosia_ambrosioides	Asteraceae	Ambrosia	R5	0	0	2	0.5	3	0.74097	0.419531	0.0628659	0.653846	0.163462	0.346154	0.269231	0.350327
Ambrosia_artemisiifolia	Ambrosia_artemisiifolia	Asteraceae	Ambrosia	R5	0	0	3	0.36907	37	0.320313	0.419531	0.0628659	0.653846	0.163462	0.346154	0.269231	0.350327
Ambrosia_artemisiifolia_artemisiifolia	Ambrosia_artemisiifolia_var._artemisiifolia	Asteraceae	Ambrosia	R5	0	0	0	1	0	1	0.419531	0.0628659	0.653846	0.163462	0.346154	0.269231	0.350327
Ambrosia_artemisiifolia_elatior	Ambrosia_artemisiifolia	Asteraceae	Ambrosia	R5	0	0	0	1	2	0.794723	0.419531	0.0628659	0.653846	0.163462	0.346154	0.269231	0.350327
Ambrosia_artemisiifolia_paniculata	Ambrosia_artemisiifolia	Asteraceae	Ambrosia	R4	1	0.25	0	1	0	1	0.419531	0.0628659	0.653846	0.163462	0.346154	0.269231	1.04347
Ambrosia_bidentata	Ambrosia_bidentata	Asteraceae	Ambrosia	R5	0	0	3	0.36907	1	0.870485	0.419531	0.0628659	0.653846	0.163462	0.346154	0.269231	0.350327
Ambrosia_chamissonis	Ambrosia_chamissonis	Asteraceae	Ambrosia	R4	1	0.25	3	0.36907	4	0.699275	0.419531	0.0628659	0.653846	0.163462	0.346154	0.269231	1.04347
Ambrosia_cheiranthifolia	Ambrosia_cheiranthifolia	Asteraceae	Ambrosia	R2	3	0.75	1	0.684535	1	0.870485	0.419531	0.0628659	0.653846	0.163462	0.346154	0.269231	2.42977
Ambrosia_chenopodiifolia	Ambrosia_chenopodiifolia	Asteraceae	Ambrosia	R3	2	0.5	1	0.684535	4	0.699275	0.419531	0.0628659	0.653846	0.163462	0.346154	0.269231	1.73662
Ambrosia_confertiflora	Ambrosia_confertiflora	Asteraceae	Ambrosia	R5	0	0	3	0.36907	1	0.870485	0.419531	0.0628659	0.653846	0.163462	0.346154	0.269231	0.350327
Ambrosia_cordifolia	Ambrosia_cordifolia	Asteraceae	Ambrosia	R4	1	0.25	2	0.5	0	1	0.419531	0.0628659	0.653846	0.163462	0.346154	0.269231	1.04347
Ambrosia_coronopifolia	Ambrosia_psilostachya	Asteraceae	Ambrosia	R5	0	0	0	1	2	0.794723	0.419531	0.0628659	0.653846	0.163462	0.346154	0.269231	0.350327
Ambrosia_deltoidea	Ambrosia_deltoidea	Asteraceae	Ambrosia	R4	1	0.25	3	0.36907	6	0.636405	0.419531	0.0628659	0.653846	0.163462	0.346154	0.269231	1.04347
Ambrosia_dumosa	Ambrosia_dumosa	Asteraceae	Ambrosia	R5	0	0	4	0.267513	7	0.611454	0.419531	0.0628659	0.653846	0.163462	0.346154	0.269231	0.350327
Ambrosia_eriocentra	Ambrosia_eriocentra	Asteraceae	Ambrosia	R5	0	0	4	0.267513	3	0.74097	0.419531	0.0628659	0.653846	0.163462	0.346154	0.269231	0.350327
Ambrosia_grayi	Ambrosia_grayi	Asteraceae	Ambrosia	R5	0	0	0	1	0	1	0.419531	0.0628659	0.653846	0.163462	0.346154	0.269231	0.350327
Ambrosia_hispida	Ambrosia_hispida	Asteraceae	Ambrosia	R5	0	0	0	1	1	0.870485	0.419531	0.0628659	0.653846	0.163462	0.346154	0.269231	0.350327
Ambrosia_ilicifolia	Ambrosia_ilicifolia	Asteraceae	Ambrosia	R4	1	0.25	1	0.684535	4	0.699275	0.419531	0.0628659	0.653846	0.163462	0.346154	0.269231	1.04347
Ambrosia_linearis	Ambrosia_linearis	Asteraceae	Ambrosia	R3	2	0.5	1	0.684535	0	1	0.419531	0.0628659	0.653846	0.163462	0.346154	0.269231	1.73662
Ambrosia_psilostachya	Ambrosia_psilostachya	Asteraceae	Ambrosia	R5	0	0	3	0.36907	4	0.699275	0.419531	0.0628659	0.653846	0.163462	0.346154	0.269231	0.350327
Ambrosia_pumila	Ambrosia_pumila	Asteraceae	Ambrosia	R1	4	1	0	1	4	0.699275	0.419531	0.0628659	0.653846	0.163462	0.346154	0.269231	3.12292
Ambrosia_tomentosa	Ambrosia_tomentosa	Asteraceae	Ambrosia	R4	1	0.25	0	1	0	1	0.419531	0.0628659	0.653846	0.163462	0.346154	0.269231	1.04347
Ambrosia_trifida	Ambrosia_trifida	Asteraceae	Ambrosia	R5	0	0	2	0.5	22	0.41413	0.419531	0.0628659	0.653846	0.163462	0.346154	0.269231	0.350327
Ambrosia_trifida_texana	Ambrosia_trifida	Asteraceae	Ambrosia	R5	0	0	2	0.5	1	0.870485	0.419531	0.0628659	0.653846	0.163462	0.346154	0.269231	0.350327
Ambrosia_trifida_trifida	Ambrosia_trifida_fo._trifida	Asteraceae	Ambrosia	R5	0	0	0	1	0	1	0.419531	0.0628659	0.653846	0.163462	0.346154	0.269231	0.350327
Amelanchier_alnifolia	Amelanchier_alnifolia	Rosaceae	Amelanchier	R5	0	0	3	0.36907	85	0.167701	5.30323	0.340211	0.5	0.125	0.666667	0.125	1.84106
Amelanchier_alnifolia_alnifolia	Amelanchier_alnifolia	Rosaceae	Amelanchier	R5	0	0	0	1	8	0.589446	2.17917	0.212873	0.5	0.125	0.666667	0.125	1.15662
Amelanchier_alnifolia_cusickii	Amelanchier_cusickii	Rosaceae	Amelanchier	R4	1	0.25	0	1	12	0.520737	2.17917	0.212873	0.5	0.125	0.666667	0.125	1.84977
Amelanchier_alnifolia_humptulipensis	Amelanchier_alnifolia_var._humptulipensis	Rosaceae	Amelanchier	R4	1	0.25	0	1	0	1	2.17917	0.212873	0.5	0.125	0.666667	0.125	1.84977
Amelanchier_alnifolia_semiintegrifolia	Amelanchier_alnifolia_var._semi-integrifolia	Rosaceae	Amelanchier	R4	1	0.25	1	0.684535	38	0.31546	2.17917	0.212873	0.5	0.125	0.666667	0.125	1.84977
Amelanchier_arborea	Amelanchier_arborea	Rosaceae	Amelanchier	R5	0	0	3	0.36907	77	0.185945	2.1125	0.20893	0.5	0.125	0.666667	0.125	1.13543
Amelanchier_arborea_arborea	Amelanchier_arborea	Rosaceae	Amelanchier	R5	0	0	0	1	0	1	2.1125	0.20893	0.5	0.125	0.666667	0.125	1.13543
Amelanchier_bartramiana	Amelanchier_bartramiana	Rosaceae	Amelanchier	R5	0	0	0	1	26	0.38417	2.1125	0.20893	0.5	0.125	0.666667	0.125	1.13543
Amelanchier_canadensis	Amelanchier_canadensis	Rosaceae	Amelanchier	R5	0	0	0	1	147	0.0662659	2.17917	0.212873	0.5	0.125	0.666667	0.125	1.15662
Amelanchier_fernaldii	Amelanchier_fernaldii	Rosaceae	Amelanchier	R3	2	0.5	0	1	5	0.665208	2.17917	0.212873	0.5	0.125	0.666667	0.125	2.54291
Amelanchier_humilis	Amelanchier_spicata	Rosaceae	Amelanchier	R5	0	0	0	1	19	0.440244	2.17917	0.212873	0.5	0.125	0.666667	0.125	1.15662
Amelanchier_interior	Amelanchier_interior	Rosaceae	Amelanchier	R5	0	0	0	1	13	0.50689	2.17917	0.212873	0.5	0.125	0.666667	0.125	1.15662
Amelanchier_laevis	Amelanchier_laevis	Rosaceae	Amelanchier	R4	1	0.25	4	0.267513	111	0.118344	2.17917	0.212873	0.5	0.125	0.666667	0.125	1.84977
Amelanchier_nantucketensis	Amelanchier_nantucketensis	Rosaceae	Amelanchier	R3	2	0.5	2	0.5	12	0.520737	2.17917	0.212873	0.5	0.125	0.666667	0.125	2.54291
Amelanchier_obovalis	Amelanchier_obovalis	Rosaceae	Amelanchier	R4	1	0.25	0	1	16	0.470611	2.17917	0.212873	0.5	0.125	0.666667	0.125	1.84977
Amelanchier_pallida	Amelanchier_pallida	Rosaceae	Amelanchier	R5	0	0	0	1	2	0.794723	2.17917	0.212873	0.5	0.125	0.666667	0.125	1.15662
Amelanchier_pumila	Amelanchier_pumila	Rosaceae	Amelanchier	R5	0	0	0	1	13	0.50689	2.17917	0.212873	0.5	0.125	0.666667	0.125	1.15662
Amelanchier_sanguinea	Amelanchier_sanguinea	Rosaceae	Amelanchier	R5	0	0	1	0.684535	42	0.297216	2.17917	0.212873	0.5	0.125	0.666667	0.125	1.15662
Amelanchier_sanguinea_gaspensis	Amelanchier_sanguinea_var._gaspensis	Rosaceae	Amelanchier	R4	1	0.25	0	1	2	0.794723	2.17917	0.212873	0.5	0.125	0.666667	0.125	1.84977
Amelanchier_sanguinea_sanguinea	Amelanchier_sanguinea	Rosaceae	Amelanchier	R5	0	0	0	1	1	0.870485	2.17917	0.212873	0.5	0.125	0.666667	0.125	1.15662
Amelanchier_stolonifera	Amelanchier_stolonifera	Rosaceae	Amelanchier	R5	0	0	1	0.684535	102	0.133996	2.17917	0.212873	0.5	0.125	0.666667	0.125	1.15662
Amelanchier_utahensis	Amelanchier_utahensis	Rosaceae	Amelanchier	R5	0	0	3	0.36907	19	0.440244	4.36022	0.310061	0.5	0.125	0.666667	0.125	1.679
Amelanchier_utahensis_covillei	Amelanchier_utahensis_var._covillei	Rosaceae	Amelanchier	R3	2	0.5	0	1	1	0.870485	2.17917	0.212873	0.5	0.125	0.666667	0.125	2.54291
Amelanchier_utahensis_utahensis	Amelanchier_utahensis	Rosaceae	Amelanchier	R5	0	0	0	1	0	1	2.17917	0.212873	0.5	0.125	0.666667	0.125	1.15662
Amerorchis_rotundifolia	Galearis_rotundifolia	Orchidaceae	Amerorchis	R5	0	0	0	1	1	0.870485	2.83259	0.247649	0	0	1	0	1.34354
Amianthium_muscitoxicum	Amianthium_muscitoxicum	Liliaceae	Amianthium	R4	1	0.25	0	1	7	0.611454	25.2799	0.605837	1	0.25	1	0	3.96195
Ammannia_auriculata	Ammannia_auriculata	Lythraceae	Ammannia	R5	0	0	1	0.684535	3	0.74097	14.6598	0.509519	0	0	0.25	0	2.7511
Ammannia_coccinea	Ammannia_coccinea	Lythraceae	Ammannia	R5	0	0	3	0.36907	3	0.74097	13.5861	0.496304	0	0	0.25	0	2.68007
Ammannia_latifolia	Ammannia_latifolia	Lythraceae	Ammannia	R5	0	0	0	1	2	0.794723	18.4083	0.549445	0	0	0.25	0	2.9657
Ammannia_robusta	Ammannia_robusta	Lythraceae	Ammannia	R5	0	0	2	0.5	1	0.870485	20.149	0.565425	0	0	0.25	0	3.05159
Ammocodon_chenopodioides	Acleisanthes_chenopodioides	Nyctaginaceae	Ammocodon	R5	0	0	0	1	0	1	3.06382	0.258548	0	0	1	1	1.40212
Ammophila_breviligulata	Ammophila_breviligulata	Poaceae	Ammophila	R5	0	0	2	0.5	6	0.636405	0.381886	0.0578655	1.5	0.375	0.5	0	0.32345
Ammophila_champlainensis	Ammophila_champlainensis	Poaceae	Ammophila	R2	3	0.75	0	1	1	0.870485	0.545032	0.0786273	1.5	0.375	0.5	0	2.51449
Ammoselinum_butleri	Ammoselinum_butleri	Apiaceae	Ammoselinum	R5	0	0	0	1	0	1	15.1558	0.51532	1.33333	0.333333	1	0.666667	2.78228
Ammoselinum_giganteum	Ammoselinum_giganteum	Apiaceae	Ammoselinum	R2	3	0.75	0	1	0	1	15.1558	0.51532	1.33333	0.333333	1	0.666667	4.86172
Ammoselinum_popei	Ammoselinum_popei	Apiaceae	Ammoselinum	R4	1	0.25	0	1	3	0.74097	15.1558	0.51532	1.33333	0.333333	1	0.666667	3.47543
Amoreuxia_gonzalezii	Amoreuxia_gonzalezii	Bixaceae	Amoreuxia	R1	4	1	2	0.5	0	1	42.2342	0.698455	1.33333	0.333333	0	0.333333	6.53922
Amoreuxia_palmatifida	Amoreuxia_palmatifida	Bixaceae	Amoreuxia	R5	0	0	3	0.36907	6	0.636405	42.2342	0.698455	1.33333	0.333333	0	0.333333	3.76663
Amoreuxia_wrightii	Amoreuxia_wrightii	Bixaceae	Amoreuxia	R5	0	0	1	0.684535	4	0.699275	42.2342	0.698455	1.33333	0.333333	0	0.333333	3.76663
Ampelaster_carolinianus	Ampelaster_carolinianus	Asteraceae	Ampelaster	R5	0	0	0	1	24	0.39855	0.377339	0.0572522	0	0	1	0	0.320153
Ampelopsis_arborea	Ampelopsis_arborea	Vitaceae	Ampelopsis	R5	0	0	3	0.36907	15	0.481939	36.3341	0.671157	0	0	0	0	3.61991
Ampelopsis_cordata	Ampelopsis_cordata	Vitaceae	Ampelopsis	R5	0	0	3	0.36907	15	0.481939	8.20911	0.410747	0	0	0	0	2.22019
Amphiachyris_amoena	Amphiachyris_amoena	Asteraceae	Amphiachyris	R4	1	0.25	0	1	0	1	0.0963984	0.014811	1	0.25	0.5	0.5	0.785178
Amphiachyris_dracunculoides	Gutierrezia_dracunculoides	Asteraceae	Amphiachyris	R4	1	0.25	3	0.36907	1	0.870485	0.234303	0.0368529	1	0.25	0.5	0.5	0.903654
Amphianthus_pusillus	Gratiola_amphiantha	Scrophulariaceae	Amphianthus	R2	3	0.75	1	0.684535	1	0.870485	2.2865	0.219051	3	0.75	0	0	3.26927
Amphicarpum_muehlenbergianum	Amphicarpum_muehlenbergianum	Poaceae	Amphicarpum	R4	1	0.25	0	1	0	1	0.0124986	0	1	0.25	0.5	0.5	0.705568
Amphicarpum_purshii	Amphicarpum_amphicarpon	Poaceae	Amphicarpum	R4	1	0.25	1	0.684535	1	0.870485	0.0124986	0	1	0.25	0.5	0.5	0.705568
Amphipappus_fremontii	Amphipappus_fremontii	Asteraceae	Amphipappus	R5	0	0	0	1	0	1	0.377339	0.0572522	1	0.25	1	1	0.320153
Amphipappus_fremontii_fremontii	Amphipappus_fremontii_subsp._fremontii	Asteraceae	Amphipappus	R3	2	0.5	0	1	0	1	0.377339	0.0572522	1	0.25	1	1	1.70645
Amphipappus_fremontii_spinosus	Amphipappus_fremontii_var._spinosus	Asteraceae	Amphipappus	R4	1	0.25	0	1	0	1	0.377339	0.0572522	1	0.25	1	1	1.0133
Amphitecna_latifolia	Amphitecna_latifolia	Bignoniaceae	Amphitecna	R5	0	0	0	1	9	0.56976	9.01175	0.426294	0	0	1	0	2.30376
Amsinckia_carinata	Amsinckia_carinata	Boraginaceae	Amsinckia	R2	3	0.75	2	0.5	0	1	0.807934	0.107863	1.33333	0.333333	0.533333	0.666667	2.67163
Amsinckia_douglasiana	Amsinckia_douglasiana	Boraginaceae	Amsinckia	R3	2	0.5	0	1	0	1	0.807934	0.107863	1.33333	0.333333	0.533333	0.666667	1.97848
Amsinckia_eastwoodiae	Amsinckia_eastwoodiae	Boraginaceae	Amsinckia	R4	1	0.25	0	1	0	1	0.807934	0.107863	1.33333	0.333333	0.533333	0.666667	1.28533
Amsinckia_gloriosa	Amsinckia_tessellata_var._gloriosa	Boraginaceae	Amsinckia	R4	1	0.25	0	1	0	1	0.807934	0.107863	1.33333	0.333333	0.533333	0.666667	1.28533
Amsinckia_grandiflora	Amsinckia_grandiflora	Boraginaceae	Amsinckia	R1	4	1	1	0.684535	1	0.870485	0.807934	0.107863	1.33333	0.333333	0.533333	0.666667	3.36477
Amsinckia_intermedia	Amsinckia_menziesii_var._intermedia	Boraginaceae	Amsinckia	R5	0	0	1	0.684535	7	0.611454	0.807934	0.107863	1.33333	0.333333	0.533333	0.666667	0.592185
Amsinckia_lunaris	Amsinckia_lunaris	Boraginaceae	Amsinckia	R2	3	0.75	0	1	1	0.870485	0.807934	0.107863	1.33333	0.333333	0.533333	0.666667	2.67163
Amsinckia_lycopsoides	Amsinckia_lycopsoides	Boraginaceae	Amsinckia	R4	1	0.25	0	1	0	1	0.807934	0.107863	1.33333	0.333333	0.533333	0.666667	1.28533
Amsinckia_menziesii	Amsinckia_menziesii	Boraginaceae	Amsinckia	R5	0	0	2	0.5	1	0.870485	0.807934	0.107863	1.33333	0.333333	0.533333	0.666667	0.592185
Amsinckia_retrorsa	Amsinckia_menziesii	Boraginaceae	Amsinckia	R5	0	0	0	1	0	1	0.807934	0.107863	1.33333	0.333333	0.533333	0.666667	0.592185
Amsinckia_spectabilis	Amsinckia_spectabilis	Boraginaceae	Amsinckia	R4	1	0.25	1	0.684535	0	1	0.807934	0.107863	1.33333	0.333333	0.533333	0.666667	1.28533
Amsinckia_tessellata	Amsinckia_tessellata	Boraginaceae	Amsinckia	R5	0	0	3	0.36907	2	0.794723	0.807934	0.107863	1.33333	0.333333	0.533333	0.666667	0.592185
Amsinckia_vernicosa	Amsinckia_vernicosa	Boraginaceae	Amsinckia	R4	1	0.25	0	1	0	1	0.807934	0.107863	1.33333	0.333333	0.533333	0.666667	1.28533
Amsinckia_vernicosa_furcata	Amsinckia_vernicosa_var._furcata	Boraginaceae	Amsinckia	R3	2	0.5	3	0.36907	0	1	0.807934	0.107863	1.33333	0.333333	0.533333	0.666667	1.97848
Amsinckia_vernicosa_vernicosa	Amsinckia_vernicosa	Boraginaceae	Amsinckia	R4	1	0.25	0	1	0	1	0.807934	0.107863	1.33333	0.333333	0.533333	0.666667	1.28533
Amsonia_ciliata	Amsonia_ciliata	Apocynaceae	Amsonia	R5	0	0	2	0.5	35	0.330416	4.69761	0.321417	1.47826	0.369565	0.608696	0.26087	1.74005
Amsonia_ciliata_ciliata	Amsonia_ciliata	Apocynaceae	Amsonia	R4	1	0.25	0	1	0	1	4.69761	0.321417	1.47826	0.369565	0.608696	0.26087	2.43319
Amsonia_ciliata_tenuifolia	Amsonia_ciliata_var._filifolia	Apocynaceae	Amsonia	R4	1	0.25	0	1	7	0.611454	4.69761	0.321417	1.47826	0.369565	0.608696	0.26087	2.43319
Amsonia_fugatei	Amsonia_fugatei	Apocynaceae	Amsonia	R2	3	0.75	0	1	1	0.870485	4.69761	0.321417	1.47826	0.369565	0.608696	0.26087	3.81949
Amsonia_grandiflora	Amsonia_grandiflora	Apocynaceae	Amsonia	R2	3	0.75	2	0.5	4	0.699275	4.69761	0.321417	1.47826	0.369565	0.608696	0.26087	3.81949
Amsonia_hubrichtii	Amsonia_hubrichtii	Apocynaceae	Amsonia	R3	2	0.5	0	1	52	0.258147	4.69761	0.321417	1.47826	0.369565	0.608696	0.26087	3.12634
Amsonia_illustris	Amsonia_illustris	Apocynaceae	Amsonia	R4	1	0.25	0	1	29	0.364483	4.69761	0.321417	1.47826	0.369565	0.608696	0.26087	2.43319
Amsonia_jonesii	Amsonia_jonesii	Apocynaceae	Amsonia	R4	1	0.25	0	1	10	0.551951	4.69761	0.321417	1.47826	0.369565	0.608696	0.26087	2.43319
Amsonia_kearneyana	Amsonia_kearneyana	Apocynaceae	Amsonia	R1	4	1	2	0.5	2	0.794723	4.69761	0.321417	1.47826	0.369565	0.608696	0.26087	4.51263
Amsonia_longiflora	Amsonia_longiflora	Apocynaceae	Amsonia	R4	1	0.25	1	0.684535	0	1	4.69761	0.321417	1.47826	0.369565	0.608696	0.26087	2.43319
Amsonia_ludoviciana	Amsonia_ludoviciana	Apocynaceae	Amsonia	R3	2	0.5	0	1	8	0.589446	4.69761	0.321417	1.47826	0.369565	0.608696	0.26087	3.12634
Amsonia_palmeri	Amsonia_palmeri	Apocynaceae	Amsonia	R4	1	0.25	1	0.684535	2	0.794723	4.69761	0.321417	1.47826	0.369565	0.608696	0.26087	2.43319
Amsonia_peeblesii	Amsonia_peeblesii	Apocynaceae	Amsonia	R3	2	0.5	0	1	0	1	4.69761	0.321417	1.47826	0.369565	0.608696	0.26087	3.12634
Amsonia_repens	Amsonia_repens	Apocynaceae	Amsonia	R4	1	0.25	0	1	0	1	4.69761	0.321417	1.47826	0.369565	0.608696	0.26087	2.43319
Amsonia_rigida	Amsonia_rigida	Apocynaceae	Amsonia	R4	1	0.25	0	1	9	0.56976	4.69761	0.321417	1.47826	0.369565	0.608696	0.26087	2.43319
Amsonia_tabernaemontana	Amsonia_tabernaemontana	Apocynaceae	Amsonia	R5	0	0	1	0.684535	108	0.123417	4.69761	0.321417	1.47826	0.369565	0.608696	0.26087	1.74005
Amsonia_tabernaemontana_gattingeri	Amsonia_tabernaemontana_var._salicifolia	Apocynaceae	Amsonia	R3	2	0.5	0	1	0	1	4.69761	0.321417	1.47826	0.369565	0.608696	0.26087	3.12634
Amsonia_tabernaemontana_salicifolia	Amsonia_tabernaemontana_var._salicifolia	Apocynaceae	Amsonia	R4	1	0.25	0	1	33	0.341096	4.69761	0.321417	1.47826	0.369565	0.608696	0.26087	2.43319
Amsonia_tabernaemontana_tabernaemontana	Amsonia_tabernaemontana	Apocynaceae	Amsonia	R5	0	0	0	1	4	0.699275	4.69761	0.321417	1.47826	0.369565	0.608696	0.26087	1.74005
Amsonia_tharpii	Amsonia_tharpii	Apocynaceae	Amsonia	R1	4	1	2	0.5	3	0.74097	4.69761	0.321417	1.47826	0.369565	0.608696	0.26087	4.51263
Amsonia_tomentosa	Amsonia_tomentosa	Apocynaceae	Amsonia	R4	1	0.25	1	0.684535	3	0.74097	4.69761	0.321417	1.47826	0.369565	0.608696	0.26087	2.43319
Amsonia_tomentosa_stenophylla	Amsonia_tomentosa_var._stenophylla	Apocynaceae	Amsonia	R4	1	0.25	3	0.36907	2	0.794723	4.69761	0.321417	1.47826	0.369565	0.608696	0.26087	2.43319
Amsonia_tomentosa_tomentosa	Amsonia_tomentosa	Apocynaceae	Amsonia	R4	1	0.25	0	1	0	1	4.69761	0.321417	1.47826	0.369565	0.608696	0.26087	2.43319
Amyris_balsamifera	Amyris_balsamifera	Rutaceae	Amyris	R4	1	0.25	0	1	1	0.870485	12.0132	0.475075	0.75	0.1875	0.75	0	3.25911
Amyris_elemifera	Amyris_elemifera	Rutaceae	Amyris	R5	0	0	1	0.684535	6	0.636405	12.0132	0.475075	0.75	0.1875	0.75	0	2.56596
Amyris_madrensis	Amyris_madrensis	Rutaceae	Amyris	R4	1	0.25	0	1	3	0.74097	12.0132	0.475075	0.75	0.1875	0.75	0	3.25911
Amyris_texana	Amyris_texana	Rutaceae	Amyris	R4	1	0.25	0	1	2	0.794723	12.0132	0.475075	0.75	0.1875	0.75	0	3.25911
Anagallis_minima	Anagallis_minima	Primulaceae	Anagallis	R5	0	0	1	0.684535	5	0.665208	13.9955	0.501455	0	0	0	0.5	2.70775
Anagallis_pumila	Anagallis_pumila	Primulaceae	Anagallis	R5	0	0	1	0.684535	0	1	13.9955	0.501455	0	0	0	0.5	2.70775
Anaphalis_margaritacea	Anaphalis_margaritacea	Asteraceae	Anaphalis	R5	0	0	2	0.5	68	0.208853	3.00793	0.255972	0	0	0	0	1.38827
Ancistrocarphus_filagineus	Ancistrocarphus_filagineus	Asteraceae	Ancistrocarphus	R5	0	0	0	1	0	1	0.377339	0.0572522	2	0.5	1	1	0.320153
Ancistrocarphus_keilii	Ancistrocarphus_keilii	Asteraceae	Ancistrocarphus	R1	4	1	0	1	0	1	0.377339	0.0572522	2	0.5	1	1	3.09274
Andromeda_polifolia	Andromeda_polifolia	Ericaceae	Andromeda	R5	0	0	2	0.5	58	0.238108	8.85745	0.423404	0	0	0.666667	0	2.28823
Andromeda_polifolia_glaucophylla	Andromeda_glaucophylla	Ericaceae	Andromeda	R5	0	0	0	1	20	0.431128	8.85745	0.423404	0	0	0.666667	0	2.28823
Andromeda_polifolia_polifolia	Andromeda_polifolia	Ericaceae	Andromeda	R5	0	0	0	1	1	0.870485	8.85745	0.423404	0	0	0.666667	0	2.28823
Andropogon_arctatus	Andropogon_arctatus	Poaceae	Andropogon	R3	2	0.5	0	1	0	1	0.386207	0.0584463	0.565217	0.141304	0.652174	0.652174	1.71287
Andropogon_brachystachyus	Andropogon_brachystachyus	Poaceae	Andropogon	R4	1	0.25	0	1	0	1	0.386207	0.0584463	0.565217	0.141304	0.652174	0.652174	1.01972
Andropogon_floridanus	Andropogon_floridanus	Poaceae	Andropogon	R4	1	0.25	0	1	0	1	0.386207	0.0584463	0.565217	0.141304	0.652174	0.652174	1.01972
Andropogon_gerardii	Andropogon_gerardii	Poaceae	Andropogon	R5	0	0	3	0.36907	71	0.200901	0.333569	0.0512441	0.565217	0.141304	0.652174	0.652174	0.287859
Andropogon_glomeratus	Andropogon_glomeratus	Poaceae	Andropogon	R5	0	0	3	0.36907	14	0.493998	0.42733	0.0638852	0.565217	0.141304	0.652174	0.652174	0.355805
Andropogon_glomeratus_glaucopsis	Andropogon_glomeratus	Poaceae	Andropogon	R4	1	0.25	1	0.684535	0	1	0.386207	0.0584463	0.565217	0.141304	0.652174	0.652174	1.01972
Andropogon_glomeratus_glomeratus	Andropogon_glomeratus	Poaceae	Andropogon	R5	0	0	0	1	0	1	0.386207	0.0584463	0.565217	0.141304	0.652174	0.652174	0.326571
Andropogon_glomeratus_hirsutior	Andropogon_glomeratus	Poaceae	Andropogon	R5	0	0	0	1	0	1	0.386207	0.0584463	0.565217	0.141304	0.652174	0.652174	0.326571
Andropogon_glomeratus_pumilus	Andropogon_glomeratus	Poaceae	Andropogon	R5	0	0	0	1	1	0.870485	0.386207	0.0584463	0.565217	0.141304	0.652174	0.652174	0.326571
Andropogon_glomeratus_scabriglumis	Andropogon_glomeratus_var._scabriglumus	Poaceae	Andropogon	R3	2	0.5	0	1	0	1	0.386207	0.0584463	0.565217	0.141304	0.652174	0.652174	1.71287
Andropogon_gyrans	Andropogon_gyrans	Poaceae	Andropogon	R5	0	0	0	1	2	0.794723	0.386207	0.0584463	0.565217	0.141304	0.652174	0.652174	0.326571
Andropogon_gyrans_gyrans	Andropogon_gyrans	Poaceae	Andropogon	R5	0	0	0	1	0	1	0.386207	0.0584463	0.565217	0.141304	0.652174	0.652174	0.326571
Andropogon_gyrans_stenophyllus	Andropogon_gyrans	Poaceae	Andropogon	R4	1	0.25	2	0.5	0	1	0.386207	0.0584463	0.565217	0.141304	0.652174	0.652174	1.01972
Andropogon_hallii	Andropogon_hallii	Poaceae	Andropogon	R4	1	0.25	3	0.36907	3	0.74097	0.386207	0.0584463	0.565217	0.141304	0.652174	0.652174	1.01972
Andropogon_longiberbis	Andropogon_longiberbis	Poaceae	Andropogon	R5	0	0	0	1	0	1	0.386207	0.0584463	0.565217	0.141304	0.652174	0.652174	0.326571
Andropogon_mohrii	Andropogon_liebmannii	Poaceae	Andropogon	R4	1	0.25	2	0.5	0	1	0.386207	0.0584463	0.565217	0.141304	0.652174	0.652174	1.01972
Andropogon_ternarius	Andropogon_ternarius	Poaceae	Andropogon	R5	0	0	3	0.36907	11	0.535693	0.427329	0.0638851	0.565217	0.141304	0.652174	0.652174	0.355805
Andropogon_ternarius_ternarius	Andropogon_ternarius	Poaceae	Andropogon	R5	0	0	0	1	1	0.870485	0.42733	0.0638852	0.565217	0.141304	0.652174	0.652174	0.355805
Andropogon_tracyi	Andropogon_tracyi	Poaceae	Andropogon	R4	1	0.25	0	1	0	1	0.386207	0.0584463	0.565217	0.141304	0.652174	0.652174	1.01972
Andropogon_virginicus	Andropogon_virginicus	Poaceae	Andropogon	R5	0	0	2	0.5	24	0.39855	0.386207	0.0584463	0.565217	0.141304	0.652174	0.652174	0.326571
Andropogon_virginicus_decipiens	Andropogon_virginicus	Poaceae	Andropogon	R4	1	0.25	0	1	0	1	0.386207	0.0584463	0.565217	0.141304	0.652174	0.652174	1.01972
Andropogon_virginicus_glaucus	Andropogon_virginicus	Poaceae	Andropogon	R4	1	0.25	0	1	0	1	0.386207	0.0584463	0.565217	0.141304	0.652174	0.652174	1.01972
Andropogon_virginicus_virginicus	Andropogon_virginicus	Poaceae	Andropogon	R5	0	0	0	1	0	1	0.386207	0.0584463	0.565217	0.141304	0.652174	0.652174	0.326571
Androsace_chamaejasme	Androsace_chamaejasme	Primulaceae	Androsace	R5	0	0	1	0.684535	21	0.422436	7.43132	0.39433	0.5	0.125	0.666667	0.583333	2.13195
Androsace_chamaejasme_carinata	Androsace_chamaejasme_subsp._carinata	Primulaceae	Androsace	R4	1	0.25	0	1	0	1	7.43132	0.39433	0.5	0.125	0.666667	0.583333	2.8251
Androsace_chamaejasme_lehmanniana	Androsace_lehmanniana	Primulaceae	Androsace	R5	0	0	0	1	0	1	7.43132	0.39433	0.5	0.125	0.666667	0.583333	2.13195
Androsace_elongata	Androsace_elongata	Primulaceae	Androsace	R5	0	0	1	0.684535	10	0.551951	8.64762	0.419401	0.5	0.125	0.666667	0.583333	2.26671
Androsace_elongata_acuta	Androsace_elongata_subsp._acuta	Primulaceae	Androsace	R3	2	0.5	0	1	0	1	7.43132	0.39433	0.5	0.125	0.666667	0.583333	3.51825
Androsace_filiformis	Androsace_filiformis	Primulaceae	Androsace	R4	1	0.25	0	1	2	0.794723	7.43132	0.39433	0.5	0.125	0.666667	0.583333	2.8251
Androsace_occidentalis	Androsace_occidentalis	Primulaceae	Androsace	R5	0	0	3	0.36907	1	0.870485	8.64762	0.419401	0.5	0.125	0.666667	0.583333	2.26671
Androsace_septentrionalis	Androsace_septentrionalis	Primulaceae	Androsace	R5	0	0	2	0.5	33	0.341096	16.0249	0.525069	0.5	0.125	0.666667	0.583333	2.83468
Androsace_septentrionalis_puberulenta	Androsace_septentrionalis_subsp._subumbellata	Primulaceae	Androsace	R4	1	0.25	0	1	0	1	7.43132	0.39433	0.5	0.125	0.666667	0.583333	2.8251
Androsace_septentrionalis_septentrionalis	Androsace_septentrionalis	Primulaceae	Androsace	R5	0	0	0	1	0	1	7.43132	0.39433	0.5	0.125	0.666667	0.583333	2.13195
Androsace_septentrionalis_subulifera	Androsace_septentrionalis_subsp._subulifera	Primulaceae	Androsace	R5	0	0	0	1	0	1	7.43132	0.39433	0.5	0.125	0.666667	0.583333	2.13195
Androsace_septentrionalis_subumbellata	Androsace_septentrionalis_subsp._subumbellata	Primulaceae	Androsace	R4	1	0.25	0	1	0	1	7.43132	0.39433	0.5	0.125	0.666667	0.583333	2.8251
Androstephium_breviflorum	Androstephium_breviflorum	Liliaceae	Androstephium	R5	0	0	1	0.684535	0	1	23.7106	0.594381	0.5	0.125	0.5	0.5	3.20723
Androstephium_coeruleum	Androstephium_coeruleum	Liliaceae	Androstephium	R4	1	0.25	0	1	1	0.870485	23.7106	0.594381	0.5	0.125	0.5	0.5	3.90038
Anelsonia_eurycarpa	Anelsonia_eurycarpa	Brassicaceae	Anelsonia	R4	1	0.25	0	1	0	1	3.33965	0.270766	1	0.25	1	1	2.16094
Anemone_berlandieri	Anemone_berlandieri	Ranunculaceae	Anemone	R4	1	0.25	4	0.267513	7	0.611454	10.4802	0.451757	0.790698	0.197674	0.674419	0.395349	3.13377
Anemone_canadensis	Anemone_canadensis	Ranunculaceae	Anemone	R5	0	0	3	0.36907	72	0.198323	15.1624	0.515396	0.790698	0.197674	0.674419	0.395349	2.78269
Anemone_caroliniana	Anemone_caroliniana	Ranunculaceae	Anemone	R5	0	0	3	0.36907	11	0.535693	10.4802	0.451757	0.790698	0.197674	0.674419	0.395349	2.44063
Anemone_cylindrica	Anemone_cylindrica	Ranunculaceae	Anemone	R5	0	0	3	0.36907	42	0.297216	8.78745	0.422078	0.790698	0.197674	0.674419	0.395349	2.2811
Anemone_deltoidea	Anemone_deltoidea	Ranunculaceae	Anemone	R5	0	0	0	1	6	0.636405	2.98889	0.255086	0.790698	0.197674	0.674419	0.395349	1.38351
Anemone_drummondii	Anemone_drummondii	Ranunculaceae	Anemone	R4	1	0.25	0	1	15	0.481939	5.65461	0.350303	0.790698	0.197674	0.674419	0.395349	2.58846
Anemone_drummondii_drummondii	Anemone_drummondii	Ranunculaceae	Anemone	R4	1	0.25	0	1	2	0.794723	2.98889	0.255086	0.790698	0.197674	0.674419	0.395349	2.07666
Anemone_drummondii_heimburgeri	Anemone_drummondii_var._drummondii	Ranunculaceae	Anemone	R3	2	0.5	0	1	0	1	2.98889	0.255086	0.790698	0.197674	0.674419	0.395349	2.76981
Anemone_edwardsiana	Anemone_edwardsiana	Ranunculaceae	Anemone	R4	1	0.25	0	1	1	0.870485	2.98889	0.255086	0.790698	0.197674	0.674419	0.395349	2.07666
Anemone_edwardsiana_edwardsiana	Anemone_edwardsiana	Ranunculaceae	Anemone	R4	1	0.25	0	1	0	1	2.98889	0.255086	0.790698	0.197674	0.674419	0.395349	2.07666
Anemone_edwardsiana_petraea	Anemone_edwardsiana	Ranunculaceae	Anemone	R1	4	1	0	1	0	1	2.98889	0.255086	0.790698	0.197674	0.674419	0.395349	4.1561
Anemone_lancifolia	Anemone_lancifolia	Ranunculaceae	Anemone	R5	0	0	0	1	0	1	2.98889	0.255086	0.790698	0.197674	0.674419	0.395349	1.38351
Anemone_lithophila	Anemone_lithophila	Ranunculaceae	Anemone	R5	0	0	1	0.684535	1	0.870485	2.98889	0.255086	0.790698	0.197674	0.674419	0.395349	1.38351
Anemone_lyallii	Anemone_grayi	Ranunculaceae	Anemone	R4	1	0.25	0	1	1	0.870485	2.98889	0.255086	0.790698	0.197674	0.674419	0.395349	2.07666
Anemone_multiceps	Anemone_multiceps	Ranunculaceae	Anemone	R3	2	0.5	0	1	1	0.870485	2.98889	0.255086	0.790698	0.197674	0.674419	0.395349	2.76981
Anemone_multifida	Anemone_multifida	Ranunculaceae	Anemone	R5	0	0	1	0.684535	55	0.247859	5.65461	0.350303	0.790698	0.197674	0.674419	0.395349	1.89531
Anemone_multifida_hudsoniana	Anemone_multifida_var._hudsoniana	Ranunculaceae	Anemone	R5	0	0	0	1	1	0.870485	2.98889	0.255086	0.790698	0.197674	0.674419	0.395349	1.38351
Anemone_multifida_richardsiana	Anemone_multifida_var._hudsoniana	Ranunculaceae	Anemone	R4	1	0.25	0	1	0	1	2.98889	0.255086	0.790698	0.197674	0.674419	0.395349	2.07666
Anemone_multifida_saxicola	Anemone_multifida	Ranunculaceae	Anemone	R5	0	0	0	1	2	0.794723	2.98889	0.255086	0.790698	0.197674	0.674419	0.395349	1.38351
Anemone_multifida_stylosa	Anemone_multifida_var._stylosa	Ranunculaceae	Anemone	R2	3	0.75	0	1	0	1	2.98889	0.255086	0.790698	0.197674	0.674419	0.395349	3.46295
Anemone_narcissiflora	Anemone_narcissiflora	Ranunculaceae	Anemone	R5	0	0	3	0.36907	45	0.284615	15.1624	0.515396	0.790698	0.197674	0.674419	0.395349	2.78269
Anemone_narcissiflora_monantha	Anemone_narcissiflora	Ranunculaceae	Anemone	R5	0	0	0	1	0	1	2.98889	0.255086	0.790698	0.197674	0.674419	0.395349	1.38351
Anemone_narcissiflora_villosissima	Anemone_narcissiflora_subsp._villosissima	Ranunculaceae	Anemone	R4	1	0.25	0	1	0	1	2.98889	0.255086	0.790698	0.197674	0.674419	0.395349	2.07666
Anemone_narcissiflora_zephyra	Anemone_narcissiflora_subsp._zephyra	Ranunculaceae	Anemone	R4	1	0.25	0	1	1	0.870485	2.98889	0.255086	0.790698	0.197674	0.674419	0.395349	2.07666
Anemone_oregana	Anemone_oregana	Ranunculaceae	Anemone	R4	1	0.25	3	0.36907	1	0.870485	2.98889	0.255086	0.790698	0.197674	0.674419	0.395349	2.07666
Anemone_oregana_felix	Anemone_oregana	Ranunculaceae	Anemone	R2	3	0.75	0	1	0	1	2.98889	0.255086	0.790698	0.197674	0.674419	0.395349	3.46295
Anemone_oregana_oregana	Anemone_oregana	Ranunculaceae	Anemone	R4	1	0.25	0	1	1	0.870485	2.98889	0.255086	0.790698	0.197674	0.674419	0.395349	2.07666
Anemone_parviflora	Anemone_parviflora	Ranunculaceae	Anemone	R5	0	0	2	0.5	14	0.493998	5.8193	0.354852	0.790698	0.197674	0.674419	0.395349	1.91976
Anemone_parviflora_grandiflora	Anemone_parviflora	Ranunculaceae	Anemone	R4	1	0.25	0	1	0	1	2.98889	0.255086	0.790698	0.197674	0.674419	0.395349	2.07666
Anemone_parviflora_parviflora	Anemone_parviflora_var._parviflora	Ranunculaceae	Anemone	R5	0	0	0	1	0	1	2.98889	0.255086	0.790698	0.197674	0.674419	0.395349	1.38351
Anemone_piperi	Anemone_piperi	Ranunculaceae	Anemone	R4	1	0.25	0	1	0	1	2.98889	0.255086	0.790698	0.197674	0.674419	0.395349	2.07666
Anemone_quinquefolia	Anemone_quinquefolia	Ranunculaceae	Anemone	R5	0	0	3	0.36907	16	0.470611	6.74066	0.378429	0.790698	0.197674	0.674419	0.395349	2.04649
Anemone_quinquefolia_bifolia	Anemone_quinquefolia	Ranunculaceae	Anemone	R5	0	0	0	1	1	0.870485	2.98889	0.255086	0.790698	0.197674	0.674419	0.395349	1.38351
Anemone_quinquefolia_grayi	Anemone_oregana	Ranunculaceae	Anemone	R4	1	0.25	0	1	0	1	2.98889	0.255086	0.790698	0.197674	0.674419	0.395349	2.07666
Anemone_quinquefolia_minima	Anemone_quinquefolia_var._minima	Ranunculaceae	Anemone	R3	2	0.5	0	1	0	1	2.98889	0.255086	0.790698	0.197674	0.674419	0.395349	2.76981
Anemone_quinquefolia_quinquefolia	Anemone_quinquefolia	Ranunculaceae	Anemone	R4	1	0.25	0	1	0	1	2.98889	0.255086	0.790698	0.197674	0.674419	0.395349	2.07666
Anemone_richardsonii	Anemone_richardsonii	Ranunculaceae	Anemone	R5	0	0	0	1	1	0.870485	2.98889	0.255086	0.790698	0.197674	0.674419	0.395349	1.38351
Anemone_tetonensis	Anemone_tetonensis	Ranunculaceae	Anemone	R4	1	0.25	0	1	1	0.870485	2.98889	0.255086	0.790698	0.197674	0.674419	0.395349	2.07666
Anemone_tuberosa	Anemone_tuberosa	Ranunculaceae	Anemone	R5	0	0	3	0.36907	2	0.794723	2.98889	0.255086	0.790698	0.197674	0.674419	0.395349	1.38351
Anemone_virginiana	Anemone_virginiana	Ranunculaceae	Anemone	R5	0	0	2	0.5	66	0.214349	2.98889	0.255086	0.790698	0.197674	0.674419	0.395349	1.38351
Anemone_virginiana_cylindroidea	Anemone_virginiana_var._cylindroidea	Ranunculaceae	Anemone	R4	1	0.25	0	1	0	1	2.98889	0.255086	0.790698	0.197674	0.674419	0.395349	2.07666
Anemone_virginiana_riparia	Anemone_virginiana_var._alba	Ranunculaceae	Anemone	R4	1	0.25	3	0.36907	11	0.535693	2.98889	0.255086	0.790698	0.197674	0.674419	0.395349	2.07666
Anemone_virginiana_virginiana	Anemone_virginiana	Ranunculaceae	Anemone	R5	0	0	2	0.5	0	1	2.98889	0.255086	0.790698	0.197674	0.674419	0.395349	1.38351
Anemopsis_californica	Anemopsis_californica	Saururaceae	Anemopsis	R5	0	0	3	0.36907	38	0.31546	80.5764	0.816577	0	0	0	0	4.40154
Angadenia_berteroi	Angadenia_berteroi	Apocynaceae	Angadenia	R3	2	0.5	1	0.684535	1	0.870485	3.30298	0.269187	2	0.5	0	0	2.8456
Angelica_ampla	Angelica_ampla	Apiaceae	Angelica	R3	2	0.5	3	0.36907	1	0.870485	1.57225	0.173462	1.36364	0.340909	0.545455	0.318182	2.33108
Angelica_arguta	Angelica_arguta	Apiaceae	Angelica	R5	0	0	2	0.5	2	0.794723	1.65612	0.179431	1.36364	0.340909	0.545455	0.318182	0.976865
Angelica_atropurpurea	Angelica_atropurpurea	Apiaceae	Angelica	R5	0	0	3	0.36907	29	0.364483	2.07241	0.206519	1.36364	0.340909	0.545455	0.318182	1.12246
Angelica_breweri	Angelica_breweri	Apiaceae	Angelica	R3	2	0.5	2	0.5	1	0.870485	1.82053	0.190605	1.36364	0.340909	0.545455	0.318182	2.42322
Angelica_californica	Angelica_californica	Apiaceae	Angelica	R3	2	0.5	0	1	2	0.794723	2.07241	0.206519	1.36364	0.340909	0.545455	0.318182	2.50876
Angelica_callii	Angelica_callii	Apiaceae	Angelica	R3	2	0.5	0	1	1	0.870485	2.07241	0.206519	1.36364	0.340909	0.545455	0.318182	2.50876
Angelica_canbyi	Angelica_canbyi	Apiaceae	Angelica	R4	1	0.25	1	0.684535	0	1	2.07241	0.206519	1.36364	0.340909	0.545455	0.318182	1.81561
Angelica_dawsonii	Angelica_dawsonii	Apiaceae	Angelica	R4	1	0.25	0	1	1	0.870485	2.07241	0.206519	1.36364	0.340909	0.545455	0.318182	1.81561
Angelica_dentata	Angelica_dentata	Apiaceae	Angelica	R2	3	0.75	0	1	0	1	2.07241	0.206519	1.36364	0.340909	0.545455	0.318182	3.2019
Angelica_genuflexa	Angelica_genuflexa	Apiaceae	Angelica	R5	0	0	0	1	1	0.870485	2.07241	0.206519	1.36364	0.340909	0.545455	0.318182	1.12246
Angelica_grayi	Angelica_grayi	Apiaceae	Angelica	R3	2	0.5	0	1	2	0.794723	2.07241	0.206519	1.36364	0.340909	0.545455	0.318182	2.50876
Angelica_kingii	Angelica_kingii	Apiaceae	Angelica	R4	1	0.25	2	0.5	1	0.870485	2.07241	0.206519	1.36364	0.340909	0.545455	0.318182	1.81561
Angelica_laurentiana	Angelica_laurentiana	Apiaceae	Angelica	R1	4	1	0	1	0	1	2.07241	0.206519	1.36364	0.340909	0.545455	0.318182	3.89505
Angelica_lineariloba	Angelica_lineariloba	Apiaceae	Angelica	R4	1	0.25	1	0.684535	0	1	2.07241	0.206519	1.36364	0.340909	0.545455	0.318182	1.81561
Angelica_lucida	Angelica_lucida	Apiaceae	Angelica	R5	0	0	2	0.5	3	0.74097	2.95801	0.25364	1.36364	0.340909	0.545455	0.318182	1.37574
Angelica_pinnata	Angelica_pinnata	Apiaceae	Angelica	R5	0	0	0	1	0	1	2.07241	0.206519	1.36364	0.340909	0.545455	0.318182	1.12246
Angelica_roseana	Angelica_roseana	Apiaceae	Angelica	R4	1	0.25	0	1	1	0.870485	2.07241	0.206519	1.36364	0.340909	0.545455	0.318182	1.81561
Angelica_scabrida	Angelica_scabrida	Apiaceae	Angelica	R2	3	0.75	0	1	0	1	2.07241	0.206519	1.36364	0.340909	0.545455	0.318182	3.2019
Angelica_tomentosa	Angelica_tomentosa	Apiaceae	Angelica	R4	1	0.25	2	0.5	3	0.74097	2.07241	0.206519	1.36364	0.340909	0.545455	0.318182	1.81561
Angelica_triquinata	Angelica_triquinata	Apiaceae	Angelica	R4	1	0.25	1	0.684535	3	0.74097	2.07241	0.206519	1.36364	0.340909	0.545455	0.318182	1.81561
Angelica_venenosa	Angelica_venenosa	Apiaceae	Angelica	R5	0	0	0	1	3	0.74097	2.07241	0.206519	1.36364	0.340909	0.545455	0.318182	1.12246
Angelica_wheeleri	Angelica_wheeleri	Apiaceae	Angelica	R2	3	0.75	0	1	0	1	2.07241	0.206519	1.36364	0.340909	0.545455	0.318182	3.2019
Anisacanthus_linearis	Anisacanthus_linearis	Acanthaceae	Anisacanthus	R4	1	0.25	0	1	5	0.665208	8.65378	0.41952	1	0.25	0.6	0.2	2.9605
Anisacanthus_puberulus	Anisacanthus_puberulus	Acanthaceae	Anisacanthus	R4	1	0.25	0	1	6	0.636405	8.65378	0.41952	1	0.25	0.6	0.2	2.9605
Anisacanthus_quadrifidus	Anisacanthus_quadrifidus	Acanthaceae	Anisacanthus	R4	1	0.25	2	0.5	3	0.74097	8.65378	0.41952	1	0.25	0.6	0.2	2.9605
Anisacanthus_quadrifidus_wrightii	Anisacanthus_quadrifidus_var._wrightii	Acanthaceae	Anisacanthus	R4	1	0.25	0	1	0	1	8.65378	0.41952	1	0.25	0.6	0.2	2.9605
Anisacanthus_thurberi	Anisacanthus_thurberi	Acanthaceae	Anisacanthus	R4	1	0.25	2	0.5	10	0.551951	8.65378	0.41952	1	0.25	0.6	0.2	2.9605
Anisocoma_acaulis	Anisocoma_acaulis	Asteraceae	Anisocoma	R5	0	0	1	0.684535	0	1	1.2771	0.150787	0	0	0	1	0.822902
Annona_glabra	Annona_glabra	Annonaceae	Annona	R5	0	0	0	1	34	0.33568	28.3398	0.626327	0	0	1	0	3.37894
Anoda_abutiloides	Anoda_abutiloides	Malvaceae	Anoda	R3	2	0.5	0	1	0	1	2.95667	0.253577	1.16667	0.291667	0.5	0.5	2.7617
Anoda_crenatiflora	Anoda_crenatiflora	Malvaceae	Anoda	R4	1	0.25	2	0.5	0	1	2.95667	0.253577	1.16667	0.291667	0.5	0.5	2.06855
Anoda_cristata	Anoda_cristata	Malvaceae	Anoda	R5	0	0	2	0.5	16	0.470611	2.95667	0.253577	1.16667	0.291667	0.5	0.5	1.3754
Anoda_lanceolata	Anoda_lanceolata	Malvaceae	Anoda	R4	1	0.25	0	1	1	0.870485	2.95667	0.253577	1.16667	0.291667	0.5	0.5	2.06855
Anoda_pentaschista	Anoda_pentaschista	Malvaceae	Anoda	R4	1	0.25	2	0.5	1	0.870485	2.95667	0.253577	1.16667	0.291667	0.5	0.5	2.06855
Anoda_thurberi	Anoda_thurberi	Malvaceae	Anoda	R3	2	0.5	0	1	0	1	2.95667	0.253577	1.16667	0.291667	0.5	0.5	2.7617
Anoectochilus_sandvicensis	Anoectochilus_sandvicensis	Orchidaceae	Anoectochilus	R3	2	0.5	1	0.684535	1	0.870485	12.9969	0.488634	2	0.5	0	0	4.02513
Anredera_baselloides	Anredera_baselloides	Basellaceae	Anredera	R5	0	0	0	1	3	0.74097	19.7683	0.562045	0	0	1	0.333333	3.03343
Anredera_leptostachys	Anredera_vesicaria	Basellaceae	Anredera	R5	0	0	0	1	0	1	19.7683	0.562045	0	0	1	0.333333	3.03343
Anredera_vesicaria	Anredera_vesicaria	Basellaceae	Anredera	R5	0	0	0	1	1	0.870485	19.7683	0.562045	0	0	1	0.333333	3.03343
Antennaria_alpina	Antennaria_alpina	Asteraceae	Antennaria	R5	0	0	0	1	28	0.370817	0.511123	0.0744987	0.666667	0.166667	0.666667	0.3125	0.412853
Antennaria_anaphaloides	Antennaria_anaphaloides	Asteraceae	Antennaria	R5	0	0	0	1	3	0.74097	0.511123	0.0744987	0.666667	0.166667	0.666667	0.3125	0.412853
Antennaria_arcuata	Antennaria_arcuata	Asteraceae	Antennaria	R2	3	0.75	1	0.684535	0	1	0.511123	0.0744987	0.666667	0.166667	0.666667	0.3125	2.49229
Antennaria_argentea	Antennaria_argentea	Asteraceae	Antennaria	R4	1	0.25	0	1	0	1	0.511123	0.0744987	0.666667	0.166667	0.666667	0.3125	1.106
Antennaria_aromatica	Antennaria_aromatica	Asteraceae	Antennaria	R4	1	0.25	0	1	0	1	0.511123	0.0744987	0.666667	0.166667	0.666667	0.3125	1.106
Antennaria_corymbosa	Antennaria_corymbosa	Asteraceae	Antennaria	R5	0	0	2	0.5	1	0.870485	0.511123	0.0744987	0.666667	0.166667	0.666667	0.3125	0.412853
Antennaria_densifolia	Antennaria_densifolia	Asteraceae	Antennaria	R3	2	0.5	0	1	0	1	0.511123	0.0744987	0.666667	0.166667	0.666667	0.3125	1.79915
Antennaria_dimorpha	Antennaria_dimorpha	Asteraceae	Antennaria	R5	0	0	2	0.5	2	0.794723	0.511123	0.0744987	0.666667	0.166667	0.666667	0.3125	0.412853
Antennaria_dioica	Antennaria_dioica	Asteraceae	Antennaria	R5	0	0	1	0.684535	71	0.200901	0.392085	0.0592336	0.666667	0.166667	0.666667	0.3125	0.330803
Antennaria_eucosma	Antennaria_pulcherrima_subsp._eucosma	Asteraceae	Antennaria	R3	2	0.5	0	1	0	1	0.511123	0.0744987	0.666667	0.166667	0.666667	0.3125	1.79915
Antennaria_flagellaris	Antennaria_flagellaris	Asteraceae	Antennaria	R5	0	0	2	0.5	1	0.870485	0.511123	0.0744987	0.666667	0.166667	0.666667	0.3125	0.412853
Antennaria_friesiana	Antennaria_friesiana	Asteraceae	Antennaria	R4	1	0.25	0	1	1	0.870485	0.511123	0.0744987	0.666667	0.166667	0.666667	0.3125	1.106
Antennaria_friesiana_alaskana	Antennaria_friesiana_subsp._alaskana	Asteraceae	Antennaria	R4	1	0.25	0	1	0	1	0.511123	0.0744987	0.666667	0.166667	0.666667	0.3125	1.106
Antennaria_geyeri	Antennaria_geyeri	Asteraceae	Antennaria	R5	0	0	0	1	0	1	0.511123	0.0744987	0.666667	0.166667	0.666667	0.3125	0.412853
Antennaria_howellii	Antennaria_howellii	Asteraceae	Antennaria	R5	0	0	0	1	6	0.636405	0.511123	0.0744987	0.666667	0.166667	0.666667	0.3125	0.412853
Antennaria_howellii_canadensis	Antennaria_howellii_subsp._canadensis	Asteraceae	Antennaria	R5	0	0	0	1	2	0.794723	0.511123	0.0744987	0.666667	0.166667	0.666667	0.3125	0.412853
Antennaria_howellii_howellii	Antennaria_howellii_subsp._howellii	Asteraceae	Antennaria	R5	0	0	0	1	0	1	0.511123	0.0744987	0.666667	0.166667	0.666667	0.3125	0.412853
Antennaria_howellii_neodioica	Antennaria_howellii_subsp._neodioica	Asteraceae	Antennaria	R5	0	0	0	1	7	0.611454	0.511123	0.0744987	0.666667	0.166667	0.666667	0.3125	0.412853
Antennaria_howellii_petaloidea	Antennaria_howellii_subsp._petaloidea	Asteraceae	Antennaria	R4	1	0.25	0	1	1	0.870485	0.511123	0.0744987	0.666667	0.166667	0.666667	0.3125	1.106
Antennaria_lanata	Antennaria_lanata	Asteraceae	Antennaria	R5	0	0	1	0.684535	4	0.699275	0.511123	0.0744987	0.666667	0.166667	0.666667	0.3125	0.412853
Antennaria_luzuloides	Antennaria_luzuloides	Asteraceae	Antennaria	R5	0	0	2	0.5	1	0.870485	0.392084	0.0592335	0.666667	0.166667	0.666667	0.3125	0.330802
Antennaria_luzuloides_aberrans	Antennaria_luzuloides_subsp._aberrans	Asteraceae	Antennaria	R3	2	0.5	0	1	0	1	0.511123	0.0744987	0.666667	0.166667	0.666667	0.3125	1.79915
Antennaria_luzuloides_luzuloides	Antennaria_luzuloides_subsp._luzuloides	Asteraceae	Antennaria	R4	1	0.25	0	1	0	1	0.511123	0.0744987	0.666667	0.166667	0.666667	0.3125	1.106
Antennaria_marginata	Antennaria_marginata	Asteraceae	Antennaria	R4	1	0.25	0	1	1	0.870485	0.511123	0.0744987	0.666667	0.166667	0.666667	0.3125	1.106
Antennaria_media	Antennaria_media	Asteraceae	Antennaria	R5	0	0	0	1	1	0.870485	0.511123	0.0744987	0.666667	0.166667	0.666667	0.3125	0.412853
Antennaria_microphylla	Antennaria_microphylla	Asteraceae	Antennaria	R4	1	0.25	2	0.5	20	0.431128	0.394913	0.0596112	0.666667	0.166667	0.666667	0.3125	1.02598
Antennaria_monocephala	Antennaria_monocephala	Asteraceae	Antennaria	R4	1	0.25	2	0.5	2	0.794723	2.4933	0.230404	0.666667	0.166667	0.666667	0.3125	1.94399
Antennaria_neglecta	Antennaria_neglecta	Asteraceae	Antennaria	R5	0	0	3	0.36907	21	0.422436	0.511123	0.0744987	0.666667	0.166667	0.666667	0.3125	0.412853
Antennaria_parlinii	Antennaria_parlinii	Asteraceae	Antennaria	R5	0	0	1	0.684535	3	0.74097	0.511123	0.0744987	0.666667	0.166667	0.666667	0.3125	0.412853
Antennaria_parlinii_fallax	Antennaria_parlinii_subsp._fallax	Asteraceae	Antennaria	R4	1	0.25	0	1	1	0.870485	0.511123	0.0744987	0.666667	0.166667	0.666667	0.3125	1.106
Antennaria_parlinii_parlinii	Antennaria_parlinii_subsp._parlinii	Asteraceae	Antennaria	R5	0	0	0	1	1	0.870485	0.511123	0.0744987	0.666667	0.166667	0.666667	0.3125	0.412853
Antennaria_parvifolia	Antennaria_parvifolia	Asteraceae	Antennaria	R5	0	0	2	0.5	19	0.440244	1.66631	0.180144	0.666667	0.166667	0.666667	0.3125	0.980697
Antennaria_plantaginifolia	Antennaria_plantaginifolia	Asteraceae	Antennaria	R5	0	0	3	0.36907	47	0.276662	0.511123	0.0744987	0.666667	0.166667	0.666667	0.3125	0.412853
Antennaria_pulchella	Antennaria_pulchella	Asteraceae	Antennaria	R3	2	0.5	0	1	0	1	0.511123	0.0744987	0.666667	0.166667	0.666667	0.3125	1.79915
Antennaria_pulcherrima	Antennaria_pulcherrima	Asteraceae	Antennaria	R5	0	0	1	0.684535	5	0.665208	0.511123	0.0744987	0.666667	0.166667	0.666667	0.3125	0.412853
Antennaria_racemosa	Antennaria_racemosa	Asteraceae	Antennaria	R5	0	0	2	0.5	4	0.699275	0.511123	0.0744987	0.666667	0.166667	0.666667	0.3125	0.412853
Antennaria_rosea	Antennaria_rosea	Asteraceae	Antennaria	R5	0	0	2	0.5	36	0.325296	1.68959	0.181761	0.666667	0.166667	0.666667	0.3125	0.989389
Antennaria_rosea_arida	Antennaria_rosea_subsp._arida	Asteraceae	Antennaria	R4	1	0.25	0	1	0	1	0.511123	0.0744987	0.666667	0.166667	0.666667	0.3125	1.106
Antennaria_rosea_confinis	Antennaria_rosea_subsp._confinis	Asteraceae	Antennaria	R4	1	0.25	0	1	0	1	0.511123	0.0744987	0.666667	0.166667	0.666667	0.3125	1.106
Antennaria_rosea_pulvinata	Antennaria_rosea_subsp._pulvinata	Asteraceae	Antennaria	R5	0	0	0	1	3	0.74097	0.511123	0.0744987	0.666667	0.166667	0.666667	0.3125	0.412853
Antennaria_rosea_rosea	Antennaria_rosea_subsp._rosea	Asteraceae	Antennaria	R4	1	0.25	0	1	1	0.870485	0.511123	0.0744987	0.666667	0.166667	0.666667	0.3125	1.106
Antennaria_rosulata	Antennaria_rosulata	Asteraceae	Antennaria	R4	1	0.25	0	1	1	0.870485	0.511123	0.0744987	0.666667	0.166667	0.666667	0.3125	1.106
Antennaria_soliceps	Antennaria_soliceps	Asteraceae	Antennaria	R1	4	1	0	1	1	0.870485	0.511123	0.0744987	0.666667	0.166667	0.666667	0.3125	3.18544
Antennaria_solitaria	Antennaria_solitaria	Asteraceae	Antennaria	R5	0	0	0	1	4	0.699275	0.511123	0.0744987	0.666667	0.166667	0.666667	0.3125	0.412853
Antennaria_stenophylla	Antennaria_stenophylla	Asteraceae	Antennaria	R4	1	0.25	0	1	0	1	0.511123	0.0744987	0.666667	0.166667	0.666667	0.3125	1.106
Antennaria_suffrutescens	Antennaria_suffrutescens	Asteraceae	Antennaria	R4	1	0.25	0	1	0	1	0.511123	0.0744987	0.666667	0.166667	0.666667	0.3125	1.106
Antennaria_umbrinella	Antennaria_umbrinella	Asteraceae	Antennaria	R5	0	0	0	1	5	0.665208	0.511123	0.0744987	0.666667	0.166667	0.666667	0.3125	0.412853
Antennaria_virginica	Antennaria_parvifolia	Asteraceae	Antennaria	R4	1	0.25	0	1	6	0.636405	1.66631	0.180144	0.666667	0.166667	0.666667	0.3125	1.67384
Anthaenantia_rufa	Anthaenantia_rufa	Poaceae	Anthaenantia	R5	0	0	1	0.684535	0	1	0.0124986	0	1	0.25	0.666667	0.666667	0.0124211
Anthaenantia_texana	Anthaenantia_texana	Poaceae	Anthaenantia	R3	2	0.5	0	1	0	1	0.0124986	0	1	0.25	0.666667	0.666667	1.39872
Anthaenantia_villosa	Anthaenantia_villosa	Poaceae	Anthaenantia	R4	1	0.25	0	1	1	0.870485	0.0124986	0	1	0.25	0.666667	0.666667	0.705568
Antheropeas_lanosum	Eriophyllum_lanosum	Asteraceae	Antheropeas	R5	0	0	1	0.684535	0	1	0.433268	0.0646576	0	0	0	1	0.359957
Antheropeas_wallacei	Eriophyllum_wallacei	Asteraceae	Antheropeas	R5	0	0	1	0.684535	0	1	0.433268	0.0646576	0	0	0	1	0.359957
Antidesma_platyphyllum	Antidesma_platyphyllum	Euphorbiaceae	Antidesma	R3	2	0.5	0	1	8	0.589446	29.5649	0.633938	2.75	0.6875	1	0	4.80615
Antidesma_platyphyllum_hillebrandii	Antidesma_platyphyllum	Euphorbiaceae	Antidesma	R1	4	1	0	1	2	0.794723	29.5649	0.633938	2.75	0.6875	1	0	6.19244
Antidesma_platyphyllum_platyphyllum	Antidesma_platyphyllum_var._platyphyllum	Euphorbiaceae	Antidesma	R3	2	0.5	0	1	1	0.870485	29.5649	0.633938	2.75	0.6875	1	0	4.80615
Antidesma_pulvinatum	Antidesma_pulvinatum	Euphorbiaceae	Antidesma	R2	3	0.75	0	1	6	0.636405	29.5649	0.633938	2.75	0.6875	1	0	5.4993
Antiphytum_floribundum	Antiphytum_floribundum	Boraginaceae	Antiphytum	R4	1	0.25	0	1	0	1	21.5814	0.577617	1	0.25	0.5	1	3.81027
Antiphytum_heliotropioides	Antiphytum_heliotropioides	Boraginaceae	Antiphytum	R4	1	0.25	1	0.684535	0	1	21.5814	0.577617	1	0.25	0.5	1	3.81027
Anulocaulis_annulatus	Anulocaulis_annulatus	Nyctaginaceae	Anulocaulis	R2	3	0.75	0	1	0	1	4.11234	0.301252	2	0.5	1	1	3.7111
Anulocaulis_eriosolenus	Anulocaulis_eriosolenus	Nyctaginaceae	Anulocaulis	R4	1	0.25	0	1	0	1	4.11234	0.301252	2	0.5	1	1	2.3248
Anulocaulis_gypsogenus	Anulocaulis_leiosolenus_var._gypsogenus	Nyctaginaceae	Anulocaulis	R4	1	0.25	0	1	0	1	4.11234	0.301252	2	0.5	1	1	2.3248
Anulocaulis_leiosolenus	Anulocaulis_leiosolenus	Nyctaginaceae	Anulocaulis	R4	1	0.25	0	1	0	1	3.66718	0.284303	2	0.5	1	1	2.2337
Anulocaulis_leiosolenus_howardii	Anulocaulis_leiosolenus_var._howardii	Nyctaginaceae	Anulocaulis	R2	3	0.75	0	1	0	1	4.11234	0.301252	2	0.5	1	1	3.7111
Anulocaulis_leiosolenus_lasianthus	Anulocaulis_leiosolenus	Nyctaginaceae	Anulocaulis	R3	2	0.5	0	1	0	1	4.11234	0.301252	2	0.5	1	1	3.01795
Anulocaulis_leiosolenus_leiosolenus	Anulocaulis_leiosolenus	Nyctaginaceae	Anulocaulis	R3	2	0.5	0	1	0	1	4.11234	0.301252	2	0.5	1	1	3.01795
Anulocaulis_reflexus	Anulocaulis_reflexus	Nyctaginaceae	Anulocaulis	R2	3	0.75	0	1	0	1	3.66718	0.284303	2	0.5	1	1	3.62
Apacheria_chiricahuensis	Apacheria_chiricahuensis	Crossosomataceae	Apacheria	R2	3	0.75	0	1	0	1	19.695	0.561388	3	0.75	1	1	5.10933
Aphanostephus_pilosus	Aphanostephus_pilosus	Asteraceae	Aphanostephus	R4	1	0.25	0	1	0	1	0.204936	0.0323729	0.5	0.125	0.833333	0.666667	0.879574
Aphanostephus_ramosissimus	Aphanostephus_ramosissimus	Asteraceae	Aphanostephus	R5	0	0	2	0.5	0	1	0.204936	0.0323729	0.5	0.125	0.833333	0.666667	0.186426
Aphanostephus_ramosissimus_humilis	Aphanostephus_ramosissimus_var._humilis	Asteraceae	Aphanostephus	R4	1	0.25	0	1	0	1	0.204936	0.0323729	0.5	0.125	0.833333	0.666667	0.879574
Aphanostephus_riddellii	Aphanostephus_riddellii	Asteraceae	Aphanostephus	R5	0	0	0	1	1	0.870485	0.204936	0.0323729	0.5	0.125	0.833333	0.666667	0.186426
Aphanostephus_skirrhobasis	Aphanostephus_skirrhobasis	Asteraceae	Aphanostephus	R5	0	0	0	1	1	0.870485	0.204936	0.0323729	0.5	0.125	0.833333	0.666667	0.186426
Aphanostephus_skirrhobasis_thalassius	Aphanostephus_skirrhobasis_var._thalassius	Asteraceae	Aphanostephus	R4	1	0.25	0	1	0	1	0.204936	0.0323729	0.5	0.125	0.833333	0.666667	0.879574
Aphragmus_eschscholtzianus	Aphragmus_eschscholtzianus	Brassicaceae	Aphragmus	R4	1	0.25	0	1	0	1	4.63521	0.319369	1	0.25	1	1	2.42218
Apiastrum_angustifolium	Apiastrum_angustifolium	Apiaceae	Apiastrum	R5	0	0	2	0.5	0	1	15.1558	0.51532	0	0	0	1	2.78228
Aplectrum_hyemale	Aplectrum_hyemale	Orchidaceae	Aplectrum	R5	0	0	2	0.5	10	0.551951	22.2746	0.583243	0	0	0	0	3.14736
Apocynum_androsaemifolium	Apocynum_androsaemifolium	Apocynaceae	Apocynum	R5	0	0	3	0.36907	33	0.341096	4.57227	0.317279	0.25	0.0625	0.5	0.5	1.7178
Apocynum_androsaemifolium_androsaemifolium	Apocynum_androsaemifolium	Apocynaceae	Apocynum	R5	0	0	0	1	0	1	4.57227	0.317279	0.25	0.0625	0.5	0.5	1.7178
Apocynum_androsaemifolium_incanum	Apocynum_androsaemifolium_var._incanum	Apocynaceae	Apocynum	R4	1	0.25	0	1	0	1	4.57227	0.317279	0.25	0.0625	0.5	0.5	2.41095
Apocynum_cannabinum	Apocynum_cannabinum	Apocynaceae	Apocynum	R5	0	0	2	0.5	51	0.261706	4.57227	0.317279	0.25	0.0625	0.5	0.5	1.7178
Apodanthera_undulata	Apodanthera_undulata	Cucurbitaceae	Apodanthera	R4	1	0.25	1	0.684535	1	0.870485	7.31492	0.391744	1	0.25	0	0	2.8112
Apteria_aphylla	Apteria_aphylla	Burmanniaceae	Apteria	R4	1	0.25	0	1	0	1	53.0321	0.739933	1	0.25	1	1	4.68273
Aquilegia_barnebyi	Aquilegia_barnebyi	Ranunculaceae	Aquilegia	R4	1	0.25	0	1	14	0.493998	6.50418	0.372657	1.78378	0.445946	0.621622	0.297297	2.70861
Aquilegia_brevistyla	Aquilegia_brevistyla	Ranunculaceae	Aquilegia	R5	0	0	1	0.684535	5	0.665208	18.2151	0.547584	1.78378	0.445946	0.621622	0.297297	2.9557
Aquilegia_caerulea	Aquilegia_caerulea	Ranunculaceae	Aquilegia	R5	0	0	2	0.5	53	0.254654	6.50418	0.372657	1.78378	0.445946	0.621622	0.297297	2.01546
Aquilegia_caerulea_alpina	Aquilegia_caerulea	Ranunculaceae	Aquilegia	R3	2	0.5	0	1	0	1	6.50418	0.372657	1.78378	0.445946	0.621622	0.297297	3.40175
Aquilegia_caerulea_caerulea	Aquilegia_coerulea_var._coerulea	Ranunculaceae	Aquilegia	R4	1	0.25	0	1	0	1	6.50418	0.372657	1.78378	0.445946	0.621622	0.297297	2.70861
Aquilegia_caerulea_daileyae	Aquilegia_caerulea	Ranunculaceae	Aquilegia	R2	3	0.75	0	1	1	0.870485	6.50418	0.372657	1.78378	0.445946	0.621622	0.297297	4.0949
Aquilegia_caerulea_ochroleuca	Aquilegia_caerulea	Ranunculaceae	Aquilegia	R4	1	0.25	0	1	5	0.665208	6.50418	0.372657	1.78378	0.445946	0.621622	0.297297	2.70861
Aquilegia_caerulea_pinetorum	Aquilegia_caerulea	Ranunculaceae	Aquilegia	R3	2	0.5	0	1	0	1	6.50418	0.372657	1.78378	0.445946	0.621622	0.297297	3.40175
Aquilegia_canadensis	Aquilegia_canadensis	Ranunculaceae	Aquilegia	R5	0	0	4	0.267513	111	0.118344	11.717	0.470792	1.78378	0.445946	0.621622	0.297297	2.54294
Aquilegia_chrysantha	Aquilegia_chrysantha	Ranunculaceae	Aquilegia	R4	1	0.25	4	0.267513	67	0.211581	9.17053	0.429221	1.78378	0.445946	0.621622	0.297297	3.01264
Aquilegia_chrysantha_chaplinei	Aquilegia_chrysantha_var._chaplinei	Ranunculaceae	Aquilegia	R2	3	0.75	1	0.684535	10	0.551951	6.50418	0.372657	1.78378	0.445946	0.621622	0.297297	4.0949
Aquilegia_chrysantha_chrysantha	Aquilegia_chrysantha_var._chrysantha	Ranunculaceae	Aquilegia	R4	1	0.25	0	1	1	0.870485	6.50418	0.372657	1.78378	0.445946	0.621622	0.297297	2.70861
Aquilegia_chrysantha_hinckleyana	Aquilegia_chrysantha_var._hinckleyana	Ranunculaceae	Aquilegia	R1	4	1	1	0.684535	3	0.74097	6.50418	0.372657	1.78378	0.445946	0.621622	0.297297	4.78805
Aquilegia_chrysantha_rydbergii	Aquilegia_chrysantha	Ranunculaceae	Aquilegia	R1	4	1	1	0.684535	0	1	6.50418	0.372657	1.78378	0.445946	0.621622	0.297297	4.78805
Aquilegia_desertorum	Aquilegia_desertorum	Ranunculaceae	Aquilegia	R4	1	0.25	0	1	10	0.551951	6.50418	0.372657	1.78378	0.445946	0.621622	0.297297	2.70861
Aquilegia_desolaticola	Aquilegia_desolaticola	Ranunculaceae	Aquilegia	R2	3	0.75	0	1	0	1	6.50418	0.372657	1.78378	0.445946	0.621622	0.297297	4.0949
Aquilegia_elegantula	Aquilegia_elegantula	Ranunculaceae	Aquilegia	R5	0	0	2	0.5	9	0.56976	11.717	0.470792	1.78378	0.445946	0.621622	0.297297	2.54294
Aquilegia_eximia	Aquilegia_eximia	Ranunculaceae	Aquilegia	R3	2	0.5	3	0.36907	11	0.535693	6.50418	0.372657	1.78378	0.445946	0.621622	0.297297	3.40175
Aquilegia_flavescens	Aquilegia_flavescens	Ranunculaceae	Aquilegia	R5	0	0	1	0.684535	9	0.56976	8.90391	0.424279	1.78378	0.445946	0.621622	0.297297	2.29293
Aquilegia_flavescens_flavescens	Aquilegia_flavescens	Ranunculaceae	Aquilegia	R4	1	0.25	0	1	2	0.794723	6.50418	0.372657	1.78378	0.445946	0.621622	0.297297	2.70861
Aquilegia_flavescens_miniata	Aquilegia_flavescens	Ranunculaceae	Aquilegia	R4	1	0.25	0	1	0	1	6.50418	0.372657	1.78378	0.445946	0.621622	0.297297	2.70861
Aquilegia_flavescens_rubicunda	Aquilegia_flavescens_var._rubicunda	Ranunculaceae	Aquilegia	R1	4	1	0	1	1	0.870485	6.50418	0.372657	1.78378	0.445946	0.621622	0.297297	4.78805
Aquilegia_formosa	Aquilegia_formosa	Ranunculaceae	Aquilegia	R5	0	0	3	0.36907	69	0.206164	8.90391	0.424279	1.78378	0.445946	0.621622	0.297297	2.29293
Aquilegia_grahamii	Aquilegia_grahamii	Ranunculaceae	Aquilegia	R1	4	1	0	1	3	0.74097	6.50418	0.372657	1.78378	0.445946	0.621622	0.297297	4.78805
Aquilegia_jonesii	Aquilegia_jonesii	Ranunculaceae	Aquilegia	R4	1	0.25	0	1	18	0.449829	6.50418	0.372657	1.78378	0.445946	0.621622	0.297297	2.70861
Aquilegia_jonesii_elatior	Aquilegia_jonesii	Ranunculaceae	Aquilegia	R1	4	1	0	1	0	1	6.50418	0.372657	1.78378	0.445946	0.621622	0.297297	4.78805
Aquilegia_laramiensis	Aquilegia_laramiensis	Ranunculaceae	Aquilegia	R2	3	0.75	0	1	12	0.520737	6.50418	0.372657	1.78378	0.445946	0.621622	0.297297	4.0949
Aquilegia_longissima	Aquilegia_longissima	Ranunculaceae	Aquilegia	R3	2	0.5	1	0.684535	20	0.431128	6.50418	0.372657	1.78378	0.445946	0.621622	0.297297	3.40175
Aquilegia_loriae	Aquilegia_loriae	Ranunculaceae	Aquilegia	R1	4	1	0	1	0	1	6.50418	0.372657	1.78378	0.445946	0.621622	0.297297	4.78805
Aquilegia_micrantha	Aquilegia_micrantha	Ranunculaceae	Aquilegia	R5	0	0	2	0.5	4	0.699275	6.50418	0.372657	1.78378	0.445946	0.621622	0.297297	2.01546
Aquilegia_micrantha_micrantha	Aquilegia_micrantha_var._micrantha	Ranunculaceae	Aquilegia	R5	0	0	0	1	0	1	6.50418	0.372657	1.78378	0.445946	0.621622	0.297297	2.01546
Aquilegia_pubescens	Aquilegia_pubescens	Ranunculaceae	Aquilegia	R3	2	0.5	0	1	3	0.74097	6.50418	0.372657	1.78378	0.445946	0.621622	0.297297	3.40175
Aquilegia_saximontana	Aquilegia_saximontana	Ranunculaceae	Aquilegia	R3	2	0.5	0	1	24	0.39855	6.50418	0.372657	1.78378	0.445946	0.621622	0.297297	3.40175
Aquilegia_scopulorum	Aquilegia_scopulorum	Ranunculaceae	Aquilegia	R3	2	0.5	0	1	22	0.41413	6.50418	0.372657	1.78378	0.445946	0.621622	0.297297	3.40175
Aquilegia_scopulorum_calcarea	Aquilegia_scopulorum	Ranunculaceae	Aquilegia	R1	4	1	0	1	0	1	6.50418	0.372657	1.78378	0.445946	0.621622	0.297297	4.78805
Aquilegia_scopulorum_scopulorum	Aquilegia_scopulorum_var._scopulorum	Ranunculaceae	Aquilegia	R3	2	0.5	0	1	0	1	6.50418	0.372657	1.78378	0.445946	0.621622	0.297297	3.40175
Aquilegia_triternata	Aquilegia_triternata	Ranunculaceae	Aquilegia	R4	1	0.25	1	0.684535	6	0.636405	6.50418	0.372657	1.78378	0.445946	0.621622	0.297297	2.70861
Arabidopsis_salsuginea	Eutrema_salsugineum	Brassicaceae	Arabidopsis	R4	1	0.25	0	1	0	1	5.7743	0.35362	1	0.25	1	1	2.60628
Arabis_aculeolata	Arabis_aculeolata	Brassicaceae	Arabis	R4	1	0.25	1	0.684535	1	0.870485	0.113717	0.0177268	1.53147	0.382867	0.783217	0.797203	0.80085
Arabis_alpina	Arabis_alpina	Brassicaceae	Arabis	R5	0	0	2	0.5	65	0.217159	1.77406	0.187514	1.53147	0.382867	0.783217	0.797203	1.02031
Arabis_arenicola	Arabis_arenicola	Brassicaceae	Arabis	R4	1	0.25	0	1	0	1	0.113717	0.0177268	1.53147	0.382867	0.783217	0.797203	0.80085
Arabis_arenicola_arenicola	Arabidopsis_arenicola	Brassicaceae	Arabis	R4	1	0.25	0	1	0	1	2.61725	0.236891	1.53147	0.382867	0.783217	0.797203	1.97886
Arabis_arenicola_pubescens	Arabis_arenicola	Brassicaceae	Arabis	R3	2	0.5	0	1	0	1	0.113717	0.0177268	1.53147	0.382867	0.783217	0.797203	1.494
Arabis_beckwithii	Boechera_beckwithii	Brassicaceae	Arabis	R2	3	0.75	0	1	0	1	0.110939	0.0172621	1.53147	0.382867	0.783217	0.797203	2.18465
Arabis_blepharophylla	Arabis_blepharophylla	Brassicaceae	Arabis	R3	2	0.5	0	1	16	0.470611	2.23339	0.21602	1.53147	0.382867	0.783217	0.797203	2.55983
Arabis_bodiensis	Boechera_bodiensis	Brassicaceae	Arabis	R2	3	0.75	0	1	0	1	0.110939	0.0172621	1.53147	0.382867	0.783217	0.797203	2.18465
Arabis_boivinii	Boechera_grahamii	Brassicaceae	Arabis	R4	1	0.25	0	1	0	1	0.110939	0.0172621	1.53147	0.382867	0.783217	0.797203	0.798353
Arabis_breweri	Boechera_breweri	Brassicaceae	Arabis	R4	1	0.25	0	1	2	0.794723	1.42334	0.162367	1.53147	0.382867	0.783217	0.797203	1.57829
Arabis_breweri_austiniae	Boechera_breweri_subsp._shastaensis	Brassicaceae	Arabis	R4	1	0.25	0	1	0	1	0.110939	0.0172621	1.53147	0.382867	0.783217	0.797203	0.798353
Arabis_breweri_breweri	Boechera_breweri	Brassicaceae	Arabis	R3	2	0.5	0	1	0	1	0.110939	0.0172621	1.53147	0.382867	0.783217	0.797203	1.4915
Arabis_breweri_pecuniaria	Boechera_breweri	Brassicaceae	Arabis	R1	4	1	0	1	0	1	0.110939	0.0172621	1.53147	0.382867	0.783217	0.797203	2.87779
Arabis_calderi	Boechera_calderi	Brassicaceae	Arabis	R4	1	0.25	0	1	0	1	0.110939	0.0172621	1.53147	0.382867	0.783217	0.797203	0.798353
Arabis_canadensis	Boechera_canadensis	Brassicaceae	Arabis	R5	0	0	3	0.36907	4	0.699275	0.110939	0.0172621	1.53147	0.382867	0.783217	0.797203	0.105206
Arabis_cobrensis	Boechera_cobrensis	Brassicaceae	Arabis	R5	0	0	0	1	0	1	0.110939	0.0172621	1.53147	0.382867	0.783217	0.797203	0.105206
Arabis_codyi	Boechera_lemmonii	Brassicaceae	Arabis	R1	4	1	0	1	0	1	7.01338	0.384871	1.53147	0.382867	0.783217	0.797203	4.8537
Arabis_constancei	Arabis_constancei	Brassicaceae	Arabis	R2	3	0.75	0	1	0	1	0.113717	0.0177268	1.53147	0.382867	0.783217	0.797203	2.18714
Arabis_crandallii	Boechera_crandallii	Brassicaceae	Arabis	R2	3	0.75	0	1	0	1	0.110939	0.0172621	1.53147	0.382867	0.783217	0.797203	2.18465
Arabis_crucisetosa	Arabis_crucisetosa	Brassicaceae	Arabis	R4	1	0.25	0	1	0	1	0.113717	0.0177268	1.53147	0.382867	0.783217	0.797203	0.80085
Arabis_cusickii	Boechera_cusickii	Brassicaceae	Arabis	R4	1	0.25	0	1	1	0.870485	0.110939	0.0172621	1.53147	0.382867	0.783217	0.797203	0.798353
Arabis_davidsonii	Boechera_davidsonii	Brassicaceae	Arabis	R4	1	0.25	0	1	0	1	0.110939	0.0172621	1.53147	0.382867	0.783217	0.797203	0.798353
Arabis_demissa	Boechera_demissa	Brassicaceae	Arabis	R5	0	0	0	1	0	1	0.110939	0.0172621	1.53147	0.382867	0.783217	0.797203	0.105206
Arabis_demissa_demissa	Boechera_oxylobula	Brassicaceae	Arabis	R3	2	0.5	0	1	0	1	0.110939	0.0172621	1.53147	0.382867	0.783217	0.797203	1.4915
Arabis_demissa_languida	Boechera_languida	Brassicaceae	Arabis	R4	1	0.25	0	1	0	1	0.110939	0.0172621	1.53147	0.382867	0.783217	0.797203	0.798353
Arabis_dispar	Boechera_dispar	Brassicaceae	Arabis	R3	2	0.5	0	1	0	1	0.110939	0.0172621	1.53147	0.382867	0.783217	0.797203	1.4915
Arabis_drummondii	Boechera_stricta	Brassicaceae	Arabis	R5	0	0	0	1	6	0.636405	0.615937	0.0869753	1.53147	0.382867	0.783217	0.797203	0.479915
Arabis_falcatoria	Boechera_falcatoria	Brassicaceae	Arabis	R1	4	1	0	1	0	1	0.110939	0.0172621	1.53147	0.382867	0.783217	0.797203	2.87779
Arabis_falcifructa	Boechera_falcifructa	Brassicaceae	Arabis	R1	4	1	0	1	0	1	0.110939	0.0172621	1.53147	0.382867	0.783217	0.797203	2.87779
Arabis_fecunda	Boechera_fecunda	Brassicaceae	Arabis	R2	3	0.75	1	0.684535	0	1	0.110939	0.0172621	1.53147	0.382867	0.783217	0.797203	2.18465
Arabis_fendleri	Boechera_fendleri	Brassicaceae	Arabis	R5	0	0	1	0.684535	0	1	0.110939	0.0172621	1.53147	0.382867	0.783217	0.797203	0.105206
Arabis_fendleri_fendleri	Boechera_fendleri	Brassicaceae	Arabis	R4	1	0.25	0	1	0	1	0.110939	0.0172621	1.53147	0.382867	0.783217	0.797203	0.798353
Arabis_fendleri_spatifolia	Boechera_fendleri_var._spatifolia	Brassicaceae	Arabis	R4	1	0.25	0	1	0	1	0.110939	0.0172621	1.53147	0.382867	0.783217	0.797203	0.798353
Arabis_fernaldiana	Boechera_fernaldiana	Brassicaceae	Arabis	R4	1	0.25	0	1	0	1	0.110939	0.0172621	1.53147	0.382867	0.783217	0.797203	0.798353
Arabis_fernaldiana_fernaldiana	Boechera_fernaldiana	Brassicaceae	Arabis	R3	2	0.5	0	1	0	1	0.110939	0.0172621	1.53147	0.382867	0.783217	0.797203	1.4915
Arabis_fernaldiana_stylosa	Boechera_fernaldiana	Brassicaceae	Arabis	R3	2	0.5	0	1	0	1	0.110939	0.0172621	1.53147	0.382867	0.783217	0.797203	1.4915
Arabis_furcata	Arabis_furcata	Brassicaceae	Arabis	R4	1	0.25	0	1	0	1	0.113717	0.0177268	1.53147	0.382867	0.783217	0.797203	0.80085
Arabis_furcata_furcata	Arabis_furcata	Brassicaceae	Arabis	R4	1	0.25	0	1	0	1	0.113717	0.0177268	1.53147	0.382867	0.783217	0.797203	0.80085
Arabis_furcata_olympica	Arabis_furcata_var._olympica	Brassicaceae	Arabis	R2	3	0.75	0	1	0	1	0.113717	0.0177268	1.53147	0.382867	0.783217	0.797203	2.18714
Arabis_georgiana	Arabis_georgiana	Brassicaceae	Arabis	R1	4	1	1	0.684535	3	0.74097	0.113717	0.0177268	1.53147	0.382867	0.783217	0.797203	2.88029
Arabis_glabra	Turritis_glabra	Brassicaceae	Arabis	R5	0	0	3	0.36907	29	0.364483	4.02436	0.298022	1.53147	0.382867	0.783217	0.797203	1.6143
Arabis_glaucovalvula	Boechera_glaucovalvula	Brassicaceae	Arabis	R3	2	0.5	0	1	0	1	0.877155	0.114853	1.53147	0.382867	0.783217	0.797203	2.01605
Arabis_gracilipes	Boechera_gracilipes	Brassicaceae	Arabis	R4	1	0.25	0	1	0	1	0.110939	0.0172621	1.53147	0.382867	0.783217	0.797203	0.798353
Arabis_gunnisoniana	Boechera_gunnisoniana	Brassicaceae	Arabis	R3	2	0.5	0	1	0	1	0.110939	0.0172621	1.53147	0.382867	0.783217	0.797203	1.4915
Arabis_hastatula	Boechera_hastatula	Brassicaceae	Arabis	R2	3	0.75	1	0.684535	0	1	0.110939	0.0172621	1.53147	0.382867	0.783217	0.797203	2.18465
Arabis_hirshbergiae	Boechera_hirshbergiae	Brassicaceae	Arabis	R1	4	1	0	1	0	1	0.110939	0.0172621	1.53147	0.382867	0.783217	0.797203	2.87779
Arabis_hirsuta	Arabis_hirsuta	Brassicaceae	Arabis	R5	0	0	1	0.684535	26	0.38417	2.23339	0.21602	1.53147	0.382867	0.783217	0.797203	1.17353
Arabis_hirsuta_adpressipilis	Arabis_hirsuta_var._pycnocarpa	Brassicaceae	Arabis	R4	1	0.25	0	1	0	1	0.113717	0.0177268	1.53147	0.382867	0.783217	0.797203	0.80085
Arabis_hirsuta_eschscholtziana	Arabis_hirsuta_var._eschscholtziana	Brassicaceae	Arabis	R4	1	0.25	0	1	0	1	0.113717	0.0177268	1.53147	0.382867	0.783217	0.797203	0.80085
Arabis_hirsuta_glabrata	Arabis_hirsuta_var._glabrata	Brassicaceae	Arabis	R4	1	0.25	2	0.5	1	0.870485	0.113717	0.0177268	1.53147	0.382867	0.783217	0.797203	0.80085
Arabis_hirsuta_hirsuta	Arabis_hirsuta	Brassicaceae	Arabis	R5	0	0	1	0.684535	0	1	0.113717	0.0177268	1.53147	0.382867	0.783217	0.797203	0.107703
Arabis_hirsuta_pycnocarpa	Arabis_hirsuta_var._pycnocarpa	Brassicaceae	Arabis	R5	0	0	0	1	0	1	0.113717	0.0177268	1.53147	0.382867	0.783217	0.797203	0.107703
Arabis_hoffmannii	Boechera_hoffmannii	Brassicaceae	Arabis	R1	4	1	2	0.5	0	1	0.110939	0.0172621	1.53147	0.382867	0.783217	0.797203	2.87779
Arabis_holboellii	Boechera_holboellii	Brassicaceae	Arabis	R5	0	0	2	0.5	1	0.870485	0.828759	0.109993	1.53147	0.382867	0.783217	0.797203	0.603637
Arabis_holboellii_collinsii	Boechera_collinsii	Brassicaceae	Arabis	R5	0	0	0	1	0	1	0.110939	0.0172621	1.53147	0.382867	0.783217	0.797203	0.105206
Arabis_holboellii_pendulocarpa	Boechera_holboellii	Brassicaceae	Arabis	R5	0	0	0	1	0	1	0.110939	0.0172621	1.53147	0.382867	0.783217	0.797203	0.105206
Arabis_holboellii_pinetorum	Boechera_holboellii_var._pinetorum	Brassicaceae	Arabis	R5	0	0	0	1	0	1	0.110939	0.0172621	1.53147	0.382867	0.783217	0.797203	0.105206
Arabis_holboellii_retrofracta	Boechera_holboellii_var._secunda	Brassicaceae	Arabis	R5	0	0	2	0.5	1	0.870485	0.110939	0.0172621	1.53147	0.382867	0.783217	0.797203	0.105206
Arabis_inyoensis	Boechera_inyoensis	Brassicaceae	Arabis	R3	2	0.5	0	1	0	1	0.410919	0.0617337	1.53147	0.382867	0.783217	0.797203	1.73054
Arabis_johnstonii	Boechera_johnstonii	Brassicaceae	Arabis	R1	4	1	0	1	0	1	0.110939	0.0172621	1.53147	0.382867	0.783217	0.797203	2.87779
Arabis_koehleri	Boechera_koehleri	Brassicaceae	Arabis	R3	2	0.5	0	1	0	1	0.110939	0.0172621	1.53147	0.382867	0.783217	0.797203	1.4915
Arabis_koehleri_koehleri	Boechera_koehleri	Brassicaceae	Arabis	R1	4	1	1	0.684535	0	1	0.110939	0.0172621	1.53147	0.382867	0.783217	0.797203	2.87779
Arabis_koehleri_stipitata	Boechera_koehleri	Brassicaceae	Arabis	R3	2	0.5	1	0.684535	0	1	0.110939	0.0172621	1.53147	0.382867	0.783217	0.797203	1.4915
Arabis_laevigata	Boechera_stricta	Brassicaceae	Arabis	R5	0	0	4	0.267513	12	0.520737	0.615937	0.0869753	1.53147	0.382867	0.783217	0.797203	0.479915
Arabis_laevigata_burkii	Boechera_burkii	Brassicaceae	Arabis	R4	1	0.25	0	1	1	0.870485	0.110939	0.0172621	1.53147	0.382867	0.783217	0.797203	0.798353
Arabis_laevigata_laevigata	Boechera_laevigata	Brassicaceae	Arabis	R5	0	0	0	1	0	1	1.66395	0.179978	1.53147	0.382867	0.783217	0.797203	0.979808
Arabis_lasiocarpa	Boechera_lasiocarpa	Brassicaceae	Arabis	R3	2	0.5	0	1	0	1	0.110939	0.0172621	1.53147	0.382867	0.783217	0.797203	1.4915
Arabis_lemmonii	Boechera_lemmonii	Brassicaceae	Arabis	R5	0	0	0	1	7	0.611454	0.110939	0.0172621	1.53147	0.382867	0.783217	0.797203	0.105206
Arabis_lemmonii_depauperata	Boechera_depauperata	Brassicaceae	Arabis	R4	1	0.25	0	1	0	1	0.110939	0.0172621	1.53147	0.382867	0.783217	0.797203	0.798353
Arabis_lemmonii_drepanoloba	Boechera_lemmonii_var._drepanoloba	Brassicaceae	Arabis	R4	1	0.25	0	1	0	1	0.110939	0.0172621	1.53147	0.382867	0.783217	0.797203	0.798353
Arabis_lemmonii_lemmonii	Boechera_lemmonii	Brassicaceae	Arabis	R5	0	0	0	1	0	1	0.110939	0.0172621	1.53147	0.382867	0.783217	0.797203	0.105206
Arabis_lemmonii_paddoensis	Boechera_paddoensis	Brassicaceae	Arabis	R4	1	0.25	0	1	0	1	0.110939	0.0172621	1.53147	0.382867	0.783217	0.797203	0.798353
Arabis_lignifera	Boechera_lignifera	Brassicaceae	Arabis	R5	0	0	3	0.36907	0	1	0.828759	0.109993	1.53147	0.382867	0.783217	0.797203	0.603637
Arabis_lyallii	Boechera_lyallii	Brassicaceae	Arabis	R5	0	0	0	1	2	0.794723	0.615937	0.0869753	1.53147	0.382867	0.783217	0.797203	0.479915
Arabis_lyallii_lyallii	Boechera_lyallii	Brassicaceae	Arabis	R5	0	0	0	1	0	1	0.615937	0.0869753	1.53147	0.382867	0.783217	0.797203	0.479915
Arabis_lyallii_nubigena	Boechera_lyallii	Brassicaceae	Arabis	R3	2	0.5	0	1	0	1	0.615937	0.0869753	1.53147	0.382867	0.783217	0.797203	1.86621
Arabis_lyrata	Arabidopsis_lyrata	Brassicaceae	Arabis	R5	0	0	0	1	3	0.74097	2.61725	0.236891	1.53147	0.382867	0.783217	0.797203	1.28571
Arabis_lyrata_kamchatica	Arabidopsis_lyrata_subsp._kamchatica	Brassicaceae	Arabis	R5	0	0	0	1	0	1	2.61725	0.236891	1.53147	0.382867	0.783217	0.797203	1.28571
Arabis_lyrata_lyrata	Arabidopsis_lyrata	Brassicaceae	Arabis	R5	0	0	0	1	0	1	2.61725	0.236891	1.53147	0.382867	0.783217	0.797203	1.28571
Arabis_macdonaldiana	Arabis_macdonaldiana	Brassicaceae	Arabis	R2	3	0.75	2	0.5	1	0.870485	0.113717	0.0177268	1.53147	0.382867	0.783217	0.797203	2.18714
Arabis_microphylla	Boechera_microphylla	Brassicaceae	Arabis	R5	0	0	0	1	0	1	0.110939	0.0172621	1.53147	0.382867	0.783217	0.797203	0.105206
Arabis_microphylla_macounii	Boechera_microphylla_var._macounii	Brassicaceae	Arabis	R4	1	0.25	0	1	0	1	0.110939	0.0172621	1.53147	0.382867	0.783217	0.797203	0.798353
Arabis_microphylla_microphylla	Boechera_microphylla	Brassicaceae	Arabis	R4	1	0.25	0	1	0	1	0.110939	0.0172621	1.53147	0.382867	0.783217	0.797203	0.798353
Arabis_microphylla_thompsonii	Boechera_cascadensis	Brassicaceae	Arabis	R1	4	1	0	1	0	1	0.110939	0.0172621	1.53147	0.382867	0.783217	0.797203	2.87779
Arabis_missouriensis	Boechera_missouriensis	Brassicaceae	Arabis	R5	0	0	0	1	1	0.870485	1.59829	0.175336	1.53147	0.382867	0.783217	0.797203	0.954853
Arabis_modesta	Arabis_modesta	Brassicaceae	Arabis	R3	2	0.5	0	1	0	1	0.113717	0.0177268	1.53147	0.382867	0.783217	0.797203	1.494
Arabis_murrayi	Arabis_murrayi	Brassicaceae	Arabis	R4	1	0.25	0	1	0	1	0.113717	0.0177268	1.53147	0.382867	0.783217	0.797203	0.80085
Arabis_nuttallii	Boechera_nuttallii	Brassicaceae	Arabis	R5	0	0	0	1	0	1	0.110939	0.0172621	1.53147	0.382867	0.783217	0.797203	0.105206
Arabis_ophira	Boechera_ophira	Brassicaceae	Arabis	R1	4	1	0	1	0	1	0.110939	0.0172621	1.53147	0.382867	0.783217	0.797203	2.87779
Arabis_oregana	Arabis_oregana	Brassicaceae	Arabis	R3	2	0.5	0	1	2	0.794723	0.113717	0.0177268	1.53147	0.382867	0.783217	0.797203	1.494
Arabis_oxylobula	Boechera_oxylobula	Brassicaceae	Arabis	R3	2	0.5	0	1	0	1	0.110939	0.0172621	1.53147	0.382867	0.783217	0.797203	1.4915
Arabis_parishii	Boechera_parishii	Brassicaceae	Arabis	R2	3	0.75	1	0.684535	0	1	0.110939	0.0172621	1.53147	0.382867	0.783217	0.797203	2.18465
Arabis_patens	Arabis_amplexicaulis	Brassicaceae	Arabis	R3	2	0.5	0	1	0	1	0.113717	0.0177268	1.53147	0.382867	0.783217	0.797203	1.494
Arabis_pendulina	Boechera_pendulina	Brassicaceae	Arabis	R5	0	0	0	1	0	1	0.110939	0.0172621	1.53147	0.382867	0.783217	0.797203	0.105206
Arabis_pendulina_pendulina	Boechera_pendulina	Brassicaceae	Arabis	R4	1	0.25	0	1	0	1	0.110939	0.0172621	1.53147	0.382867	0.783217	0.797203	0.798353
Arabis_pendulina_russeola	Boechera_pendulina_var._russeola	Brassicaceae	Arabis	R3	2	0.5	0	1	0	1	0.110939	0.0172621	1.53147	0.382867	0.783217	0.797203	1.4915
Arabis_perennans	Boechera_perennans	Brassicaceae	Arabis	R5	0	0	3	0.36907	1	0.870485	2.10145	0.208269	1.53147	0.382867	0.783217	0.797203	1.13187
Arabis_perstellata	Boechera_perstellata	Brassicaceae	Arabis	R2	3	0.75	1	0.684535	0	1	0.289696	0.0450203	1.53147	0.382867	0.783217	0.797203	2.33385
Arabis_petiolaris	Arabis_petiolaris	Brassicaceae	Arabis	R4	1	0.25	3	0.36907	1	0.870485	0.113717	0.0177268	1.53147	0.382867	0.783217	0.797203	0.80085
Arabis_pinzliae	Boechera_pinzliae	Brassicaceae	Arabis	R2	3	0.75	0	1	0	1	0.110939	0.0172621	1.53147	0.382867	0.783217	0.797203	2.18465
Arabis_platysperma	Boechera_platysperma	Brassicaceae	Arabis	R5	0	0	0	1	0	1	0.787162	0.105713	1.53147	0.382867	0.783217	0.797203	0.580629
Arabis_platysperma_howellii	Boechera_howellii	Brassicaceae	Arabis	R4	1	0.25	0	1	0	1	0.110939	0.0172621	1.53147	0.382867	0.783217	0.797203	0.798353
Arabis_platysperma_platysperma	Boechera_platysperma	Brassicaceae	Arabis	R3	2	0.5	1	0.684535	0	1	0.787162	0.105713	1.53147	0.382867	0.783217	0.797203	1.96692
Arabis_puberula	Boechera_puberula	Brassicaceae	Arabis	R5	0	0	2	0.5	2	0.794723	0.355175	0.054234	1.53147	0.382867	0.783217	0.797203	0.30393
Arabis_pulchra	Boechera_pulchra	Brassicaceae	Arabis	R5	0	0	0	1	0	1	0.110939	0.0172621	1.53147	0.382867	0.783217	0.797203	0.105206
Arabis_pulchra_duchesnensis	Boechera_duchesnensis	Brassicaceae	Arabis	R1	4	1	0	1	0	1	0.110939	0.0172621	1.53147	0.382867	0.783217	0.797203	2.87779
Arabis_pulchra_gracilis	Boechera_xylopoda	Brassicaceae	Arabis	R4	1	0.25	0	1	0	1	0.110939	0.0172621	1.53147	0.382867	0.783217	0.797203	0.798353
Arabis_pulchra_munciensis	Boechera_pulchra_var._munciensis	Brassicaceae	Arabis	R4	1	0.25	0	1	0	1	0.110939	0.0172621	1.53147	0.382867	0.783217	0.797203	0.798353
Arabis_pulchra_pallens	Boechera_pulchra_var._pallens	Brassicaceae	Arabis	R5	0	0	0	1	0	1	0.110939	0.0172621	1.53147	0.382867	0.783217	0.797203	0.105206
Arabis_pulchra_pulchra	Boechera_pulchra	Brassicaceae	Arabis	R3	2	0.5	0	1	0	1	0.110939	0.0172621	1.53147	0.382867	0.783217	0.797203	1.4915
Arabis_pusilla	Boechera_pusilla	Brassicaceae	Arabis	R1	4	1	0	1	1	0.870485	0.110939	0.0172621	1.53147	0.382867	0.783217	0.797203	2.87779
Arabis_pygmaea	Boechera_pygmaea	Brassicaceae	Arabis	R3	2	0.5	0	1	0	1	0.110939	0.0172621	1.53147	0.382867	0.783217	0.797203	1.4915
Arabis_rectissima	Boechera_rectissima	Brassicaceae	Arabis	R4	1	0.25	0	1	0	1	0.9721	0.124033	1.53147	0.382867	0.783217	0.797203	1.37225
Arabis_rectissima_rectissima	Boechera_rectissima	Brassicaceae	Arabis	R4	1	0.25	0	1	0	1	0.9721	0.124033	1.53147	0.382867	0.783217	0.797203	1.37225
Arabis_rectissima_simulans	Boechera_rectissima	Brassicaceae	Arabis	R1	4	1	0	1	0	1	0.9721	0.124033	1.53147	0.382867	0.783217	0.797203	3.45169
Arabis_repanda	Boechera_repanda	Brassicaceae	Arabis	R5	0	0	0	1	0	1	0.293799	0.0456113	1.53147	0.382867	0.783217	0.797203	0.257583
Arabis_repanda_greenei	Boechera_repanda	Brassicaceae	Arabis	R2	3	0.75	0	1	0	1	0.293799	0.0456113	1.53147	0.382867	0.783217	0.797203	2.33702
Arabis_repanda_repanda	Boechera_repanda	Brassicaceae	Arabis	R4	1	0.25	0	1	0	1	0.293799	0.0456113	1.53147	0.382867	0.783217	0.797203	0.95073
Arabis_rigidissima	Boechera_rigidissima	Brassicaceae	Arabis	R3	2	0.5	0	1	0	1	0.110939	0.0172621	1.53147	0.382867	0.783217	0.797203	1.4915
Arabis_rigidissima_demota	Boechera_rigidissima	Brassicaceae	Arabis	R2	3	0.75	0	1	0	1	0.110939	0.0172621	1.53147	0.382867	0.783217	0.797203	2.18465
Arabis_rigidissima_rigidissima	Boechera_rigidissima	Brassicaceae	Arabis	R3	2	0.5	0	1	0	1	0.110939	0.0172621	1.53147	0.382867	0.783217	0.797203	1.4915
Arabis_rollei	Boechera_rollei	Brassicaceae	Arabis	R1	4	1	0	1	0	1	0.110939	0.0172621	1.53147	0.382867	0.783217	0.797203	2.87779
Arabis_schistacea	Boechera_schistacea	Brassicaceae	Arabis	R3	2	0.5	0	1	0	1	0.110939	0.0172621	1.53147	0.382867	0.783217	0.797203	1.4915
Arabis_selbyi	Boechera_gracilenta	Brassicaceae	Arabis	R4	1	0.25	0	1	0	1	0.110939	0.0172621	1.53147	0.382867	0.783217	0.797203	0.798353
Arabis_serotina	Boechera_serotina	Brassicaceae	Arabis	R2	3	0.75	2	0.5	1	0.870485	1.59829	0.175336	1.53147	0.382867	0.783217	0.797203	3.03429
Arabis_shockleyi	Boechera_shockleyi	Brassicaceae	Arabis	R3	2	0.5	0	1	0	1	0.110939	0.0172621	1.53147	0.382867	0.783217	0.797203	1.4915
Arabis_shortii	Boechera_dentata	Brassicaceae	Arabis	R5	0	0	1	0.684535	1	0.870485	2.31712	0.220776	1.53147	0.382867	0.783217	0.797203	1.1991
Arabis_sparsiflora	Boechera_sparsiflora	Brassicaceae	Arabis	R5	0	0	1	0.684535	1	0.870485	0.398309	0.0600635	1.53147	0.382867	0.783217	0.797203	0.335263
Arabis_sparsiflora_arcuata	Boechera_arcuata	Brassicaceae	Arabis	R4	1	0.25	0	1	0	1	0.110939	0.0172621	1.53147	0.382867	0.783217	0.797203	0.798353
Arabis_sparsiflora_atrorubens	Boechera_atrorubens	Brassicaceae	Arabis	R3	2	0.5	1	0.684535	0	1	0.110939	0.0172621	1.53147	0.382867	0.783217	0.797203	1.4915
Arabis_sparsiflora_californica	Boechera_californica	Brassicaceae	Arabis	R4	1	0.25	1	0.684535	0	1	0.110939	0.0172621	1.53147	0.382867	0.783217	0.797203	0.798353
Arabis_sparsiflora_columbiana	Boechera_sparsiflora	Brassicaceae	Arabis	R3	2	0.5	0	1	0	1	0.110939	0.0172621	1.53147	0.382867	0.783217	0.797203	1.4915
Arabis_sparsiflora_sparsiflora	Boechera_sparsiflora	Brassicaceae	Arabis	R4	1	0.25	0	1	0	1	0.110939	0.0172621	1.53147	0.382867	0.783217	0.797203	0.798353
Arabis_sparsiflora_subvillosa	Boechera_sparsiflora_var._subvillosa	Brassicaceae	Arabis	R4	1	0.25	2	0.5	1	0.870485	0.110939	0.0172621	1.53147	0.382867	0.783217	0.797203	0.798353
Arabis_subpinnatifida	Boechera_subpinnatifida	Brassicaceae	Arabis	R4	1	0.25	0	1	0	1	0.110939	0.0172621	1.53147	0.382867	0.783217	0.797203	0.798353
Arabis_suffrutescens	Boechera_suffrutescens	Brassicaceae	Arabis	R5	0	0	0	1	0	1	0.110939	0.0172621	1.53147	0.382867	0.783217	0.797203	0.105206
Arabis_suffrutescens_horizontalis	Boechera_horizontalis	Brassicaceae	Arabis	R1	4	1	0	1	0	1	0.110939	0.0172621	1.53147	0.382867	0.783217	0.797203	2.87779
Arabis_suffrutescens_suffrutescens	Boechera_suffrutescens	Brassicaceae	Arabis	R3	2	0.5	0	1	0	1	0.110939	0.0172621	1.53147	0.382867	0.783217	0.797203	1.4915
Arabis_tiehmii	Boechera_tiehmii	Brassicaceae	Arabis	R2	3	0.75	0	1	0	1	0.110939	0.0172621	1.53147	0.382867	0.783217	0.797203	2.18465
Arabis_tricornuta	Arabis_tricornuta	Brassicaceae	Arabis	R1	4	1	0	1	0	1	0.113717	0.0177268	1.53147	0.382867	0.783217	0.797203	2.88029
Arabis_williamsii	Boechera_williamsii	Brassicaceae	Arabis	R3	2	0.5	0	1	0	1	0.110939	0.0172621	1.53147	0.382867	0.783217	0.797203	1.4915
Arabis_williamsii_saximontana	Boechera_saximontana	Brassicaceae	Arabis	R2	3	0.75	0	1	0	1	0.110939	0.0172621	1.53147	0.382867	0.783217	0.797203	2.18465
Arabis_williamsii_williamsii	Boechera_williamsii	Brassicaceae	Arabis	R3	2	0.5	0	1	0	1	0.110939	0.0172621	1.53147	0.382867	0.783217	0.797203	1.4915
Aralia_californica	Aralia_californica	Araliaceae	Aralia	R4	1	0.25	4	0.267513	36	0.325296	21.2204	0.574619	0.75	0.1875	0.375	0.375	3.79416
Aralia_hispida	Aralia_hispida	Araliaceae	Aralia	R5	0	0	0	1	16	0.470611	28.4254	0.626869	0.75	0.1875	0.375	0.375	3.38186
Aralia_humilis	Aralia_humilis	Araliaceae	Aralia	R3	2	0.5	2	0.5	0	1	31.0648	0.642851	0.75	0.1875	0.375	0.375	4.85405
Aralia_nudicaulis	Aralia_nudicaulis	Araliaceae	Aralia	R5	0	0	2	0.5	35	0.330416	31.0648	0.642851	0.75	0.1875	0.375	0.375	3.46776
Aralia_racemosa	Aralia_racemosa	Araliaceae	Aralia	R4	1	0.25	3	0.36907	77	0.185945	21.2204	0.574619	0.75	0.1875	0.375	0.375	3.79416
Aralia_racemosa_bicrenata	Aralia_bicrenata	Araliaceae	Aralia	R4	1	0.25	0	1	0	1	41.7413	0.696322	0.75	0.1875	0.375	0.375	4.44831
Aralia_racemosa_racemosa	Aralia_racemosa	Araliaceae	Aralia	R4	1	0.25	0	1	0	1	21.2204	0.574619	0.75	0.1875	0.375	0.375	3.79416
Aralia_spinosa	Aralia_spinosa	Araliaceae	Aralia	R5	0	0	2	0.5	94	0.149104	28.4254	0.626869	0.75	0.1875	0.375	0.375	3.38186
Arbutus_arizonica	Arbutus_arizonica	Ericaceae	Arbutus	R4	1	0.25	1	0.684535	3	0.74097	26.5817	0.614831	0.333333	0.0833333	0	0	4.0103
Arbutus_menziesii	Arbutus_menziesii	Ericaceae	Arbutus	R5	0	0	3	0.36907	45	0.284615	31.9449	0.647888	0.333333	0.0833333	0	0	3.49484
Arbutus_xalapensis	Arbutus_xalapensis	Ericaceae	Arbutus	R5	0	0	1	0.684535	19	0.440244	26.5817	0.614831	0.333333	0.0833333	0	0	3.31715
Arctagrostis_latifolia	Arctagrostis_latifolia	Poaceae	Arctagrostis	R5	0	0	0	1	1	0.870485	0.735309	0.100235	0	0	0.666667	0	0.551185
Arctagrostis_latifolia_arundinacea	Arctagrostis_arundinacea	Poaceae	Arctagrostis	R5	0	0	0	1	1	0.870485	0.735309	0.100235	0	0	0.666667	0	0.551185
Arctagrostis_latifolia_latifolia	Arctagrostis_latifolia	Poaceae	Arctagrostis	R5	0	0	2	0.5	1	0.870485	0.735309	0.100235	0	0	0.666667	0	0.551185
Arctomecon_californica	Arctomecon_californica	Papaveraceae	Arctomecon	R3	2	0.5	1	0.684535	0	1	43.4956	0.703805	2.66667	0.666667	0.333333	0.666667	5.18169
Arctomecon_humilis	Arctomecon_humilis	Papaveraceae	Arctomecon	R1	4	1	2	0.5	1	0.870485	43.4956	0.703805	2.66667	0.666667	0.333333	0.666667	6.56798
Arctomecon_merriamii	Arctomecon_merriamii	Papaveraceae	Arctomecon	R3	2	0.5	0	1	0	1	43.4956	0.703805	2.66667	0.666667	0.333333	0.666667	5.18169
Arctophila_fulva	Arctophila_fulva	Poaceae	Arctophila	R5	0	0	0	1	3	0.74097	0.0124986	0	0	0	1	0	0.0124211
Arctostaphylos_alpina	Arctous_alpina	Ericaceae	Arctostaphylos	R5	0	0	1	0.684535	18	0.449829	17.7907	0.543429	2.46667	0.616667	0.752381	0.333333	2.93336
Arctostaphylos_alpina_alpina	Arctostaphylos_alpina_subsp._alpina	Ericaceae	Arctostaphylos	R4	1	0.25	0	1	0	1	0.460584	0.06817	2.46667	0.616667	0.752381	0.333333	1.07198
Arctostaphylos_andersonii	Arctostaphylos_andersonii	Ericaceae	Arctostaphylos	R2	3	0.75	1	0.684535	7	0.611454	3.52872	0.2787	2.46667	0.616667	0.752381	0.333333	3.58988
Arctostaphylos_auriculata	Arctostaphylos_auriculata	Ericaceae	Arctostaphylos	R2	3	0.75	0	1	4	0.699275	0.99187	0.125888	2.46667	0.616667	0.752381	0.333333	2.76852
Arctostaphylos_bakeri	Arctostaphylos_bakeri	Ericaceae	Arctostaphylos	R2	3	0.75	1	0.684535	1	0.870485	0.460584	0.06817	2.46667	0.616667	0.752381	0.333333	2.45828
Arctostaphylos_bakeri_bakeri	Arctostaphylos_bakeri	Ericaceae	Arctostaphylos	R2	3	0.75	0	1	2	0.794723	0.460584	0.06817	2.46667	0.616667	0.752381	0.333333	2.45828
Arctostaphylos_bakeri_sublaevis	Arctostaphylos_bakeri_subsp._sublaevis	Ericaceae	Arctostaphylos	R2	3	0.75	0	1	4	0.699275	0.460584	0.06817	2.46667	0.616667	0.752381	0.333333	2.45828
Arctostaphylos_canescens	Arctostaphylos_canescens	Ericaceae	Arctostaphylos	R3	2	0.5	0	1	14	0.493998	4.50143	0.314898	2.46667	0.616667	0.752381	0.333333	3.0913
Arctostaphylos_canescens_canescens	Arctostaphylos_canescens	Ericaceae	Arctostaphylos	R3	2	0.5	0	1	0	1	0.460584	0.06817	2.46667	0.616667	0.752381	0.333333	1.76513
Arctostaphylos_canescens_sonomensis	Arctostaphylos_canescens_subsp._sonomensis	Ericaceae	Arctostaphylos	R2	3	0.75	0	1	2	0.794723	0.460584	0.06817	2.46667	0.616667	0.752381	0.333333	2.45828
Arctostaphylos_catalinae	Arctostaphylos_catalinae	Ericaceae	Arctostaphylos	R2	3	0.75	1	0.684535	2	0.794723	1.55962	0.172546	2.46667	0.616667	0.752381	0.333333	3.0193
Arctostaphylos_columbiana	Arctostaphylos_columbiana	Ericaceae	Arctostaphylos	R5	0	0	3	0.36907	15	0.481939	0.99187	0.125888	2.46667	0.616667	0.752381	0.333333	0.689074
Arctostaphylos_columbiana_nortensis	Arctostaphylos_nortensis	Ericaceae	Arctostaphylos	R3	2	0.5	0	1	0	1	0.460584	0.06817	2.46667	0.616667	0.752381	0.333333	1.76513
Arctostaphylos_confertiflora	Arctostaphylos_confertiflora	Ericaceae	Arctostaphylos	R1	4	1	0	1	3	0.74097	1.07322	0.133335	2.46667	0.616667	0.752381	0.333333	3.50169
Arctostaphylos_cruzensis	Arctostaphylos_cruzensis	Ericaceae	Arctostaphylos	R2	3	0.75	1	0.684535	3	0.74097	1.25042	0.148594	2.46667	0.616667	0.752381	0.333333	2.89056
Arctostaphylos_densiflora	Arctostaphylos_densiflora	Ericaceae	Arctostaphylos	R1	4	1	1	0.684535	8	0.589446	10.5808	0.453381	2.46667	0.616667	0.752381	0.333333	5.22194
Arctostaphylos_edmundsii	Arctostaphylos_edmundsii	Ericaceae	Arctostaphylos	R2	3	0.75	0	1	6	0.636405	4.41792	0.312053	2.46667	0.616667	0.752381	0.333333	3.76915
Arctostaphylos_gabilanensis	Arctostaphylos_gabilanensis	Ericaceae	Arctostaphylos	R1	4	1	0	1	0	1	0.460584	0.06817	2.46667	0.616667	0.752381	0.333333	3.15142
Arctostaphylos_gabrielensis	Arctostaphylos_glandulosa_subsp._gabrielensis	Ericaceae	Arctostaphylos	R1	4	1	1	0.684535	1	0.870485	0.460584	0.06817	2.46667	0.616667	0.752381	0.333333	3.15142
Arctostaphylos_glandulosa	Arctostaphylos_glandulosa	Ericaceae	Arctostaphylos	R5	0	0	1	0.684535	8	0.589446	0.460584	0.06817	2.46667	0.616667	0.752381	0.333333	0.378836
Arctostaphylos_glandulosa_crassifolia	Arctostaphylos_glandulosa_subsp._crassifolia	Ericaceae	Arctostaphylos	R1	4	1	0	1	0	1	0.460584	0.06817	2.46667	0.616667	0.752381	0.333333	3.15142
Arctostaphylos_glandulosa_glandulosa	Arctostaphylos_glandulosa	Ericaceae	Arctostaphylos	R4	1	0.25	0	1	0	1	0.460584	0.06817	2.46667	0.616667	0.752381	0.333333	1.07198
Arctostaphylos_glandulosa_glaucomollis	Arctostaphylos_glandulosa_subsp._glaucomollis	Ericaceae	Arctostaphylos	R2	3	0.75	0	1	0	1	0.460584	0.06817	2.46667	0.616667	0.752381	0.333333	2.45828
Arctostaphylos_glandulosa_mollis	Arctostaphylos_glandulosa_subsp._mollis	Ericaceae	Arctostaphylos	R3	2	0.5	0	1	0	1	0.460584	0.06817	2.46667	0.616667	0.752381	0.333333	1.76513
Arctostaphylos_glauca	Arctostaphylos_glauca	Ericaceae	Arctostaphylos	R5	0	0	1	0.684535	12	0.520737	3.44061	0.275044	2.46667	0.616667	0.752381	0.333333	1.49079
Arctostaphylos_glutinosa	Arctostaphylos_glutinosa	Ericaceae	Arctostaphylos	R2	3	0.75	0	1	0	1	1.04822	0.131079	2.46667	0.616667	0.752381	0.333333	2.79641
Arctostaphylos_hispidula	Arctostaphylos_hispidula	Ericaceae	Arctostaphylos	R3	2	0.5	0	1	3	0.74097	7.75531	0.401345	2.46667	0.616667	0.752381	0.333333	3.55595
Arctostaphylos_hookeri	Arctostaphylos_hookeri	Ericaceae	Arctostaphylos	R3	2	0.5	0	1	7	0.611454	3.92951	0.294477	2.46667	0.616667	0.752381	0.333333	2.98153
Arctostaphylos_hookeri_franciscana	Arctostaphylos_hookeri_subsp._franciscana	Ericaceae	Arctostaphylos	R1	4	1	0	1	0	1	0.460584	0.06817	2.46667	0.616667	0.752381	0.333333	3.15142
Arctostaphylos_hookeri_hearstiorum	Arctostaphylos_hookeri_subsp._hearstiorum	Ericaceae	Arctostaphylos	R1	4	1	0	1	3	0.74097	0.460584	0.06817	2.46667	0.616667	0.752381	0.333333	3.15142
Arctostaphylos_hookeri_hookeri	Arctostaphylos_hookeri	Ericaceae	Arctostaphylos	R2	3	0.75	2	0.5	3	0.74097	0.460584	0.06817	2.46667	0.616667	0.752381	0.333333	2.45828
Arctostaphylos_hookeri_montana	Arctostaphylos_hookeri_subsp._montana	Ericaceae	Arctostaphylos	R2	3	0.75	0	1	2	0.794723	0.460584	0.06817	2.46667	0.616667	0.752381	0.333333	2.45828
Arctostaphylos_hookeri_ravenii	Arctostaphylos_hookeri_subsp._ravenii	Ericaceae	Arctostaphylos	R1	4	1	0	1	0	1	0.460584	0.06817	2.46667	0.616667	0.752381	0.333333	3.15142
Arctostaphylos_hooveri	Arctostaphylos_hooveri	Ericaceae	Arctostaphylos	R3	2	0.5	1	0.684535	2	0.794723	1.52747	0.170194	2.46667	0.616667	0.752381	0.333333	2.31351
Arctostaphylos_imbricata	Arctostaphylos_imbricata	Ericaceae	Arctostaphylos	R1	4	1	1	0.684535	3	0.74097	1.55962	0.172546	2.46667	0.616667	0.752381	0.333333	3.71245
Arctostaphylos_insularis	Arctostaphylos_insularis	Ericaceae	Arctostaphylos	R2	3	0.75	1	0.684535	7	0.611454	1.65973	0.179684	2.46667	0.616667	0.752381	0.333333	3.05767
Arctostaphylos_klamathensis	Arctostaphylos_klamathensis	Ericaceae	Arctostaphylos	R2	3	0.75	1	0.684535	0	1	3.59612	0.281448	2.46667	0.616667	0.752381	0.333333	3.60465
Arctostaphylos_luciana	Arctostaphylos_luciana	Ericaceae	Arctostaphylos	R2	3	0.75	0	1	3	0.74097	2.07805	0.206859	2.46667	0.616667	0.752381	0.333333	3.20374
Arctostaphylos_malloryi	Arctostaphylos_malloryi	Ericaceae	Arctostaphylos	R3	2	0.5	0	1	0	1	3.19541	0.264477	2.46667	0.616667	0.752381	0.333333	2.82029
Arctostaphylos_manzanita	Arctostaphylos_manzanita	Ericaceae	Arctostaphylos	R5	0	0	0	1	13	0.50689	0.460584	0.06817	2.46667	0.616667	0.752381	0.333333	0.378836
Arctostaphylos_manzanita_elegans	Arctostaphylos_manzanita_subsp._elegans	Ericaceae	Arctostaphylos	R2	3	0.75	0	1	0	1	0.460584	0.06817	2.46667	0.616667	0.752381	0.333333	2.45828
Arctostaphylos_manzanita_glaucescens	Arctostaphylos_manzanita_subsp._glaucescens	Ericaceae	Arctostaphylos	R3	2	0.5	0	1	0	1	0.460584	0.06817	2.46667	0.616667	0.752381	0.333333	1.76513
Arctostaphylos_manzanita_laevigata	Arctostaphylos_manzanita_subsp._laevigata	Ericaceae	Arctostaphylos	R2	3	0.75	0	1	0	1	0.460584	0.06817	2.46667	0.616667	0.752381	0.333333	2.45828
Arctostaphylos_manzanita_manzanita	Arctostaphylos_manzanita	Ericaceae	Arctostaphylos	R4	1	0.25	0	1	2	0.794723	0.460584	0.06817	2.46667	0.616667	0.752381	0.333333	1.07198
Arctostaphylos_manzanita_roofii	Arctostaphylos_manzanita_subsp._roofii	Ericaceae	Arctostaphylos	R2	3	0.75	0	1	0	1	0.460584	0.06817	2.46667	0.616667	0.752381	0.333333	2.45828
Arctostaphylos_manzanita_wieslanderi	Arctostaphylos_manzanita_subsp._wieslanderi	Ericaceae	Arctostaphylos	R3	2	0.5	0	1	0	1	0.460584	0.06817	2.46667	0.616667	0.752381	0.333333	1.76513
Arctostaphylos_mendocinoensis	Arctostaphylos_mendocinoensis	Ericaceae	Arctostaphylos	R1	4	1	0	1	0	1	7.75531	0.401345	2.46667	0.616667	0.752381	0.333333	4.94225
Arctostaphylos_mewukka	Arctostaphylos_mewukka	Ericaceae	Arctostaphylos	R4	1	0.25	1	0.684535	1	0.870485	9.07002	0.427373	2.46667	0.616667	0.752381	0.333333	3.00271
Arctostaphylos_mewukka_mewukka	Arctostaphylos_mewukka	Ericaceae	Arctostaphylos	R4	1	0.25	0	1	0	1	0.460584	0.06817	2.46667	0.616667	0.752381	0.333333	1.07198
Arctostaphylos_mewukka_truei	Arctostaphylos_mewukka_subsp._truei	Ericaceae	Arctostaphylos	R3	2	0.5	0	1	1	0.870485	0.460584	0.06817	2.46667	0.616667	0.752381	0.333333	1.76513
Arctostaphylos_montaraensis	Arctostaphylos_imbricata_subsp._montaraensis	Ericaceae	Arctostaphylos	R2	3	0.75	0	1	5	0.665208	0.460584	0.06817	2.46667	0.616667	0.752381	0.333333	2.45828
Arctostaphylos_montereyensis	Arctostaphylos_montereyensis	Ericaceae	Arctostaphylos	R2	3	0.75	2	0.5	4	0.699275	2.00561	0.202429	2.46667	0.616667	0.752381	0.333333	3.17992
Arctostaphylos_morroensis	Arctostaphylos_morroensis	Ericaceae	Arctostaphylos	R2	3	0.75	0	1	8	0.589446	1.09767	0.135517	2.46667	0.616667	0.752381	0.333333	2.82027
Arctostaphylos_myrtifolia	Arctostaphylos_myrtifolia	Ericaceae	Arctostaphylos	R2	3	0.75	0	1	4	0.699275	0.460584	0.06817	2.46667	0.616667	0.752381	0.333333	2.45828
Arctostaphylos_nevadensis	Arctostaphylos_nevadensis	Ericaceae	Arctostaphylos	R4	1	0.25	3	0.36907	18	0.449829	6.84955	0.381028	2.46667	0.616667	0.752381	0.333333	2.7536
Arctostaphylos_nisseniana	Arctostaphylos_nissenana	Ericaceae	Arctostaphylos	R2	3	0.75	0	1	0	1	3.19541	0.264477	2.46667	0.616667	0.752381	0.333333	3.51343
Arctostaphylos_nummularia	Arctostaphylos_nummularia	Ericaceae	Arctostaphylos	R3	2	0.5	0	1	6	0.636405	5.73312	0.352486	2.46667	0.616667	0.752381	0.333333	3.29333
Arctostaphylos_obispoensis	Arctostaphylos_obispoensis	Ericaceae	Arctostaphylos	R3	2	0.5	0	1	7	0.611454	2.01306	0.202889	2.46667	0.616667	0.752381	0.333333	2.48925
Arctostaphylos_ohloneana	Arctostaphylos_ohloneana	Ericaceae	Arctostaphylos	R1	4	1	0	1	1	0.870485	0.460584	0.06817	2.46667	0.616667	0.752381	0.333333	3.15142
Arctostaphylos_osoensis	Arctostaphylos_osoensis	Ericaceae	Arctostaphylos	R1	4	1	0	1	0	1	1.5071	0.168689	2.46667	0.616667	0.752381	0.333333	3.69172
Arctostaphylos_otayensis	Arctostaphylos_otayensis	Ericaceae	Arctostaphylos	R2	3	0.75	0	1	4	0.699275	7.16705	0.388405	2.46667	0.616667	0.752381	0.333333	4.17955
Arctostaphylos_pacifica	Arctostaphylos_pacifica	Ericaceae	Arctostaphylos	R1	4	1	0	1	2	0.794723	0.460584	0.06817	2.46667	0.616667	0.752381	0.333333	3.15142
Arctostaphylos_pajaroensis	Arctostaphylos_pajaroensis	Ericaceae	Arctostaphylos	R2	3	0.75	0	1	8	0.589446	1.00495	0.127106	2.46667	0.616667	0.752381	0.333333	2.77506
Arctostaphylos_pallida	Arctostaphylos_pallida	Ericaceae	Arctostaphylos	R1	4	1	0	1	5	0.665208	1.5071	0.168689	2.46667	0.616667	0.752381	0.333333	3.69172
Arctostaphylos_parryana	Arctostaphylos_parryana	Ericaceae	Arctostaphylos	R4	1	0.25	0	1	3	0.74097	0.460584	0.06817	2.46667	0.616667	0.752381	0.333333	1.07198
Arctostaphylos_parryana_tumescens	Arctostaphylos_parryana_subsp._tumescens	Ericaceae	Arctostaphylos	R3	2	0.5	0	1	0	1	0.460584	0.06817	2.46667	0.616667	0.752381	0.333333	1.76513
Arctostaphylos_patula	Arctostaphylos_patula	Ericaceae	Arctostaphylos	R4	1	0.25	3	0.36907	14	0.493998	7.98388	0.40614	2.46667	0.616667	0.752381	0.333333	2.88858
Arctostaphylos_pechoensis	Arctostaphylos_pechoensis	Ericaceae	Arctostaphylos	R2	3	0.75	0	1	2	0.794723	0.460584	0.06817	2.46667	0.616667	0.752381	0.333333	2.45828
Arctostaphylos_peninsularis	Arctostaphylos_peninsularis	Ericaceae	Arctostaphylos	R2	3	0.75	0	1	4	0.699275	0.460584	0.06817	2.46667	0.616667	0.752381	0.333333	2.45828
Arctostaphylos_peninsularis_peninsularis	Arctostaphylos_peninsularis_subsp._peninsularis	Ericaceae	Arctostaphylos	R2	3	0.75	0	1	0	1	0.460584	0.06817	2.46667	0.616667	0.752381	0.333333	2.45828
Arctostaphylos_pilosula	Arctostaphylos_pilosula	Ericaceae	Arctostaphylos	R2	3	0.75	0	1	5	0.665208	1.61466	0.176504	2.46667	0.616667	0.752381	0.333333	3.04058
Arctostaphylos_pringlei	Arctostaphylos_pringlei	Ericaceae	Arctostaphylos	R4	1	0.25	2	0.5	2	0.794723	0.460584	0.06817	2.46667	0.616667	0.752381	0.333333	1.07198
Arctostaphylos_pringlei_drupacea	Arctostaphylos_pringlei_subsp._drupacea	Ericaceae	Arctostaphylos	R3	2	0.5	0	1	0	1	0.460584	0.06817	2.46667	0.616667	0.752381	0.333333	1.76513
Arctostaphylos_pringlei_pringlei	Arctostaphylos_pringlei_subsp._pringlei	Ericaceae	Arctostaphylos	R4	1	0.25	0	1	0	1	0.460584	0.06817	2.46667	0.616667	0.752381	0.333333	1.07198
Arctostaphylos_pumila	Arctostaphylos_pumila	Ericaceae	Arctostaphylos	R2	3	0.75	2	0.5	10	0.551951	3.81641	0.290158	2.46667	0.616667	0.752381	0.333333	3.65147
Arctostaphylos_pungens	Arctostaphylos_pungens	Ericaceae	Arctostaphylos	R5	0	0	3	0.36907	10	0.551951	10.7846	0.456626	2.46667	0.616667	0.752381	0.333333	2.4668
Arctostaphylos_purissima	Arctostaphylos_purissima	Ericaceae	Arctostaphylos	R2	3	0.75	0	1	3	0.74097	1.96896	0.200146	2.46667	0.616667	0.752381	0.333333	3.16765
Arctostaphylos_rainbowensis	Arctostaphylos_peninsularis_subsp._keeleyi	Ericaceae	Arctostaphylos	R2	3	0.75	0	1	3	0.74097	0.460584	0.06817	2.46667	0.616667	0.752381	0.333333	2.45828
Arctostaphylos_refugioensis	Arctostaphylos_refugioensis	Ericaceae	Arctostaphylos	R2	3	0.75	0	1	6	0.636405	0.460584	0.06817	2.46667	0.616667	0.752381	0.333333	2.45828
Arctostaphylos_regismontana	Arctostaphylos_regismontana	Ericaceae	Arctostaphylos	R2	3	0.75	0	1	2	0.794723	1.65973	0.179684	2.46667	0.616667	0.752381	0.333333	3.05767
Arctostaphylos_rubra	Arctous_rubra	Ericaceae	Arctostaphylos	R5	0	0	1	0.684535	0	1	17.7907	0.543429	2.46667	0.616667	0.752381	0.333333	2.93336
Arctostaphylos_rudis	Arctostaphylos_rudis	Ericaceae	Arctostaphylos	R2	3	0.75	0	1	12	0.520737	7.8157	0.402624	2.46667	0.616667	0.752381	0.333333	4.25598
Arctostaphylos_silvicola	Arctostaphylos_silvicola	Ericaceae	Arctostaphylos	R2	3	0.75	0	1	5	0.665208	2.29439	0.219497	2.46667	0.616667	0.752381	0.333333	3.27166
Arctostaphylos_stanfordiana	Arctostaphylos_stanfordiana	Ericaceae	Arctostaphylos	R3	2	0.5	0	1	2	0.794723	5.73312	0.352486	2.46667	0.616667	0.752381	0.333333	3.29333
Arctostaphylos_stanfordiana_decumbens	Arctostaphylos_stanfordiana_subsp._decumbens	Ericaceae	Arctostaphylos	R1	4	1	0	1	1	0.870485	0.460584	0.06817	2.46667	0.616667	0.752381	0.333333	3.15142
Arctostaphylos_stanfordiana_raichei	Arctostaphylos_stanfordiana_subsp._raichei	Ericaceae	Arctostaphylos	R2	3	0.75	0	1	2	0.794723	0.460584	0.06817	2.46667	0.616667	0.752381	0.333333	2.45828
Arctostaphylos_stanfordiana_stanfordiana	Arctostaphylos_stanfordiana	Ericaceae	Arctostaphylos	R1	4	1	0	1	2	0.794723	0.460584	0.06817	2.46667	0.616667	0.752381	0.333333	3.15142
Arctostaphylos_tomentosa	Arctostaphylos_tomentosa	Ericaceae	Arctostaphylos	R4	1	0.25	1	0.684535	6	0.636405	3.81641	0.290158	2.46667	0.616667	0.752381	0.333333	2.26518
Arctostaphylos_tomentosa_bracteosa	Arctostaphylos_tomentosa_subsp._bracteosa	Ericaceae	Arctostaphylos	R2	3	0.75	0	1	0	1	0.460584	0.06817	2.46667	0.616667	0.752381	0.333333	2.45828
Arctostaphylos_tomentosa_crinita	Arctostaphylos_tomentosa	Ericaceae	Arctostaphylos	R2	3	0.75	0	1	0	1	0.460584	0.06817	2.46667	0.616667	0.752381	0.333333	2.45828
Arctostaphylos_tomentosa_crustacea	Arctostaphylos_tomentosa_subsp._crustacea	Ericaceae	Arctostaphylos	R4	1	0.25	0	1	0	1	0.460584	0.06817	2.46667	0.616667	0.752381	0.333333	1.07198
Arctostaphylos_tomentosa_daciticola	Arctostaphylos_tomentosa_subsp._daciticola	Ericaceae	Arctostaphylos	R1	4	1	0	1	0	1	0.460584	0.06817	2.46667	0.616667	0.752381	0.333333	3.15142
Arctostaphylos_tomentosa_eastwoodiana	Arctostaphylos_tomentosa_subsp._eastwoodiana	Ericaceae	Arctostaphylos	R2	3	0.75	0	1	1	0.870485	0.460584	0.06817	2.46667	0.616667	0.752381	0.333333	2.45828
Arctostaphylos_tomentosa_insulicola	Arctostaphylos_tomentosa_subsp._insulicola	Ericaceae	Arctostaphylos	R3	2	0.5	0	1	1	0.870485	0.460584	0.06817	2.46667	0.616667	0.752381	0.333333	1.76513
Arctostaphylos_tomentosa_rosei	Arctostaphylos_tomentosa_subsp._rosei	Ericaceae	Arctostaphylos	R2	3	0.75	0	1	0	1	0.460584	0.06817	2.46667	0.616667	0.752381	0.333333	2.45828
Arctostaphylos_tomentosa_subcordata	Arctostaphylos_tomentosa_subsp._subcordata	Ericaceae	Arctostaphylos	R3	2	0.5	0	1	1	0.870485	0.460584	0.06817	2.46667	0.616667	0.752381	0.333333	1.76513
Arctostaphylos_tomentosa_tomentosa	Arctostaphylos_tomentosa	Ericaceae	Arctostaphylos	R2	3	0.75	0	1	2	0.794723	0.460584	0.06817	2.46667	0.616667	0.752381	0.333333	2.45828
Arctostaphylos_uva-ursi	Arctostaphylos_uva-ursi	Ericaceae	Arctostaphylos	R5	0	0	3	0.36907	111	0.118344	0.460584	0.06817	2.46667	0.616667	0.752381	0.333333	0.378836
Arctostaphylos_virgata	Arctostaphylos_virgata	Ericaceae	Arctostaphylos	R2	3	0.75	0	1	2	0.794723	2.29439	0.219497	2.46667	0.616667	0.752381	0.333333	3.27166
Arctostaphylos_viridissima	Arctostaphylos_viridissima	Ericaceae	Arctostaphylos	R3	2	0.5	0	1	4	0.699275	0.460584	0.06817	2.46667	0.616667	0.752381	0.333333	1.76513
Arctostaphylos_viscida	Arctostaphylos_viscida	Ericaceae	Arctostaphylos	R5	0	0	4	0.267513	7	0.611454	4.14906	0.302584	2.46667	0.616667	0.752381	0.333333	1.63881
Arctostaphylos_viscida_mariposa	Arctostaphylos_viscida_subsp._mariposa	Ericaceae	Arctostaphylos	R3	2	0.5	0	1	0	1	0.460584	0.06817	2.46667	0.616667	0.752381	0.333333	1.76513
Arctostaphylos_viscida_pulchella	Arctostaphylos_viscida_subsp._pulchella	Ericaceae	Arctostaphylos	R3	2	0.5	0	1	0	1	0.460584	0.06817	2.46667	0.616667	0.752381	0.333333	1.76513
Arctostaphylos_viscida_viscida	Arctostaphylos_viscida	Ericaceae	Arctostaphylos	R4	1	0.25	0	1	0	1	0.460584	0.06817	2.46667	0.616667	0.752381	0.333333	1.07198
Arctostaphylos_wellsii	Arctostaphylos_wellsii	Ericaceae	Arctostaphylos	R1	4	1	0	1	2	0.794723	1.04822	0.131079	2.46667	0.616667	0.752381	0.333333	3.48956
Arenaria_aberrans	Eremogone_aberrans	Caryophyllaceae	Arenaria	R2	3	0.75	0	1	0	1	2.44957	0.22806	1.48	0.37	0.74	0.72	3.31769
Arenaria_aculeata	Eremogone_aculeata	Caryophyllaceae	Arenaria	R5	0	0	0	1	1	0.870485	8.3753	0.414074	1.48	0.37	0.74	0.72	2.23808
Arenaria_benthamii	Arenaria_benthamii	Caryophyllaceae	Arenaria	R4	1	0.25	0	1	1	0.870485	0.134562	0.0211768	1.48	0.37	0.74	0.72	0.819394
Arenaria_capillaris	Eremogone_capillaris	Caryophyllaceae	Arenaria	R5	0	0	0	1	3	0.74097	2.44957	0.22806	1.48	0.37	0.74	0.72	1.23825
Arenaria_capillaris_americana	Eremogone_capillaris_var._americana	Caryophyllaceae	Arenaria	R5	0	0	0	1	0	1	2.44957	0.22806	1.48	0.37	0.74	0.72	1.23825
Arenaria_congesta	Eremogone_congesta	Caryophyllaceae	Arenaria	R5	0	0	1	0.684535	6	0.636405	8.3753	0.414074	1.48	0.37	0.74	0.72	2.23808
Arenaria_congesta_cephaloidea	Eremogone_congesta_var._cephaloidea	Caryophyllaceae	Arenaria	R4	1	0.25	0	1	0	1	2.44957	0.22806	1.48	0.37	0.74	0.72	1.9314
Arenaria_congesta_charlestonensis	Eremogone_congesta_var._charlestonensis	Caryophyllaceae	Arenaria	R2	3	0.75	0	1	0	1	2.44957	0.22806	1.48	0.37	0.74	0.72	3.31769
Arenaria_congesta_congesta	Arenaria_congesta_var._congesta	Caryophyllaceae	Arenaria	R5	0	0	2	0.5	1	0.870485	0.134562	0.0211768	1.48	0.37	0.74	0.72	0.126247
Arenaria_congesta_crassula	Eremogone_congesta_var._crassula	Caryophyllaceae	Arenaria	R3	2	0.5	0	1	0	1	2.44957	0.22806	1.48	0.37	0.74	0.72	2.62454
Arenaria_congesta_glandulifera	Eremogone_congesta_var._prolifera	Caryophyllaceae	Arenaria	R2	3	0.75	0	1	0	1	2.44957	0.22806	1.48	0.37	0.74	0.72	3.31769
Arenaria_congesta_lithophila	Eremogone_congesta_var._lithophila	Caryophyllaceae	Arenaria	R4	1	0.25	0	1	0	1	2.44957	0.22806	1.48	0.37	0.74	0.72	1.9314
Arenaria_congesta_prolifera	Eremogone_congesta_var._prolifera	Caryophyllaceae	Arenaria	R4	1	0.25	0	1	0	1	2.44957	0.22806	1.48	0.37	0.74	0.72	1.9314
Arenaria_congesta_simulans	Eremogone_congesta_var._simulans	Caryophyllaceae	Arenaria	R3	2	0.5	0	1	0	1	2.44957	0.22806	1.48	0.37	0.74	0.72	2.62454
Arenaria_congesta_subcongesta	Eremogone_congesta_var._subcongesta	Caryophyllaceae	Arenaria	R4	1	0.25	0	1	0	1	2.44957	0.22806	1.48	0.37	0.74	0.72	1.9314
Arenaria_congesta_suffrutescens	Eremogone_congesta_var._suffrutescens	Caryophyllaceae	Arenaria	R3	2	0.5	0	1	0	1	2.44957	0.22806	1.48	0.37	0.74	0.72	2.62454
Arenaria_congesta_wheelerensis	Eremogone_congesta_var._simulans	Caryophyllaceae	Arenaria	R2	3	0.75	0	1	0	1	2.44957	0.22806	1.48	0.37	0.74	0.72	3.31769
Arenaria_eastwoodiae	Eremogone_eastwoodiae	Caryophyllaceae	Arenaria	R5	0	0	0	1	0	1	2.44957	0.22806	1.48	0.37	0.74	0.72	1.23825
Arenaria_eastwoodiae_eastwoodiae	Arenaria_eastwoodiae_var._eastwoodiae	Caryophyllaceae	Arenaria	R4	1	0.25	0	1	0	1	0.134562	0.0211768	1.48	0.37	0.74	0.72	0.819394
Arenaria_fendleri	Eremogone_fendleri	Caryophyllaceae	Arenaria	R5	0	0	2	0.5	1	0.870485	2.44957	0.22806	1.48	0.37	0.74	0.72	1.23825
Arenaria_fendleri_brevifolia	Eremogone_fendleri	Caryophyllaceae	Arenaria	R4	1	0.25	0	1	0	1	2.44957	0.22806	1.48	0.37	0.74	0.72	1.9314
Arenaria_fendleri_fendleri	Arenaria_fendleri_var._fendleri	Caryophyllaceae	Arenaria	R4	1	0.25	0	1	0	1	0.134562	0.0211768	1.48	0.37	0.74	0.72	0.819394
Arenaria_fendleri_porteri	Eremogone_fendleri	Caryophyllaceae	Arenaria	R2	3	0.75	0	1	0	1	2.44957	0.22806	1.48	0.37	0.74	0.72	3.31769
Arenaria_fendleri_tweedyi	Eremogone_fendleri	Caryophyllaceae	Arenaria	R4	1	0.25	0	1	0	1	2.44957	0.22806	1.48	0.37	0.74	0.72	1.9314
Arenaria_franklinii	Eremogone_franklinii	Caryophyllaceae	Arenaria	R4	1	0.25	1	0.684535	0	1	2.44957	0.22806	1.48	0.37	0.74	0.72	1.9314
Arenaria_franklinii_franklinii	Arenaria_franklinii_var._franklinii	Caryophyllaceae	Arenaria	R4	1	0.25	2	0.5	0	1	0.134562	0.0211768	1.48	0.37	0.74	0.72	0.819394
Arenaria_hookeri	Eremogone_hookeri	Caryophyllaceae	Arenaria	R5	0	0	2	0.5	6	0.636405	2.44957	0.22806	1.48	0.37	0.74	0.72	1.23825
Arenaria_hookeri_desertorum	Eremogone_hookeri	Caryophyllaceae	Arenaria	R3	2	0.5	0	1	0	1	2.44957	0.22806	1.48	0.37	0.74	0.72	2.62454
Arenaria_hookeri_hookeri	Arenaria_hookeri_var._hookeri	Caryophyllaceae	Arenaria	R5	0	0	0	1	2	0.794723	0.134562	0.0211768	1.48	0.37	0.74	0.72	0.126247
Arenaria_hookeri_pinetorum	Eremogone_hookeri_var._pinetorum	Caryophyllaceae	Arenaria	R4	1	0.25	0	1	0	1	2.44957	0.22806	1.48	0.37	0.74	0.72	1.9314
Arenaria_humifusa	Arenaria_humifusa	Caryophyllaceae	Arenaria	R4	1	0.25	0	1	3	0.74097	0.134562	0.0211768	1.48	0.37	0.74	0.72	0.819394
Arenaria_kingii	Eremogone_kingii	Caryophyllaceae	Arenaria	R4	1	0.25	0	1	18	0.449829	2.44957	0.22806	1.48	0.37	0.74	0.72	1.9314
Arenaria_kingii_plateauensis	Eremogone_kingii_var._glabrescens	Caryophyllaceae	Arenaria	R2	3	0.75	0	1	0	1	2.44957	0.22806	1.48	0.37	0.74	0.72	3.31769
Arenaria_kingii_rosea	Eremogone_kingii_var._glabrescens	Caryophyllaceae	Arenaria	R2	3	0.75	0	1	0	1	2.44957	0.22806	1.48	0.37	0.74	0.72	3.31769
Arenaria_lanuginosa	Arenaria_lanuginosa	Caryophyllaceae	Arenaria	R5	0	0	1	0.684535	0	1	12.0064	0.474979	1.48	0.37	0.74	0.72	2.56544
Arenaria_lanuginosa_lanuginosa	Arenaria_lanuginosa	Caryophyllaceae	Arenaria	R5	0	0	0	1	0	1	0.134562	0.0211768	1.48	0.37	0.74	0.72	0.126247
Arenaria_lanuginosa_longipedunculata	Arenaria_lanuginosa	Caryophyllaceae	Arenaria	R2	3	0.75	0	1	0	1	0.134562	0.0211768	1.48	0.37	0.74	0.72	2.20569
Arenaria_lanuginosa_saxosa	Arenaria_lanuginosa_var._saxosa	Caryophyllaceae	Arenaria	R5	0	0	1	0.684535	0	1	0.134562	0.0211768	1.48	0.37	0.74	0.72	0.126247
Arenaria_livermorensis	Arenaria_livermorensis	Caryophyllaceae	Arenaria	R1	4	1	0	1	0	1	0.134562	0.0211768	1.48	0.37	0.74	0.72	2.89884
Arenaria_longipedunculata	Arenaria_longipedunculata	Caryophyllaceae	Arenaria	R3	2	0.5	0	1	0	1	0.134562	0.0211768	1.48	0.37	0.74	0.72	1.51254
Arenaria_macradenia	Eremogone_macradenia	Caryophyllaceae	Arenaria	R5	0	0	0	1	0	1	2.44957	0.22806	1.48	0.37	0.74	0.72	1.23825
Arenaria_macradenia_arcuifolia	Eremogone_macradenia_var._arcuifolia	Caryophyllaceae	Arenaria	R3	2	0.5	1	0.684535	1	0.870485	2.44957	0.22806	1.48	0.37	0.74	0.72	2.62454
Arenaria_macradenia_kuschei	Eremogone_macradenia_var._arcuifolia	Caryophyllaceae	Arenaria	R1	4	1	2	0.5	1	0.870485	2.44957	0.22806	1.48	0.37	0.74	0.72	4.01084
Arenaria_macradenia_macradenia	Arenaria_macradenia_subsp._macradenia	Caryophyllaceae	Arenaria	R4	1	0.25	2	0.5	1	0.870485	0.134562	0.0211768	1.48	0.37	0.74	0.72	0.819394
Arenaria_paludicola	Arenaria_paludicola	Caryophyllaceae	Arenaria	R1	4	1	1	0.684535	1	0.870485	0.134562	0.0211768	1.48	0.37	0.74	0.72	2.89884
Arenaria_pumicola	Eremogone_pumicola	Caryophyllaceae	Arenaria	R4	1	0.25	0	1	0	1	2.44957	0.22806	1.48	0.37	0.74	0.72	1.9314
Arenaria_pumicola_californica	Eremogone_aculeata	Caryophyllaceae	Arenaria	R3	2	0.5	0	1	0	1	8.3753	0.414074	1.48	0.37	0.74	0.72	3.62437
Arenaria_pumicola_pumicola	Arenaria_pumicola_var._pumicola	Caryophyllaceae	Arenaria	R3	2	0.5	0	1	0	1	0.134562	0.0211768	1.48	0.37	0.74	0.72	1.51254
Arenaria_stenomeres	Eremogone_stenomeres	Caryophyllaceae	Arenaria	R2	3	0.75	0	1	0	1	2.44957	0.22806	1.48	0.37	0.74	0.72	3.31769
Arenaria_ursina	Eremogone_ursina	Caryophyllaceae	Arenaria	R2	3	0.75	1	0.684535	0	1	2.44957	0.22806	1.48	0.37	0.74	0.72	3.31769
Arethusa_bulbosa	Arethusa_bulbosa	Orchidaceae	Arethusa	R4	1	0.25	0	1	0	1	13.5634	0.496014	1	0.25	1	1	3.37166
Argemone_aenea	Argemone_aenea	Papaveraceae	Argemone	R4	1	0.25	3	0.36907	0	1	13.5785	0.496208	1.76	0.44	0.44	0.52	3.3727
Argemone_albiflora	Argemone_albiflora	Papaveraceae	Argemone	R4	1	0.25	1	0.684535	4	0.699275	13.5785	0.496208	1.76	0.44	0.44	0.52	3.3727
Argemone_albiflora_albiflora	Argemone_albiflora	Papaveraceae	Argemone	R4	1	0.25	0	1	0	1	13.5785	0.496208	1.76	0.44	0.44	0.52	3.3727
Argemone_arizonica	Argemone_arizonica	Papaveraceae	Argemone	R1	4	1	0	1	0	1	13.5785	0.496208	1.76	0.44	0.44	0.52	5.45214
Argemone_aurantiaca	Argemone_aurantiaca	Papaveraceae	Argemone	R4	1	0.25	3	0.36907	0	1	13.5785	0.496208	1.76	0.44	0.44	0.52	3.3727
Argemone_chisosensis	Argemone_chisosensis	Papaveraceae	Argemone	R4	1	0.25	0	1	0	1	13.5785	0.496208	1.76	0.44	0.44	0.52	3.3727
Argemone_corymbosa	Argemone_corymbosa	Papaveraceae	Argemone	R3	2	0.5	0	1	1	0.870485	13.5785	0.496208	1.76	0.44	0.44	0.52	4.06584
Argemone_corymbosa_arenicola	Argemone_corymbosa_subsp._arenicola	Papaveraceae	Argemone	R2	3	0.75	0	1	0	1	13.5785	0.496208	1.76	0.44	0.44	0.52	4.75899
Argemone_corymbosa_corymbosa	Argemone_corymbosa	Papaveraceae	Argemone	R3	2	0.5	0	1	0	1	13.5785	0.496208	1.76	0.44	0.44	0.52	4.06584
Argemone_glauca	Argemone_glauca	Papaveraceae	Argemone	R2	3	0.75	1	0.684535	4	0.699275	13.5785	0.496208	1.76	0.44	0.44	0.52	4.75899
Argemone_glauca_decipiens	Argemone_glauca	Papaveraceae	Argemone	R1	4	1	1	0.684535	1	0.870485	13.5785	0.496208	1.76	0.44	0.44	0.52	5.45214
Argemone_glauca_glauca	Argemone_glauca_var._glauca	Papaveraceae	Argemone	R2	3	0.75	0	1	3	0.74097	13.5785	0.496208	1.76	0.44	0.44	0.52	4.75899
Argemone_gracilenta	Argemone_gracilenta	Papaveraceae	Argemone	R4	1	0.25	0	1	0	1	13.5785	0.496208	1.76	0.44	0.44	0.52	3.3727
Argemone_hispida	Argemone_hispida	Papaveraceae	Argemone	R4	1	0.25	2	0.5	1	0.870485	13.5785	0.496208	1.76	0.44	0.44	0.52	3.3727
Argemone_munita	Argemone_munita	Papaveraceae	Argemone	R4	1	0.25	3	0.36907	6	0.636405	13.5785	0.496208	1.76	0.44	0.44	0.52	3.3727
Argemone_munita_munita	Argemone_munita	Papaveraceae	Argemone	R4	1	0.25	1	0.684535	1	0.870485	13.5785	0.496208	1.76	0.44	0.44	0.52	3.3727
Argemone_munita_robusta	Argemone_munita	Papaveraceae	Argemone	R2	3	0.75	0	1	0	1	13.5785	0.496208	1.76	0.44	0.44	0.52	4.75899
Argemone_munita_rotundata	Argemone_munita	Papaveraceae	Argemone	R4	1	0.25	2	0.5	0	1	13.5785	0.496208	1.76	0.44	0.44	0.52	3.3727
Argemone_pleiacantha	Argemone_pleiacantha	Papaveraceae	Argemone	R4	1	0.25	1	0.684535	4	0.699275	13.5785	0.496208	1.76	0.44	0.44	0.52	3.3727
Argemone_pleiacantha_ambigua	Argemone_pleiacantha_subsp._ambigua	Papaveraceae	Argemone	R3	2	0.5	3	0.36907	0	1	13.5785	0.496208	1.76	0.44	0.44	0.52	4.06584
Argemone_pleiacantha_pinnatisecta	Argemone_pleiacantha_subsp._pinnatisecta	Papaveraceae	Argemone	R2	3	0.75	2	0.5	0	1	13.5785	0.496208	1.76	0.44	0.44	0.52	4.75899
Argemone_pleiacantha_pleiacantha	Argemone_pleiacantha_subsp._pleiancantha	Papaveraceae	Argemone	R4	1	0.25	0	1	0	1	13.5785	0.496208	1.76	0.44	0.44	0.52	3.3727
Argemone_polyanthemos	Argemone_polyanthemos	Papaveraceae	Argemone	R4	1	0.25	5	0.184535	16	0.470611	13.5785	0.496208	1.76	0.44	0.44	0.52	3.3727
Argemone_sanguinea	Argemone_sanguinea	Papaveraceae	Argemone	R4	1	0.25	3	0.36907	1	0.870485	13.5785	0.496208	1.76	0.44	0.44	0.52	3.3727
Argemone_squarrosa	Argemone_squarrosa	Papaveraceae	Argemone	R4	1	0.25	0	1	1	0.870485	13.5785	0.496208	1.76	0.44	0.44	0.52	3.3727
Argentina_anserina	Potentilla_anserina	Rosaceae	Argentina	R5	0	0	2	0.5	66	0.214349	42.6913	0.700412	0.5	0.125	0.75	0.5	3.77715
Argentina_egedii	Potentilla_anserina_subsp._groenlandica	Rosaceae	Argentina	R5	0	0	0	1	2	0.794723	0.1389	0.0218867	0.5	0.125	0.75	0.5	0.130063
Argentina_egedii_egedii	Argentina_egedii_ssp._egedii	Rosaceae	Argentina	R4	1	0.25	0	1	0	1	36.3174	0.671074	0.5	0.125	0.75	0.5	4.31261
Argentina_egedii_groenlandica	Argentina_egedii_ssp._groenlandica	Rosaceae	Argentina	R4	1	0.25	0	1	0	1	36.3174	0.671074	0.5	0.125	0.75	0.5	4.31261
Argusia_gnaphalodes	Tournefortia_gnaphalodes	Boraginaceae	Argusia	R4	1	0.25	1	0.684535	7	0.611454	43.1818	0.702488	1	0.25	0	0	4.48146
Argyroxiphium_caliginis	Argyroxiphium_caliginis	Asteraceae	Argyroxiphium	R1	4	1	0	1	0	1	0.377339	0.0572522	3.66667	0.916667	1	0.666667	3.09274
Argyroxiphium_grayanum	Argyroxiphium_grayanum	Asteraceae	Argyroxiphium	R1	4	1	0	1	0	1	0.377339	0.0572522	3.66667	0.916667	1	0.666667	3.09274
Argyroxiphium_kauense	Argyroxiphium_kauense	Asteraceae	Argyroxiphium	R1	4	1	0	1	2	0.794723	0.377339	0.0572522	3.66667	0.916667	1	0.666667	3.09274
Argyroxiphium_sandwicense	Argyroxiphium_sandwicense	Asteraceae	Argyroxiphium	R2	3	0.75	0	1	1	0.870485	0.377339	0.0572522	3.66667	0.916667	1	0.666667	2.39959
Argyroxiphium_sandwicense_macrocephalum	Argyroxiphium_sandwicense_subsp._macrocephalum	Asteraceae	Argyroxiphium	R2	3	0.75	0	1	0	1	0.377339	0.0572522	3.66667	0.916667	1	0.666667	2.39959
Argyroxiphium_sandwicense_sandwicense	Argyroxiphium_sandwicense_subsp._sandwicense	Asteraceae	Argyroxiphium	R1	4	1	0	1	0	1	0.377339	0.0572522	3.66667	0.916667	1	0.666667	3.09274
Argythamnia_adenophora	Ditaxis_adenophora	Euphorbiaceae	Argythamnia	R4	1	0.25	0	1	0	1	20.0915	0.564918	1.22222	0.305556	1	0.722222	3.74202
Argythamnia_aphoroides	Ditaxis_aphoroides	Euphorbiaceae	Argythamnia	R2	3	0.75	0	1	0	1	20.0915	0.564918	1.22222	0.305556	1	0.722222	5.12831
Argythamnia_argyraea	Argythamnia_argyraea	Euphorbiaceae	Argythamnia	R2	3	0.75	0	1	0	1	20.0915	0.564918	1.22222	0.305556	1	0.722222	5.12831
Argythamnia_blodgettii	Ditaxis_argothamnoides	Euphorbiaceae	Argythamnia	R2	3	0.75	0	1	1	0.870485	20.0915	0.564918	1.22222	0.305556	1	0.722222	5.12831
Argythamnia_brandegeei	Ditaxis_brandegeei	Euphorbiaceae	Argythamnia	R3	2	0.5	0	1	0	1	20.0915	0.564918	1.22222	0.305556	1	0.722222	4.43516
Argythamnia_brandegeei_intonsa	Ditaxis_brandegeei	Euphorbiaceae	Argythamnia	R3	2	0.5	0	1	0	1	20.0915	0.564918	1.22222	0.305556	1	0.722222	4.43516
Argythamnia_californica	Ditaxis_serrata_var._californica	Euphorbiaceae	Argythamnia	R2	3	0.75	0	1	1	0.870485	20.0915	0.564918	1.22222	0.305556	1	0.722222	5.12831
Argythamnia_claryana	Ditaxis_claryana	Euphorbiaceae	Argythamnia	R4	1	0.25	0	1	0	1	20.0915	0.564918	1.22222	0.305556	1	0.722222	3.74202
Argythamnia_cyanophylla	Ditaxis_cyanophylla	Euphorbiaceae	Argythamnia	R4	1	0.25	0	1	0	1	20.0915	0.564918	1.22222	0.305556	1	0.722222	3.74202
Argythamnia_humilis	Ditaxis_humilis	Euphorbiaceae	Argythamnia	R5	0	0	0	1	0	1	20.0915	0.564918	1.22222	0.305556	1	0.722222	3.04887
Argythamnia_humilis_humilis	Argythamnia_humilis_var._humilis	Euphorbiaceae	Argythamnia	R4	1	0.25	0	1	1	0.870485	20.0915	0.564918	1.22222	0.305556	1	0.722222	3.74202
Argythamnia_humilis_laevis	Ditaxis_humilis_fo._laevis	Euphorbiaceae	Argythamnia	R4	1	0.25	0	1	0	1	20.0915	0.564918	1.22222	0.305556	1	0.722222	3.74202
Argythamnia_lanceolata	Ditaxis_lanceolata	Euphorbiaceae	Argythamnia	R5	0	0	0	1	2	0.794723	20.0915	0.564918	1.22222	0.305556	1	0.722222	3.04887
Argythamnia_mercurialina	Ditaxis_mercurialina	Euphorbiaceae	Argythamnia	R5	0	0	0	1	0	1	20.0915	0.564918	1.22222	0.305556	1	0.722222	3.04887
Argythamnia_mercurialina_pilosissima	Ditaxis_pilosissima	Euphorbiaceae	Argythamnia	R4	1	0.25	0	1	0	1	20.0915	0.564918	1.22222	0.305556	1	0.722222	3.74202
Argythamnia_neomexicana	Ditaxis_neomexicana	Euphorbiaceae	Argythamnia	R5	0	0	0	1	1	0.870485	20.0915	0.564918	1.22222	0.305556	1	0.722222	3.04887
Argythamnia_serrata	Ditaxis_serrata	Euphorbiaceae	Argythamnia	R5	0	0	0	1	0	1	20.0915	0.564918	1.22222	0.305556	1	0.722222	3.04887
Argythamnia_simulans	Ditaxis_simulans	Euphorbiaceae	Argythamnia	R5	0	0	0	1	0	1	20.0915	0.564918	1.22222	0.305556	1	0.722222	3.04887
Arida_mattturneri	Arida_mattturneri	Asteraceae	Arida	R1	4	1	0	1	0	1	0.377339	0.0572522	4	1	1	1	3.09274
Ariocarpus_fissuratus	Ariocarpus_fissuratus	Cactaceae	Ariocarpus	R4	1	0.25	0	1	40	0.306115	4.07097	0.29974	1	0.25	1	0	2.31668
Arisaema_dracontium	Arisaema_dracontium	Araceae	Arisaema	R5	0	0	0	1	48	0.27281	14.4584	0.507111	0.166667	0.0416667	0.833333	0.333333	2.73816
Arisaema_triphyllum	Arisaema_triphyllum	Araceae	Arisaema	R5	0	0	4	0.267513	112	0.116683	14.4584	0.507111	0.166667	0.0416667	0.833333	0.333333	2.73816
Arisaema_triphyllum_pusillum	Arisaema_triphyllum	Araceae	Arisaema	R5	0	0	0	1	0	1	14.4584	0.507111	0.166667	0.0416667	0.833333	0.333333	2.73816
Arisaema_triphyllum_quinatum	Arisaema_quinatum	Araceae	Arisaema	R5	0	0	0	1	0	1	16.6577	0.531858	0.166667	0.0416667	0.833333	0.333333	2.87117
Arisaema_triphyllum_stewardsonii	Arisaema_triphyllum	Araceae	Arisaema	R4	1	0.25	0	1	1	0.870485	14.4584	0.507111	0.166667	0.0416667	0.833333	0.333333	3.4313
Arisaema_triphyllum_triphyllum	Arisaema_triphyllum	Araceae	Arisaema	R5	0	0	0	1	18	0.449829	14.4584	0.507111	0.166667	0.0416667	0.833333	0.333333	2.73816
Aristida_adscensionis	Aristida_adscensionis	Poaceae	Aristida	R5	0	0	4	0.267513	3	0.74097	1.84703	0.192344	0.536585	0.134146	0.487805	0.585366	1.04628
Aristida_arizonica	Aristida_arizonica	Poaceae	Aristida	R4	1	0.25	2	0.5	1	0.870485	1.14153	0.139367	0.536585	0.134146	0.487805	0.585366	1.45467
Aristida_basiramea	Aristida_basiramea	Poaceae	Aristida	R5	0	0	3	0.36907	1	0.870485	2.24679	0.216789	0.536585	0.134146	0.487805	0.585366	1.17767
Aristida_beyrichiana	Aristida_beyrichiana	Poaceae	Aristida	R5	0	0	0	1	3	0.74097	2.24679	0.216789	0.536585	0.134146	0.487805	0.585366	1.17767
Aristida_brownii	Aristida_purpurea	Poaceae	Aristida	R4	1	0.25	0	1	0	1	1.10555	0.136215	0.536585	0.134146	0.487805	0.585366	1.43772
Aristida_californica	Aristida_californica	Poaceae	Aristida	R4	1	0.25	0	1	0	1	2.24679	0.216789	0.536585	0.134146	0.487805	0.585366	1.87081
Aristida_californica_glabrata	Aristida_glabrata	Poaceae	Aristida	R4	1	0.25	0	1	0	1	2.24679	0.216789	0.536585	0.134146	0.487805	0.585366	1.87081
Aristida_condensata	Aristida_condensata	Poaceae	Aristida	R4	1	0.25	0	1	0	1	2.24679	0.216789	0.536585	0.134146	0.487805	0.585366	1.87081
Aristida_desmantha	Aristida_desmantha	Poaceae	Aristida	R5	0	0	3	0.36907	0	1	1.76595	0.186969	0.536585	0.134146	0.487805	0.585366	1.01738
Aristida_dichotoma	Aristida_dichotoma	Poaceae	Aristida	R5	0	0	3	0.36907	1	0.870485	2.85736	0.248848	0.536585	0.134146	0.487805	0.585366	1.34998
Aristida_dichotoma_curtissii	Aristida_dichotoma	Poaceae	Aristida	R5	0	0	0	1	0	1	2.85736	0.248848	0.536585	0.134146	0.487805	0.585366	1.34998
Aristida_dichotoma_dichotoma	Aristida_dichotoma	Poaceae	Aristida	R5	0	0	0	1	0	1	2.85736	0.248848	0.536585	0.134146	0.487805	0.585366	1.34998
Aristida_divaricata	Aristida_divaricata	Poaceae	Aristida	R4	1	0.25	2	0.5	1	0.870485	1.14153	0.139367	0.536585	0.134146	0.487805	0.585366	1.45467
Aristida_gyrans	Aristida_gyrans	Poaceae	Aristida	R4	1	0.25	0	1	0	1	2.24679	0.216789	0.536585	0.134146	0.487805	0.585366	1.87081
Aristida_havardii	Aristida_havardii	Poaceae	Aristida	R5	0	0	0	1	0	1	2.24679	0.216789	0.536585	0.134146	0.487805	0.585366	1.17767
Aristida_lanosa	Aristida_lanosa	Poaceae	Aristida	R5	0	0	2	0.5	0	1	3.16109	0.262949	0.536585	0.134146	0.487805	0.585366	1.42578
Aristida_longespica	Aristida_longespica	Poaceae	Aristida	R5	0	0	0	1	0	1	1.08833	0.134687	0.536585	0.134146	0.487805	0.585366	0.736366
Aristida_longespica_geniculata	Aristida_longispica_var._geniculata	Poaceae	Aristida	R5	0	0	0	1	0	1	2.24679	0.216789	0.536585	0.134146	0.487805	0.585366	1.17767
Aristida_longespica_longespica	Aristida_longespica_var._longespica	Poaceae	Aristida	R5	0	0	0	1	0	1	2.24679	0.216789	0.536585	0.134146	0.487805	0.585366	1.17767
Aristida_mohrii	Aristida_mohrii	Poaceae	Aristida	R1	4	1	3	0.36907	0	1	1.61423	0.176473	0.536585	0.134146	0.487805	0.585366	3.73356
Aristida_oligantha	Aristida_oligantha	Poaceae	Aristida	R5	0	0	4	0.267513	5	0.665208	1.64474	0.178632	0.536585	0.134146	0.487805	0.585366	0.972574
Aristida_orcuttiana	Aristida_schiedeana	Poaceae	Aristida	R4	1	0.25	0	1	0	1	2.24679	0.216789	0.536585	0.134146	0.487805	0.585366	1.87081
Aristida_palustris	Aristida_palustris	Poaceae	Aristida	R4	1	0.25	3	0.36907	0	1	1.61423	0.176473	0.536585	0.134146	0.487805	0.585366	1.65412
Aristida_pansa	Aristida_pansa	Poaceae	Aristida	R5	0	0	0	1	0	1	2.24679	0.216789	0.536585	0.134146	0.487805	0.585366	1.17767
Aristida_patula	Aristida_patula	Poaceae	Aristida	R3	2	0.5	0	1	0	1	2.24679	0.216789	0.536585	0.134146	0.487805	0.585366	2.56396
Aristida_purpurascens	Aristida_purpurascens	Poaceae	Aristida	R5	0	0	2	0.5	8	0.589446	1.08833	0.134687	0.536585	0.134146	0.487805	0.585366	0.736366
Aristida_purpurascens_purpurascens	Aristida_purpurascens	Poaceae	Aristida	R5	0	0	2	0.5	8	0.589446	1.08833	0.134687	0.536585	0.134146	0.487805	0.585366	0.736366
Aristida_purpurascens_virgata	Aristida_virgata	Poaceae	Aristida	R4	1	0.25	0	1	0	1	2.24679	0.216789	0.536585	0.134146	0.487805	0.585366	1.87081
Aristida_purpurea	Aristida_purpurea	Poaceae	Aristida	R5	0	0	5	0.184535	13	0.50689	1.10555	0.136215	0.536585	0.134146	0.487805	0.585366	0.744577
Aristida_purpurea_longiseta	Aristida_longiseta	Poaceae	Aristida	R5	0	0	1	0.684535	2	0.794723	2.24679	0.216789	0.536585	0.134146	0.487805	0.585366	1.17767
Aristida_purpurea_nealleyi	Aristida_glauca	Poaceae	Aristida	R4	1	0.25	2	0.5	3	0.74097	2.24679	0.216789	0.536585	0.134146	0.487805	0.585366	1.87081
Aristida_purpurea_purpurea	Aristida_purpurea	Poaceae	Aristida	R5	0	0	2	0.5	2	0.794723	1.10555	0.136215	0.536585	0.134146	0.487805	0.585366	0.744577
Aristida_ramosissima	Aristida_ramosissima	Poaceae	Aristida	R5	0	0	0	1	0	1	1.64474	0.178632	0.536585	0.134146	0.487805	0.585366	0.972574
Aristida_rhizomophora	Aristida_rhizomophora	Poaceae	Aristida	R4	1	0.25	0	1	0	1	2.24679	0.216789	0.536585	0.134146	0.487805	0.585366	1.87081
Aristida_simpliciflora	Aristida_simpliciflora	Poaceae	Aristida	R3	2	0.5	0	1	0	1	2.24679	0.216789	0.536585	0.134146	0.487805	0.585366	2.56396
Aristida_spiciformis	Aristida_spiciformis	Poaceae	Aristida	R4	1	0.25	2	0.5	0	1	2.32544	0.221242	0.536585	0.134146	0.487805	0.585366	1.89475
Aristida_stricta	Aristida_stricta	Poaceae	Aristida	R4	1	0.25	2	0.5	3	0.74097	2.24679	0.216789	0.536585	0.134146	0.487805	0.585366	1.87081
Aristida_ternipes	Aristida_ternipes	Poaceae	Aristida	R5	0	0	2	0.5	1	0.870485	2.24679	0.216789	0.536585	0.134146	0.487805	0.585366	1.17767
Aristida_ternipes_hamulosa	Aristida_hamulosa	Poaceae	Aristida	R5	0	0	1	0.684535	2	0.794723	2.24679	0.216789	0.536585	0.134146	0.487805	0.585366	1.17767
Aristida_ternipes_ternipes	Aristida_ternipes	Poaceae	Aristida	R5	0	0	0	1	0	1	2.24679	0.216789	0.536585	0.134146	0.487805	0.585366	1.17767
Aristida_tuberculosa	Aristida_tuberculosa	Poaceae	Aristida	R5	0	0	3	0.36907	1	0.870485	1.76595	0.186969	0.536585	0.134146	0.487805	0.585366	1.01738
Aristocapsa_insignis	Aristocapsa_insignis	Polygonaceae	Aristocapsa	R2	3	0.75	0	1	0	1	8.15588	0.409668	3	0.75	1	1	4.29384
Aristolochia_californica	Aristolochia_californica	Aristolochiaceae	Aristolochia	R4	1	0.25	1	0.684535	17	0.459931	35.2954	0.665908	0.777778	0.194444	0.555556	0.555556	4.28484
Aristolochia_coryi	Aristolochia_coryi	Aristolochiaceae	Aristolochia	R4	1	0.25	0	1	0	1	36.478	0.671873	0.777778	0.194444	0.555556	0.555556	4.3169
Aristolochia_macrophylla	Aristolochia_macrophylla	Aristolochiaceae	Aristolochia	R5	0	0	1	0.684535	127	0.0933933	32.2055	0.649354	0.777778	0.194444	0.555556	0.555556	3.50271
Aristolochia_pentandra	Aristolochia_pentandra	Aristolochiaceae	Aristolochia	R4	1	0.25	0	1	0	1	36.478	0.671873	0.777778	0.194444	0.555556	0.555556	4.3169
Aristolochia_reticulata	Aristolochia_reticulata	Aristolochiaceae	Aristolochia	R4	1	0.25	0	1	0	1	36.478	0.671873	0.777778	0.194444	0.555556	0.555556	4.3169
Aristolochia_serpentaria	Aristolochia_serpentaria	Aristolochiaceae	Aristolochia	R4	1	0.25	0	1	0	1	49.1908	0.726213	0.777778	0.194444	0.555556	0.555556	4.60898
Aristolochia_tomentosa	Aristolochia_tomentosa	Aristolochiaceae	Aristolochia	R5	0	0	3	0.36907	46	0.280596	32.2055	0.649354	0.777778	0.194444	0.555556	0.555556	3.50271
Aristolochia_watsonii	Aristolochia_watsonii	Aristolochiaceae	Aristolochia	R4	1	0.25	1	0.684535	1	0.870485	36.478	0.671873	0.777778	0.194444	0.555556	0.555556	4.3169
Aristolochia_wrightii	Aristolochia_wrightii	Aristolochiaceae	Aristolochia	R4	1	0.25	0	1	0	1	36.478	0.671873	0.777778	0.194444	0.555556	0.555556	4.3169
Armeria_maritima	Armeria_maritima	Plumbaginaceae	Armeria	R5	0	0	2	0.5	85	0.167701	18.8986	0.554086	1.25	0.3125	0.75	0.75	2.99065
Armeria_maritima_californica	Armeria_maritima_subsp._californica	Plumbaginaceae	Armeria	R4	1	0.25	0	1	0	1	18.8986	0.554086	1.25	0.3125	0.75	0.75	3.68379
Armeria_maritima_interior	Armeria_maritima_subsp._interior	Plumbaginaceae	Armeria	R1	4	1	0	1	0	1	18.8986	0.554086	1.25	0.3125	0.75	0.75	5.76324
Armeria_maritima_sibirica	Armeria_maritima_subsp._sibirica	Plumbaginaceae	Armeria	R5	0	0	0	1	0	1	18.8986	0.554086	1.25	0.3125	0.75	0.75	2.99065
Armoracia_lacustris	Neobeckia_aquatica	Brassicaceae	Armoracia	R4	1	0.25	0	1	2	0.794723	20.531	0.568756	1	0.25	1	0	3.76264
Arnica_acaulis	Arnica_acaulis	Asteraceae	Arnica	R4	1	0.25	2	0.5	1	0.870485	1.17786	0.142496	0.74359	0.185897	0.74359	0.564103	1.47149
Arnica_amplexicaulis	Arnica_lanceolata_subsp._prima	Asteraceae	Arnica	R5	0	0	3	0.36907	6	0.636405	1.17786	0.142496	0.74359	0.185897	0.74359	0.564103	0.778343
Arnica_angustifolia	Arnica_angustifolia	Asteraceae	Arnica	R5	0	0	0	1	13	0.50689	2.03838	0.204447	0.74359	0.185897	0.74359	0.564103	1.11133
Arnica_angustifolia_angustifolia	Arnica_angustifolia_subsp._angustifolia	Asteraceae	Arnica	R5	0	0	0	1	0	1	1.17786	0.142496	0.74359	0.185897	0.74359	0.564103	0.778343
Arnica_angustifolia_tomentosa	Arnica_angustifolia_subsp._tomentosa	Asteraceae	Arnica	R5	0	0	0	1	0	1	1.17786	0.142496	0.74359	0.185897	0.74359	0.564103	0.778343
Arnica_cernua	Arnica_cernua	Asteraceae	Arnica	R5	0	0	0	1	0	1	1.17786	0.142496	0.74359	0.185897	0.74359	0.564103	0.778343
Arnica_chamissonis	Arnica_chamissonis	Asteraceae	Arnica	R5	0	0	0	1	44	0.288721	1.11598	0.137133	0.74359	0.185897	0.74359	0.564103	0.749516
Arnica_chamissonis_andina	Arnica_chamissonis	Asteraceae	Arnica	R5	0	0	0	1	0	1	1.11598	0.137133	0.74359	0.185897	0.74359	0.564103	0.749516
Arnica_chamissonis_bernardina	Arnica_chamissonis	Asteraceae	Arnica	R2	3	0.75	0	1	0	1	1.11598	0.137133	0.74359	0.185897	0.74359	0.564103	2.82896
Arnica_chamissonis_chamissonis	Arnica_chamissonis	Asteraceae	Arnica	R5	0	0	0	1	0	1	1.11598	0.137133	0.74359	0.185897	0.74359	0.564103	0.749516
Arnica_chamissonis_foliosa	Arnica_chamissonis	Asteraceae	Arnica	R5	0	0	0	1	0	1	1.11598	0.137133	0.74359	0.185897	0.74359	0.564103	0.749516
Arnica_chamissonis_incana	Arnica_chamissonis	Asteraceae	Arnica	R4	1	0.25	0	1	0	1	1.11598	0.137133	0.74359	0.185897	0.74359	0.564103	1.44266
Arnica_chamissonis_maguirei	Arnica_chamissonis	Asteraceae	Arnica	R1	4	1	0	1	0	1	1.11598	0.137133	0.74359	0.185897	0.74359	0.564103	3.5221
Arnica_cordifolia	Arnica_cordifolia	Asteraceae	Arnica	R5	0	0	2	0.5	3	0.74097	1.94778	0.198814	0.74359	0.185897	0.74359	0.564103	1.08105
Arnica_discoidea	Arnica_discoidea	Asteraceae	Arnica	R4	1	0.25	0	1	0	1	1.94778	0.198814	0.74359	0.185897	0.74359	0.564103	1.7742
Arnica_frigida	Arnica_griscomii_subsp._frigida	Asteraceae	Arnica	R5	0	0	0	1	1	0.870485	1.17786	0.142496	0.74359	0.185897	0.74359	0.564103	0.778343
Arnica_frigida_frigida	Arnica_griscomii_subsp._frigida	Asteraceae	Arnica	R5	0	0	0	1	0	1	1.17786	0.142496	0.74359	0.185897	0.74359	0.564103	0.778343
Arnica_frigida_griscomii	Arnica_griscomii	Asteraceae	Arnica	R2	3	0.75	0	1	0	1	1.17786	0.142496	0.74359	0.185897	0.74359	0.564103	2.85778
Arnica_fulgens	Arnica_fulgens	Asteraceae	Arnica	R5	0	0	0	1	1	0.870485	1.17786	0.142496	0.74359	0.185897	0.74359	0.564103	0.778343
Arnica_gracilis	Arnica_gracilis	Asteraceae	Arnica	R5	0	0	0	1	0	1	1.17786	0.142496	0.74359	0.185897	0.74359	0.564103	0.778343
Arnica_lanceolata	Arnica_lanceolata	Asteraceae	Arnica	R3	2	0.5	0	1	6	0.636405	1.20151	0.144506	0.74359	0.185897	0.74359	0.564103	2.17544
Arnica_latifolia	Arnica_latifolia	Asteraceae	Arnica	R5	0	0	2	0.5	5	0.665208	2.66818	0.239492	0.74359	0.185897	0.74359	0.564103	1.2997
Arnica_lessingii	Arnica_lessingii	Asteraceae	Arnica	R5	0	0	0	1	3	0.74097	2.03838	0.204447	0.74359	0.185897	0.74359	0.564103	1.11133
Arnica_lonchophylla	Arnica_lonchophylla	Asteraceae	Arnica	R5	0	0	0	1	0	1	2.32402	0.221163	0.74359	0.185897	0.74359	0.564103	1.20118
Arnica_lonchophylla_arnoglossa	Arnica_lonchophylla	Asteraceae	Arnica	R3	2	0.5	0	1	0	1	2.32402	0.221163	0.74359	0.185897	0.74359	0.564103	2.58747
Arnica_lonchophylla_lonchophylla	Arnica_lonchophylla	Asteraceae	Arnica	R4	1	0.25	0	1	0	1	2.32402	0.221163	0.74359	0.185897	0.74359	0.564103	1.89432
Arnica_longifolia	Arnica_longifolia	Asteraceae	Arnica	R5	0	0	2	0.5	16	0.470611	1.11598	0.137133	0.74359	0.185897	0.74359	0.564103	0.749516
Arnica_louiseana	Arnica_louiseana	Asteraceae	Arnica	R3	2	0.5	0	1	0	1	1.17786	0.142496	0.74359	0.185897	0.74359	0.564103	2.16464
Arnica_mollis	Arnica_mollis	Asteraceae	Arnica	R5	0	0	0	1	12	0.520737	1.20151	0.144506	0.74359	0.185897	0.74359	0.564103	0.789145
Arnica_nevadensis	Arnica_nevadensis	Asteraceae	Arnica	R4	1	0.25	1	0.684535	8	0.589446	1.17786	0.142496	0.74359	0.185897	0.74359	0.564103	1.47149
Arnica_parryi	Arnica_parryi	Asteraceae	Arnica	R5	0	0	0	1	8	0.589446	1.17786	0.142496	0.74359	0.185897	0.74359	0.564103	0.778343
Arnica_parryi_parryi	Arnica_parryi	Asteraceae	Arnica	R5	0	0	0	1	0	1	1.17786	0.142496	0.74359	0.185897	0.74359	0.564103	0.778343
Arnica_parryi_sonnei	Arnica_parryi	Asteraceae	Arnica	R4	1	0.25	1	0.684535	0	1	1.17786	0.142496	0.74359	0.185897	0.74359	0.564103	1.47149
Arnica_rydbergii	Arnica_rydbergii	Asteraceae	Arnica	R5	0	0	0	1	4	0.699275	1.17786	0.142496	0.74359	0.185897	0.74359	0.564103	0.778343
Arnica_sororia	Arnica_sororia	Asteraceae	Arnica	R4	1	0.25	2	0.5	1	0.870485	1.17786	0.142496	0.74359	0.185897	0.74359	0.564103	1.47149
Arnica_spathulata	Arnica_spathulata	Asteraceae	Arnica	R3	2	0.5	1	0.684535	0	1	1.17786	0.142496	0.74359	0.185897	0.74359	0.564103	2.16464
Arnica_unalaschcensis	Arnica_unalaschcensis	Asteraceae	Arnica	R4	1	0.25	0	1	3	0.74097	1.17786	0.142496	0.74359	0.185897	0.74359	0.564103	1.47149
Arnica_venosa	Arnica_venosa	Asteraceae	Arnica	R3	2	0.5	0	1	0	1	1.17786	0.142496	0.74359	0.185897	0.74359	0.564103	2.16464
Arnica_viscosa	Arnica_viscosa	Asteraceae	Arnica	R4	1	0.25	1	0.684535	0	1	1.17786	0.142496	0.74359	0.185897	0.74359	0.564103	1.47149
Arnoglossum_album	Arnoglossum_album	Asteraceae	Arnoglossum	R1	4	1	0	1	0	1	1.28439	0.151381	1.875	0.46875	0.75	0.625	3.59869
Arnoglossum_atriplicifolium	Arnoglossum_atriplicifolium	Asteraceae	Arnoglossum	R4	1	0.25	3	0.36907	13	0.50689	1.28439	0.151381	1.875	0.46875	0.75	0.625	1.51925
Arnoglossum_diversifolium	Arnoglossum_diversifolium	Asteraceae	Arnoglossum	R2	3	0.75	0	1	0	1	1.28439	0.151381	1.875	0.46875	0.75	0.625	2.90554
Arnoglossum_floridanum	Arnoglossum_floridanum	Asteraceae	Arnoglossum	R3	2	0.5	0	1	0	1	1.28439	0.151381	1.875	0.46875	0.75	0.625	2.21239
Arnoglossum_muehlenbergii	Arnoglossum_reniforme	Asteraceae	Arnoglossum	R4	1	0.25	0	1	2	0.794723	1.28439	0.151381	1.875	0.46875	0.75	0.625	1.51925
Arnoglossum_ovatum	Arnoglossum_ovatum	Asteraceae	Arnoglossum	R4	1	0.25	0	1	0	1	1.28439	0.151381	1.875	0.46875	0.75	0.625	1.51925
Arnoglossum_plantagineum	Arnoglossum_plantagineum	Asteraceae	Arnoglossum	R4	1	0.25	2	0.5	1	0.870485	1.28439	0.151381	1.875	0.46875	0.75	0.625	1.51925
Arnoglossum_sulcatum	Arnoglossum_sulcatum	Asteraceae	Arnoglossum	R3	2	0.5	0	1	0	1	1.28439	0.151381	1.875	0.46875	0.75	0.625	2.21239
Artemisia_alaskana	Artemisia_alaskana	Asteraceae	Artemisia	R4	1	0.25	0	1	0	1	0.105427	0.0163368	1.14773	0.286932	0.681818	0.511364	0.793379
Artemisia_aleutica	Artemisia_aleutica	Asteraceae	Artemisia	R1	4	1	0	1	0	1	0.105427	0.0163368	1.14773	0.286932	0.681818	0.511364	2.87282
Artemisia_arbuscula	Artemisia_arbuscula	Asteraceae	Artemisia	R5	0	0	2	0.5	4	0.699275	0.105427	0.0163368	1.14773	0.286932	0.681818	0.511364	0.100232
Artemisia_arbuscula_arbuscula	Artemisia_arbuscula_subsp._arbuscula	Asteraceae	Artemisia	R4	1	0.25	0	1	0	1	0.105427	0.0163368	1.14773	0.286932	0.681818	0.511364	0.793379
Artemisia_arbuscula_longicaulis	Artemisia_arbuscula_subsp._longicaulis	Asteraceae	Artemisia	R4	1	0.25	0	1	0	1	0.105427	0.0163368	1.14773	0.286932	0.681818	0.511364	0.793379
Artemisia_arbuscula_longiloba	Artemisia_arbuscula_subsp._longiloba	Asteraceae	Artemisia	R4	1	0.25	0	1	0	1	0.105427	0.0163368	1.14773	0.286932	0.681818	0.511364	0.793379
Artemisia_arbuscula_thermopola	Artemisia_arbuscula_subsp._thermopola	Asteraceae	Artemisia	R3	2	0.5	0	1	0	1	0.105427	0.0163368	1.14773	0.286932	0.681818	0.511364	1.48653
Artemisia_arctica	Artemisia_arctica	Asteraceae	Artemisia	R5	0	0	1	0.684535	6	0.636405	0.105427	0.0163368	1.14773	0.286932	0.681818	0.511364	0.100232
Artemisia_arctica_arctica	Artemisia_arctica	Asteraceae	Artemisia	R5	0	0	0	1	0	1	0.105427	0.0163368	1.14773	0.286932	0.681818	0.511364	0.100232
Artemisia_arctica_beringensis	Artemisia_norvegica_subsp._saxatilis	Asteraceae	Artemisia	R3	2	0.5	0	1	0	1	2.61844	0.236952	1.14773	0.286932	0.681818	0.511364	2.67234
Artemisia_arctica_comata	Artemisia_norvegica_subsp._saxatilis	Asteraceae	Artemisia	R3	2	0.5	0	1	0	1	2.61844	0.236952	1.14773	0.286932	0.681818	0.511364	2.67234
Artemisia_australis	Artemisia_australis	Asteraceae	Artemisia	R3	2	0.5	0	1	5	0.665208	0.105427	0.0163368	1.14773	0.286932	0.681818	0.511364	1.48653
Artemisia_biennis	Artemisia_biennis	Asteraceae	Artemisia	R5	0	0	0	1	6	0.636405	0.105427	0.0163368	1.14773	0.286932	0.681818	0.511364	0.100232
Artemisia_biennis_biennis	Artemisia_biennis	Asteraceae	Artemisia	R5	0	0	0	1	0	1	0.105427	0.0163368	1.14773	0.286932	0.681818	0.511364	0.100232
Artemisia_biennis_diffusa	Artemisia_biennis	Asteraceae	Artemisia	R1	4	1	0	1	0	1	0.105427	0.0163368	1.14773	0.286932	0.681818	0.511364	2.87282
Artemisia_bigelovii	Artemisia_bigelovii	Asteraceae	Artemisia	R5	0	0	0	1	1	0.870485	0.105427	0.0163368	1.14773	0.286932	0.681818	0.511364	0.100232
Artemisia_californica	Artemisia_californica	Asteraceae	Artemisia	R4	1	0.25	1	0.684535	16	0.470611	0.105427	0.0163368	1.14773	0.286932	0.681818	0.511364	0.793379
Artemisia_campestris	Artemisia_campestris	Asteraceae	Artemisia	R5	0	0	1	0.684535	28	0.370817	1.40224	0.16074	1.14773	0.286932	0.681818	0.511364	0.876403
Artemisia_campestris_borealis	Artemisia_campestris_var._borealis	Asteraceae	Artemisia	R5	0	0	0	1	5	0.665208	0.105427	0.0163368	1.14773	0.286932	0.681818	0.511364	0.100232
Artemisia_campestris_caudata	Artemisia_campestris	Asteraceae	Artemisia	R5	0	0	3	0.36907	2	0.794723	0.105427	0.0163368	1.14773	0.286932	0.681818	0.511364	0.100232
Artemisia_campestris_petiolata	Artemisia_campestris_var._petiolata	Asteraceae	Artemisia	R1	4	1	0	1	0	1	0.105427	0.0163368	1.14773	0.286932	0.681818	0.511364	2.87282
Artemisia_campestris_scouleriana	Artemisia_campestris_var._pacifica	Asteraceae	Artemisia	R4	1	0.25	0	1	0	1	0.105427	0.0163368	1.14773	0.286932	0.681818	0.511364	0.793379
Artemisia_campestris_wormskioldii	Artemisia_campestris_var._wormskioldii	Asteraceae	Artemisia	R1	4	1	0	1	0	1	0.105427	0.0163368	1.14773	0.286932	0.681818	0.511364	2.87282
Artemisia_cana	Artemisia_cana	Asteraceae	Artemisia	R5	0	0	0	1	9	0.56976	0.105427	0.0163368	1.14773	0.286932	0.681818	0.511364	0.100232
Artemisia_cana_bolanderi	Artemisia_cana_subsp._bolanderi	Asteraceae	Artemisia	R3	2	0.5	0	1	0	1	0.105427	0.0163368	1.14773	0.286932	0.681818	0.511364	1.48653
Artemisia_cana_cana	Artemisia_cana_subsp._cana	Asteraceae	Artemisia	R4	1	0.25	0	1	0	1	0.105427	0.0163368	1.14773	0.286932	0.681818	0.511364	0.793379
Artemisia_cana_viscidula	Artemisia_cana_subsp._viscidula	Asteraceae	Artemisia	R4	1	0.25	0	1	0	1	0.105427	0.0163368	1.14773	0.286932	0.681818	0.511364	0.793379
Artemisia_carruthii	Artemisia_carruthii	Asteraceae	Artemisia	R4	1	0.25	0	1	1	0.870485	0.105427	0.0163368	1.14773	0.286932	0.681818	0.511364	0.793379
Artemisia_douglasiana	Artemisia_douglasiana	Asteraceae	Artemisia	R5	0	0	3	0.36907	14	0.493998	0.105427	0.0163368	1.14773	0.286932	0.681818	0.511364	0.100232
Artemisia_dracunculus	Artemisia_dracunculus	Asteraceae	Artemisia	R5	0	0	3	0.36907	98	0.141397	3.3595	0.271615	1.14773	0.286932	0.681818	0.511364	1.47236
Artemisia_filifolia	Artemisia_filifolia	Asteraceae	Artemisia	R5	0	0	2	0.5	10	0.551951	0.105427	0.0163368	1.14773	0.286932	0.681818	0.511364	0.100232
Artemisia_franserioides	Artemisia_franserioides	Asteraceae	Artemisia	R4	1	0.25	0	1	1	0.870485	0.105427	0.0163368	1.14773	0.286932	0.681818	0.511364	0.793379
Artemisia_frigida	Artemisia_frigida	Asteraceae	Artemisia	R5	0	0	2	0.5	37	0.320313	0.925744	0.119607	1.14773	0.286932	0.681818	0.511364	0.655312
Artemisia_furcata	Artemisia_furcata	Asteraceae	Artemisia	R4	1	0.25	0	1	0	1	0.105427	0.0163368	1.14773	0.286932	0.681818	0.511364	0.793379
Artemisia_globularia	Artemisia_globularia	Asteraceae	Artemisia	R4	1	0.25	0	1	0	1	0.105427	0.0163368	1.14773	0.286932	0.681818	0.511364	0.793379
Artemisia_glomerata	Artemisia_glomerata	Asteraceae	Artemisia	R4	1	0.25	0	1	2	0.794723	0.105427	0.0163368	1.14773	0.286932	0.681818	0.511364	0.793379
Artemisia_glomerata_glomerata	Artemisia_glomerata	Asteraceae	Artemisia	R4	1	0.25	0	1	0	1	0.105427	0.0163368	1.14773	0.286932	0.681818	0.511364	0.793379
Artemisia_kauaiensis	Artemisia_kauaiensis	Asteraceae	Artemisia	R2	3	0.75	0	1	0	1	0.105427	0.0163368	1.14773	0.286932	0.681818	0.511364	2.17967
Artemisia_laciniata	Artemisia_laciniata	Asteraceae	Artemisia	R4	1	0.25	0	1	10	0.551951	0.105427	0.0163368	1.14773	0.286932	0.681818	0.511364	0.793379
Artemisia_lindleyana	Artemisia_ludoviciana_subsp._incompta	Asteraceae	Artemisia	R5	0	0	2	0.5	0	1	0.105427	0.0163368	1.14773	0.286932	0.681818	0.511364	0.100232
Artemisia_longifolia	Artemisia_longifolia	Asteraceae	Artemisia	R5	0	0	0	1	0	1	0.105427	0.0163368	1.14773	0.286932	0.681818	0.511364	0.100232
Artemisia_ludoviciana	Artemisia_ludoviciana	Asteraceae	Artemisia	R5	0	0	4	0.267513	62	0.225851	2.018	0.203194	1.14773	0.286932	0.681818	0.511364	1.1046
Artemisia_ludoviciana_albula	Artemisia_ludoviciana	Asteraceae	Artemisia	R5	0	0	1	0.684535	10	0.551951	0.105427	0.0163368	1.14773	0.286932	0.681818	0.511364	0.100232
Artemisia_ludoviciana_candicans	Artemisia_ludoviciana_subsp._candicans	Asteraceae	Artemisia	R5	0	0	0	1	5	0.665208	0.105427	0.0163368	1.14773	0.286932	0.681818	0.511364	0.100232
Artemisia_ludoviciana_estesii	Artemisia_ludoviciana_subsp._estesii	Asteraceae	Artemisia	R3	2	0.5	0	1	0	1	0.105427	0.0163368	1.14773	0.286932	0.681818	0.511364	1.48653
Artemisia_ludoviciana_incompta	Artemisia_ludoviciana_subsp._incompta	Asteraceae	Artemisia	R4	1	0.25	0	1	0	1	0.105427	0.0163368	1.14773	0.286932	0.681818	0.511364	0.793379
Artemisia_ludoviciana_ludoviciana	Artemisia_ludoviciana_subsp._ludoviciana	Asteraceae	Artemisia	R5	0	0	0	1	0	1	0.105427	0.0163368	1.14773	0.286932	0.681818	0.511364	0.100232
Artemisia_ludoviciana_mexicana	Artemisia_ludoviciana_subsp._mexicana	Asteraceae	Artemisia	R5	0	0	0	1	0	1	0.105427	0.0163368	1.14773	0.286932	0.681818	0.511364	0.100232
Artemisia_ludoviciana_redolens	Artemisia_ludoviciana_subsp._redolens	Asteraceae	Artemisia	R3	2	0.5	0	1	0	1	0.105427	0.0163368	1.14773	0.286932	0.681818	0.511364	1.48653
Artemisia_ludoviciana_sulcata	Artemisia_ludoviciana_subsp._sulcata	Asteraceae	Artemisia	R4	1	0.25	0	1	0	1	0.105427	0.0163368	1.14773	0.286932	0.681818	0.511364	0.793379
Artemisia_mauiensis	Artemisia_mauiensis	Asteraceae	Artemisia	R2	3	0.75	1	0.684535	7	0.611454	0.105427	0.0163368	1.14773	0.286932	0.681818	0.511364	2.17967
Artemisia_michauxiana	Artemisia_michauxiana	Asteraceae	Artemisia	R5	0	0	1	0.684535	2	0.794723	0.105427	0.0163368	1.14773	0.286932	0.681818	0.511364	0.100232
Artemisia_nesiotica	Artemisia_nesiotica	Asteraceae	Artemisia	R3	2	0.5	0	1	4	0.699275	0.105427	0.0163368	1.14773	0.286932	0.681818	0.511364	1.48653
Artemisia_nova	Artemisia_nova	Asteraceae	Artemisia	R5	0	0	2	0.5	4	0.699275	0.105427	0.0163368	1.14773	0.286932	0.681818	0.511364	0.100232
Artemisia_packardiae	Artemisia_packardiae	Asteraceae	Artemisia	R3	2	0.5	1	0.684535	0	1	0.105427	0.0163368	1.14773	0.286932	0.681818	0.511364	1.48653
Artemisia_palmeri	Artemisia_palmeri	Asteraceae	Artemisia	R3	2	0.5	2	0.5	5	0.665208	0.105427	0.0163368	1.14773	0.286932	0.681818	0.511364	1.48653
Artemisia_papposa	Artemisia_papposa	Asteraceae	Artemisia	R4	1	0.25	3	0.36907	1	0.870485	0.105427	0.0163368	1.14773	0.286932	0.681818	0.511364	0.793379
Artemisia_parryi	Artemisia_laciniata_subsp._parryi	Asteraceae	Artemisia	R3	2	0.5	0	1	0	1	0.105427	0.0163368	1.14773	0.286932	0.681818	0.511364	1.48653
Artemisia_pattersonii	Artemisia_pattersonii	Asteraceae	Artemisia	R3	2	0.5	0	1	0	1	0.105427	0.0163368	1.14773	0.286932	0.681818	0.511364	1.48653
Artemisia_pedatifida	Artemisia_pedatifida	Asteraceae	Artemisia	R4	1	0.25	2	0.5	4	0.699275	0.105427	0.0163368	1.14773	0.286932	0.681818	0.511364	0.793379
Artemisia_porteri	Artemisia_porteri	Asteraceae	Artemisia	R2	3	0.75	1	0.684535	0	1	0.105427	0.0163368	1.14773	0.286932	0.681818	0.511364	2.17967
Artemisia_pycnocephala	Artemisia_pycnocephala	Asteraceae	Artemisia	R4	1	0.25	2	0.5	10	0.551951	0.105427	0.0163368	1.14773	0.286932	0.681818	0.511364	0.793379
Artemisia_pygmaea	Artemisia_pygmaea	Asteraceae	Artemisia	R4	1	0.25	0	1	0	1	0.105427	0.0163368	1.14773	0.286932	0.681818	0.511364	0.793379
Artemisia_rigida	Artemisia_rigida	Asteraceae	Artemisia	R5	0	0	2	0.5	1	0.870485	0.105427	0.0163368	1.14773	0.286932	0.681818	0.511364	0.100232
Artemisia_rothrockii	Artemisia_rothrockii	Asteraceae	Artemisia	R4	1	0.25	0	1	1	0.870485	0.105427	0.0163368	1.14773	0.286932	0.681818	0.511364	0.793379
Artemisia_rupestris	Artemisia_rupestris	Asteraceae	Artemisia	R3	2	0.5	0	1	7	0.611454	0.925744	0.119607	1.14773	0.286932	0.681818	0.511364	2.04161
Artemisia_rupestris_woodii	Artemisia_rupestris	Asteraceae	Artemisia	R2	3	0.75	0	1	0	1	0.925744	0.119607	1.14773	0.286932	0.681818	0.511364	2.73475
Artemisia_scopulorum	Artemisia_scopulorum	Asteraceae	Artemisia	R4	1	0.25	0	1	2	0.794723	0.105427	0.0163368	1.14773	0.286932	0.681818	0.511364	0.793379
Artemisia_senjavinensis	Artemisia_senjavinensis	Asteraceae	Artemisia	R3	2	0.5	0	1	1	0.870485	0.105427	0.0163368	1.14773	0.286932	0.681818	0.511364	1.48653
Artemisia_serrata	Artemisia_serrata	Asteraceae	Artemisia	R4	1	0.25	0	1	0	1	0.105427	0.0163368	1.14773	0.286932	0.681818	0.511364	0.793379
Artemisia_stelleriana	Artemisia_stelleriana	Asteraceae	Artemisia	R4	1	0.25	0	1	43	0.29292	0.863267	0.113471	1.14773	0.286932	0.681818	0.511364	1.31548
Artemisia_suksdorfii	Artemisia_suksdorfii	Asteraceae	Artemisia	R4	1	0.25	2	0.5	5	0.665208	0.105427	0.0163368	1.14773	0.286932	0.681818	0.511364	0.793379
Artemisia_tilesii	Artemisia_tilesii	Asteraceae	Artemisia	R5	0	0	1	0.684535	2	0.794723	0.863267	0.113471	1.14773	0.286932	0.681818	0.511364	0.622332
Artemisia_tilesii_elatior	Artemisia_tilesii	Asteraceae	Artemisia	R5	0	0	0	1	0	1	0.863267	0.113471	1.14773	0.286932	0.681818	0.511364	0.622332
Artemisia_tilesii_gormanii	Artemisia_tilesii	Asteraceae	Artemisia	R3	2	0.5	0	1	0	1	0.863267	0.113471	1.14773	0.286932	0.681818	0.511364	2.00863
Artemisia_tilesii_tilesii	Artemisia_tilesii	Asteraceae	Artemisia	R5	0	0	0	1	0	1	0.863267	0.113471	1.14773	0.286932	0.681818	0.511364	0.622331
Artemisia_tilesii_unalaschcensis	Artemisia_tilesii	Asteraceae	Artemisia	R3	2	0.5	0	1	0	1	0.863267	0.113471	1.14773	0.286932	0.681818	0.511364	2.00863
Artemisia_tridentata	Artemisia_tridentata	Asteraceae	Artemisia	R5	0	0	2	0.5	16	0.470611	3.80615	0.289762	1.14773	0.286932	0.681818	0.511364	1.5699
Artemisia_tridentata_parishii	Artemisia_tridentata_subsp._parishii	Asteraceae	Artemisia	R3	2	0.5	0	1	0	1	0.105427	0.0163368	1.14773	0.286932	0.681818	0.511364	1.48653
Artemisia_tridentata_spiciformis	Artemisia_spiciformis	Asteraceae	Artemisia	R3	2	0.5	0	1	0	1	0.105427	0.0163368	1.14773	0.286932	0.681818	0.511364	1.48653
Artemisia_tridentata_tridentata	Artemisia_tridentata_subsp._tridentata	Asteraceae	Artemisia	R4	1	0.25	2	0.5	6	0.636405	0.105427	0.0163368	1.14773	0.286932	0.681818	0.511364	0.793379
Artemisia_tridentata_vaseyana	Artemisia_tridentata_subsp._vaseyana	Asteraceae	Artemisia	R4	1	0.25	3	0.36907	7	0.611454	0.105427	0.0163368	1.14773	0.286932	0.681818	0.511364	0.793379
Artemisia_tridentata_wyomingensis	Artemisia_tridentata_subsp._wyomingensis	Asteraceae	Artemisia	R5	0	0	1	0.684535	2	0.794723	0.105427	0.0163368	1.14773	0.286932	0.681818	0.511364	0.100232
Artemisia_tridentata_xericensis	Artemisia_tridentata_subsp._tridentata	Asteraceae	Artemisia	R2	3	0.75	0	1	0	1	0.105427	0.0163368	1.14773	0.286932	0.681818	0.511364	2.17967
Artemisia_tripartita	Artemisia_tripartita	Asteraceae	Artemisia	R5	0	0	0	1	1	0.870485	0.105427	0.0163368	1.14773	0.286932	0.681818	0.511364	0.100232
Artemisia_tripartita_rupicola	Artemisia_tripartita_subsp._rupicola	Asteraceae	Artemisia	R3	2	0.5	0	1	1	0.870485	0.105427	0.0163368	1.14773	0.286932	0.681818	0.511364	1.48653
Artemisia_tripartita_tripartita	Artemisia_tripartita_subsp._tripartita	Asteraceae	Artemisia	R4	1	0.25	0	1	0	1	0.105427	0.0163368	1.14773	0.286932	0.681818	0.511364	0.793379
Artemisia_vulgaris_kamtschatica	Artemisia_vulgaris_var._vulgaris	Asteraceae	Artemisia	R2	3	0.75	0	1	0	1	0.105427	0.0163368	1.14773	0.286932	0.681818	0.511364	2.17967
Aruncus_dioicus	Aruncus_dioicus	Rosaceae	Aruncus	R5	0	0	2	0.5	129	0.0904964	16.1845	0.526804	0	0	0.5	0.5	2.84401
Aruncus_dioicus_dioicus	Aruncus_dioicus	Rosaceae	Aruncus	R5	0	0	0	1	0	1	16.1845	0.526804	0	0	0.5	0.5	2.84401
Arundinaria_appalachiana	Arundinaria_appalachiana	Poaceae	Arundinaria	R4	1	0.25	0	1	0	1	3.92552	0.294326	0.25	0.0625	1	0.25	2.28758
Arundinaria_gigantea	Arundinaria_gigantea	Poaceae	Arundinaria	R5	0	0	0	1	20	0.431128	3.92552	0.294326	0.25	0.0625	1	0.25	1.59443
Arundinaria_gigantea_gigantea	Arundinaria_gigantea	Poaceae	Arundinaria	R5	0	0	0	1	21	0.422436	3.92552	0.294326	0.25	0.0625	1	0.25	1.59443
Arundinaria_gigantea_tecta	Arundinaria_gigantea_subsp._tecta	Poaceae	Arundinaria	R5	0	0	0	1	2	0.794723	3.92552	0.294326	0.25	0.0625	1	0.25	1.59443
Asarum_canadense	Asarum_canadense	Aristolochiaceae	Asarum	R5	0	0	4	0.267513	98	0.141397	23.9466	0.596149	0.714286	0.178571	0.857143	0.142857	3.21674
Asarum_caudatum	Asarum_caudatum	Aristolochiaceae	Asarum	R5	0	0	0	1	72	0.198323	23.9466	0.596149	0.714286	0.178571	0.857143	0.142857	3.21674
Asarum_caudatum_caudatum	Asarum_caudatum	Aristolochiaceae	Asarum	R5	0	0	0	1	0	1	26.6389	0.615217	0.714286	0.178571	0.857143	0.142857	3.31923
Asarum_caudatum_viridiflorum	Asarum_caudatum_var._viridiflorum	Aristolochiaceae	Asarum	R3	2	0.5	0	1	1	0.870485	26.6389	0.615217	0.714286	0.178571	0.857143	0.142857	4.70552
Asarum_hartwegii	Asarum_hartwegii	Aristolochiaceae	Asarum	R5	0	0	0	1	13	0.50689	26.6389	0.615217	0.714286	0.178571	0.857143	0.142857	3.31923
Asarum_lemmonii	Asarum_lemmonii	Aristolochiaceae	Asarum	R4	1	0.25	0	1	9	0.56976	26.6389	0.615217	0.714286	0.178571	0.857143	0.142857	4.01237
Asarum_marmoratum	Asarum_marmoratum	Aristolochiaceae	Asarum	R3	2	0.5	0	1	1	0.870485	26.6389	0.615217	0.714286	0.178571	0.857143	0.142857	4.70552
Asimina_angustifolia	Asimina_angustifolia	Annonaceae	Asimina	R4	1	0.25	0	1	0	1	14.8237	0.511457	1.25	0.3125	0.625	0.375	3.45466
Asimina_incana	Asimina_incana	Annonaceae	Asimina	R4	1	0.25	0	1	1	0.870485	14.8237	0.511457	1.25	0.3125	0.625	0.375	3.45466
Asimina_obovata	Asimina_obovata	Annonaceae	Asimina	R3	2	0.5	0	1	1	0.870485	15.5687	0.520016	1.25	0.3125	0.625	0.375	4.19381
Asimina_parviflora	Asimina_parviflora	Annonaceae	Asimina	R5	0	0	3	0.36907	10	0.551951	15.5687	0.520016	1.25	0.3125	0.625	0.375	2.80752
Asimina_pygmea	Asimina_pygmea	Annonaceae	Asimina	R4	1	0.25	0	1	0	1	14.8237	0.511457	1.25	0.3125	0.625	0.375	3.45466
Asimina_reticulata	Asimina_reticulata	Annonaceae	Asimina	R4	1	0.25	0	1	0	1	14.8237	0.511457	1.25	0.3125	0.625	0.375	3.45466
Asimina_tetramera	Asimina_tetramera	Annonaceae	Asimina	R1	4	1	4	0.267513	1	0.870485	13.7483	0.498361	1.25	0.3125	0.625	0.375	5.46371
Asimina_triloba	Asimina_triloba	Annonaceae	Asimina	R5	0	0	4	0.267513	141	0.0739988	14.8237	0.511457	1.25	0.3125	0.625	0.375	2.76151
Aspicarpa_hirtella	Gaudichaudia_hirtella	Malpighiaceae	Aspicarpa	R4	1	0.25	0	1	1	0.870485	21.5413	0.577287	1	0.25	1	0.666667	3.8085
Aspicarpa_hyssopifolia	Aspicarpa_hyssopifolia	Malpighiaceae	Aspicarpa	R4	1	0.25	0	1	0	1	21.9347	0.580506	1	0.25	1	0.666667	3.8258
Aspicarpa_longipes	Aspicarpa_longipes	Malpighiaceae	Aspicarpa	R4	1	0.25	0	1	0	1	21.9347	0.580506	1	0.25	1	0.666667	3.8258
Astelia_argyrocoma	Astelia_argyrocoma	Liliaceae	Astelia	R2	3	0.75	1	0.684535	1	0.870485	33.7604	0.657869	3	0.75	0.333333	0	5.62792
Astelia_menziesiana	Astelia_menziesiana	Liliaceae	Astelia	R3	2	0.5	2	0.5	4	0.699275	33.7604	0.657869	3	0.75	0.333333	0	4.93477
Astelia_waialealae	Astelia_waialealae	Liliaceae	Astelia	R1	4	1	0	1	1	0.870485	33.7604	0.657869	3	0.75	0.333333	0	6.32107
Aster_alpinus	Aster_alpinus	Asteraceae	Aster	R5	0	0	1	0.684535	82	0.174335	7.6908	0.399969	0	0	0.5	0	2.16226
Aster_alpinus_vierhapperi	Aster_alpinus_subsp._vierhapperi	Asteraceae	Aster	R5	0	0	0	1	1	0.870485	15.6	0.520367	0	0	0.5	0	2.80941
Astilbe_biternata	Astilbe_biternata	Saxifragaceae	Astilbe	R4	1	0.25	0	1	32	0.346674	26.4914	0.614221	1	0.25	1	0	4.00702
Astranthium_integrifolium	Astranthium_integrifolium	Asteraceae	Astranthium	R5	0	0	0	1	0	1	0.170384	0.02696	0.333333	0.0833333	1	1	0.157332
Astranthium_integrifolium_ciliatum	Astranthium_ciliatum	Asteraceae	Astranthium	R5	0	0	0	1	0	1	0.170384	0.02696	0.333333	0.0833333	1	1	0.157332
Astranthium_robustum	Astranthium_robustum	Asteraceae	Astranthium	R4	1	0.25	0	1	0	1	0.170384	0.02696	0.333333	0.0833333	1	1	0.850479
Astrophytum_asterias	Astrophytum_asterias	Cactaceae	Astrophytum	R1	4	1	2	0.5	46	0.280596	5.73205	0.352456	4	1	0	0	4.67947
Asyneuma_prenanthoides	Campanula_prenanthoides	Campanulaceae	Asyneuma	R4	1	0.25	0	1	0	1	3.7808	0.288778	1	0.25	1	1	2.25775
Atamisquea_emarginata	Atamisquea_emarginata	Capparaceae	Atamisquea	R4	1	0.25	0	1	0	1	34.7597	0.663141	1	0.25	1	1	4.26997
Athysanus_pusillus	Athysanus_pusillus	Brassicaceae	Athysanus	R4	1	0.25	0	1	0	1	1.54577	0.171536	1	0.25	1	1	1.62758
Atrichoseris_platyphylla	Atrichoseris_platyphylla	Asteraceae	Atrichoseris	R5	0	0	2	0.5	1	0.870485	0.377339	0.0572522	0	0	0	0	0.320153
Aureolaria_flava	Aureolaria_flava	Scrophulariaceae	Aureolaria	R5	0	0	0	1	4	0.699275	1.33568	0.155513	0.941176	0.235294	0.705882	0.529412	0.848305
Aureolaria_flava_flava	Aureolaria_flava	Scrophulariaceae	Aureolaria	R5	0	0	0	1	1	0.870485	1.33568	0.155513	0.941176	0.235294	0.705882	0.529412	0.848305
Aureolaria_flava_macrantha	Aureolaria_flava_var._macrantha	Scrophulariaceae	Aureolaria	R4	1	0.25	0	1	0	1	1.33568	0.155513	0.941176	0.235294	0.705882	0.529412	1.54145
Aureolaria_grandiflora	Aureolaria_grandiflora	Scrophulariaceae	Aureolaria	R4	1	0.25	2	0.5	1	0.870485	1.33568	0.155513	0.941176	0.235294	0.705882	0.529412	1.54145
Aureolaria_grandiflora_cinerea	Aureolaria_grandiflora_var._cinerea	Scrophulariaceae	Aureolaria	R4	1	0.25	0	1	0	1	1.33568	0.155513	0.941176	0.235294	0.705882	0.529412	1.54145
Aureolaria_grandiflora_grandiflora	Aureolaria_grandiflora	Scrophulariaceae	Aureolaria	R1	4	1	1	0.684535	0	1	1.33568	0.155513	0.941176	0.235294	0.705882	0.529412	3.62089
Aureolaria_grandiflora_pulchra	Aureolaria_grandiflora_var._pulchra	Scrophulariaceae	Aureolaria	R4	1	0.25	1	0.684535	2	0.794723	1.33568	0.155513	0.941176	0.235294	0.705882	0.529412	1.54145
Aureolaria_grandiflora_serrata	Aureolaria_grandiflora_var._serrata	Scrophulariaceae	Aureolaria	R4	1	0.25	0	1	0	1	1.33568	0.155513	0.941176	0.235294	0.705882	0.529412	1.54145
Aureolaria_laevigata	Aureolaria_laevigata	Scrophulariaceae	Aureolaria	R5	0	0	1	0.684535	1	0.870485	1.33568	0.155513	0.941176	0.235294	0.705882	0.529412	0.848305
Aureolaria_patula	Aureolaria_patula	Scrophulariaceae	Aureolaria	R3	2	0.5	0	1	0	1	1.33568	0.155513	0.941176	0.235294	0.705882	0.529412	2.2346
Aureolaria_pectinata	Aureolaria_pectinata	Scrophulariaceae	Aureolaria	R5	0	0	3	0.36907	0	1	1.33568	0.155513	0.941176	0.235294	0.705882	0.529412	0.848305
Aureolaria_pedicularia	Aureolaria_pedicularia	Scrophulariaceae	Aureolaria	R5	0	0	0	1	3	0.74097	1.33568	0.155513	0.941176	0.235294	0.705882	0.529412	0.848305
Aureolaria_pedicularia_ambigens	Aureolaria_pedicularia_var._ambigens	Scrophulariaceae	Aureolaria	R3	2	0.5	0	1	0	1	1.33568	0.155513	0.941176	0.235294	0.705882	0.529412	2.2346
Aureolaria_pedicularia_austromontana	Aureolaria_pedicularia_var._austromontana	Scrophulariaceae	Aureolaria	R4	1	0.25	0	1	0	1	1.33568	0.155513	0.941176	0.235294	0.705882	0.529412	1.54145
Aureolaria_pedicularia_intercedens	Aureolaria_pedicularia_var._intercedens	Scrophulariaceae	Aureolaria	R4	1	0.25	0	1	0	1	1.33568	0.155513	0.941176	0.235294	0.705882	0.529412	1.54145
Aureolaria_pedicularia_pedicularia	Aureolaria_pedicularia	Scrophulariaceae	Aureolaria	R4	1	0.25	0	1	1	0.870485	1.33568	0.155513	0.941176	0.235294	0.705882	0.529412	1.54145
Aureolaria_virginica	Aureolaria_virginica	Scrophulariaceae	Aureolaria	R5	0	0	0	1	4	0.699275	1.33568	0.155513	0.941176	0.235294	0.705882	0.529412	0.848305
Avicennia_germinans	Avicennia_germinans	Verbenaceae	Avicennia	R5	0	0	1	0.684535	16	0.470611	18.4135	0.549495	0	0	0	0	2.96597
Axonopus_compressus	Axonopus_compressus	Poaceae	Axonopus	R5	0	0	0	1	5	0.665208	0.642722	0.0900337	0	0	0.666667	0.333333	0.496354
Axonopus_fissifolius	Axonopus_fissifolius	Poaceae	Axonopus	R5	0	0	1	0.684535	1	0.870485	0.642722	0.0900337	0	0	0.666667	0.333333	0.496354
Axonopus_furcatus	Axonopus_furcatus	Poaceae	Axonopus	R5	0	0	0	1	0	1	0.642722	0.0900337	0	0	0.666667	0.333333	0.496354
Baccharis_angustifolia	Baccharis_angustifolia	Asteraceae	Baccharis	R4	1	0.25	0	1	2	0.794723	0.8056	0.107622	1	0.25	0.458333	0.25	1.28404
Baccharis_bigelovii	Baccharis_bigelovii	Asteraceae	Baccharis	R4	1	0.25	3	0.36907	0	1	0.8056	0.107622	1	0.25	0.458333	0.25	1.28404
Baccharis_brachyphylla	Baccharis_brachyphylla	Asteraceae	Baccharis	R4	1	0.25	0	1	3	0.74097	0.8056	0.107622	1	0.25	0.458333	0.25	1.28404
Baccharis_dioica	Baccharis_dioica	Asteraceae	Baccharis	R4	1	0.25	0	1	1	0.870485	0.8056	0.107622	1	0.25	0.458333	0.25	1.28404
Baccharis_douglasii	Baccharis_glutinosa	Asteraceae	Baccharis	R5	0	0	2	0.5	1	0.870485	0.8056	0.107622	1	0.25	0.458333	0.25	0.590893
Baccharis_emoryi	Baccharis_salicina	Asteraceae	Baccharis	R5	0	0	1	0.684535	1	0.870485	0.8056	0.107622	1	0.25	0.458333	0.25	0.590893
Baccharis_glomeruliflora	Baccharis_glomeruliflora	Asteraceae	Baccharis	R4	1	0.25	0	1	1	0.870485	0.8056	0.107622	1	0.25	0.458333	0.25	1.28404
Baccharis_halimifolia	Baccharis_halimifolia	Asteraceae	Baccharis	R5	0	0	2	0.5	62	0.225851	1.83843	0.191781	1	0.25	0.458333	0.25	1.04325
Baccharis_havardii	Baccharis_havardii	Asteraceae	Baccharis	R4	1	0.25	0	1	0	1	0.8056	0.107622	1	0.25	0.458333	0.25	1.28404
Baccharis_malibuensis	Baccharis_malibuensis	Asteraceae	Baccharis	R1	4	1	1	0.684535	2	0.794723	0.8056	0.107622	1	0.25	0.458333	0.25	3.36348
Baccharis_neglecta	Baccharis_neglecta	Asteraceae	Baccharis	R5	0	0	3	0.36907	1	0.870485	0.8056	0.107622	1	0.25	0.458333	0.25	0.590893
Baccharis_pilularis	Baccharis_pilularis	Asteraceae	Baccharis	R5	0	0	2	0.5	21	0.422436	0.8056	0.107622	1	0.25	0.458333	0.25	0.590893
Baccharis_plummerae	Baccharis_plummerae	Asteraceae	Baccharis	R3	2	0.5	1	0.684535	2	0.794723	0.8056	0.107622	1	0.25	0.458333	0.25	1.97719
Baccharis_plummerae_glabrata	Baccharis_plummerae_subsp._glabrata	Asteraceae	Baccharis	R1	4	1	0	1	1	0.870485	0.8056	0.107622	1	0.25	0.458333	0.25	3.36348
Baccharis_plummerae_plummerae	Baccharis_plummerae_subsp._plummerae	Asteraceae	Baccharis	R3	2	0.5	0	1	0	1	0.8056	0.107622	1	0.25	0.458333	0.25	1.97719
Baccharis_pteronioides	Baccharis_pteronioides	Asteraceae	Baccharis	R5	0	0	3	0.36907	1	0.870485	0.8056	0.107622	1	0.25	0.458333	0.25	0.590893
Baccharis_salicifolia	Baccharis_salicifolia	Asteraceae	Baccharis	R5	0	0	4	0.267513	12	0.520737	0.8056	0.107622	1	0.25	0.458333	0.25	0.590893
Baccharis_salicina	Baccharis_salicina	Asteraceae	Baccharis	R5	0	0	2	0.5	5	0.665208	0.8056	0.107622	1	0.25	0.458333	0.25	0.590893
Baccharis_sarothroides	Baccharis_sarothroides	Asteraceae	Baccharis	R5	0	0	2	0.5	8	0.589446	0.8056	0.107622	1	0.25	0.458333	0.25	0.590893
Baccharis_sergiloides	Baccharis_sergiloides	Asteraceae	Baccharis	R5	0	0	1	0.684535	1	0.870485	0.8056	0.107622	1	0.25	0.458333	0.25	0.590893
Baccharis_texana	Baccharis_texana	Asteraceae	Baccharis	R5	0	0	0	1	0	1	0.8056	0.107622	1	0.25	0.458333	0.25	0.590893
Baccharis_thesioides	Baccharis_thesioides	Asteraceae	Baccharis	R4	1	0.25	0	1	0	1	0.8056	0.107622	1	0.25	0.458333	0.25	1.28404
Baccharis_vanessae	Baccharis_vanessae	Asteraceae	Baccharis	R1	4	1	0	1	5	0.665208	0.8056	0.107622	1	0.25	0.458333	0.25	3.36348
Baccharis_wrightii	Baccharis_wrightii	Asteraceae	Baccharis	R4	1	0.25	0	1	0	1	0.8056	0.107622	1	0.25	0.458333	0.25	1.28404
Bacopa_caroliniana	Bacopa_caroliniana	Scrophulariaceae	Bacopa	R4	1	0.25	0	1	25	0.391221	10.0522	0.444688	0.8	0.2	0.6	0.4	3.09578
Bacopa_eisenii	Bacopa_eisenii	Scrophulariaceae	Bacopa	R3	2	0.5	0	1	0	1	10.0522	0.444688	0.8	0.2	0.6	0.4	3.78893
Bacopa_innominata	Bacopa_innominata	Scrophulariaceae	Bacopa	R4	1	0.25	0	1	0	1	10.0522	0.444688	0.8	0.2	0.6	0.4	3.09578
Bacopa_monnieri	Bacopa_monnieri	Scrophulariaceae	Bacopa	R5	0	0	3	0.36907	40	0.306115	13.3538	0.493318	0.8	0.2	0.6	0.4	2.66402
Bacopa_rotundifolia	Bacopa_rotundifolia	Scrophulariaceae	Bacopa	R5	0	0	3	0.36907	3	0.74097	10.0522	0.444688	0.8	0.2	0.6	0.4	2.40263
Bahia_absinthifolia	Bahia_absinthifolia	Asteraceae	Bahia	R5	0	0	2	0.5	6	0.636405	0.791904	0.106206	0.428571	0.107143	0.285714	0.285714	0.583279
Bahia_absinthifolia_absinthifolia	Bahia_absinthifolia	Asteraceae	Bahia	R4	1	0.25	1	0.684535	1	0.870485	0.791904	0.106206	0.428571	0.107143	0.285714	0.285714	1.27643
Bahia_absinthifolia_dealbata	Bahia_absinthifolia	Asteraceae	Bahia	R5	0	0	3	0.36907	1	0.870485	0.791904	0.106206	0.428571	0.107143	0.285714	0.285714	0.583279
Bahia_bigelovii	Bahia_bigelovii	Asteraceae	Bahia	R4	1	0.25	0	1	0	1	0.791904	0.106206	0.428571	0.107143	0.285714	0.285714	1.27643
Bahia_biternata	Bahia_biternata	Asteraceae	Bahia	R5	0	0	0	1	0	1	0.791904	0.106206	0.428571	0.107143	0.285714	0.285714	0.583279
Bahia_dissecta	Bahia_dissecta	Asteraceae	Bahia	R5	0	0	2	0.5	2	0.794723	0.791904	0.106206	0.428571	0.107143	0.285714	0.285714	0.583279
Bahia_pedata	Bahia_pedata	Asteraceae	Bahia	R4	1	0.25	3	0.36907	2	0.794723	0.791904	0.106206	0.428571	0.107143	0.285714	0.285714	1.27643
Baileya_multiradiata	Baileya_multiradiata	Asteraceae	Baileya	R5	0	0	4	0.267513	11	0.535693	1.14273	0.139471	0	0	0	0.333333	0.76208
Baileya_pauciradiata	Baileya_pauciradiata	Asteraceae	Baileya	R5	0	0	1	0.684535	0	1	1.14273	0.139471	0	0	0	0.333333	0.76208
Baileya_pleniradiata	Baileya_pleniradiata	Asteraceae	Baileya	R5	0	0	3	0.36907	1	0.870485	1.14273	0.139471	0	0	0	0.333333	0.76208
Balduina_angustifolia	Balduina_angustifolia	Asteraceae	Balduina	R5	0	0	0	1	0	1	5.09545	0.333975	1.33333	0.333333	1	0.333333	1.80754
Balduina_atropurpurea	Balduina_atropurpurea	Asteraceae	Balduina	R2	3	0.75	0	1	3	0.74097	5.09545	0.333975	1.33333	0.333333	1	0.333333	3.88698
Balduina_uniflora	Balduina_uniflora	Asteraceae	Balduina	R4	1	0.25	0	1	2	0.794723	5.09545	0.333975	1.33333	0.333333	1	0.333333	2.50069
Balsamorhiza_careyana	Balsamorhiza_careyana	Asteraceae	Balsamorhiza	R4	1	0.25	0	1	0	1	0.681889	0.0944175	1.27778	0.319444	0.555556	0.666667	1.21306
Balsamorhiza_careyana_intermedia	Balsamorhiza_careyana	Asteraceae	Balsamorhiza	R3	2	0.5	0	1	0	1	0.681889	0.0944175	1.27778	0.319444	0.555556	0.666667	1.90621
Balsamorhiza_deltoidea	Balsamorhiza_deltoidea	Asteraceae	Balsamorhiza	R5	0	0	2	0.5	5	0.665208	0.681889	0.0944175	1.27778	0.319444	0.555556	0.666667	0.519917
Balsamorhiza_hookeri	Balsamorhiza_hookeri	Asteraceae	Balsamorhiza	R5	0	0	2	0.5	5	0.665208	0.681889	0.0944175	1.27778	0.319444	0.555556	0.666667	0.519917
Balsamorhiza_hookeri_hirsuta	Balsamorhiza_hookeri	Asteraceae	Balsamorhiza	R3	2	0.5	2	0.5	0	1	0.681889	0.0944175	1.27778	0.319444	0.555556	0.666667	1.90621
Balsamorhiza_hookeri_hispidula	Balsamorhiza_hispidula	Asteraceae	Balsamorhiza	R4	1	0.25	0	1	1	0.870485	0.681889	0.0944175	1.27778	0.319444	0.555556	0.666667	1.21306
Balsamorhiza_hookeri_idahoensis	Balsamorhiza_hookeri_var._idahoensis	Asteraceae	Balsamorhiza	R3	2	0.5	0	1	0	1	0.681889	0.0944175	1.27778	0.319444	0.555556	0.666667	1.90621
Balsamorhiza_hookeri_lagocephala	Balsamorhiza_hookeri	Asteraceae	Balsamorhiza	R3	2	0.5	0	1	0	1	0.681889	0.0944175	1.27778	0.319444	0.555556	0.666667	1.90621
Balsamorhiza_hookeri_neglecta	Balsamorhiza_hookeri	Asteraceae	Balsamorhiza	R4	1	0.25	0	1	0	1	0.681889	0.0944175	1.27778	0.319444	0.555556	0.666667	1.21306
Balsamorhiza_incana	Balsamorhiza_incana	Asteraceae	Balsamorhiza	R4	1	0.25	0	1	0	1	0.681889	0.0944175	1.27778	0.319444	0.555556	0.666667	1.21306
Balsamorhiza_macrolepis	Balsamorhiza_macrolepis	Asteraceae	Balsamorhiza	R3	2	0.5	0	1	0	1	0.681889	0.0944175	1.27778	0.319444	0.555556	0.666667	1.90621
Balsamorhiza_macrolepis_macrolepis	Balsamorhiza_macrolepis	Asteraceae	Balsamorhiza	R2	3	0.75	0	1	0	1	0.681889	0.0944175	1.27778	0.319444	0.555556	0.666667	2.59936
Balsamorhiza_macrolepis_platylepis	Balsamorhiza_hookeri	Asteraceae	Balsamorhiza	R3	2	0.5	0	1	0	1	0.681889	0.0944175	1.27778	0.319444	0.555556	0.666667	1.90621
Balsamorhiza_macrophylla	Balsamorhiza_macrophylla	Asteraceae	Balsamorhiza	R4	1	0.25	2	0.5	2	0.794723	0.681889	0.0944175	1.27778	0.319444	0.555556	0.666667	1.21306
Balsamorhiza_rosea	Balsamorhiza_rosea	Asteraceae	Balsamorhiza	R4	1	0.25	1	0.684535	0	1	1.34616	0.156345	1.27778	0.319444	0.555556	0.666667	1.54593
Balsamorhiza_sagittata	Balsamorhiza_sagittata	Asteraceae	Balsamorhiza	R4	1	0.25	2	0.5	10	0.551951	0.681889	0.0944175	1.27778	0.319444	0.555556	0.666667	1.21306
Balsamorhiza_sericea	Balsamorhiza_sericea	Asteraceae	Balsamorhiza	R4	1	0.25	1	0.684535	0	1	0.681889	0.0944175	1.27778	0.319444	0.555556	0.666667	1.21306
Balsamorhiza_serrata	Balsamorhiza_serrata	Asteraceae	Balsamorhiza	R5	0	0	2	0.5	2	0.794723	1.34616	0.156345	1.27778	0.319444	0.555556	0.666667	0.852778
Banisteriopsis_lucida	Diplopterys_lucida	Malpighiaceae	Banisteriopsis	R5	0	0	0	1	0	1	27.3751	0.620107	0	0	1	1	3.34551
Barbarea_orthoceras	Barbarea_orthoceras	Brassicaceae	Barbarea	R5	0	0	1	0.684535	1	0.870485	7.89215	0.404231	0	0	0	0	2.18517
Barkleyanthus_salicifolius	Barkleyanthus_salicifolius	Asteraceae	Barkleyanthus	R4	1	0.25	2	0.5	6	0.636405	1.82959	0.191201	1	0.25	0	0	1.73328
Bartlettia_scaposa	Bartlettia_scaposa	Asteraceae	Bartlettia	R4	1	0.25	0	1	0	1	0.377339	0.0572522	1	0.25	1	1	1.0133
Bartonia_paniculata	Bartonia_paniculata	Gentianaceae	Bartonia	R5	0	0	0	1	1	0.870485	1.78084	0.187968	0.666667	0.166667	0.666667	0.5	1.02275
Bartonia_paniculata_iodandra	Bartonia_paniculata_subsp._iodandra	Gentianaceae	Bartonia	R4	1	0.25	1	0.684535	0	1	1.78084	0.187968	0.666667	0.166667	0.666667	0.5	1.7159
Bartonia_paniculata_paniculata	Bartonia_paniculata	Gentianaceae	Bartonia	R5	0	0	0	1	1	0.870485	1.78084	0.187968	0.666667	0.166667	0.666667	0.5	1.02275
Bartonia_texana	Bartonia_paniculata_subsp._texana	Gentianaceae	Bartonia	R2	3	0.75	1	0.684535	0	1	1.78084	0.187968	0.666667	0.166667	0.666667	0.5	3.1022
Bartonia_verna	Bartonia_verna	Gentianaceae	Bartonia	R5	0	0	0	1	0	1	1.78084	0.187968	0.666667	0.166667	0.666667	0.5	1.02275
Bartonia_virginica	Bartonia_virginica	Gentianaceae	Bartonia	R5	0	0	0	1	2	0.794723	1.78084	0.187968	0.666667	0.166667	0.666667	0.5	1.02275
Bartsia_alpina	Bartsia_alpina	Scrophulariaceae	Bartsia	R5	0	0	1	0.684535	13	0.50689	17.8524	0.544039	0	0	0	0	2.93664
Basiphyllaea_corallicola	Basiphyllaea_corallicola	Orchidaceae	Basiphyllaea	R2	3	0.75	1	0.684535	0	1	9.55955	0.436205	3	0.75	0	1	4.43647
Bastardia_viscosa	Bastardia_viscosa	Malvaceae	Bastardia	R5	0	0	2	0.5	0	1	2.23383	0.216045	0	0	0	1	1.17367
Batesimalva_violacea	Batesimalva_violacea	Malvaceae	Batesimalva	R1	4	1	1	0.684535	0	1	2.95667	0.253577	4	1	0	1	4.14799
Batis_maritima	Batis_maritima	Bataceae	Batis	R4	1	0.25	3	0.36907	1	0.870485	48.8421	0.724916	1	0.25	0	0	4.60201
Bebbia_juncea	Bebbia_juncea	Asteraceae	Bebbia	R5	0	0	4	0.267513	2	0.794723	0.625078	0.0880247	0	0	0	0	0.485556
Bebbia_juncea_aspera	Bebbia_juncea_var._aspera	Asteraceae	Bebbia	R5	0	0	1	0.684535	2	0.794723	0.625078	0.0880247	0	0	0	0	0.485556
Beckmannia_syzigachne	Beckmannia_syzigachne	Poaceae	Beckmannia	R5	0	0	3	0.36907	12	0.520737	0.979184	0.1247	0	0	0	0	0.682684
Befaria_racemosa	Befaria_racemosa	Ericaceae	Befaria	R3	2	0.5	0	1	2	0.794723	44.5785	0.708279	2	0.5	1	0	5.20573
Benitoa_occidentalis	Benitoa_occidentalis	Asteraceae	Benitoa	R3	2	0.5	0	1	0	1	0.377339	0.0572522	2	0.5	1	1	1.70645
Bensoniella_oregana	Bensoniella_oregona	Saxifragaceae	Bensoniella	R3	2	0.5	1	0.684535	10	0.551951	7.03513	0.385376	2	0.5	0	0	3.47012
Berberis_canadensis	Berberis_canadensis	Berberidaceae	Berberis	R3	2	0.5	0	1	34	0.33568	21.3131	0.575394	1.75	0.4375	0.75	0	4.49147
Berberis_fendleri	Berberis_fendleri	Berberidaceae	Berberis	R5	0	0	1	0.684535	7	0.611454	21.3131	0.575394	1.75	0.4375	0.75	0	3.10518
Berberis_harrisoniana	Berberis_harrisoniana	Berberidaceae	Berberis	R1	4	1	0	1	3	0.74097	21.3131	0.575394	1.75	0.4375	0.75	0	5.87776
Berberis_wilcoxii	Berberis_wilcoxii	Berberidaceae	Berberis	R4	1	0.25	0	1	1	0.870485	21.3131	0.575394	1.75	0.4375	0.75	0	3.79832
Berchemia_scandens	Berchemia_scandens	Rhamnaceae	Berchemia	R5	0	0	3	0.36907	26	0.38417	12.1705	0.477311	0	0	0	0	2.57798
Bergerocactus_emoryi	Bergerocactus_emoryi	Cactaceae	Bergerocactus	R2	3	0.75	2	0.5	19	0.440244	0.180316	0.0285322	3	0.75	0	0	2.24522
Bergia_texana	Bergia_texana	Elatinaceae	Bergia	R5	0	0	3	0.36907	0	1	68.0165	0.785471	0	0	0	1	4.23435
Berlandiera_betonicifolia	Berlandiera_betonicifolia	Asteraceae	Berlandiera	R4	1	0.25	1	0.684535	1	0.870485	0.377339	0.0572522	1	0.25	0.25	0.5	1.0133
Berlandiera_lyrata	Berlandiera_lyrata	Asteraceae	Berlandiera	R5	0	0	1	0.684535	25	0.391221	0.377339	0.0572522	1	0.25	0.25	0.5	0.320153
Berlandiera_pumila	Berlandiera_pumila	Asteraceae	Berlandiera	R4	1	0.25	2	0.5	0	1	0.377339	0.0572522	1	0.25	0.25	0.5	1.0133
Berlandiera_subacaulis	Berlandiera_subacaulis	Asteraceae	Berlandiera	R3	2	0.5	0	1	0	1	0.377339	0.0572522	1	0.25	0.25	0.5	1.70645
Bernardia_incana	Bernardia_myricifolia	Euphorbiaceae	Bernardia	R4	1	0.25	0	1	1	0.870485	13.6474	0.497085	0.666667	0.166667	0.666667	0.333333	3.37741
Bernardia_myricifolia	Bernardia_myricifolia	Euphorbiaceae	Bernardia	R5	0	0	2	0.5	4	0.699275	13.6474	0.497085	0.666667	0.166667	0.666667	0.333333	2.68427
Bernardia_obovata	Bernardia_obovata	Euphorbiaceae	Bernardia	R4	1	0.25	0	1	0	1	13.6474	0.497085	0.666667	0.166667	0.666667	0.333333	3.37741
Berula_erecta	Berula_erecta	Apiaceae	Berula	R4	1	0.25	1	0.684535	22	0.41413	8.05032	0.407511	1	0.25	0	0	2.89595
Besseya_alpina	Veronica_besseya	Scrophulariaceae	Besseya	R4	1	0.25	0	1	2	0.794723	3.22692	0.265869	1.28571	0.321429	0.857143	0.285714	2.13462
Besseya_arizonica	Besseya_arizonica	Scrophulariaceae	Besseya	R4	1	0.25	0	1	0	1	4.03961	0.298586	1.28571	0.321429	0.857143	0.285714	2.31048
Besseya_bullii	Veronica_bullii	Scrophulariaceae	Besseya	R3	2	0.5	1	0.684535	6	0.636405	3.22692	0.265869	1.28571	0.321429	0.857143	0.285714	2.82777
Besseya_oblongifolia	Veronica_oblongifolia	Scrophulariaceae	Besseya	R2	3	0.75	0	1	0	1	3.22692	0.265869	1.28571	0.321429	0.857143	0.285714	3.52091
Besseya_ritteriana	Veronica_ritteriana	Scrophulariaceae	Besseya	R3	2	0.5	0	1	2	0.794723	3.22692	0.265869	1.28571	0.321429	0.857143	0.285714	2.82777
Besseya_rubra	Veronica_rubra	Scrophulariaceae	Besseya	R5	0	0	0	1	2	0.794723	3.22692	0.265869	1.28571	0.321429	0.857143	0.285714	1.44147
Besseya_wyomingensis	Veronica_wyomingensis	Scrophulariaceae	Besseya	R5	0	0	0	1	1	0.870485	3.22692	0.265869	1.28571	0.321429	0.857143	0.285714	1.44147
Betula_alleghaniensis	Betula_alleghaniensis	Betulaceae	Betula	R5	0	0	4	0.267513	132	0.0862334	11.5967	0.469024	0.636364	0.159091	0.272727	0.227273	2.53344
Betula_alleghaniensis_alleghaniensis	Betula_alleghaniensis_var._alleghaniensis	Betulaceae	Betula	R5	0	0	0	1	0	1	7.44402	0.39461	0.636364	0.159091	0.272727	0.227273	2.13346
Betula_alleghaniensis_macrolepis	Betula_alleghaniensis	Betulaceae	Betula	R4	1	0.25	0	1	0	1	7.44402	0.39461	0.636364	0.159091	0.272727	0.227273	2.82661
Betula_borealis	Betula_x_dutillyi	Betulaceae	Betula	R4	1	0.25	0	1	0	1	7.44402	0.39461	0.636364	0.159091	0.272727	0.227273	2.82661
Betula_lenta	Betula_lenta	Betulaceae	Betula	R5	0	0	4	0.267513	124	0.0978248	11.5967	0.469024	0.636364	0.159091	0.272727	0.227273	2.53344
Betula_minor	Betula_minor	Betulaceae	Betula	R4	1	0.25	1	0.684535	5	0.665208	7.44402	0.39461	0.636364	0.159091	0.272727	0.227273	2.82661
Betula_murrayana	Betula_murrayana	Betulaceae	Betula	R1	4	1	1	0.684535	2	0.794723	7.44402	0.39461	0.636364	0.159091	0.272727	0.227273	4.90605
Betula_nana	Betula_nana	Betulaceae	Betula	R5	0	0	3	0.36907	91	0.155099	6.12605	0.363038	0.636364	0.159091	0.272727	0.227273	1.96376
Betula_neoalaskana	Betula_neoalaskana	Betulaceae	Betula	R4	1	0.25	0	1	13	0.50689	5.1118	0.334473	0.636364	0.159091	0.272727	0.227273	2.50337
Betula_nigra	Betula_nigra	Betulaceae	Betula	R5	0	0	2	0.5	146	0.0675327	15.1482	0.515233	0.636364	0.159091	0.272727	0.227273	2.78181
Betula_occidentalis	Betula_occidentalis	Betulaceae	Betula	R5	0	0	5	0.184535	55	0.247859	5.1118	0.334473	0.636364	0.159091	0.272727	0.227273	1.81022
Betula_papyrifera	Betula_papyrifera	Betulaceae	Betula	R5	0	0	3	0.36907	142	0.0726876	4.15469	0.302787	0.636364	0.159091	0.272727	0.227273	1.63991
Betula_papyrifera_commutata	Betula_papyrifera	Betulaceae	Betula	R5	0	0	1	0.684535	17	0.459931	7.44402	0.39461	0.636364	0.159091	0.272727	0.227273	2.13346
Betula_papyrifera_cordifolia	Betula_papyrifera_var._cordifolia	Betulaceae	Betula	R5	0	0	2	0.5	21	0.422436	7.44402	0.39461	0.636364	0.159091	0.272727	0.227273	2.13346
Betula_papyrifera_kenaica	Betula_kenaica	Betulaceae	Betula	R4	1	0.25	1	0.684535	8	0.589446	7.44402	0.39461	0.636364	0.159091	0.272727	0.227273	2.82661
Betula_papyrifera_papyrifera	Betula_papyrifera	Betulaceae	Betula	R5	0	0	1	0.684535	10	0.551951	7.44402	0.39461	0.636364	0.159091	0.272727	0.227273	2.13346
Betula_populifolia	Betula_populifolia	Betulaceae	Betula	R5	0	0	4	0.267513	95	0.147147	5.44041	0.344217	0.636364	0.159091	0.272727	0.227273	1.86259
Betula_pumila	Betula_pumila	Betulaceae	Betula	R5	0	0	3	0.36907	53	0.254654	4.15469	0.302787	0.636364	0.159091	0.272727	0.227273	1.63991
Betula_pumila_glandulifera	Betula_pumila	Betulaceae	Betula	R5	0	0	1	0.684535	5	0.665208	4.15469	0.302787	0.636364	0.159091	0.272727	0.227273	1.63991
Betula_pumila_pumila	Betula_pumila	Betulaceae	Betula	R5	0	0	0	1	0	1	4.15469	0.302787	0.636364	0.159091	0.272727	0.227273	1.63991
Betula_pumila_renifolia	Betula_pumila	Betulaceae	Betula	R4	1	0.25	0	1	0	1	4.15469	0.302787	0.636364	0.159091	0.272727	0.227273	2.33305
Betula_uber	Betula_lenta_subsp._uber	Betulaceae	Betula	R1	4	1	1	0.684535	32	0.346674	7.44402	0.39461	0.636364	0.159091	0.272727	0.227273	4.90605
Bidens_amplectens	Bidens_amplectens	Asteraceae	Bidens	R1	4	1	0	1	2	0.794723	0.69986	0.0963949	2.08621	0.521552	0.62069	0.327586	3.30313
Bidens_amplissima	Bidens_amplissima	Asteraceae	Bidens	R3	2	0.5	1	0.684535	0	1	1.78488	0.188238	2.08621	0.521552	0.62069	0.327586	2.4105
Bidens_aristosa	Bidens_aristosa	Asteraceae	Bidens	R5	0	0	3	0.36907	7	0.611454	0.69986	0.0963949	2.08621	0.521552	0.62069	0.327586	0.530546
Bidens_asymmetrica	Bidens_asymmetrica	Asteraceae	Bidens	R2	3	0.75	1	0.684535	1	0.870485	0.69986	0.0963949	2.08621	0.521552	0.62069	0.327586	2.60999
Bidens_aurea	Bidens_aurea	Asteraceae	Bidens	R5	0	0	3	0.36907	10	0.551951	2.08276	0.207144	2.08621	0.521552	0.62069	0.327586	1.12582
Bidens_bidentoides	Bidens_bidentoides	Asteraceae	Bidens	R3	2	0.5	0	1	0	1	0.69986	0.0963949	2.08621	0.521552	0.62069	0.327586	1.91684
Bidens_bigelovii	Bidens_bigelovii	Asteraceae	Bidens	R5	0	0	3	0.36907	0	1	0.69986	0.0963949	2.08621	0.521552	0.62069	0.327586	0.530546
Bidens_bipinnata	Bidens_bipinnata	Asteraceae	Bidens	R5	0	0	2	0.5	7	0.611454	0.69986	0.0963949	2.08621	0.521552	0.62069	0.327586	0.530546
Bidens_campylotheca	Bidens_campylotheca	Asteraceae	Bidens	R2	3	0.75	0	1	0	1	0.69986	0.0963949	2.08621	0.521552	0.62069	0.327586	2.60999
Bidens_campylotheca_campylotheca	Bidens_campylotheca_subsp._campylotheca	Asteraceae	Bidens	R2	3	0.75	1	0.684535	3	0.74097	0.69986	0.0963949	2.08621	0.521552	0.62069	0.327586	2.60999
Bidens_campylotheca_pentamera	Bidens_campylotheca_subsp._pentamera	Asteraceae	Bidens	R1	4	1	0	1	1	0.870485	0.69986	0.0963949	2.08621	0.521552	0.62069	0.327586	3.30313
Bidens_campylotheca_waihoiensis	Bidens_campylotheca_ssp._waihoiensis	Asteraceae	Bidens	R1	4	1	0	1	0	1	0.69986	0.0963949	2.08621	0.521552	0.62069	0.327586	3.30313
Bidens_cernua	Bidens_cernua	Asteraceae	Bidens	R5	0	0	1	0.684535	19	0.440244	1.78488	0.188238	2.08621	0.521552	0.62069	0.327586	1.0242
Bidens_cervicata	Bidens_cervicata	Asteraceae	Bidens	R2	3	0.75	0	1	1	0.870485	0.69986	0.0963949	2.08621	0.521552	0.62069	0.327586	2.60999
Bidens_conjuncta	Bidens_conjuncta	Asteraceae	Bidens	R1	4	1	0	1	1	0.870485	0.69986	0.0963949	2.08621	0.521552	0.62069	0.327586	3.30313
Bidens_connata	Bidens_connata	Asteraceae	Bidens	R5	0	0	0	1	8	0.589446	0.69986	0.0963949	2.08621	0.521552	0.62069	0.327586	0.530546
Bidens_coronata	Bidens_pilosa	Asteraceae	Bidens	R5	0	0	4	0.267513	2	0.794723	2.08276	0.207144	2.08621	0.521552	0.62069	0.327586	1.12582
Bidens_cosmoides	Bidens_cosmoides	Asteraceae	Bidens	R2	3	0.75	0	1	1	0.870485	1.97367	0.200441	2.08621	0.521552	0.62069	0.327586	3.16924
Bidens_discoidea	Bidens_discoidea	Asteraceae	Bidens	R5	0	0	1	0.684535	1	0.870485	0.69986	0.0963949	2.08621	0.521552	0.62069	0.327586	0.530546
Bidens_eatonii	Bidens_eatonii	Asteraceae	Bidens	R3	2	0.5	2	0.5	0	1	0.69986	0.0963949	2.08621	0.521552	0.62069	0.327586	1.91684
Bidens_ferulifolia	Bidens_ferulifolia	Asteraceae	Bidens	R5	0	0	2	0.5	20	0.431128	0.69986	0.0963949	2.08621	0.521552	0.62069	0.327586	0.530546
Bidens_forbesii	Bidens_forbesii	Asteraceae	Bidens	R3	2	0.5	0	1	1	0.870485	0.69986	0.0963949	2.08621	0.521552	0.62069	0.327586	1.91684
Bidens_forbesii_forbesii	Bidens_forbesii	Asteraceae	Bidens	R3	2	0.5	0	1	1	0.870485	0.69986	0.0963949	2.08621	0.521552	0.62069	0.327586	1.91684
Bidens_forbesii_kahiliensis	Bidens_forbesii_subsp._kahiliensis	Asteraceae	Bidens	R1	4	1	0	1	1	0.870485	0.69986	0.0963949	2.08621	0.521552	0.62069	0.327586	3.30313
Bidens_frondosa	Bidens_frondosa	Asteraceae	Bidens	R5	0	0	3	0.36907	20	0.431128	2.86325	0.249132	2.08621	0.521552	0.62069	0.327586	1.35151
Bidens_hawaiensis	Bidens_hawaiensis	Asteraceae	Bidens	R2	3	0.75	1	0.684535	2	0.794723	0.69986	0.0963949	2.08621	0.521552	0.62069	0.327586	2.60999
Bidens_heterodoxa	Bidens_heterodoxa	Asteraceae	Bidens	R2	3	0.75	0	1	0	1	0.69986	0.0963949	2.08621	0.521552	0.62069	0.327586	2.60999
Bidens_heterosperma	Bidens_heterosperma	Asteraceae	Bidens	R5	0	0	0	1	0	1	0.69986	0.0963949	2.08621	0.521552	0.62069	0.327586	0.530546
Bidens_hillebrandiana	Bidens_hillebrandiana	Asteraceae	Bidens	R2	3	0.75	0	1	0	1	0.69986	0.0963949	2.08621	0.521552	0.62069	0.327586	2.60999
Bidens_hillebrandiana_hillebrandiana	Bidens_hillebrandiana_subsp._hillebrandiana	Asteraceae	Bidens	R1	4	1	0	1	1	0.870485	0.69986	0.0963949	2.08621	0.521552	0.62069	0.327586	3.30313
Bidens_hillebrandiana_polycephala	Bidens_hillebrandiana_subsp._polycephala	Asteraceae	Bidens	R2	3	0.75	0	1	1	0.870485	0.69986	0.0963949	2.08621	0.521552	0.62069	0.327586	2.60999
Bidens_hyperborea	Bidens_hyperborea	Asteraceae	Bidens	R4	1	0.25	1	0.684535	0	1	0.69986	0.0963949	2.08621	0.521552	0.62069	0.327586	1.22369
Bidens_hyperborea_hyperborea	Bidens_hyperborea	Asteraceae	Bidens	R3	2	0.5	0	1	0	1	0.69986	0.0963949	2.08621	0.521552	0.62069	0.327586	1.91684
Bidens_hyperborea_svensonii	Bidens_hyperborea	Asteraceae	Bidens	R3	2	0.5	0	1	0	1	0.69986	0.0963949	2.08621	0.521552	0.62069	0.327586	1.91684
Bidens_laevis	Bidens_laevis	Asteraceae	Bidens	R5	0	0	0	1	2	0.794723	2.57116	0.234505	2.08621	0.521552	0.62069	0.327586	1.27289
Bidens_lemmonii	Bidens_lemmonii	Asteraceae	Bidens	R4	1	0.25	0	1	0	1	0.69986	0.0963949	2.08621	0.521552	0.62069	0.327586	1.22369
Bidens_leptocephala	Bidens_leptocephala	Asteraceae	Bidens	R5	0	0	0	1	0	1	0.69986	0.0963949	2.08621	0.521552	0.62069	0.327586	0.530546
Bidens_macrocarpa	Bidens_macrocarpa	Asteraceae	Bidens	R2	3	0.75	0	1	0	1	0.69986	0.0963949	2.08621	0.521552	0.62069	0.327586	2.60999
Bidens_mauiensis	Bidens_mauiensis	Asteraceae	Bidens	R2	3	0.75	1	0.684535	1	0.870485	0.69986	0.0963949	2.08621	0.521552	0.62069	0.327586	2.60999
Bidens_menziesii	Bidens_menziesii	Asteraceae	Bidens	R2	3	0.75	1	0.684535	0	1	0.69986	0.0963949	2.08621	0.521552	0.62069	0.327586	2.60999
Bidens_menziesii_filiformis	Bidens_menziesii_subsp._filiformis	Asteraceae	Bidens	R2	3	0.75	0	1	2	0.794723	0.69986	0.0963949	2.08621	0.521552	0.62069	0.327586	2.60999
Bidens_menziesii_menziesii	Bidens_menziesii_subsp._menziesii	Asteraceae	Bidens	R2	3	0.75	0	1	2	0.794723	0.69986	0.0963949	2.08621	0.521552	0.62069	0.327586	2.60999
Bidens_micrantha	Bidens_micrantha	Asteraceae	Bidens	R3	2	0.5	0	1	0	1	0.69986	0.0963949	2.08621	0.521552	0.62069	0.327586	1.91684
Bidens_micrantha_ctenophylla	Bidens_micrantha_subsp._ctenophylla	Asteraceae	Bidens	R1	4	1	0	1	1	0.870485	0.69986	0.0963949	2.08621	0.521552	0.62069	0.327586	3.30313
Bidens_micrantha_kalealaha	Bidens_micrantha_subsp._kalealaha	Asteraceae	Bidens	R1	4	1	1	0.684535	1	0.870485	0.69986	0.0963949	2.08621	0.521552	0.62069	0.327586	3.30313
Bidens_micrantha_micrantha	Bidens_micrantha_subsp._micrantha	Asteraceae	Bidens	R3	2	0.5	0	1	1	0.870485	0.69986	0.0963949	2.08621	0.521552	0.62069	0.327586	1.91684
Bidens_mitis	Bidens_mitis	Asteraceae	Bidens	R4	1	0.25	0	1	1	0.870485	2.86325	0.249132	2.08621	0.521552	0.62069	0.327586	2.04466
Bidens_molokaiensis	Bidens_molokaiensis	Asteraceae	Bidens	R1	4	1	0	1	2	0.794723	0.69986	0.0963949	2.08621	0.521552	0.62069	0.327586	3.30313
Bidens_populifolia	Bidens_populifolia	Asteraceae	Bidens	R1	4	1	0	1	1	0.870485	0.69986	0.0963949	2.08621	0.521552	0.62069	0.327586	3.30313
Bidens_sandvicensis	Bidens_sandvicensis	Asteraceae	Bidens	R3	2	0.5	1	0.684535	0	1	1.97367	0.200441	2.08621	0.521552	0.62069	0.327586	2.47609
Bidens_sandvicensis_confusa	Bidens_sandvicensis_subsp._confusa	Asteraceae	Bidens	R1	4	1	0	1	1	0.870485	0.69986	0.0963949	2.08621	0.521552	0.62069	0.327586	3.30313
Bidens_sandvicensis_sandvicensis	Bidens_sandvicensis_subsp._sandvicensis	Asteraceae	Bidens	R3	2	0.5	0	1	2	0.794723	0.69986	0.0963949	2.08621	0.521552	0.62069	0.327586	1.91684
Bidens_tenuisecta	Bidens_tenuisecta	Asteraceae	Bidens	R5	0	0	0	1	0	1	0.69986	0.0963949	2.08621	0.521552	0.62069	0.327586	0.530546
Bidens_torta	Bidens_torta	Asteraceae	Bidens	R2	3	0.75	1	0.684535	3	0.74097	0.69986	0.0963949	2.08621	0.521552	0.62069	0.327586	2.60999
Bidens_tripartita	Bidens_tripartita	Asteraceae	Bidens	R5	0	0	1	0.684535	31	0.352424	2.47936	0.22966	2.08621	0.521552	0.62069	0.327586	1.24685
Bidens_valida	Bidens_valida	Asteraceae	Bidens	R2	3	0.75	0	1	1	0.870485	0.69986	0.0963949	2.08621	0.521552	0.62069	0.327586	2.60999
Bidens_vulgata	Bidens_vulgata	Asteraceae	Bidens	R5	0	0	3	0.36907	3	0.74097	0.69986	0.0963949	2.08621	0.521552	0.62069	0.327586	0.530546
Bidens_wiebkei	Bidens_wiebkei	Asteraceae	Bidens	R1	4	1	0	1	2	0.794723	0.69986	0.0963949	2.08621	0.521552	0.62069	0.327586	3.30313
Bigelowia_nudata	Bigelowia_nudata	Asteraceae	Bigelowia	R5	0	0	2	0.5	3	0.74097	0.502344	0.0734147	1	0.25	0.25	0.5	0.407027
Bigelowia_nudata_australis	Bigelowia_nudata_var._australis	Asteraceae	Bigelowia	R4	1	0.25	0	1	0	1	0.502344	0.0734147	1	0.25	0.25	0.5	1.10017
Bigelowia_nudata_nudata	Bigelowia_nudata_var._nudata	Asteraceae	Bigelowia	R4	1	0.25	2	0.5	0	1	0.502345	0.0734148	1	0.25	0.25	0.5	1.10017
Bigelowia_nuttallii	Bigelowia_nuttallii	Asteraceae	Bigelowia	R3	2	0.5	1	0.684535	5	0.665208	0.502345	0.0734148	1	0.25	0.25	0.5	1.79332
Bignonia_capreolata	Bignonia_capreolata	Bignoniaceae	Bignonia	R5	0	0	1	0.684535	59	0.234968	9.44912	0.434249	0	0	0	0	2.34652
Billieturnera_helleri	Billieturnera_helleri	Malvaceae	Billieturnera	R4	1	0.25	0	1	0	1	2.95667	0.253577	1	0.25	1	1	2.06855
Blennosperma_bakeri	Blennosperma_bakeri	Asteraceae	Blennosperma	R1	4	1	2	0.5	0	1	2.33843	0.221967	2.5	0.625	0.75	0.75	3.97809
Blennosperma_nanum	Blennosperma_nanum	Asteraceae	Blennosperma	R4	1	0.25	0	1	1	0.870485	2.33843	0.221967	2.5	0.625	0.75	0.75	1.89865
Blennosperma_nanum_nanum	Blennosperma_nanum_var._nanum	Asteraceae	Blennosperma	R4	1	0.25	0	1	0	1	2.33843	0.221967	2.5	0.625	0.75	0.75	1.89865
Blennosperma_nanum_robustum	Blennosperma_nanum_var._robustum	Asteraceae	Blennosperma	R1	4	1	0	1	0	1	2.33843	0.221967	2.5	0.625	0.75	0.75	3.97809
Blepharidachne_bigelovii	Blepharidachne_bigelovii	Poaceae	Blepharidachne	R4	1	0.25	0	1	0	1	0.0124986	0	1	0.25	1	1	0.705568
Blepharidachne_kingii	Blepharidachne_kingii	Poaceae	Blepharidachne	R4	1	0.25	0	1	0	1	0.0124986	0	1	0.25	1	1	0.705568
Blepharipappus_scaber	Blepharipappus_scaber	Asteraceae	Blepharipappus	R5	0	0	2	0.5	1	0.870485	1.07226	0.133249	0.666667	0.166667	0.666667	0.666667	0.72864
Blepharipappus_scaber_laevis	Blepharipappus_scaber_subsp._laevis	Asteraceae	Blepharipappus	R3	2	0.5	0	1	0	1	1.07226	0.133249	0.666667	0.166667	0.666667	0.666667	2.11493
Blepharipappus_scaber_scaber	Blepharipappus_scaber_subsp._scaber	Asteraceae	Blepharipappus	R5	0	0	0	1	0	1	1.07226	0.133249	0.666667	0.166667	0.666667	0.666667	0.72864
Blepharizonia_plumosa	Blepharizonia_plumosa	Asteraceae	Blepharizonia	R4	1	0.25	1	0.684535	0	1	0.377339	0.0572522	2.33333	0.583333	0.333333	1	1.0133
Blepharizonia_plumosa_plumosa	Blepharizonia_plumosa_subsp._plumosa	Asteraceae	Blepharizonia	R1	4	1	1	0.684535	0	1	0.377339	0.0572522	2.33333	0.583333	0.333333	1	3.09274
Blepharizonia_plumosa_viscida	Blepharizonia_laxa	Asteraceae	Blepharizonia	R3	2	0.5	0	1	0	1	0.377339	0.0572522	2.33333	0.583333	0.333333	1	1.70645
Blepharoneuron_tricholepis	Blepharoneuron_tricholepis	Poaceae	Blepharoneuron	R5	0	0	2	0.5	4	0.699275	0.239304	0.0376053	0	0	0	0	0.21455
Blephilia_ciliata	Blephilia_ciliata	Lamiaceae	Blephilia	R5	0	0	5	0.184535	12	0.520737	0.472657	0.0697015	1	0.25	0.5	0.5	0.387068
Blephilia_hirsuta	Blephilia_hirsuta	Lamiaceae	Blephilia	R5	0	0	4	0.267513	11	0.535693	0.472657	0.0697015	1	0.25	0.5	0.5	0.387068
Blephilia_hirsuta_hirsuta	Blephilia_hirsuta	Lamiaceae	Blephilia	R5	0	0	0	1	0	1	0.472657	0.0697015	1	0.25	0.5	0.5	0.387068
Blephilia_subnuda	Blephilia_subnuda	Lamiaceae	Blephilia	R1	4	1	0	1	0	1	0.472657	0.0697015	1	0.25	0.5	0.5	3.15966
Bletia_patula	Bletia_patula	Orchidaceae	Bletia	R4	1	0.25	1	0.684535	3	0.74097	13.0666	0.489558	0.5	0.125	0.5	0	3.33695
Bletia_purpurea	Bletia_purpurea	Orchidaceae	Bletia	R5	0	0	0	1	19	0.440244	11.3285	0.46502	0.5	0.125	0.5	0	2.51191
Bloomeria_crocea	Bloomeria_crocea	Liliaceae	Bloomeria	R4	1	0.25	1	0.684535	14	0.493998	8.17219	0.409999	2	0.5	0.6	0	2.90932
Bloomeria_crocea_aurea	Bloomeria_crocea_var._aurea	Liliaceae	Bloomeria	R3	2	0.5	0	1	5	0.665208	8.17219	0.409999	2	0.5	0.6	0	3.60247
Bloomeria_crocea_crocea	Bloomeria_crocea	Liliaceae	Bloomeria	R4	1	0.25	2	0.5	1	0.870485	8.17219	0.409999	2	0.5	0.6	0	2.90932
Bloomeria_crocea_montana	Bloomeria_crocea_var._montana	Liliaceae	Bloomeria	R3	2	0.5	0	1	1	0.870485	8.17219	0.409999	2	0.5	0.6	0	3.60247
Bloomeria_humilis	Bloomeria_humilis	Liliaceae	Bloomeria	R1	4	1	0	1	3	0.74097	8.17219	0.409999	2	0.5	0.6	0	4.98876
Blutaparon_vermiculare	Blutaparon_vermiculare	Amaranthaceae	Blutaparon	R5	0	0	0	1	1	0.870485	2.49593	0.230544	0	0	1	0	1.2516
Blysmus_rufus	Blysmus_rufus	Cyperaceae	Blysmus	R5	0	0	1	0.684535	3	0.74097	11.3715	0.465668	0	0	0	0	2.5154
Bobea_brevipes	Bobea_brevipes	Rubiaceae	Bobea	R2	3	0.75	0	1	2	0.794723	8.51925	0.416909	3.25	0.8125	1	0	4.33276
Bobea_elatior	Bobea_gaudichaudii	Rubiaceae	Bobea	R3	2	0.5	0	1	3	0.74097	8.51925	0.416909	3.25	0.8125	1	0	3.63961
Bobea_sandwicensis	Bobea_sandwicensis	Rubiaceae	Bobea	R1	4	1	0	1	3	0.74097	8.51925	0.416909	3.25	0.8125	1	0	5.02591
Bobea_timonioides	Bobea_timonioides	Rubiaceae	Bobea	R1	4	1	0	1	1	0.870485	8.51925	0.416909	3.25	0.8125	1	0	5.02591
Boechera_evadens	Boechera_evadens	Brassicaceae	Boechera	R1	4	1	0	1	0	1	0.110939	0.0172621	3.88889	0.972222	1	1	2.87779
Boechera_glareosa	Boechera_gunnisoniana	Brassicaceae	Boechera	R1	4	1	0	1	0	1	0.110939	0.0172621	3.88889	0.972222	1	1	2.87779
Boechera_nevadensis	Boechera_nevadensis	Brassicaceae	Boechera	R1	4	1	0	1	0	1	0.110939	0.0172621	3.88889	0.972222	1	1	2.87779
Boechera_rubicundula	Boechera_rubicundula	Brassicaceae	Boechera	R1	4	1	0	1	0	1	0.110939	0.0172621	3.88889	0.972222	1	1	2.87779
Boechera_serpenticola	Boechera_serpenticola	Brassicaceae	Boechera	R1	4	1	0	1	0	1	0.110939	0.0172621	3.88889	0.972222	1	1	2.87779
Boechera_shevockii	Boechera_shevockii	Brassicaceae	Boechera	R1	4	1	0	1	0	1	0.110939	0.0172621	3.88889	0.972222	1	1	2.87779
Boechera_tularensis	Boechera_tularensis	Brassicaceae	Boechera	R2	3	0.75	0	1	0	1	0.110939	0.0172621	3.88889	0.972222	1	1	2.18465
Boechera_ultra-alsa	Boechera_ultra-alsa	Brassicaceae	Boechera	R1	4	1	0	1	0	1	0.110939	0.0172621	3.88889	0.972222	1	1	2.87779
Boechera_yorkii	Boechera_yorkii	Brassicaceae	Boechera	R1	4	1	0	1	0	1	0.110939	0.0172621	3.88889	0.972222	1	1	2.87779
Boehmeria_cylindrica	Boehmeria_cylindrica	Urticaceae	Boehmeria	R5	0	0	3	0.36907	24	0.39855	22.87	0.587942	1	0.25	0	0	3.17262
Boehmeria_grandis	Boehmeria_grandis	Urticaceae	Boehmeria	R3	2	0.5	1	0.684535	2	0.794723	27.6332	0.621792	1	0.25	0	0	4.74086
Boerhavia_anisophylla	Boerhavia_anisophylla	Nyctaginaceae	Boerhavia	R4	1	0.25	0	1	0	1	3.99845	0.29706	0.684211	0.171053	0.684211	0.684211	2.30227
Boerhavia_coccinea	Boerhavia_coccinea	Nyctaginaceae	Boerhavia	R5	0	0	3	0.36907	6	0.636405	3.59791	0.281521	0.684211	0.171053	0.684211	0.684211	1.5256
Boerhavia_coulteri	Boerhavia_coulteri	Nyctaginaceae	Boerhavia	R4	1	0.25	0	1	0	1	5.6315	0.349656	0.684211	0.171053	0.684211	0.684211	2.58498
Boerhavia_diffusa	Boerhavia_diffusa	Nyctaginaceae	Boerhavia	R5	0	0	1	0.684535	6	0.636405	3.59791	0.281521	0.684211	0.171053	0.684211	0.684211	1.5256
Boerhavia_erecta	Boerhavia_erecta	Nyctaginaceae	Boerhavia	R5	0	0	4	0.267513	3	0.74097	2.40849	0.225831	0.684211	0.171053	0.684211	0.684211	1.22627
Boerhavia_glabrata	Boerhavia_glabrata	Nyctaginaceae	Boerhavia	R5	0	0	0	1	0	1	2.47361	0.229352	0.684211	0.171053	0.684211	0.684211	1.2452
Boerhavia_gracillima	Boerhavia_gracillima	Nyctaginaceae	Boerhavia	R5	0	0	0	1	0	1	3.86661	0.292087	0.684211	0.171053	0.684211	0.684211	1.5824
Boerhavia_herbstii	Boerhavia_herbstii	Nyctaginaceae	Boerhavia	R3	2	0.5	0	1	0	1	5.6315	0.349656	0.684211	0.171053	0.684211	0.684211	3.27813
Boerhavia_intermedia	Boerhavia_triquetra_var._intermedia	Nyctaginaceae	Boerhavia	R5	0	0	0	1	0	1	5.6315	0.349656	0.684211	0.171053	0.684211	0.684211	1.89183
Boerhavia_linearifolia	Boerhavia_linearifolia	Nyctaginaceae	Boerhavia	R4	1	0.25	0	1	1	0.870485	3.99845	0.29706	0.684211	0.171053	0.684211	0.684211	2.30227
Boerhavia_mathisiana	Boerhavia_ciliata	Nyctaginaceae	Boerhavia	R2	3	0.75	0	1	0	1	5.6315	0.349656	0.684211	0.171053	0.684211	0.684211	3.97127
Boerhavia_megaptera	Boerhavia_megaptera	Nyctaginaceae	Boerhavia	R3	2	0.5	0	1	0	1	5.6315	0.349656	0.684211	0.171053	0.684211	0.684211	3.27813
Boerhavia_pterocarpa	Boerhavia_cordobensis	Nyctaginaceae	Boerhavia	R4	1	0.25	0	1	0	1	5.6315	0.349656	0.684211	0.171053	0.684211	0.684211	2.58498
Boerhavia_purpurascens	Boerhavia_purpurascens	Nyctaginaceae	Boerhavia	R4	1	0.25	0	1	0	1	2.40849	0.225831	0.684211	0.171053	0.684211	0.684211	1.91942
Boerhavia_repens	Boerhavia_repens	Nyctaginaceae	Boerhavia	R5	0	0	1	0.684535	2	0.794723	2.47361	0.229352	0.684211	0.171053	0.684211	0.684211	1.2452
Boerhavia_scandens	Boerhavia_scandens	Nyctaginaceae	Boerhavia	R5	0	0	3	0.36907	0	1	5.6315	0.349656	0.684211	0.171053	0.684211	0.684211	1.89183
Boerhavia_spicata	Boerhavia_spicata	Nyctaginaceae	Boerhavia	R5	0	0	2	0.5	2	0.794723	2.46654	0.228973	0.684211	0.171053	0.684211	0.684211	1.24316
Boerhavia_triquetra	Boerhavia_triquetra	Nyctaginaceae	Boerhavia	R4	1	0.25	0	1	0	1	5.6315	0.349656	0.684211	0.171053	0.684211	0.684211	2.58498
Boerhavia_wrightii	Boerhavia_wrightii	Nyctaginaceae	Boerhavia	R5	0	0	0	1	0	1	5.6315	0.349656	0.684211	0.171053	0.684211	0.684211	1.89183
Bolandra_californica	Bolandra_californica	Saxifragaceae	Bolandra	R3	2	0.5	0	1	0	1	15.652	0.520948	2	0.5	1	1	4.19882
Bolandra_oregana	Bolandra_oregana	Saxifragaceae	Bolandra	R3	2	0.5	0	1	0	1	15.652	0.520948	2	0.5	1	1	4.19882
Boltonia_apalachicolensis	Boltonia_apalachicolensis	Asteraceae	Boltonia	R2	3	0.75	0	1	1	0.870485	0.244329	0.038358	1.6	0.4	0.7	0.4	2.29804
Boltonia_asteroides	Boltonia_asteroides	Asteraceae	Boltonia	R5	0	0	3	0.36907	42	0.297216	0.244329	0.038358	1.6	0.4	0.7	0.4	0.218596
Boltonia_asteroides_asteroides	Boltonia_asteroides_var._asteroides	Asteraceae	Boltonia	R4	1	0.25	0	1	1	0.870485	0.244329	0.038358	1.6	0.4	0.7	0.4	0.911743
Boltonia_asteroides_recognita	Boltonia_asteroides_var._recognita	Asteraceae	Boltonia	R4	1	0.25	0	1	4	0.699275	0.244329	0.038358	1.6	0.4	0.7	0.4	0.911743
Boltonia_caroliniana	Boltonia_caroliniana	Asteraceae	Boltonia	R4	1	0.25	0	1	0	1	0.244329	0.038358	1.6	0.4	0.7	0.4	0.911743
Boltonia_decurrens	Boltonia_decurrens	Asteraceae	Boltonia	R2	3	0.75	2	0.5	10	0.551951	0.244329	0.038358	1.6	0.4	0.7	0.4	2.29804
Boltonia_diffusa	Boltonia_diffusa	Asteraceae	Boltonia	R4	1	0.25	0	1	1	0.870485	0.244329	0.038358	1.6	0.4	0.7	0.4	0.911743
Boltonia_diffusa_diffusa	Boltonia_diffusa_var._diffusa	Asteraceae	Boltonia	R4	1	0.25	0	1	0	1	0.244329	0.038358	1.6	0.4	0.7	0.4	0.911743
Boltonia_diffusa_interior	Boltonia_diffusa_var._interior	Asteraceae	Boltonia	R4	1	0.25	0	1	0	1	0.244329	0.038358	1.6	0.4	0.7	0.4	0.911743
Boltonia_montana	Boltonia_montana	Asteraceae	Boltonia	R1	4	1	1	0.684535	0	1	0.244329	0.038358	1.6	0.4	0.7	0.4	2.99118
Bonamia_grandiflora	Bonamia_grandiflora	Convolvulaceae	Bonamia	R3	2	0.5	2	0.5	0	1	2.87364	0.249631	3	0.75	0.25	0.5	2.74049
Bonamia_menziesii	Bonamia_menziesii	Convolvulaceae	Bonamia	R1	4	1	3	0.36907	7	0.611454	2.87364	0.249631	3	0.75	0.25	0.5	4.12678
Bonamia_ovalifolia	Bonamia_ovalifolia	Convolvulaceae	Bonamia	R1	4	1	2	0.5	1	0.870485	2.87364	0.249631	3	0.75	0.25	0.5	4.12678
Bonamia_repens	Bonamia_repens	Convolvulaceae	Bonamia	R3	2	0.5	0	1	0	1	2.35647	0.22297	3	0.75	0.25	0.5	2.59719
Borrichia_arborescens	Borrichia_arborescens	Asteraceae	Borrichia	R4	1	0.25	1	0.684535	3	0.74097	3.43474	0.274798	0.5	0.125	0	0	2.18262
Borrichia_frutescens	Borrichia_frutescens	Asteraceae	Borrichia	R5	0	0	3	0.36907	9	0.56976	3.43474	0.274798	0.5	0.125	0	0	1.48947
Boschniakia_hookeri	Boschniakia_hookeri	Orobanchaceae	Boschniakia	R5	0	0	0	1	0	1	4.36799	0.310331	0	0	0.666667	1	1.68045
Boschniakia_rossica	Boschniakia_rossica	Orobanchaceae	Boschniakia	R5	0	0	0	1	0	1	4.36799	0.310331	0	0	0.666667	1	1.68045
Boschniakia_strobilacea	Kopsiopsis_strobilacea	Orobanchaceae	Boschniakia	R5	0	0	1	0.684535	0	1	35.5562	0.66724	0	0	0.666667	1	3.59885
Bothriochloa_alta	Bothriochloa_alta	Poaceae	Bothriochloa	R5	0	0	3	0.36907	2	0.794723	0.412274	0.0619123	0.545455	0.136364	0.636364	0.272727	0.345201
Bothriochloa_barbinodis	Bothriochloa_barbinodis	Poaceae	Bothriochloa	R5	0	0	5	0.184535	6	0.636405	0.519713	0.0755533	0.545455	0.136364	0.636364	0.272727	0.418522
Bothriochloa_edwardsiana	Bothriochloa_edwardsiana	Poaceae	Bothriochloa	R4	1	0.25	0	1	1	0.870485	0.417768	0.0626347	0.545455	0.136364	0.636364	0.272727	1.04223
Bothriochloa_exaristata	Bothriochloa_exaristata	Poaceae	Bothriochloa	R4	1	0.25	0	1	0	1	0.417767	0.0626346	0.545455	0.136364	0.636364	0.272727	1.04223
Bothriochloa_hybrida	Bothriochloa_hybrida	Poaceae	Bothriochloa	R4	1	0.25	0	1	1	0.870485	0.417767	0.0626346	0.545455	0.136364	0.636364	0.272727	1.04223
Bothriochloa_laguroides	Bothriochloa_laguroides	Poaceae	Bothriochloa	R5	0	0	3	0.36907	4	0.699275	0.412274	0.0619123	0.545455	0.136364	0.636364	0.272727	0.345201
Bothriochloa_laguroides_torreyana	Bothriochloa_laguroides_subsp._torreyana	Poaceae	Bothriochloa	R5	0	0	0	1	0	1	0.417767	0.0626346	0.545455	0.136364	0.636364	0.272727	0.349083
Bothriochloa_longipaniculata	Bothriochloa_longipaniculata	Poaceae	Bothriochloa	R4	1	0.25	3	0.36907	1	0.870485	0.417767	0.0626346	0.545455	0.136364	0.636364	0.272727	1.04223
Bothriochloa_saccharoides	Bothriochloa_saccharoides	Poaceae	Bothriochloa	R5	0	0	0	1	5	0.665208	0.472772	0.0697161	0.545455	0.136364	0.636364	0.272727	0.387146
Bothriochloa_springfieldii	Bothriochloa_springfieldii	Poaceae	Bothriochloa	R5	0	0	0	1	2	0.794723	0.417767	0.0626346	0.545455	0.136364	0.636364	0.272727	0.349083
Bothriochloa_wrightii	Bothriochloa_wrightii	Poaceae	Bothriochloa	R3	2	0.5	0	1	0	1	0.417767	0.0626346	0.545455	0.136364	0.636364	0.272727	1.73538
Bouchea_linifolia	Bouchea_linifolia	Verbenaceae	Bouchea	R4	1	0.25	0	1	3	0.74097	17.6786	0.542315	1	0.25	1	0.333333	3.62053
Bouchea_prismatica	Bouchea_prismatica	Verbenaceae	Bouchea	R4	1	0.25	0	1	0	1	17.6786	0.542315	1	0.25	1	0.333333	3.62053
Bouchea_spathulata	Bouchea_spathulata	Verbenaceae	Bouchea	R4	1	0.25	0	1	1	0.870485	17.6786	0.542315	1	0.25	1	0.333333	3.62053
Bouchetia_erecta	Bouchetia_erecta	Solanaceae	Bouchetia	R4	1	0.25	3	0.36907	1	0.870485	19.6042	0.560569	1	0.25	0	0	3.71864
Bourreria_cassinifolia	Bourreria_havanensis	Boraginaceae	Bourreria	R3	2	0.5	0	1	4	0.699275	18.6856	0.552084	2	0.5	1	0	4.36618
Bourreria_radula	Bourreria_radula	Boraginaceae	Bourreria	R2	3	0.75	0	1	2	0.794723	18.6856	0.552084	2	0.5	1	0	5.05933
Bourreria_succulenta	Bourreria_baccata	Boraginaceae	Bourreria	R4	1	0.25	0	1	4	0.699275	18.6856	0.552084	2	0.5	1	0	3.67303
Bouteloua_aristidoides	Bouteloua_aristidoides	Poaceae	Bouteloua	R5	0	0	3	0.36907	2	0.794723	0.212198	0.0334908	0.625	0.15625	0.291667	0.291667	0.192435
Bouteloua_barbata	Chondrosum_barbatum	Poaceae	Bouteloua	R5	0	0	3	0.36907	3	0.74097	0.0124986	0	0.625	0.15625	0.291667	0.291667	0.0124211
Bouteloua_breviseta	Chondrosum_brevisetum	Poaceae	Bouteloua	R5	0	0	2	0.5	1	0.870485	0.0124986	0	0.625	0.15625	0.291667	0.291667	0.0124211
Bouteloua_chondrosioides	Bouteloua_chondrosioides	Poaceae	Bouteloua	R4	1	0.25	1	0.684535	1	0.870485	0.216811	0.0341976	0.625	0.15625	0.291667	0.291667	0.889381
Bouteloua_curtipendula	Bouteloua_curtipendula	Poaceae	Bouteloua	R5	0	0	8	0	67	0.211581	0.190367	0.0301098	0.625	0.15625	0.291667	0.291667	0.174262
Bouteloua_curtipendula_curtipendula	Bouteloua_curtipendula	Poaceae	Bouteloua	R5	0	0	1	0.684535	1	0.870485	0.190367	0.0301098	0.625	0.15625	0.291667	0.291667	0.174262
Bouteloua_eludens	Bouteloua_eludens	Poaceae	Bouteloua	R3	2	0.5	0	1	0	1	0.216811	0.0341976	0.625	0.15625	0.291667	0.291667	1.58253
Bouteloua_eriopoda	Chondrosum_eriopodum	Poaceae	Bouteloua	R5	0	0	2	0.5	3	0.74097	0.0124986	0	0.625	0.15625	0.291667	0.291667	0.0124211
Bouteloua_gracilis	Chondrosum_gracile	Poaceae	Bouteloua	R5	0	0	5	0.184535	62	0.225851	0.0124986	0	0.625	0.15625	0.291667	0.291667	0.0124211
Bouteloua_hirsuta	Chondrosum_hirsutum	Poaceae	Bouteloua	R5	0	0	4	0.267513	9	0.56976	0.0124986	0	0.625	0.15625	0.291667	0.291667	0.0124211
Bouteloua_hirsuta_glandulosa	Chondrosum_hirsutum	Poaceae	Bouteloua	R5	0	0	1	0.684535	0	1	0.0124986	0	0.625	0.15625	0.291667	0.291667	0.0124211
Bouteloua_hirsuta_hirsuta	Bouteloua_hirsuta_var._hirsuta	Poaceae	Bouteloua	R5	0	0	2	0.5	0	1	0.216811	0.0341976	0.625	0.15625	0.291667	0.291667	0.196234
Bouteloua_kayi	Chondrosum_kayi	Poaceae	Bouteloua	R1	4	1	0	1	0	1	0.0124986	0	0.625	0.15625	0.291667	0.291667	2.78501
Bouteloua_parryi	Chondrosum_parryi	Poaceae	Bouteloua	R3	2	0.5	0	1	0	1	0.0124986	0	0.625	0.15625	0.291667	0.291667	1.39872
Bouteloua_pectinata	Chondrosum_pectinatum	Poaceae	Bouteloua	R5	0	0	0	1	1	0.870485	0.0124986	0	0.625	0.15625	0.291667	0.291667	0.0124211
Bouteloua_radicosa	Bouteloua_radicosa	Poaceae	Bouteloua	R5	0	0	0	1	1	0.870485	0.216811	0.0341976	0.625	0.15625	0.291667	0.291667	0.196234
Bouteloua_ramosa	Bouteloua_ramosa	Poaceae	Bouteloua	R5	0	0	3	0.36907	2	0.794723	0.216811	0.0341976	0.625	0.15625	0.291667	0.291667	0.196234
Bouteloua_repens	Bouteloua_repens	Poaceae	Bouteloua	R4	1	0.25	1	0.684535	3	0.74097	0.216811	0.0341976	0.625	0.15625	0.291667	0.291667	0.889381
Bouteloua_rigidiseta	Bouteloua_rigidiseta	Poaceae	Bouteloua	R5	0	0	3	0.36907	2	0.794723	0.216811	0.0341976	0.625	0.15625	0.291667	0.291667	0.196234
Bouteloua_rothrockii	Chondrosum_barbatum	Poaceae	Bouteloua	R3	2	0.5	2	0.5	0	1	0.0124986	0	0.625	0.15625	0.291667	0.291667	1.39872
Bouteloua_simplex	Chondrosum_simplex	Poaceae	Bouteloua	R5	0	0	0	1	1	0.870485	0.0124986	0	0.625	0.15625	0.291667	0.291667	0.0124211
Bouteloua_trifida	Chondrosum_trifidum	Poaceae	Bouteloua	R4	1	0.25	1	0.684535	1	0.870485	0.0124986	0	0.625	0.15625	0.291667	0.291667	0.705568
Bouteloua_uniflora	Bouteloua_uniflora	Poaceae	Bouteloua	R4	1	0.25	0	1	0	1	0.216811	0.0341976	0.625	0.15625	0.291667	0.291667	0.889381
Bouteloua_warnockii	Bouteloua_warnockii	Poaceae	Bouteloua	R4	1	0.25	2	0.5	1	0.870485	0.190367	0.0301098	0.625	0.15625	0.291667	0.291667	0.867409
Bouvardia_ternifolia	Bouvardia_ternifolia	Rubiaceae	Bouvardia	R5	0	0	2	0.5	35	0.330416	5.47901	0.345328	0	0	0	0	1.86857
Bowlesia_incana	Bowlesia_incana	Apiaceae	Bowlesia	R5	0	0	0	1	5	0.665208	62.2776	0.76932	0	0	1	0	4.14753
Boykinia_aconitifolia	Boykinia_aconitifolia	Saxifragaceae	Boykinia	R4	1	0.25	2	0.5	28	0.370817	38.1722	0.680099	1	0.25	0.333333	0.166667	4.36111
Boykinia_intermedia	Boykinia_intermedia	Saxifragaceae	Boykinia	R3	2	0.5	0	1	0	1	4.32769	0.308928	1	0.25	0.333333	0.166667	3.05921
Boykinia_major	Boykinia_major	Saxifragaceae	Boykinia	R5	0	0	0	1	15	0.481939	38.1722	0.680099	1	0.25	0.333333	0.166667	3.66797
Boykinia_occidentalis	Boykinia_occidentalis	Saxifragaceae	Boykinia	R5	0	0	3	0.36907	20	0.431128	15.8957	0.523652	1	0.25	0.333333	0.166667	2.82706
Boykinia_richardsonii	Boykinia_richardsonii	Saxifragaceae	Boykinia	R4	1	0.25	2	0.5	3	0.74097	20.2832	0.566602	1	0.25	0.333333	0.166667	3.75106
Boykinia_rotundifolia	Boykinia_rotundifolia	Saxifragaceae	Boykinia	R3	2	0.5	1	0.684535	21	0.422436	15.8957	0.523652	1	0.25	0.333333	0.166667	4.21335
Brachiaria_adspersa	Brachiaria_adspersa	Poaceae	Brachiaria	R5	0	0	0	1	0	1	0.425476	0.0636434	0.166667	0.0416667	0.5	0.666667	0.354506
Brachiaria_arizonica	Brachiaria_arizonica	Poaceae	Brachiaria	R4	1	0.25	0	1	0	1	0.425476	0.0636434	0.166667	0.0416667	0.5	0.666667	1.04765
Brachiaria_fasciculata	Brachiaria_fasciculata	Poaceae	Brachiaria	R5	0	0	1	0.684535	0	1	0.425476	0.0636434	0.166667	0.0416667	0.5	0.666667	0.354506
Brachiaria_platyphylla	Brachiaria_platyphylla	Poaceae	Brachiaria	R5	0	0	0	1	1	0.870485	0.425476	0.0636434	0.166667	0.0416667	0.5	0.666667	0.354506
Brachiaria_reptans	Brachiaria_reptans	Poaceae	Brachiaria	R5	0	0	1	0.684535	0	1	0.425476	0.0636434	0.166667	0.0416667	0.5	0.666667	0.354506
Brachiaria_texana	Brachiaria_texana	Poaceae	Brachiaria	R5	0	0	2	0.5	1	0.870485	0.425476	0.0636434	0.166667	0.0416667	0.5	0.666667	0.354506
Brachyelytrum_erectum	Brachyelytrum_erectum	Poaceae	Brachyelytrum	R5	0	0	3	0.36907	9	0.56976	6.59643	0.37493	0.75	0.1875	0.5	0.75	2.02768
Brachyelytrum_erectum_erectum	Brachyelytrum_erectum	Poaceae	Brachyelytrum	R4	1	0.25	0	1	0	1	6.59643	0.37493	0.75	0.1875	0.5	0.75	2.72083
Brachyelytrum_erectum_glabratum	Brachyelytrum_erectum	Poaceae	Brachyelytrum	R4	1	0.25	0	1	0	1	6.59644	0.37493	0.75	0.1875	0.5	0.75	2.72083
Brachyelytrum_septentrionale	Brachyelytrum_aristosum	Poaceae	Brachyelytrum	R4	1	0.25	2	0.5	0	1	11.9208	0.47375	0.75	0.1875	0.5	0.75	3.25198
Brachystigma_wrightii	Agalinis_wrightii	Scrophulariaceae	Brachystigma	R4	1	0.25	1	0.684535	1	0.870485	6.85784	0.381225	1	0.25	0	0	2.75466
Brandegea_bigelovii	Brandegea_bigelovii	Cucurbitaceae	Brandegea	R5	0	0	2	0.5	1	0.870485	4.95961	0.329782	0	0	0	0	1.78501
Brasenia_schreberi	Brasenia_schreberi	Cabombaceae	Brasenia	R5	0	0	0	1	5	0.665208	71.1646	0.79377	0	0	1	0	4.27895
Brassia_caudata	Brassia_caudata	Orchidaceae	Brassia	R3	2	0.5	0	1	33	0.341096	9.56938	0.436378	2	0.5	1	0	3.74426
Braya_fernaldii	Braya_fernaldii	Brassicaceae	Braya	R1	4	1	0	1	1	0.870485	1.82215	0.190711	1.88889	0.472222	1	0.666667	3.81009
Braya_glabella	Braya_glabella	Brassicaceae	Braya	R5	0	0	0	1	0	1	1.82215	0.190711	1.88889	0.472222	1	0.666667	1.0375
Braya_glabella_glabella	Braya_glabella	Brassicaceae	Braya	R5	0	0	0	1	0	1	1.82215	0.190711	1.88889	0.472222	1	0.666667	1.0375
Braya_glabella_purpurascens	Braya_glabella	Brassicaceae	Braya	R4	1	0.25	0	1	0	1	1.82215	0.190711	1.88889	0.472222	1	0.666667	1.73065
Braya_humilis	Braya_humilis	Brassicaceae	Braya	R5	0	0	0	1	1	0.870485	1.82215	0.190711	1.88889	0.472222	1	0.666667	1.0375
Braya_humilis_maccallae	Braya_humilis_subsp._maccallae	Brassicaceae	Braya	R2	3	0.75	0	1	0	1	1.82215	0.190711	1.88889	0.472222	1	0.666667	3.11694
Braya_longii	Braya_longii	Brassicaceae	Braya	R1	4	1	0	1	1	0.870485	1.82215	0.190711	1.88889	0.472222	1	0.666667	3.81009
Braya_pilosa	Braya_pilosa	Brassicaceae	Braya	R1	4	1	0	1	0	1	1.82215	0.190711	1.88889	0.472222	1	0.666667	3.81009
Braya_thorild-wulffii	Braya_thorild-wulffii	Brassicaceae	Braya	R4	1	0.25	0	1	0	1	1.82215	0.190711	1.88889	0.472222	1	0.666667	1.73065
Brazoria_arenaria	Brazoria_arenaria	Lamiaceae	Brazoria	R3	2	0.5	0	1	0	1	4.83384	0.325813	1.66667	0.416667	0.833333	1	3.14997
Brazoria_enquistii	Brazoria_enquistii	Lamiaceae	Brazoria	R2	3	0.75	0	1	0	1	4.83384	0.325813	1.66667	0.416667	0.833333	1	3.84312
Brazoria_scutellarioides	Warnockia_scutellarioides	Lamiaceae	Brazoria	R4	1	0.25	0	1	0	1	32.9487	0.653473	1.66667	0.416667	0.833333	1	4.218
Brazoria_truncata	Brazoria_truncata	Lamiaceae	Brazoria	R4	1	0.25	3	0.36907	0	1	4.83384	0.325813	1.66667	0.416667	0.833333	1	2.45682
Brazoria_truncata_pulcherrima	Brazoria_truncata_var._pulcherrima	Lamiaceae	Brazoria	R3	2	0.5	0	1	0	1	4.83384	0.325813	1.66667	0.416667	0.833333	1	3.14997
Brazoria_truncata_truncata	Brazoria_truncata	Lamiaceae	Brazoria	R4	1	0.25	0	1	0	1	4.83384	0.325813	1.66667	0.416667	0.833333	1	2.45682
Brickellia_amplexicaulis	Brickellia_amplexicaulis	Asteraceae	Brickellia	R3	2	0.5	0	1	0	1	0.377339	0.0572522	1.19231	0.298077	0.634615	0.653846	1.70645
Brickellia_amplexicaulis_amplexicaulis	Brickellia_amplexicaulis_var._amplexicaulis	Asteraceae	Brickellia	R3	2	0.5	0	1	0	1	0.377339	0.0572522	1.19231	0.298077	0.634615	0.653846	1.70645
Brickellia_amplexicaulis_lanceolata	Brickellia_amplexicaulis_var._lanceolata	Asteraceae	Brickellia	R2	3	0.75	0	1	0	1	0.377339	0.0572522	1.19231	0.298077	0.634615	0.653846	2.39959
Brickellia_atractyloides	Brickellia_atractyloides	Asteraceae	Brickellia	R5	0	0	1	0.684535	1	0.870485	0.377339	0.0572522	1.19231	0.298077	0.634615	0.653846	0.320153
Brickellia_atractyloides_arguta	Brickellia_arguta	Asteraceae	Brickellia	R4	1	0.25	0	1	0	1	0.377339	0.0572522	1.19231	0.298077	0.634615	0.653846	1.0133
Brickellia_baccharidea	Brickellia_baccharidea	Asteraceae	Brickellia	R2	3	0.75	1	0.684535	0	1	0.377339	0.0572522	1.19231	0.298077	0.634615	0.653846	2.39959
Brickellia_betonicifolia	Brickellia_betonicifolia	Asteraceae	Brickellia	R5	0	0	0	1	1	0.870485	0.377339	0.0572522	1.19231	0.298077	0.634615	0.653846	0.320153
Brickellia_brachyphylla	Brickellia_brachyphylla	Asteraceae	Brickellia	R5	0	0	0	1	0	1	0.377339	0.0572522	1.19231	0.298077	0.634615	0.653846	0.320153
Brickellia_californica	Brickellia_californica	Asteraceae	Brickellia	R5	0	0	2	0.5	8	0.589446	0.377339	0.0572522	1.19231	0.298077	0.634615	0.653846	0.320153
Brickellia_californica_californica	Brickellia_californica_var._californica	Asteraceae	Brickellia	R5	0	0	0	1	1	0.870485	0.377339	0.0572522	1.19231	0.298077	0.634615	0.653846	0.320153
Brickellia_californica_desertorum	Brickellia_desertorum	Asteraceae	Brickellia	R5	0	0	2	0.5	2	0.794723	0.377339	0.0572522	1.19231	0.298077	0.634615	0.653846	0.320153
Brickellia_californica_jepsonii	Brickellia_californica_var._jepsonii	Asteraceae	Brickellia	R3	2	0.5	0	1	0	1	0.377339	0.0572522	1.19231	0.298077	0.634615	0.653846	1.70645
Brickellia_conduplicata	Brickellia_conduplicata	Asteraceae	Brickellia	R4	1	0.25	0	1	0	1	0.377339	0.0572522	1.19231	0.298077	0.634615	0.653846	1.0133
Brickellia_cordifolia	Brickellia_cordifolia	Asteraceae	Brickellia	R2	3	0.75	0	1	0	1	0.377339	0.0572522	1.19231	0.298077	0.634615	0.653846	2.39959
Brickellia_coulteri	Brickellia_coulteri	Asteraceae	Brickellia	R5	0	0	1	0.684535	2	0.794723	0.377339	0.0572522	1.19231	0.298077	0.634615	0.653846	0.320153
Brickellia_cylindracea	Brickellia_cylindracea	Asteraceae	Brickellia	R5	0	0	3	0.36907	0	1	0.377339	0.0572522	1.19231	0.298077	0.634615	0.653846	0.320153
Brickellia_dentata	Brickellia_dentata	Asteraceae	Brickellia	R3	2	0.5	3	0.36907	0	1	0.377339	0.0572522	1.19231	0.298077	0.634615	0.653846	1.70645
Brickellia_eupatorioides	Brickellia_eupatorioides	Asteraceae	Brickellia	R5	0	0	0	1	2	0.794723	0.377339	0.0572522	1.19231	0.298077	0.634615	0.653846	0.320153
Brickellia_eupatorioides_chlorolepis	Brickellia_chlorolepis	Asteraceae	Brickellia	R5	0	0	0	1	0	1	0.377339	0.0572522	1.19231	0.298077	0.634615	0.653846	0.320153
Brickellia_eupatorioides_corymbulosa	Brickellia_eupatorioides_var._corymbulosa	Asteraceae	Brickellia	R4	1	0.25	0	1	1	0.870485	0.377339	0.0572522	1.19231	0.298077	0.634615	0.653846	1.0133
Brickellia_eupatorioides_eupatorioides	Brickellia_eupatorioides_var._eupatorioides	Asteraceae	Brickellia	R5	0	0	1	0.684535	0	1	0.377339	0.0572522	1.19231	0.298077	0.634615	0.653846	0.320153
Brickellia_eupatorioides_floridana	Brickellia_eupatorioides_var._floridana	Asteraceae	Brickellia	R1	4	1	0	1	0	1	0.377339	0.0572522	1.19231	0.298077	0.634615	0.653846	3.09274
Brickellia_eupatorioides_gracillima	Brickellia_eupatorioides_var._gracillima	Asteraceae	Brickellia	R3	2	0.5	0	1	0	1	0.377339	0.0572522	1.19231	0.298077	0.634615	0.653846	1.70645
Brickellia_fendleri	Brickelliastrum_fendleri	Asteraceae	Brickellia	R4	1	0.25	0	1	0	1	0.377339	0.0572522	1.19231	0.298077	0.634615	0.653846	1.0133
Brickellia_floribunda	Brickellia_floribunda	Asteraceae	Brickellia	R3	2	0.5	1	0.684535	0	1	0.377339	0.0572522	1.19231	0.298077	0.634615	0.653846	1.70645
Brickellia_frutescens	Brickellia_frutescens	Asteraceae	Brickellia	R4	1	0.25	1	0.684535	0	1	0.377339	0.0572522	1.19231	0.298077	0.634615	0.653846	1.0133
Brickellia_grandiflora	Brickellia_grandiflora	Asteraceae	Brickellia	R5	0	0	2	0.5	4	0.699275	0.377339	0.0572522	1.19231	0.298077	0.634615	0.653846	0.320153
Brickellia_greenei	Brickellia_greenei	Asteraceae	Brickellia	R4	1	0.25	0	1	1	0.870485	0.377339	0.0572522	1.19231	0.298077	0.634615	0.653846	1.0133
Brickellia_hinckleyi	Brickellia_brachyphylla	Asteraceae	Brickellia	R2	3	0.75	0	1	0	1	0.377339	0.0572522	1.19231	0.298077	0.634615	0.653846	2.39959
Brickellia_hinckleyi_hinckleyi	Brickellia_hinckleyi_var._hinckleyi	Asteraceae	Brickellia	R2	3	0.75	0	1	0	1	0.377339	0.0572522	1.19231	0.298077	0.634615	0.653846	2.39959
Brickellia_incana	Brickellia_incana	Asteraceae	Brickellia	R4	1	0.25	4	0.267513	2	0.794723	0.377339	0.0572522	1.19231	0.298077	0.634615	0.653846	1.0133
Brickellia_knappiana	Brickellia_knappiana	Asteraceae	Brickellia	R2	3	0.75	0	1	0	1	0.377339	0.0572522	1.19231	0.298077	0.634615	0.653846	2.39959
Brickellia_laciniata	Brickellia_laciniata	Asteraceae	Brickellia	R5	0	0	3	0.36907	2	0.794723	0.377339	0.0572522	1.19231	0.298077	0.634615	0.653846	0.320153
Brickellia_lemmonii	Brickellia_lemmonii	Asteraceae	Brickellia	R4	1	0.25	0	1	0	1	0.377339	0.0572522	1.19231	0.298077	0.634615	0.653846	1.0133
Brickellia_lemmonii_lemmonii	Brickellia_lemmonii_var._lemmonii	Asteraceae	Brickellia	R3	2	0.5	0	1	0	1	0.377339	0.0572522	1.19231	0.298077	0.634615	0.653846	1.70645
Brickellia_lemmonii_wootonii	Brickellia_lemmonii_var._lemmonii	Asteraceae	Brickellia	R3	2	0.5	0	1	0	1	0.377339	0.0572522	1.19231	0.298077	0.634615	0.653846	1.70645
Brickellia_longifolia	Brickellia_longifolia	Asteraceae	Brickellia	R4	1	0.25	0	1	1	0.870485	0.377339	0.0572522	1.19231	0.298077	0.634615	0.653846	1.0133
Brickellia_microphylla	Brickellia_microphylla	Asteraceae	Brickellia	R5	0	0	1	0.684535	1	0.870485	0.377339	0.0572522	1.19231	0.298077	0.634615	0.653846	0.320153
Brickellia_microphylla_scabra	Brickellia_microphylla_var._scabra	Asteraceae	Brickellia	R5	0	0	0	1	0	1	0.377339	0.0572522	1.19231	0.298077	0.634615	0.653846	0.320153
Brickellia_microphylla_watsonii	Brickellia_watsonii	Asteraceae	Brickellia	R4	1	0.25	0	1	0	1	0.377339	0.0572522	1.19231	0.298077	0.634615	0.653846	1.0133
Brickellia_multiflora	Brickellia_multiflora	Asteraceae	Brickellia	R4	1	0.25	0	1	0	1	0.377339	0.0572522	1.19231	0.298077	0.634615	0.653846	1.0133
Brickellia_nevinii	Brickellia_nevinii	Asteraceae	Brickellia	R3	2	0.5	2	0.5	0	1	0.377339	0.0572522	1.19231	0.298077	0.634615	0.653846	1.70645
Brickellia_oblongifolia	Brickellia_oblongifolia	Asteraceae	Brickellia	R5	0	0	2	0.5	1	0.870485	0.377339	0.0572522	1.19231	0.298077	0.634615	0.653846	0.320153
Brickellia_oblongifolia_linifolia	Brickellia_linifolia_var._linifolia	Asteraceae	Brickellia	R4	1	0.25	1	0.684535	0	1	0.377339	0.0572522	1.19231	0.298077	0.634615	0.653846	1.0133
Brickellia_oblongifolia_oblongifolia	Brickellia_oblongifolia_var._oblongifolia	Asteraceae	Brickellia	R5	0	0	0	1	0	1	0.377339	0.0572522	1.19231	0.298077	0.634615	0.653846	0.320153
Brickellia_parvula	Brickellia_parvula	Asteraceae	Brickellia	R3	2	0.5	0	1	0	1	0.377339	0.0572522	1.19231	0.298077	0.634615	0.653846	1.70645
Brickellia_pringlei	Brickellia_pringlei	Asteraceae	Brickellia	R4	1	0.25	0	1	1	0.870485	0.377339	0.0572522	1.19231	0.298077	0.634615	0.653846	1.0133
Brickellia_rusbyi	Brickellia_rusbyi	Asteraceae	Brickellia	R3	2	0.5	0	1	0	1	0.377339	0.0572522	1.19231	0.298077	0.634615	0.653846	1.70645
Brickellia_simplex	Brickellia_simplex	Asteraceae	Brickellia	R3	2	0.5	0	1	0	1	0.377339	0.0572522	1.19231	0.298077	0.634615	0.653846	1.70645
Brickellia_squamulosa	Asanthus_squamulosus	Asteraceae	Brickellia	R3	2	0.5	0	1	0	1	0.377339	0.0572522	1.19231	0.298077	0.634615	0.653846	1.70645
Brickellia_venosa	Brickellia_venosa	Asteraceae	Brickellia	R4	1	0.25	1	0.684535	1	0.870485	0.377339	0.0572522	1.19231	0.298077	0.634615	0.653846	1.0133
Brickellia_veronicifolia	Brickellia_veronicaefolia	Asteraceae	Brickellia	R5	0	0	2	0.5	1	0.870485	0.377339	0.0572522	1.19231	0.298077	0.634615	0.653846	0.320153
Brighamia_insignis	Brighamia_insignis	Campanulaceae	Brighamia	R1	4	1	3	0.36907	43	0.29292	4.75883	0.323406	4	1	0	0	4.52332
Brighamia_rockii	Brighamia_rockii	Campanulaceae	Brighamia	R1	4	1	1	0.684535	5	0.665208	4.75883	0.323406	4	1	0	0	4.52332
Brodiaea_appendiculata	Brodiaea_appendiculata	Liliaceae	Brodiaea	R3	2	0.5	0	1	0	1	7.89476	0.404285	2.20833	0.552083	0.75	0.333333	3.57176
Brodiaea_californica	Brodiaea_californica	Liliaceae	Brodiaea	R4	1	0.25	0	1	20	0.431128	7.49302	0.395686	2.20833	0.552083	0.75	0.333333	2.83239
Brodiaea_californica_californica	Brodiaea_californica	Liliaceae	Brodiaea	R4	1	0.25	0	1	0	1	7.49302	0.395686	2.20833	0.552083	0.75	0.333333	2.83239
Brodiaea_californica_leptandra	Brodiaea_californica_subsp._leptandra	Liliaceae	Brodiaea	R2	3	0.75	0	1	2	0.794723	7.49302	0.395686	2.20833	0.552083	0.75	0.333333	4.21869
Brodiaea_coronaria	Brodiaea_coronaria	Liliaceae	Brodiaea	R4	1	0.25	2	0.5	20	0.431128	10.1143	0.445731	2.20833	0.552083	0.75	0.333333	3.10138
Brodiaea_coronaria_coronaria	Brodiaea_coronaria	Liliaceae	Brodiaea	R4	1	0.25	0	1	0	1	7.49302	0.395686	2.20833	0.552083	0.75	0.333333	2.83239
Brodiaea_coronaria_rosea	Brodiaea_coronaria_subsp._rosea	Liliaceae	Brodiaea	R1	4	1	0	1	0	1	7.49302	0.395686	2.20833	0.552083	0.75	0.333333	4.91183
Brodiaea_elegans	Brodiaea_elegans	Liliaceae	Brodiaea	R4	1	0.25	2	0.5	20	0.431128	7.49302	0.395686	2.20833	0.552083	0.75	0.333333	2.83239
Brodiaea_elegans_elegans	Brodiaea_elegans	Liliaceae	Brodiaea	R4	1	0.25	0	1	0	1	7.49302	0.395686	2.20833	0.552083	0.75	0.333333	2.83239
Brodiaea_elegans_hooveri	Brodiaea_elegans_subsp._hooveri	Liliaceae	Brodiaea	R3	2	0.5	0	1	0	1	7.49302	0.395686	2.20833	0.552083	0.75	0.333333	3.52554
Brodiaea_filifolia	Brodiaea_filifolia	Liliaceae	Brodiaea	R2	3	0.75	1	0.684535	6	0.636405	10.1937	0.447055	2.20833	0.552083	0.75	0.333333	4.49479
Brodiaea_insignis	Brodiaea_insignis	Liliaceae	Brodiaea	R2	3	0.75	0	1	1	0.870485	7.49302	0.395686	2.20833	0.552083	0.75	0.333333	4.21869
Brodiaea_jolonensis	Brodiaea_jolonensis	Liliaceae	Brodiaea	R3	2	0.5	0	1	4	0.699275	6.37383	0.369397	2.20833	0.552083	0.75	0.333333	3.38423
Brodiaea_kinkiensis	Brodiaea_kinkiensis	Liliaceae	Brodiaea	R3	2	0.5	1	0.684535	5	0.665208	7.49302	0.395686	2.20833	0.552083	0.75	0.333333	3.52554
Brodiaea_matsonii	Brodiaea_matsonii	Liliaceae	Brodiaea	R1	4	1	0	1	0	1	7.49302	0.395686	2.20833	0.552083	0.75	0.333333	4.91183
Brodiaea_minor	Brodiaea_minor	Liliaceae	Brodiaea	R4	1	0.25	0	1	7	0.611454	6.37383	0.369397	2.20833	0.552083	0.75	0.333333	2.69108
Brodiaea_orcuttii	Brodiaea_orcuttii	Liliaceae	Brodiaea	R1	4	1	0	1	2	0.794723	10.1937	0.447055	2.20833	0.552083	0.75	0.333333	5.18794
Brodiaea_pallida	Brodiaea_pallida	Liliaceae	Brodiaea	R1	4	1	1	0.684535	6	0.636405	7.49302	0.395686	2.20833	0.552083	0.75	0.333333	4.91183
Brodiaea_purdyi	Brodiaea_minor	Liliaceae	Brodiaea	R3	2	0.5	0	1	4	0.699275	6.37383	0.369397	2.20833	0.552083	0.75	0.333333	3.38423
Brodiaea_santarosae	Brodiaea_santarosae	Liliaceae	Brodiaea	R1	4	1	0	1	0	1	7.49302	0.395686	2.20833	0.552083	0.75	0.333333	4.91183
Brodiaea_stellaris	Brodiaea_stellaris	Liliaceae	Brodiaea	R2	3	0.75	0	1	6	0.636405	7.102	0.386917	2.20833	0.552083	0.75	0.333333	4.17155
Brodiaea_terrestris	Brodiaea_terrestris	Liliaceae	Brodiaea	R4	1	0.25	0	1	8	0.589446	7.49302	0.395686	2.20833	0.552083	0.75	0.333333	2.83239
Brodiaea_terrestris_kernensis	Brodiaea_terrestris_subsp._kernensis	Liliaceae	Brodiaea	R3	2	0.5	0	1	3	0.74097	7.49302	0.395686	2.20833	0.552083	0.75	0.333333	3.52554
Brodiaea_terrestris_terrestris	Brodiaea_terrestris	Liliaceae	Brodiaea	R4	1	0.25	2	0.5	4	0.699275	7.49302	0.395686	2.20833	0.552083	0.75	0.333333	2.83239
Bromus_anomalus	Bromus_anomalus	Poaceae	Bromus	R5	0	0	2	0.5	1	0.870485	1.75218	0.18604	0.419355	0.104839	0.580645	0.548387	1.01239
Bromus_arizonicus	Bromus_arizonicus	Poaceae	Bromus	R3	2	0.5	0	1	0	1	2.55376	0.233597	0.419355	0.104839	0.580645	0.548387	2.6543
Bromus_carinatus	Bromus_carinatus	Poaceae	Bromus	R5	0	0	5	0.184535	8	0.589446	1.62876	0.177505	0.419355	0.104839	0.580645	0.548387	0.966512
Bromus_ciliatus	Bromus_ciliatus	Poaceae	Bromus	R5	0	0	3	0.36907	6	0.636405	0.75865	0.102721	0.419355	0.104839	0.580645	0.548387	0.564547
Bromus_ciliatus_ciliatus	Bromus_ciliatus	Poaceae	Bromus	R5	0	0	1	0.684535	0	1	0.75865	0.102721	0.419355	0.104839	0.580645	0.548387	0.564547
Bromus_ciliatus_richardsonii	Bromus_richardsonii	Poaceae	Bromus	R4	1	0.25	0	1	0	1	2.55377	0.233597	0.419355	0.104839	0.580645	0.548387	1.96115
Bromus_frondosus	Bromus_frondosus	Poaceae	Bromus	R5	0	0	0	1	0	1	2.55377	0.233597	0.419355	0.104839	0.580645	0.548387	1.26801
Bromus_grandis	Bromus_grandis	Poaceae	Bromus	R4	1	0.25	0	1	1	0.870485	2.55377	0.233597	0.419355	0.104839	0.580645	0.548387	1.96115
Bromus_inermis	Bromus_inermis	Poaceae	Bromus	R5	0	0	2	0.5	25	0.391221	1.00172	0.126806	0.419355	0.104839	0.580645	0.548387	0.694008
Bromus_inermis_arcticus	Bromus_pumpellianus	Poaceae	Bromus	R5	0	0	0	1	0	1	1.00172	0.126806	0.419355	0.104839	0.580645	0.548387	0.694007
Bromus_inermis_pumpellianus	Bromus_pumpellianus	Poaceae	Bromus	R4	1	0.25	0	1	1	0.870485	1.00172	0.126806	0.419355	0.104839	0.580645	0.548387	1.38715
Bromus_kalmii	Bromus_kalmii	Poaceae	Bromus	R5	0	0	4	0.267513	10	0.551951	0.75865	0.102721	0.419355	0.104839	0.580645	0.548387	0.564547
Bromus_laevipes	Bromus_laevipes	Poaceae	Bromus	R5	0	0	1	0.684535	2	0.794723	1.19594	0.144034	0.419355	0.104839	0.580645	0.548387	0.786609
Bromus_lanatipes	Bromus_lanatipes	Poaceae	Bromus	R5	0	0	2	0.5	0	1	1.04528	0.130812	0.419355	0.104839	0.580645	0.548387	0.715537
Bromus_latiglumis	Bromus_latiglumis	Poaceae	Bromus	R5	0	0	4	0.267513	7	0.611454	0.884273	0.115557	0.419355	0.104839	0.580645	0.548387	0.633542
Bromus_marginatus	Bromus_marginatus	Poaceae	Bromus	R5	0	0	1	0.684535	1	0.870485	1.62876	0.177505	0.419355	0.104839	0.580645	0.548387	0.966512
Bromus_maritimus	Bromus_maritimus	Poaceae	Bromus	R4	1	0.25	0	1	0	1	2.55377	0.233597	0.419355	0.104839	0.580645	0.548387	1.96115
Bromus_mucroglumis	Bromus_mucroglumis	Poaceae	Bromus	R3	2	0.5	0	1	0	1	2.55377	0.233597	0.419355	0.104839	0.580645	0.548387	2.6543
Bromus_nottowayanus	Bromus_nottowayanus	Poaceae	Bromus	R4	1	0.25	0	1	0	1	2.55377	0.233597	0.419355	0.104839	0.580645	0.548387	1.96115
Bromus_orcuttianus	Bromus_orcuttianus	Poaceae	Bromus	R5	0	0	0	1	0	1	1.19594	0.144034	0.419355	0.104839	0.580645	0.548387	0.786609
Bromus_pacificus	Bromus_pacificus	Poaceae	Bromus	R4	1	0.25	0	1	1	0.870485	2.55377	0.233597	0.419355	0.104839	0.580645	0.548387	1.96115
Bromus_polyanthus	Bromus_polyanthus	Poaceae	Bromus	R5	0	0	0	1	0	1	2.55377	0.233597	0.419355	0.104839	0.580645	0.548387	1.26801
Bromus_polyanthus_polyanthus	Bromus_polyanthus	Poaceae	Bromus	R5	0	0	0	1	0	1	2.55377	0.233597	0.419355	0.104839	0.580645	0.548387	1.26801
Bromus_porteri	Bromus_porteri	Poaceae	Bromus	R5	0	0	2	0.5	0	1	1.04528	0.130812	0.419355	0.104839	0.580645	0.548387	0.715537
Bromus_pseudolaevipes	Bromus_pseudolaevipes	Poaceae	Bromus	R4	1	0.25	0	1	0	1	2.55377	0.233597	0.419355	0.104839	0.580645	0.548387	1.96115
Bromus_pubescens	Bromus_pubescens	Poaceae	Bromus	R5	0	0	3	0.36907	8	0.589446	1.19031	0.143557	0.419355	0.104839	0.580645	0.548387	0.784042
Bromus_sitchensis	Bromus_sitchensis	Poaceae	Bromus	R5	0	0	0	1	3	0.74097	2.55377	0.233597	0.419355	0.104839	0.580645	0.548387	1.26801
Bromus_sitchensis_aleutensis	Bromus_sitchensis_var._aleutensis	Poaceae	Bromus	R4	1	0.25	0	1	0	1	2.55376	0.233597	0.419355	0.104839	0.580645	0.548387	1.96115
Bromus_suksdorfii	Bromus_suksdorfii	Poaceae	Bromus	R5	0	0	0	1	0	1	2.55377	0.233597	0.419355	0.104839	0.580645	0.548387	1.26801
Bromus_texensis	Bromus_texensis	Poaceae	Bromus	R4	1	0.25	0	1	0	1	2.55377	0.233597	0.419355	0.104839	0.580645	0.548387	1.96115
Bromus_vulgaris	Bromus_vulgaris	Poaceae	Bromus	R5	0	0	2	0.5	1	0.870485	2.55377	0.233597	0.419355	0.104839	0.580645	0.548387	1.26801
Broussaisia_arguta	Broussaisia_arguta	Hydrangeaceae	Broussaisia	R3	2	0.5	2	0.5	1	0.870485	29.3644	0.632714	2	0.5	0	0	4.79957
Browallia_eludens	Browallia_eludens	Solanaceae	Browallia	R2	3	0.75	0	1	0	1	29.6569	0.634497	3	0.75	1	1	5.5023
Brunnichia_ovata	Brunnichia_ovata	Polygonaceae	Brunnichia	R4	1	0.25	2	0.5	5	0.665208	39.1243	0.684567	1	0.25	0	0	4.38513
Buchloe_dactyloides	Buchloe_dactyloides	Poaceae	Buchloe	R4	1	0.25	3	0.36907	16	0.470611	12.341	0.479704	1	0.25	0	0	3.28399
[truncated: 16,767 more rows]

## Sheet: DecisionAnalysis
												How much more important is the objective you chose?					(adapted from Saaty, 2008)
												Value	Definition
												1	Not more important (equal)
												2	Weak/slight
												3	Moderate
												4	Moderate plus
												5	Strong
												6	Strong plus
												7	Very strong
												8	Very, very strong
												9	Extreme (max. value)
												1.1-1.9	If very close
In the following section, we ask you to customize the PIECES score to reflect your own conservation objectives for ex situ collections. You will be asked a series of questions. Based on your answers, the relative weights assigned to PIECES' component variables will be altered. If you do not change the starting (default) values, the results returned will reflect the weights described in the manusc…
STEP 1
Consider the Objectives Hierarchy above
Starting with the first objectives (blue boxes), we will examine each pair-wise combination.
Is Ex-Situ or Global Endangerment (GE) more important?
Referencing the table above, enter how much more important you consider the chosen objective than the alternative (1-9):												4
e.g., if you chose "Ex-Situ" and goals pertaining to the "Ex-Situ" objective are twice
as important to you as Global Endangerment, enter "2"
Is Ex-Situ or Evolutionary Distinctiveness (ED) more important?								How much more important? (1-9):				1.3
Is Global Endangerment (GE) or Evolutionary Distinctiveness (ED) more important?								How much more important? (1-9):				1.2
STEP 2
Now, consider the objectives immediately underneath the Ex-Situ Objective.
Are Seed Banks or Living Collections more important?								How much more important? (1-9):				6
STEP 6
Lastly, enter the number of species to select (up to 18,766):					1000
Now go to the "Results" tab to see the relative weights you assigned to each component of the Objectives Hierarchy. Verify that these weights reflect your true preferences. Adjust your answers in Steps 1-6 above if they do not
Once you are satisfied with your weighting of Objectives, press the "Refresh Species List" button on the "Results" tab to see the species selected based on your Objectives Hierarchy

## Sheet: AHPCalculations
AHP Calculations											Ex-situ	1	1	Ex-situ	1	1	GE	1	1	Seed Bank	1	1
											GE	2		ED	2		ED	2		Living Colls.	2
	Ex-situ	GE	ED
Ex-situ	1	4	1.3
GE	0.25	1	1.2
ED	0.769231	0.833333	1
	Seed Bank	Living Collections
Seed Bank	1	6
Living Collections	0.166667	1
Species Level 1
	3	9.08333	7.4	19.4833	0.539379
	1.42308	3	2.725	7.14808	0.197888
	1.74679	4.74359	3	9.49038	0.262733
					1
Specie Ex-situ
	2	12	14	0.857143
	0.333333	2	2.33333	0.142857
			16.3333	1

## Sheet: Results
Resulting weights at each level														Total Species Selected	1005
														(may exceed number entered if there are ties)
																	See the "PIECESCalcs" tab for more information about your selected species. They will be color-highlighted and can be filtered using the "InSolution" column
														Selected Species and Associated Rank
														Species.natserve	PIECES.Rank
														Aconitum_delphiniifolium_chamissonianum	403
														Aconitum_delphiniifolium_paradoxum	403
														Aconitum_infectum	32
														Adelia_vaseyi	62
														Agrimonia_incisa	488
														Alchemilla_filicaulis_filicaulis	373
														Alchemilla_filicaulis_vestita	373
														Alectryon_macrococcus	120
														Alectryon_macrococcus_macrococcus	120
														Aletris_bracteata	20
		Weight =	0.539379		Weight =	0.197888		Weight =	0.262733					Aletris_lutea	304
														Aletris_obovata	326
														Amaranthus_brownii	424
														Ammoselinum_giganteum	224
														Anemone_edwardsiana_petraea	477
														Antidesma_platyphyllum_hillebrandii	30
														Antidesma_platyphyllum_platyphyllum	334
														Antidesma_pulvinatum	176
	Weight =	0.857143	Weight =	0.142857										Apacheria_chiricahuensis	140
PIECES Weights														Apteria_aphylla	356
														Aquilegia_flavescens_rubicunda	273
Objective	SB	LC	GE	ED										Aquilegia_grahamii	327
Weights	0.462325	0.0770541	0.197888	0.262733										Aquilegia_jonesii_elatior	212
Total Value	461.744	72.1455	154.963	111.426										Aquilegia_loriae	212
ROI of selected species	1001	697	3.13234	15.0227										Aquilegia_scopulorum_calcarea	212
Maximum possible ROI	1005	1005	4	217.644										Arabis_codyi	187
	# species newly added to seed banks	# species newly added to living collections	Added spp mean threat rank (0=R5 … 4=R1)	Added spp mean evolutionary distinctiveness										Aralia_racemosa_bicrenata	490
														Arctomecon_merriamii	151
Above are the component weights you have selected for PIECES (row 28), the conservation return on investment for your weighting scheme (row 30), and the maximum possible value for each individual ROI metric (row 31)														Arctostaphylos_mendocinoensis	158
														Argemone_arizonica	75
														Argemone_corymbosa_arenicola	251
														Argemone_glauca_glauca	392
														Argemone_munita_robusta	251
														Argythamnia_aphoroides	137
														Argythamnia_argyraea	137
														Argythamnia_blodgettii	192
														Argythamnia_brandegeei	429
														Argythamnia_brandegeei_intonsa	429
														Argythamnia_californica	192
														Aristocapsa_insignis	455
														Aristolochia_serpentaria	394
														Armeria_maritima_interior	44
														Asarum_caudatum_viridiflorum	387
														Asarum_marmoratum	387
														Astelia_waialealae	15
														Befaria_racemosa	237
														Berberis_harrisoniana	66
														Bloomeria_humilis	261
														Bobea_sandwicensis	245
														Bobea_timonioides	189
														Bourreria_radula	244
														Brodiaea_coronaria_rosea	170
														Brodiaea_matsonii	170
														Brodiaea_orcuttii	174
														Brodiaea_santarosae	170
														Browallia_eludens	81
														Burmannia_biflora	356
														Cabomba_caroliniana_caroliniana	311
														Calochortus_pulchellus	487
														Calochortus_tiburonensis	222
														Calochortus_weedii	497
														Calopogon_multiflorus	313
														Calopogon_tuberosus_simpsonii	99
														Caltha_leptosepala_sulfurea	240
														Calycanthus_brockiana	18
														Calydorea_coelestina	72
														Campanula_angustiflora	414
														Campanula_reverchonii	410
														Campanula_sharsmithiae	130
														Campanula_wilkinsiana	410
														Canbya_aurea	151
														Capparis_sandwichiana	88
														Carex_tiogana	426
														Caulanthus_flavescens	133
														Caulophyllum_giganteum	364
														Caulostramina_jaegeri	33
														Celtis_lindheimeri	348
														Centaurium_blumbergianum	405
														Ceratophyllum_echinatum	131
														Ceratophyllum_muricatum	288
														Chaenactis_carphoclinia_peirsonii	496
														Chamaesyce_remyi_remyi	230
														Cheirodendron_dominii	278
														Chlorogalum_purpureum	439
														Chlorogalum_purpureum_purpureum	439
														Cistanthe_pulchella	232
														Claoxylon_sandwicense	65
														Cleistes_bifaria	493
														Cleome_lutea_jonesii	148
														Cleome_sparsifolia	449
														Collinsia_corymbosa	393
														Colubrina_cubensis_floridana	269
														Condalia_hookeri_edwardsiana	204
														Cooperia_smallii	352
														Corallorhiza_bentleyi	71
														Crassula_viridis	59
														Croomia_pauciflora	37
														Crossopetalum_ilicifolium	161
														Croton_pottsii_thermophilus	29
														Cryptocarya_mannii	17
														Cynoglossum_occidentale	341
														Cypripedium_guttatum_yatabeanum	336
														Cypripedium_parviflorum_makasin	492
														Dasynotus_daubenmirei	471
														Delissea_undulata_kauaiensis	310
														Dendranthema_arcticum_polare	444
														Dendromecon_harfordii	382
														Dendromecon_rigida_rhamnoides	2
														Dianella_sandwicensis	435
														Dioscorea_floridana	50
														Diospyros_hillebrandii	47
														Dirca_decipiens	87
														Downingia_concolor_tricolor	307
														Drosera_linearis	448
														Drosera_tracyi	361
														Dryas_octopetala_kamtschatica	443
														Echeandia_texensis	43
														Echinodorus_floridanus	60
														Elatine_heterandra	291
														Elatine_ojibwayensis	16
														Elytraria_caroliniensis_angustifolia	422
														Eriastrum_densifolium_sanctorum	491
														Eriocaulon_nigrobracteatum	10
														Eriocaulon_ravenelii	259
														Erodium_macrophyllum	70
														Eryngium_pendletonensis	128
														Eryngium_racemosum	408
														Eryngium_spinosepalum	407
														Erythronium_pluriflorum	360
														Erythronium_taylorii	290
														Eschscholzia_lemmonii_kernensis	74
														Eschscholzia_minutiflora_twisselmannii	247
														Eupatorium_frustratum	335
														Exocarpos_luteolus	181
														Fendlera_rigida	306
														Fendlerella_utahensis_cymosa	358
														Frangula_purshiana_ultramafica	186
														Frankenia_johnstonii	221
														Frankenia_palmeri	175
														Galeandra_bicarinata	48
														Gayophytum_oligospermum	305
														Geranium_hanaense	205
														Geranium_humile	27
														Geranium_kauaiense	256
														Geum_pentapetalum	362
														Gilia_latifolia_imperialis	419
														Gilia_tenuis	132
														Gilmania_luteola	451
														Githopsis_diffusa_filicaulis	410
														Githopsis_tenella	410
														Glossopetalon_clokeyi	140
														Glossopetalon_pungens	140
														Glossopetalon_spinescens_meionandrum	441
														Gouania_meyenii	294
														Gouania_vitifolia	320
														Gunnera_kauaiensis	3
														Halophila_hawaiiana	182
														Halophila_johnsonii	184
														Hamamelis_ovalis	61
														Harpagonella_palmeri_arizonica	365
														Harpagonella_palmeri_palmeri	368
														Hastingsia_serpenticola	317
														Hedyotis_degeneri_degeneri	115
														Heliotropium_anomalum_argenteum	249
														Hesperomannia_lydgatei	143
														Heteranthera_mexicana	127
														Hexalectris_revoluta	283
														Hexastylis_rhombiformis	14
														Hexastylis_shuttleworthii_harperi	79
														Hexastylis_shuttleworthii_shuttleworthii	409
														Hexastylis_sorriei	1
														Hexastylis_speciosa	200
														Hibiscus_arnottianus_immaculatus	375
														Hibiscus_brackenridgei_brackenridgei	375
														Hibiscus_brackenridgei_mokuleianus	375
														Hibiscus_kokio_kokio	375
														Hibiscus_kokio_saintjohnianus	375
														Hibiscus_waimeae_hannerae	375
														Hieracium_scabrum_leucocaule	279
														Holmgrenanthe_petrophila	337
														Hymenocallis_punta-gordensis	395
														Hypericum_edisonianum	468
														Hypericum_erythraeae	468
														Hypericum_exile	468
														Ilex_cuthbertii	26
														Ilex_opaca_arenicola	471
														Impatiens_ecalcarata	180
														Isodendrion_hosakae	58
														Ivesia_purpurascens	35
														Jacquemontia_curtissii	162
														Jacquemontia_ovalifolia_sandwicensis	489
														Jamesia_americana_macrocalyx	96
														Jamesia_americana_zionis	96
														Jamesia_tetrapetala	96
														Jepsonia_heterandra	354
														Jepsonia_malvifolia	354
														Johanneshowellia_crateriorum	277
														Joinvillea_ascendens_ascendens	7
														Juglans_hindsii	386
														Juncus_gerardii_pedicellatus	347
														Koeberlinia_spinosa_spinosa	396
														Koeberlinia_spinosa_tenuispina	396
														Labordia_fagraeoidea	390
														Labordia_helleri	203
														Labordia_hirtella	495
														Labordia_hosakana	124
														Labordia_pumila	164
														Labordia_tinifolia_wahiawaensis	164
														Labordia_waialealae	390
														Lachnocaulon_digynum	458
														Lachnocaulon_engleri	458
														Lactuca_hirsuta_albiflora	332
														Lactuca_terrae-novae	345
														Lechea_intermedia_depauperata	253
														Lechea_mensalis	253
														Lepidium_flavum_felipense	494
														Lepidium_integrifolium_heterophyllum	206
														Leptodactylon_californicum_brevitrichomum	499
														Leptodactylon_californicum_californicum	499
														Leptodactylon_californicum_glandulosum	167
														Leptodactylon_californicum_leptotrichomum	499
														Leptodactylon_californicum_tomentosum	499
														Leptodactylon_glabrum	167
														Leptodactylon_jaegeri	167
														Lepuropetalon_spathulatum	479
														Licania_michauxii	485
														Limnanthes_bakeri	73
														Limnanthes_macounii	196
														Linanthus_jepsonii	295
														Lindera_subcoriacea	105
														Linum_arenicola	433
														Linum_carteri_carteri	433
														Listera_auriculata	461
														Lobelia_villosa	139
														Lonicera_villosa_fulleri	220
														Ludwigia_brevipes	292
														Ludwigia_spathulata	292
														Lyonothamnus_floribundus	281
														Lyonothamnus_floribundus_aspleniifolius	112
														Lyonothamnus_floribundus_floribundus	23
														Lysimachia_graminea	263
														Lysimachia_hillebrandii	190
														Lysimachia_iniki	322
														Lysimachia_lydgatei	263
														Lysimachia_ovoidea	322
														Lysimachia_pendens	322
														Lysimachia_venosa	263
														Lysimachia_waianaeensis	263
														Lythrum_curtissii	116
														Lythrum_flagellare	371
														Macranthera_flammea	406
														Macromeria_viridiflora_thurberi	365
														Macromeria_viridiflora_viridiflora	365
														Magnolia_ashei	144
														Mahonia_pinnata_insularis	31
														Malaxis_bayardii	64
														Malaxis_diphyllos	423
														Malaxis_wendtii	216
														Meconella_denticulata	151
														Meconella_oregana	38
														Melicope_elliptica	84
														Metrosideros_polymorpha_glaberrima	417
														Metrosideros_polymorpha_macrophylla	102
														Metrosideros_polymorpha_pumila	331
														Metrosideros_waialealae_waialealae	417
														Micranthemum_glomeratum	416
														Morinda_trimera	308
														Mortonia_greggii	353
														Mortonia_sempervirens	287
														Mortonia_sempervirens_sempervirens	83
														Muilla_coronata	401
														Muilla_transmontana	401
														Myosurus_sessilis	351
														Narthecium_californicum	442
														Nemacladus_calcaratus	267
														Nemacladus_twisselmannii	267
														Neraudia_angulata	25
														Neraudia_angulata_angulata	49
														Neraudia_angulata_dentata	40
														Neraudia_kauaiensis	40
														Neraudia_melastomifolia	154
														Neraudia_sericea	40
														Nesaea_longipes	250
														Nesoluma_polynesicum	107
														Nothocestrum_latifolium	67
														Nothocestrum_longifolium	201
														Nuphar_lutea_orbiculata	108
														Nuphar_lutea_sagittifolia	122
														Nuphar_lutea_ulvacea	22
														Nymphaea_mexicana	381
														Ochrosia_haleakalae	123
														Ochrosia_kauaiensis	103
														Oncidium_floridanum	246
														Oreobolus_furcatus	400
														Oreonana_purpurascens	224
														Orthocarpus_pachystachyus	399
														Oryctes_nevadensis	145
														Osmorhiza_mexicana_bipatriata	315
														Oxalis_albicans_californica	383
														Oxalis_alpina	383
														Oxalis_priceae_priceae	383
														Oxytheca_emarginata	451
														Oxytheca_parishii_abramsii	451
														Oxytheca_parishii_cienegensis	451
														Oxytheca_parishii_goodmaniana	150
														Papaver_gorodkovii	329
														Papaver_pygmaeum	329
														Papaver_radicatum_radicatum	328
														Papaver_walpolei	483
														Parnassia_cirrata	194
														Parnassia_fimbriata_intermedia	194
														Paronychia_chartacea_minima	233
														Paronychia_congesta	233
														Paronychia_lundelliorum	233
														Paronychia_maccartii	233
														Parrya_nauruaq	217
														Peltandra_sagittifolia	438
														Pentachaeta_aurea_allenii	36
														Peperomia_mauiensis	460
														Peperomia_rockii	109
														Petalonyx_parryi	129
														Petalonyx_thurberi_gilmanii	146
														Petrophyton_acuminatum	350
														Phyllanthus_ericoides	197
														Phyllanthus_liebmannianus_platylepis	197
														Phyllanthus_pentaphyllus_floridanus	197
														Physocarpus_alternans_alternans	480
														Physocarpus_alternans_annulatus	45
														Physocarpus_alternans_panamintensis	45
														Picris_hieracioides_kamtschatica	346
														Pinguicula_ionantha	333
														Pipturus_forbesii	372
														Pipturus_kauaiensis	481
														Pipturus_ruber	481
														Pisonia_floridana	57
														Pisonia_rotundata	289
														Pisonia_wagneriana	86
														Pittosporum_argentifolium	34
														Pittosporum_flocculosum	166
														Pittosporum_hawaiiense	104
														Pittosporum_hosmeri	255
														Pittosporum_kauaiense	427
														Pittosporum_napaliense	51
														Pittosporum_terminalioides	136
														Platydesma_cornuta	84
														Platydesma_remyi	110
														Platydesma_rostrata	110
														Platydesma_spathulata	359
														Platyschkuhria_integrifolia_integrifolia	444
														Platystigma_linearis	465
														Poa_tenerrima	282
														Podistera_yukonensis	224
														Polanisia_erosa_breviglandulosa	449
														Polemonium_nevadense	349
														Polygala_rimulicola_mescalerorum	431
														Polygonum_hickmanii	463
														Polygonum_marinense	463
														Polymnia_cossatotensis	257
														Polymnia_johnbeckii	257
														Portulaca_biloba	21
														Portulaca_molokiniensis	82
														Portulaca_sclerocarpa	215
														Portulaca_smallii	342
														Portulaca_umbraticola_coronata	106
														Potamogeton_clystocarpus	89
														Potamogeton_floridanus	89
														Potamogeton_methyensis	89
														Potamogeton_ogdenii	89
														Potamogeton_tennesseensis	296
														Primula_capillaris	228
														Primula_domensis	68
														Pritchardia_beccariana	446
														Pritchardia_forbesiana	446
														Pritchardia_hardyi	339
														Pritchardia_lanaiensis	339
														Pritchardia_lanigera	389
														Pritchardia_limahuliensis	173
														Pritchardia_minor	425
														Pritchardia_perlmanii	229
														Pritchardia_waialealeana	286
														Prosartes_hookeri_hookeri	466
														Prosartes_hookeri_parvifolia	39
														Prosartes_hookeri_trachyandra	466
														Prosartes_maculata	398
														Prunus_eremophila	343
														Prunus_subcordata_rubicunda	343
														Pseudoclappia_watsonii	260
														Pteralyxia_kauaiensis	159
														Pteroglossaspis_ecristata	185
														Ptilimnium_ahlesii	309
														Pyxidanthera_brevifolia	321
														Ranunculus_glacialis_chamissonis	113
														Ranunculus_ranunculinus	113
														Rhamnus_crocea_pilosa	241
														Rhexia_parviflora	420
														Rhexia_salicifolia	420
														Rhodiola_integrifolia_neomexicana	80
														Ribes_menziesii_thacherianum	275
														Ribes_viburnifolium	486
														Rosa_stellata_erlansoniae	210
														Sagittaria_ambigua	298
														Sagittaria_graminea_macrocarpa	297
														Sagittaria_secundifolia	93
														Salix_floridana	280
														Saltugilia_latimeri	478
														Samolus_vagans	202
														Sanicula_mariversa	325
														Santalum_freycinetianum_lanaiense	183
														Sarracenia_minor_okefenokeensis	369
														Sarracenia_purpurea_montana	338
														Sarracenia_rubra_alabamensis	69
														Sarracenia_rubra_gulfensis	239
														Sarracenia_rubra_jonesii	369
														Saxifraga_bryophora_tobiasiae	262
														Saxifraga_hieraciifolia_rufopilosa	316
														Saxifraga_hitchcockiana	76
														Scaevola_glabra	248
														Scaevola_kilaueae	52
														Schisandra_glabra	24
														Schoenocaulon_dubium	285
														Schoenolirion_albiflorum	317
														Schoenolirion_wrightii	317
														Scrophularia_laevis	363
														Sebastiania_bilocularis	428
														Sedella_leiocarpa	4
														Sedella_pentandra	208
														Sedella_pumila	208
														Selinocarpus_maloneanus	462
														Shortia_galacifolia_brevistyla	223
														Shortia_galacifolia_galacifolia	160
														Shoshonea_pulvinata	312
														Sicyos_cucumerinus	498
														Sicyos_lasiocephalus	135
														Sideroxylon_alachuense	5
														Sideroxylon_macrocarpum	270
														Sideroxylon_reclinatum_austrofloridense	5
														Sideroxylon_reclinatum_rufotomentosum	211
														Sideroxylon_thornei	94
														Smilax_jamesii	177
														Sphaeromeria_diversifolia	147
														Spigelia_gentianoides_alabamensis	243
														Spigelia_gentianoides_gentianoides	300
														Spiraea_septentrionalis	163
														Spiranthes_confusa	238
														Spiranthes_lanceolata_paludicola	9
														Stellaria_oxyphylla	191
														Stenandrium_dulce_floridanum	134
														Stenanthium_diffusum	157
														Stillingia_sylvatica_tenuis	178
														Styrax_platanifolius_platanifolius	302
														Styrax_platanifolius_stellatus	302
														Styrax_platanifolius_youngiae	28
														Sullivantia_hapemanii	473
														Sullivantia_hapemanii_hapemanii	473
														Sullivantia_hapemanii_purpusii	473
														Symphyotrichum_subulatum_obtusifolius	63
														Syzygium_sandwicense	274
														Talinum_gooddingii	271
														Talinum_thompsonii	271
														Tetracoccus_ilicifolius	8
														Tetraplasandra_bisattenuata	11
														Tetraplasandra_flynnii	19
														Tetraplasandra_gymnocarpa	12
														Tetraplasandra_hawaiensis	207
														Tetraplasandra_kavaiensis	77
														Tetraplasandra_lydgatei	12
														Tetraplasandra_waialealae	77
														Tetraplasandra_waimeae	101
														Thalictrum_arkansanum	119
														Thalictrum_debile	117
														Thalictrum_hultenii	117
														Thelypodiopsis_ambigua_erecta	299
														Tradescantia_leiandra_glandulosa	432
														Triglochin_gaspensis	179
														Triphora_craigheadii	53
														Triphora_latifolia	53
														Triphora_trianthophora_texensis	53
														Triphora_yucatanensis	53
														Tropidocarpum_californicum	227
														Umbellularia_californica_fresnensis	242
														Urera_glabra	415
														Uvularia_floridana	276
														Vanilla_dilloniana	231
														Vanilla_mexicana	188
														Vauquelinia_californica_sonorensis	125
														Waldsteinia_lobata	284
														Wikstroemia_bicornuta	218
														Wikstroemia_forbesii	476
														Wikstroemia_uva-ursi_kauaiensis	219
														Wikstroemia_villosa	156
														Wissadula_parvifolia	484
														Xylosma_crenata	456
														Xylosma_hawaiiensis	155
														Xyris_isoetifolia	100
														Xyris_longisepala	314
														Xyris_panacea	126
														Xyris_spathifolia	149
														Zanthoxylum_dipetalum	457
														Zigadenus_brevibracteatus	436
														Zigadenus_fontanus	436
														Zigadenus_mogollonensis	301
														Zigadenus_vaginatus	95

## Sheet: PIECESCalcs
										Totals	1005	464.053	72.5062	155.738	111.983	1001	697		3.13234	15.0227
Include Species?	Species.natserve	Species.tnrs	Family	Genus	PIECES.Score.SB	PIECES.Score.LC	PIECES.Score.GE	PIECES.Score.ED	PIECES.Score.Total	PIECES.Rank	InSolution	Final.Score.SB.Sp	Final.Score.LC.Sp	Final.Score.GE.Sp	Final.Score.ED.Sp	NewlyAddedToSB	NewlyAddedToLC	InSolution	MeanGE	MeanED
Yes	Abildgaardia_ovata	Fimbristylis_ovata	Cyperaceae	Abildgaardia	0.462325	0.0670744	0	0.0497489	0.579148	11092	0	0	0	0	0	0	0	1	0	0
Yes	Abronia_alpina	Abronia_alpina	Nyctaginaceae	Abronia	0.462325	0.0770541	0.148416	0.0448616	0.732657	2072	0	0	0	0	0	0	0		0	0
Yes	Abronia_ameliae	Abronia_ameliae	Nyctaginaceae	Abronia	0.17063	0.0770541	0.0989441	0.0596357	0.406264	15531	0	0	0	0	0	0	0		0	0
Yes	Abronia_ammophila	Abronia_ammophila	Nyctaginaceae	Abronia	0.231162	0.0670744	0.197888	0.0448616	0.540987	12921	0	0	0	0	0	0	0		0	0
Yes	Abronia_angustifolia	Abronia_angustifolia	Nyctaginaceae	Abronia	0.462325	0.0770541	0	0.0448616	0.584241	10880	0	0	0	0	0	0	0		0	0
Yes	Abronia_argillosa	Abronia_argillosa	Nyctaginaceae	Abronia	0.462325	0.0770541	0.0989441	0.0448616	0.683185	4251	0	0	0	0	0	0	0		0	0
Yes	Abronia_bigelovii	Abronia_bigelovii	Nyctaginaceae	Abronia	0.462325	0.0770541	0.0989441	0.0832378	0.721561	2392	0	0	0	0	0	0	0		0	0
Yes	Abronia_carletonii	Abronia_fragrans	Nyctaginaceae	Abronia	0.462325	0.0770541	0.049472	0.0596357	0.648487	6088	0	0	0	0	0	0	0		0	0
Yes	Abronia_elliptica	Abronia_elliptica	Nyctaginaceae	Abronia	0.462325	0.0670744	0	0.0448616	0.574261	11290	0	0	0	0	0	0	0		0	0
Yes	Abronia_fragrans	Abronia_fragrans	Nyctaginaceae	Abronia	0.231162	0.051257	0	0.0596357	0.342055	16787	0	0	0	0	0	0	0		0	0
Yes	Abronia_gracilis	Abronia_gracilis	Nyctaginaceae	Abronia	0.462325	0.0770541	0.0989441	0.0448616	0.683185	4251	0	0	0	0	0	0	0		0	0
Yes	Abronia_latifolia	Abronia_latifolia	Nyctaginaceae	Abronia	0.231162	0.053882	0	0.0448616	0.329906	16973	0	0	0	0	0	0	0		0	0
Yes	Abronia_macrocarpa	Abronia_macrocarpa	Nyctaginaceae	Abronia	0.231162	0.0670744	0.148416	0.0448616	0.491515	14050	0	0	0	0	0	0	0		0	0
Yes	Abronia_maritima	Abronia_maritima	Nyctaginaceae	Abronia	0.231162	0.0670744	0.049472	0.0448616	0.392571	15842	0	0	0	0	0	0	0		0	0
Yes	Abronia_mellifera	Abronia_mellifera	Nyctaginaceae	Abronia	0.462325	0.0770541	0.049472	0.0448616	0.633713	7467	0	0	0	0	0	0	0		0	0
Yes	Abronia_minor	Abronia_minor	Nyctaginaceae	Abronia	0.462325	0.0770541	0.0989441	0.0448616	0.683185	4251	0	0	0	0	0	0	0		0	0
Yes	Abronia_nana	Abronia_nana	Nyctaginaceae	Abronia	0.231162	0.0670744	0.049472	0.0448616	0.392571	15842	0	0	0	0	0	0	0		0	0
Yes	Abronia_nana_covillei	Abronia_nana_subsp._covillei	Nyctaginaceae	Abronia	0.462325	0.0770541	0.0989441	0.0448616	0.683185	4251	0	0	0	0	0	0	0		0	0
Yes	Abronia_nana_harrisii	Abronia_nana_var._harrisii	Nyctaginaceae	Abronia	0.462325	0.0770541	0.197888	0.0448616	0.782129	605	1	0.462325	0.0770541	0.197888	0.0448616	1	1		4	1.53503
Yes	Abronia_nana_nana	Abronia_nana	Nyctaginaceae	Abronia	0.462325	0.0770541	0.0989441	0.0448616	0.683185	4251	0	0	0	0	0	0	0		0	0
Yes	Abronia_pogonantha	Abronia_pogonantha	Nyctaginaceae	Abronia	0.316478	0.0770541	0.0989441	0.0448616	0.537337	13041	0	0	0	0	0	0	0		0	0
Yes	Abronia_turbinata	Abronia_turbinata	Nyctaginaceae	Abronia	0.231162	0.0670744	0	0.0448616	0.343098	16773	0	0	0	0	0	0	0		0	0
Yes	Abronia_umbellata	Abronia_umbellata	Nyctaginaceae	Abronia	0.316478	0.0770541	0.049472	0.0376933	0.480697	14221	0	0	0	0	0	0	0		0	0
Yes	Abronia_umbellata_breviflora	Abronia_umbellata_subsp._breviflora	Nyctaginaceae	Abronia	0.462325	0.0770541	0.148416	0.0448616	0.732657	2073	0	0	0	0	0	0	0		0	0
Yes	Abronia_umbellata_umbellata	Abronia_umbellata	Nyctaginaceae	Abronia	0.316478	0.0770541	0.049472	0.0448616	0.487865	14098	0	0	0	0	0	0	0		0	0
Yes	Abronia_villosa	Abronia_villosa	Nyctaginaceae	Abronia	0.17063	0.0570948	0	0.0376933	0.265418	18037	0	0	0	0	0	0	0		0	0
Yes	Abronia_villosa_aurita	Abronia_villosa_var._aurita	Nyctaginaceae	Abronia	0.462325	0.0670744	0.0989441	0.0448616	0.673205	4654	0	0	0	0	0	0	0		0	0
Yes	Abronia_villosa_villosa	Abronia_villosa	Nyctaginaceae	Abronia	0.231162	0.0670744	0.049472	0.0448616	0.392571	15842	0	0	0	0	0	0	0		0	0
Yes	Abutilon_abutiloides	Abutilon_abutiloides	Malvaceae	Abutilon	0.231162	0.0670744	0	0.0567621	0.354999	16531	0	0	0	0	0	0	0		0	0
Yes	Abutilon_berlandieri	Abutilon_berlandieri	Malvaceae	Abutilon	0.462325	0.0770541	0	0.0567621	0.596141	9721	0	0	0	0	0	0	0		0	0
Yes	Abutilon_eremitopetalum	Abutilon_eremitopetalum	Malvaceae	Abutilon	0.231162	0.0490376	0.197888	0.0567621	0.53485	13137	0	0	0	0	0	0	0		0	0
Yes	Abutilon_fruticosum	Abutilon_fruticosum	Malvaceae	Abutilon	0.17063	0.0612367	0.049472	0.0567621	0.338101	16853	0	0	0	0	0	0	0		0	0
Yes	Abutilon_hulseanum	Abutilon_hulseanum	Malvaceae	Abutilon	0.462325	0.0770541	0.049472	0.0567621	0.645613	6398	0	0	0	0	0	0	0		0	0
Yes	Abutilon_hypoleucum	Abutilon_hypoleucum	Malvaceae	Abutilon	0.316478	0.0770541	0.049472	0.0567621	0.499766	13902	0	0	0	0	0	0	0		0	0
Yes	Abutilon_incanum	Abutilon_incanum	Malvaceae	Abutilon	0.0853152	0.051257	0	0.0814128	0.217985	18515	0	0	0	0	0	0	0		0	0
Yes	Abutilon_malacum	Abutilon_malacum	Malvaceae	Abutilon	0.462325	0.0770541	0.049472	0.0567621	0.645613	6398	0	0	0	0	0	0	0		0	0
Yes	Abutilon_menziesii	Abutilon_menziesii	Malvaceae	Abutilon	0.17063	0.0401249	0.197888	0.0814128	0.490056	14064	0	0	0	0	0	0	0		0	0
Yes	Abutilon_mollicomum	Abutilon_grandifolium	Malvaceae	Abutilon	0.462325	0.0670744	0	0.087101	0.6165	8209	0	0	0	0	0	0	0		0	0
Yes	Abutilon_palmeri	Abutilon_palmeri	Malvaceae	Abutilon	0.231162	0.0401249	0.049472	0.0567621	0.377521	16107	0	0	0	0	0	0	0		0	0
Yes	Abutilon_parishii	Abutilon_parishii	Malvaceae	Abutilon	0.231162	0.0770541	0.148416	0.0567621	0.513395	13628	0	0	0	0	0	0	0		0	0
Yes	Abutilon_parvulum	Abutilon_parvulum	Malvaceae	Abutilon	0.462325	0.0670744	0	0.0567621	0.586161	10778	0	0	0	0	0	0	0		0	0
Yes	Abutilon_permolle	Abutilon_permolle	Malvaceae	Abutilon	0.462325	0.0770541	0.049472	0.0567621	0.645613	6398	0	0	0	0	0	0	0		0	0
Yes	Abutilon_reventum	Abutilon_reventum	Malvaceae	Abutilon	0.462325	0.0770541	0.049472	0.0567621	0.645613	6398	0	0	0	0	0	0	0		0	0
Yes	Abutilon_sandwicense	Abutilon_sandwicense	Malvaceae	Abutilon	0.231162	0.051257	0.197888	0.0567621	0.53707	13051	0	0	0	0	0	0	0		0	0
Yes	Abutilon_thurberi	Pseudabutilon_thurberi	Malvaceae	Abutilon	0.462325	0.0770541	0.148416	0.066623	0.754418	1159	0	0	0	0	0	0	0		0	0
Yes	Abutilon_trisulcatum	Abutilon_trisulcatum	Malvaceae	Abutilon	0.231162	0.0770541	0	0.0567621	0.364979	16339	0	0	0	0	0	0	0		0	0
Yes	Abutilon_umbellatum	Pseudabutilon_umbellatum	Malvaceae	Abutilon	0.231162	0.0770541	0	0.066623	0.37484	16162	0	0	0	0	0	0	0		0	0
Yes	Abutilon_wrightii	Abutilon_wrightii	Malvaceae	Abutilon	0.462325	0.0770541	0.049472	0.0567621	0.645613	6398	0	0	0	0	0	0	0		0	0
Yes	Acaena_exigua	Acaena_exigua	Rosaceae	Acaena	0.462325	0.0770541	0.197888	0.158814	0.896081	17	1	0.462325	0.0770541	0.197888	0.158814	1	1		4	25.0873
Yes	Acaena_pinnatifida_californica	Acaena_pinnatifida_var._californica	Rosaceae	Acaena	0.462325	0.0612367	0.0989441	0.158814	0.781319	636	1	0.462325	0.0612367	0.0989441	0.158814	1	0		2	25.0873
Yes	Acalypha_californica	Acalypha_californica	Euphorbiaceae	Acalypha	0.462325	0.0490376	0.049472	0.10591	0.666744	4912	0	0	0	0	0	0	0		0	0
Yes	Acalypha_chamaedryfolia	Acalypha_chamaedryfolia	Euphorbiaceae	Acalypha	0.462325	0.053882	0.049472	0.10591	0.671589	4719	0	0	0	0	0	0	0		0	0
Yes	Acalypha_deamii	Acalypha_virginica_var._deamii	Euphorbiaceae	Acalypha	0.462325	0.0770541	0.049472	0.10591	0.694761	3505	0	0	0	0	0	0	0		0	0
Yes	Acalypha_gracilens	Acalypha_gracilens	Euphorbiaceae	Acalypha	0.462325	0.0612367	0	0.10591	0.629471	7652	0	0	0	0	0	0	0		0	0
Yes	Acalypha_monococca	Acalypha_monococca	Euphorbiaceae	Acalypha	0.17063	0.0770541	0.049472	0.10591	0.403066	15608	0	0	0	0	0	0	0		0	0
Yes	Acalypha_monostachya	Acalypha_monostachya	Euphorbiaceae	Acalypha	0.462325	0.0770541	0	0.10591	0.645289	6446	0	0	0	0	0	0	0		0	0
Yes	Acalypha_neomexicana	Acalypha_neomexicana	Euphorbiaceae	Acalypha	0.462325	0.0770541	0.049472	0.10591	0.694761	3505	0	0	0	0	0	0	0		0	0
Yes	Acalypha_ostryifolia	Acalypha_ostryifolia	Euphorbiaceae	Acalypha	0.17063	0.0612367	0	0.10591	0.337777	16861	0	0	0	0	0	0	0		0	0
Yes	Acalypha_phleoides	Acalypha_phleoides	Euphorbiaceae	Acalypha	0.17063	0.0612367	0	0.10591	0.337777	16861	0	0	0	0	0	0	0		0	0
Yes	Acalypha_poiretii	Acalypha_poiretii	Euphorbiaceae	Acalypha	0.462325	0.0670744	0.049472	0.10591	0.684781	4173	0	0	0	0	0	0	0		0	0
Yes	Acalypha_radians	Acalypha_radians	Euphorbiaceae	Acalypha	0.462325	0.0670744	0	0.10591	0.635309	7382	0	0	0	0	0	0	0		0	0
Yes	Acalypha_rhomboidea	Acalypha_virginica_var._rhomboidea	Euphorbiaceae	Acalypha	0.17063	0.0425301	0	0.10591	0.31907	17121	0	0	0	0	0	0	0		0	0
Yes	Acalypha_virginica	Acalypha_virginica	Euphorbiaceae	Acalypha	0.17063	0.0439023	0	0.10591	0.320443	17099	0	0	0	0	0	0	0		0	0
Yes	Acamptopappus_shockleyi	Acamptopappus_shockleyi	Asteraceae	Acamptopappus	0.17063	0.0670744	0.0989441	0.00910265	0.345751	16735	0	0	0	0	0	0	0		0	0
Yes	Acamptopappus_sphaerocephalus	Acamptopappus_sphaerocephalus	Asteraceae	Acamptopappus	0.123678	0.0612367	0	0.00910265	0.194017	18649	0	0	0	0	0	0	0		0	0
Yes	Acamptopappus_sphaerocephalus_hirtellus	Acamptopappus_sphaerocephalus_var._hirtellus	Asteraceae	Acamptopappus	0.462325	0.0770541	0.049472	0.00910265	0.597954	9583	0	0	0	0	0	0	0		0	0
Yes	Acamptopappus_sphaerocephalus_sphaerocephalus	Acamptopappus_sphaerocephalus_var._sphaerocephalus	Asteraceae	Acamptopappus	0.462325	0.0770541	0.049472	0.00910265	0.597954	9583	0	0	0	0	0	0	0		0	0
Yes	Acanthocereus_tetragonus	Acanthocereus_tetragonus	Cactaceae	Acanthocereus	0.316478	0.028573	0	0.0457154	0.390766	15871	0	0	0	0	0	0	0		0	0
Yes	Acanthomintha_duttonii	Acanthomintha_duttonii	Lamiaceae	Acanthomintha	0.316478	0.0670744	0.197888	0.0856019	0.667042	4893	0	0	0	0	0	0	0		0	0
Yes	Acanthomintha_ilicifolia	Acanthomintha_ilicifolia	Lamiaceae	Acanthomintha	0.231162	0.0770541	0.197888	0.0856019	0.591707	10432	0	0	0	0	0	0	0		0	0
Yes	Acanthomintha_lanceolata	Acanthomintha_lanceolata	Lamiaceae	Acanthomintha	0.316478	0.0770541	0.0989441	0.0856019	0.578078	11129	0	0	0	0	0	0	0		0	0
Yes	Acanthomintha_obovata	Acanthomintha_obovata	Lamiaceae	Acanthomintha	0.316478	0.0770541	0.0989441	0.0856019	0.578078	11129	0	0	0	0	0	0	0		0	0
Yes	Acanthomintha_obovata_cordata	Acanthomintha_obovata_subsp._cordata	Lamiaceae	Acanthomintha	0.316478	0.0770541	0.0989441	0.0856019	0.578078	11129	0	0	0	0	0	0	0		0	0
Yes	Acanthomintha_obovata_obovata	Acanthomintha_obovata	Lamiaceae	Acanthomintha	0.462325	0.0770541	0.0989441	0.0856019	0.723925	2319	0	0	0	0	0	0	0		0	0
Yes	Achillea_millefolium	Achillea_millefolium	Asteraceae	Achillea	0.123678	0.00434812	0	0.0337643	0.16179	18728	0	0	0	0	0	0	0		0	0
Yes	Achillea_millefolium_alpicola	Achillea_millefolium	Asteraceae	Achillea	0.462325	0.0770541	0	0.0337643	0.573143	11323	0	0	0	0	0	0	0		0	0
Yes	Achillea_millefolium_arenicola	Achillea_millefolium	Asteraceae	Achillea	0.462325	0.0770541	0.148416	0.0337643	0.721559	2393	0	0	0	0	0	0	0		0	0
Yes	Achillea_millefolium_borealis	Achillea_millefolium_subsp._borealis	Asteraceae	Achillea	0.462325	0.0670744	0	0.0440302	0.573429	11316	0	0	0	0	0	0	0		0	0
Yes	Achillea_millefolium_californica	Achillea_millefolium	Asteraceae	Achillea	0.462325	0.0670744	0.049472	0.0337643	0.612636	8353	0	0	0	0	0	0	0		0	0
Yes	Achillea_millefolium_gigantea	Achillea_millefolium	Asteraceae	Achillea	0.462325	0.0770541	0.148416	0.0337643	0.721559	2393	0	0	0	0	0	0	0		0	0
Yes	Achillea_millefolium_litoralis	Achillea_millefolium	Asteraceae	Achillea	0.462325	0.0770541	0.148416	0.0337643	0.721559	2393	0	0	0	0	0	0	0		0	0
Yes	Achillea_millefolium_megacephala	Achillea_millefolium	Asteraceae	Achillea	0.462325	0.0770541	0.197888	0.0337643	0.771031	794	1	0.462325	0.0770541	0.197888	0.0337643	1	1		4	1.02016
Yes	Achillea_millefolium_nigrescens	Achillea_millefolium	Asteraceae	Achillea	0.462325	0.0770541	0	0.0337643	0.573143	11323	0	0	0	0	0	0	0		0	0
Yes	Achillea_millefolium_occidentalis	Achillea_millefolium	Asteraceae	Achillea	0.231162	0.0770541	0	0.0337643	0.341981	16788	0	0	0	0	0	0	0		0	0
Yes	Achillea_millefolium_pacifica	Achillea_millefolium	Asteraceae	Achillea	0.462325	0.0670744	0	0.0337643	0.563163	11621	0	0	0	0	0	0	0		0	0
Yes	Achillea_millefolium_puberula	Achillea_millefolium	Asteraceae	Achillea	0.462325	0.0770541	0.148416	0.0337643	0.721559	2393	0	0	0	0	0	0	0		0	0
Yes	Achillea_sibirica	Achillea_alpina	Asteraceae	Achillea	0.231162	0.0301452	0	0.0440301	0.305338	17398	0	0	0	0	0	0	0		0	0
Yes	Achlys_californica	Achlys_triphylla_subsp._californica	Berberidaceae	Achlys	0.316478	0.0670744	0.049472	0.178168	0.611192	8411	0	0	0	0	0	0	0		0	0
Yes	Achlys_triphylla	Achlys_triphylla	Berberidaceae	Achlys	0.231162	0.0319104	0	0.178168	0.441241	14908	0	0	0	0	0	0	0		0	0
Yes	Achnatherum_aridum	Stipa_arida	Poaceae	Achnatherum	0.231162	0.0770541	0	0.0106242	0.318841	17127	0	0	0	0	0	0	0		0	0
Yes	Achnatherum_contractum	Oryzopsis_contracta	Poaceae	Achnatherum	0.231162	0.0670744	0.0989441	0.0221176	0.419299	15270	0	0	0	0	0	0	0		0	0
Yes	Achnatherum_curvifolium	Stipa_curvifolia	Poaceae	Achnatherum	0.462325	0.0770541	0.0989441	0.0106242	0.648947	6050	0	0	0	0	0	0	0		0	0
Yes	Achnatherum_diegoense	Stipa_diegoensis	Poaceae	Achnatherum	0.231162	0.0670744	0.0989441	0.0106242	0.407805	15491	0	0	0	0	0	0	0		0	0
Yes	Achnatherum_eminens	Stipa_eminens	Poaceae	Achnatherum	0.462325	0.0770541	0.049472	0.0106242	0.599475	9354	0	0	0	0	0	0	0		0	0
Yes	Achnatherum_hendersonii	Oryzopsis_hendersonii	Poaceae	Achnatherum	0.316478	0.0770541	0.0989441	0.0221176	0.514593	13606	0	0	0	0	0	0	0		0	0
Yes	Achnatherum_hymenoides	Oryzopsis_hymenoides	Poaceae	Achnatherum	0.0853152	0.0439023	0	0.0221176	0.151335	18741	0	0	0	0	0	0	0		0	0
Yes	Achnatherum_latiglume	Stipa_latiglumis	Poaceae	Achnatherum	0.462325	0.0770541	0.049472	0.0106242	0.599475	9354	0	0	0	0	0	0	0		0	0
Yes	Achnatherum_lemmonii	Stipa_lemmonii	Poaceae	Achnatherum	0.17063	0.0570948	0	0.0106242	0.238349	18356	0	0	0	0	0	0	0		0	0
Yes	Achnatherum_lemmonii_lemmonii	Achnatherum_lemmonii_subsp._lemmonii	Poaceae	Achnatherum	0.462325	0.0670744	0	0.0342	0.563599	11599	0	0	0	0	0	0	0		0	0
Yes	Achnatherum_lemmonii_pubescens	Stipa_lemmonii	Poaceae	Achnatherum	0.462325	0.0770541	0.197888	0.0106242	0.747891	1400	0	0	0	0	0	0	0		0	0
Yes	Achnatherum_lettermanii	Stipa_lettermanii	Poaceae	Achnatherum	0.231162	0.0670744	0	0.0106242	0.308861	17329	0	0	0	0	0	0	0		0	0
Yes	Achnatherum_lobatum	Stipa_robusta	Poaceae	Achnatherum	0.462325	0.0770541	0.049472	0.0106242	0.599475	9354	0	0	0	0	0	0	0		0	0
Yes	Achnatherum_nelsonii	Stipa_nelsonii	Poaceae	Achnatherum	0.316478	0.0612367	0	0.0106242	0.388338	15920	0	0	0	0	0	0	0		0	0
Yes	Achnatherum_nelsonii_dorei	Stipa_nelsonii	Poaceae	Achnatherum	0.462325	0.0670744	0	0.0106242	0.540023	12950	0	0	0	0	0	0	0		0	0
Yes	Achnatherum_nelsonii_nelsonii	Achnatherum_nelsonii_subsp._nelsonii	Poaceae	Achnatherum	0.462325	0.0770541	0	0.0342	0.573579	11307	0	0	0	0	0	0	0		0	0
Yes	Achnatherum_nevadense	Stipa_nevadensis	Poaceae	Achnatherum	0.462325	0.0670744	0.049472	0.0106242	0.589495	10575	0	0	0	0	0	0	0		0	0
Yes	Achnatherum_occidentale	Stipa_occidentalis	Poaceae	Achnatherum	0.231162	0.0670744	0	0.0106242	0.308861	17329	0	0	0	0	0	0	0		0	0
Yes	Achnatherum_occidentale_californicum	Stipa_occidentalis	Poaceae	Achnatherum	0.462325	0.0770541	0	0.0106242	0.550003	12230	0	0	0	0	0	0	0		0	0
Yes	Achnatherum_occidentale_pubescens	Stipa_occidentalis	Poaceae	Achnatherum	0.462325	0.0670744	0.049472	0.0106242	0.589495	10575	0	0	0	0	0	0	0		0	0
Yes	Achnatherum_pinetorum	Stipa_pinetorum	Poaceae	Achnatherum	0.462325	0.0770541	0.049472	0.0106242	0.599475	9354	0	0	0	0	0	0	0		0	0
Yes	Achnatherum_richardsonii	Stipa_richardsonii	Poaceae	Achnatherum	0.462325	0.0670744	0	0.0106242	0.540023	12950	0	0	0	0	0	0	0		0	0
Yes	Achnatherum_robustum	Stipa_robusta	Poaceae	Achnatherum	0.231162	0.0570948	0	0.0106242	0.298881	17548	0	0	0	0	0	0	0		0	0
Yes	Achnatherum_scribneri	Stipa_scribneri	Poaceae	Achnatherum	0.462325	0.0670744	0.049472	0.0106242	0.589495	10575	0	0	0	0	0	0	0		0	0
Yes	Achnatherum_speciosum	Stipa_speciosa	Poaceae	Achnatherum	0.123678	0.0439023	0	0.0106242	0.178204	18700	0	0	0	0	0	0	0		0	0
Yes	Achnatherum_stillmanii	Stipa_stillmanii	Poaceae	Achnatherum	0.462325	0.0770541	0.0989441	0.0106242	0.648947	6050	0	0	0	0	0	0	0		0	0
Yes	Achnatherum_swallenii	Oryzopsis_swallenii	Poaceae	Achnatherum	0.462325	0.0770541	0	0.0221176	0.561497	11674	0	0	0	0	0	0	0		0	0
Yes	Achnatherum_thurberianum	Stipa_thurberiana	Poaceae	Achnatherum	0.231162	0.0612367	0	0.0106242	0.303023	17457	0	0	0	0	0	0	0		0	0
Yes	Achnatherum_wallowaensis	Achnatherum_wallowaensis	Poaceae	Achnatherum	0.462325	0.0770541	0.148416	0.0342	0.721995	2375	0	0	0	0	0	0	0		0	0
Yes	Achnatherum_webberi	Stipa_webberi	Poaceae	Achnatherum	0.462325	0.0770541	0.049472	0.0106242	0.599475	9354	0	0	0	0	0	0	0		0	0
Yes	Achyrachaena_mollis	Achyrachaena_mollis	Asteraceae	Achyrachaena	0.17063	0.051257	0	0.0288786	0.250766	18206	0	0	0	0	0	0	0		0	0
Yes	Achyranthes_aspera	Achyranthes_aspera	Amaranthaceae	Achyranthes	0.316478	0.0276128	0	0.0771127	0.421203	15243	0	0	0	0	0	0	0		0	0
Yes	Achyranthes_mutica	Achyranthes_mutica	Amaranthaceae	Achyranthes	0.316478	0.0670744	0.197888	0.0771127	0.658553	5307	0	0	0	0	0	0	0		0	0
Yes	Achyranthes_splendens	Achyranthes_splendens	Amaranthaceae	Achyranthes	0.316478	0.0570948	0.148416	0.0771127	0.599101	9400	0	0	0	0	0	0	0		0	0
Yes	Achyranthes_splendens_rotundata	Achyranthes_splendens	Amaranthaceae	Achyranthes	0.231162	0.053882	0.197888	0.0771127	0.560045	11755	0	0	0	0	0	0	0		0	0
Yes	Achyranthes_splendens_splendens	Achyranthes_splendens_var._splendens	Amaranthaceae	Achyranthes	0.462325	0.053882	0.148416	0.0771127	0.741736	1784	0	0	0	0	0	0	0		0	0
Yes	Achyronychia_cooperi	Achyronychia_cooperi	Caryophyllaceae	Achyronychia	0.316478	0.0670744	0	0.187559	0.571111	11386	0	0	0	0	0	0	0		0	0
Yes	Acleisanthes_acutifolia	Acleisanthes_acutifolia	Nyctaginaceae	Acleisanthes	0.462325	0.0770541	0.049472	0.0679291	0.65678	5398	0	0	0	0	0	0	0		0	0
Yes	Acleisanthes_anisophylla	Acleisanthes_anisophylla	Nyctaginaceae	Acleisanthes	0.462325	0.0670744	0.049472	0.0679291	0.6468	6317	0	0	0	0	0	0	0		0	0
Yes	Acleisanthes_crassifolia	Acleisanthes_crassifolia	Nyctaginaceae	Acleisanthes	0.462325	0.0770541	0.148416	0.0679291	0.755724	1111	0	0	0	0	0	0	0		0	0
Yes	Acleisanthes_longiflora	Acleisanthes_longiflora	Nyctaginaceae	Acleisanthes	0.462325	0.0612367	0	0.0679291	0.591491	10456	0	0	0	0	0	0	0		0	0
Yes	Acleisanthes_obtusa	Acleisanthes_obtusa	Nyctaginaceae	Acleisanthes	0.462325	0.0770541	0.049472	0.0679291	0.65678	5398	0	0	0	0	0	0	0		0	0
Yes	Acleisanthes_wrightii	Acleisanthes_wrightii	Nyctaginaceae	Acleisanthes	0.462325	0.0770541	0.148416	0.0679291	0.755724	1111	0	0	0	0	0	0	0		0	0
Yes	Acmella_oppositifolia	Heliopsis_buphthalmoides	Asteraceae	Acmella	0.462325	0.0770541	0	0.0150421	0.554421	11973	0	0	0	0	0	0	0		0	0
Yes	Acmella_oppositifolia_repens	Acmella_repens	Asteraceae	Acmella	0.17063	0.0570948	0	0.010982	0.238707	18351	0	0	0	0	0	0	0		0	0
Yes	Acoelorraphe_wrightii	Acoelorraphe_wrightii	Arecaceae	Acoelorraphe	0.462325	0.0380646	0.049472	0.158235	0.708097	2776	0	0	0	0	0	0	0		0	0
Yes	Aconitum_columbianum	Aconitum_columbianum	Ranunculaceae	Aconitum	0.17063	0.0439023	0	0.112577	0.327109	17006	0	0	0	0	0	0	0		0	0
Yes	Aconitum_columbianum_columbianum	Aconitum_columbianum	Ranunculaceae	Aconitum	0.462325	0.0770541	0	0.112577	0.651956	5778	0	0	0	0	0	0	0		0	0
Yes	Aconitum_delphiniifolium	Aconitum_delphiniifolium	Ranunculaceae	Aconitum	0.462325	0.0770541	0.049472	0.112577	0.701428	3083	0	0	0	0	0	0	0		0	0
Yes	Aconitum_delphiniifolium_chamissonianum	Aconitum_delphinifolium	Ranunculaceae	Aconitum	0.462325	0.0770541	0.0989441	0.150726	0.789049	511	1	0.462325	0.0770541	0.0989441	0.150726	1	1		2	21.109
Yes	Aconitum_delphiniifolium_paradoxum	Aconitum_delphinifolium	Ranunculaceae	Aconitum	0.462325	0.0770541	0.0989441	0.150726	0.789049	511	1	0.462325	0.0770541	0.0989441	0.150726	1	1		2	21.109
Yes	Aconitum_infectum	Aconitum_infectum	Ranunculaceae	Aconitum	0.462325	0.0770541	0.197888	0.150726	0.887993	29	1	0.462325	0.0770541	0.197888	0.150726	1	1		4	21.109
Yes	Aconitum_maximum	Aconitum_maximum	Ranunculaceae	Aconitum	0.462325	0.053882	0.049472	0.150726	0.716404	2507	0	0	0	0	0	0	0		0	0
Yes	Aconitum_noveboracense	Aconitum_noveboracense	Ranunculaceae	Aconitum	0.231162	0.0670744	0.0989441	0.150726	0.547907	12366	0	0	0	0	0	0	0		0	0
Yes	Aconitum_reclinatum	Aconitum_reclinatum	Ranunculaceae	Aconitum	0.462325	0.0670744	0.0989441	0.150726	0.779069	661	1	0.462325	0.0670744	0.0989441	0.150726	1	0		2	21.109
Yes	Aconitum_uncinatum	Aconitum_uncinatum	Ranunculaceae	Aconitum	0.462325	0.0362625	0.049472	0.150726	0.698785	3241	0	0	0	0	0	0	0		0	0
Yes	Aconitum_uncinatum_muticum	Aconitum_uncinatum	Ranunculaceae	Aconitum	0.462325	0.0770541	0.049472	0.150726	0.739577	1874	0	0	0	0	0	0	0		0	0
Yes	Aconitum_uncinatum_uncinatum	Aconitum_uncinatum	Ranunculaceae	Aconitum	0.462325	0.0770541	0.049472	0.150726	0.739577	1875	0	0	0	0	0	0	0		0	0
Yes	Acorus_americanus	Acorus_calamus_var._americanus	Acoraceae	Acorus	0.316478	0.0425301	0	0.244899	0.603906	8900	0	0	0	0	0	0	0		0	0
Yes	Acorus_calamus	Acorus_calamus	Acoraceae	Acorus	0.17063	0.00836753	0.049472	0.244899	0.473368	14325	0	0	0	0	0	0	0		0	0
Yes	Acourtia_microcephala	Acourtia_microcephala	Asteraceae	Acourtia	0.17063	0.0570948	0.0989441	0.0663017	0.392971	15823	0	0	0	0	0	0	0		0	0
Yes	Acourtia_nana	Acourtia_nana	Asteraceae	Acourtia	0.231162	0.0612367	0	0.0663017	0.358701	16458	0	0	0	0	0	0	0		0	0
Yes	Acourtia_runcinata	Acourtia_runcinata	Asteraceae	Acourtia	0.462325	0.0670744	0	0.0663017	0.595701	9761	0	0	0	0	0	0	0		0	0
Yes	Acourtia_thurberi	Acourtia_thurberi	Asteraceae	Acourtia	0.316478	0.0670744	0.049472	0.0663017	0.499326	13907	0	0	0	0	0	0	0		0	0
Yes	Acourtia_wrightii	Acourtia_wrightii	Asteraceae	Acourtia	0.231162	0.053882	0	0.0663017	0.351346	16626	0	0	0	0	0	0	0		0	0
Yes	Actaea_arizonica	Actaea_arizonica	Ranunculaceae	Actaea	0.231162	0.053882	0.148416	0.145737	0.579197	11090	0	0	0	0	0	0	0		0	0
Yes	Actaea_elata	Actaea_elata	Ranunculaceae	Actaea	0.231162	0.051257	0.0989441	0.124622	0.505986	13782	0	0	0	0	0	0	0		0	0
Yes	Actaea_laciniata	Actaea_laciniata	Ranunculaceae	Actaea	0.462325	0.0770541	0.049472	0.145737	0.734588	2018	0	0	0	0	0	0	0		0	0
Yes	Actaea_pachypoda	Actaea_pachypoda	Ranunculaceae	Actaea	0.17063	0.010325	0	0.0924302	0.273386	17936	0	0	0	0	0	0	0		0	0
Yes	Actaea_podocarpa	Actaea_podocarpa	Ranunculaceae	Actaea	0.462325	0.0262829	0.049472	0.124622	0.662702	5085	0	0	0	0	0	0	0		0	0
Yes	Actaea_racemosa	Actaea_racemosa	Ranunculaceae	Actaea	0.462325	0.00765345	0.049472	0.124622	0.644072	6730	0	0	0	0	0	0	0		0	0
Yes	Actaea_racemosa_racemosa	Actaea_racemosa_var._racemosa	Ranunculaceae	Actaea	0.462325	0.0612367	0.049472	0.124622	0.697656	3300	0	0	0	0	0	0	0		0	0
Yes	Actaea_rubifolia	Actaea_cordifolia	Ranunculaceae	Actaea	0.462325	0.0346612	0.0989441	0.124622	0.720552	2411	0	0	0	0	0	0	0		0	0
Yes	Actaea_rubra	Actaea_rubra	Ranunculaceae	Actaea	0.123678	0.0130904	0	0.0924302	0.229199	18438	0	0	0	0	0	0	0		0	0
Yes	Actaea_rubra_arguta	Actaea_rubra	Ranunculaceae	Actaea	0.462325	0.0770541	0	0.0924302	0.631809	7555	0	0	0	0	0	0	0		0	0
Yes	Actaea_rubra_rubra	Actaea_rubra	Ranunculaceae	Actaea	0.462325	0.0770541	0	0.0924302	0.631809	7555	0	0	0	0	0	0	0		0	0
Yes	Adelia_vaseyi	Adelia_vaseyi	Euphorbiaceae	Adelia	0.462325	0.0770541	0.148416	0.176136	0.863931	73	1	0.462325	0.0770541	0.148416	0.176136	1	1		3	36.1825
Yes	Adenocaulon_bicolor	Adenocaulon_bicolor	Asteraceae	Adenocaulon	0.231162	0.0490376	0	0.0917882	0.371988	16216	0	0	0	0	0	0	0		0	0
Yes	Adenophyllum_cooperi	Adenophyllum_cooperi	Asteraceae	Adenophyllum	0.462325	0.0670744	0.049472	0.0421434	0.621015	7996	0	0	0	0	0	0	0		0	0
Yes	Adenophyllum_porophylloides	Adenophyllum_porophylloides	Asteraceae	Adenophyllum	0.123678	0.0612367	0	0.0421434	0.227058	18452	0	0	0	0	0	0	0		0	0
Yes	Adenophyllum_wrightii	Adenophyllum_wrightii	Asteraceae	Adenophyllum	0.462325	0.0770541	0.197888	0.0421434	0.77941	658	1	0.462325	0.0770541	0.197888	0.0421434	1	1		4	1.3979
Yes	Adenostemma_lavenia	Adenostemma_lavenia	Asteraceae	Adenostemma	0.316478	0.0612367	0	0.0150421	0.392756	15835	0	0	0	0	0	0	0		0	0
Yes	Adenostoma_fasciculatum	Adenostoma_fasciculatum	Rosaceae	Adenostoma	0.17063	0.0390579	0	0.142634	0.352322	16602	0	0	0	0	0	0	0		0	0
Yes	Adenostoma_fasciculatum_fasciculatum	Adenostoma_fasciculatum	Rosaceae	Adenostoma	0.462325	0.0770541	0	0.142634	0.682013	4326	0	0	0	0	0	0	0		0	0
Yes	Adenostoma_fasciculatum_obtusifolium	Adenostoma_fasciculatum_var._obtusifolium	Rosaceae	Adenostoma	0.462325	0.0770541	0.049472	0.142634	0.731485	2114	0	0	0	0	0	0	0		0	0
Yes	Adenostoma_sparsifolium	Adenostoma_sparsifolium	Rosaceae	Adenostoma	0.316478	0.0490376	0.049472	0.142634	0.557621	11843	0	0	0	0	0	0	0		0	0
Yes	Adolphia_californica	Adolphia_californica	Rhamnaceae	Adolphia	0.17063	0.053882	0.0989441	0.198061	0.521517	13445	0	0	0	0	0	0	0		0	0
Yes	Adolphia_infesta	Adolphia_infesta	Rhamnaceae	Adolphia	0.17063	0.0770541	0	0.163425	0.411109	15423	0	0	0	0	0	0	0		0	0
Yes	Adoxa_moschatellina	Adoxa_moschatellina	Adoxaceae	Adoxa	0.316478	0.0246815	0	0.189009	0.530168	13258	0	0	0	0	0	0	0		0	0
Yes	Aegopogon_tenellus	Aegopogon_tenellus	Poaceae	Aegopogon	0.462325	0.0670744	0	0.00856064	0.53796	13027	0	0	0	0	0	0	0		0	0
Yes	Agalinis_acuta	Agalinis_acuta	Scrophulariaceae	Agalinis	0.231162	0.0670744	0.197888	0.0491417	0.545267	12586	0	0	0	0	0	0	0		0	0
Yes	Agalinis_aphylla	Agalinis_aphylla	Scrophulariaceae	Agalinis	0.17063	0.0770541	0.0989441	0.0702351	0.416864	15315	0	0	0	0	0	0	0		0	0
Yes	Agalinis_aspera	Agalinis_aspera	Scrophulariaceae	Agalinis	0.17063	0.0770541	0	0.0603027	0.307987	17344	0	0	0	0	0	0	0		0	0
Yes	Agalinis_auriculata	Agalinis_auriculata	Scrophulariaceae	Agalinis	0.231162	0.0570948	0.0989441	0.090624	0.477825	14262	0	0	0	0	0	0	0		0	0
Yes	Agalinis_calycina	Agalinis_calycina	Scrophulariaceae	Agalinis	0.462325	0.0770541	0.197888	0.0603027	0.79757	411	1	0.462325	0.0770541	0.197888	0.0603027	1	1		4	2.47676
Yes	Agalinis_densiflora	Agalinis_densiflora	Scrophulariaceae	Agalinis	0.231162	0.0770541	0.0989441	0.0603027	0.467463	14409	0	0	0	0	0	0	0		0	0
Yes	Agalinis_divaricata	Agalinis_divaricata	Scrophulariaceae	Agalinis	0.462325	0.0770541	0.0989441	0.0661125	0.704435	2905	0	0	0	0	0	0	0		0	0
Yes	Agalinis_edwardsiana	Agalinis_edwardsiana	Scrophulariaceae	Agalinis	0.17063	0.0670744	0.049472	0.0729507	0.360128	16430	0	0	0	0	0	0	0		0	0
Yes	Agalinis_fasciculata	Agalinis_fasciculata	Scrophulariaceae	Agalinis	0.17063	0.0670744	0	0.0557734	0.293478	17635	0	0	0	0	0	0	0		0	0
Yes	Agalinis_filicaulis	Agalinis_filicaulis	Scrophulariaceae	Agalinis	0.462325	0.0770541	0.0989441	0.0661125	0.704435	2905	0	0	0	0	0	0	0		0	0
Yes	Agalinis_filifolia	Agalinis_filifolia	Scrophulariaceae	Agalinis	0.462325	0.0770541	0.049472	0.0603027	0.649154	6025	0	0	0	0	0	0	0		0	0
Yes	Agalinis_gattingeri	Agalinis_gattingeri	Scrophulariaceae	Agalinis	0.462325	0.0770541	0.049472	0.0500637	0.638915	7206	0	0	0	0	0	0	0		0	0
Yes	Agalinis_harperi	Agalinis_harperi	Scrophulariaceae	Agalinis	0.462325	0.0770541	0.049472	0.0603027	0.649154	6025	0	0	0	0	0	0	0		0	0
Yes	Agalinis_heterophylla	Agalinis_heterophylla	Scrophulariaceae	Agalinis	0.17063	0.0612367	0.049472	0.0941078	0.375447	16146	0	0	0	0	0	0	0		0	0
Yes	Agalinis_homalantha	Agalinis_homalantha	Scrophulariaceae	Agalinis	0.462325	0.0770541	0	0.0603027	0.599682	9333	0	0	0	0	0	0	0		0	0
Yes	Agalinis_laxa	Agalinis_laxa	Scrophulariaceae	Agalinis	0.462325	0.0770541	0.0989441	0.0603027	0.698626	3252	0	0	0	0	0	0	0		0	0
Yes	Agalinis_linifolia	Agalinis_linifolia	Scrophulariaceae	Agalinis	0.462325	0.0670744	0.049472	0.0741589	0.65303	5714	0	0	0	0	0	0	0		0	0
Yes	Agalinis_maritima	Agalinis_maritima	Scrophulariaceae	Agalinis	0.231162	0.0770541	0	0.0500637	0.35828	16463	0	0	0	0	0	0	0		0	0
Yes	Agalinis_maritima_maritima	Agalinis_maritima_var._maritima	Scrophulariaceae	Agalinis	0.462325	0.0770541	0	0.0603027	0.599682	9333	0	0	0	0	0	0	0		0	0
Yes	Agalinis_navasotensis	Agalinis_navasotensis	Scrophulariaceae	Agalinis	0.231162	0.0670744	0.197888	0.0603027	0.556428	11889	0	0	0	0	0	0	0		0	0
Yes	Agalinis_neoscotica	Agalinis_neoscotica	Scrophulariaceae	Agalinis	0.462325	0.0770541	0.049472	0.0603027	0.649154	6025	0	0	0	0	0	0	0		0	0
Yes	Agalinis_obtusifolia	Agalinis_obtusifolia	Scrophulariaceae	Agalinis	0.462325	0.0770541	0.049472	0.0491417	0.637993	7262	0	0	0	0	0	0	0		0	0
Yes	Agalinis_oligophylla	Agalinis_oligophylla	Scrophulariaceae	Agalinis	0.462325	0.0770541	0.049472	0.0603027	0.649154	6025	0	0	0	0	0	0	0		0	0
Yes	Agalinis_paupercula	Agalinis_paupercula	Scrophulariaceae	Agalinis	0.316478	0.0670744	0	0.0501311	0.433683	15039	0	0	0	0	0	0	0		0	0
Yes	Agalinis_paupercula_borealis	Agalinis_paupercula	Scrophulariaceae	Agalinis	0.462325	0.0770541	0.049472	0.0603027	0.649154	6025	0	0	0	0	0	0	0		0	0
Yes	Agalinis_paupercula_paupercula	Agalinis_paupercula_var._paupercula	Scrophulariaceae	Agalinis	0.462325	0.0770541	0	0.0603027	0.599682	9333	0	0	0	0	0	0	0		0	0
Yes	Agalinis_plukenetii	Agalinis_plukenetii	Scrophulariaceae	Agalinis	0.462325	0.0770541	0.049472	0.0514729	0.640324	7131	0	0	0	0	0	0	0		0	0
Yes	Agalinis_pulchella	Agalinis_pulchella	Scrophulariaceae	Agalinis	0.462325	0.0770541	0.049472	0.068798	0.657649	5348	0	0	0	0	0	0	0		0	0
Yes	Agalinis_purpurea	Agalinis_purpurea	Scrophulariaceae	Agalinis	0.17063	0.0412773	0	0.0501311	0.262039	18075	0	0	0	0	0	0	0		0	0
Yes	Agalinis_setacea	Agalinis_setacea	Scrophulariaceae	Agalinis	0.462325	0.0770541	0	0.0514729	0.590852	10520	0	0	0	0	0	0	0		0	0
Yes	Agalinis_skinneriana	Agalinis_skinneriana	Scrophulariaceae	Agalinis	0.231162	0.0670744	0.0989441	0.0596577	0.456839	14604	0	0	0	0	0	0	0		0	0
Yes	Agalinis_strictifolia	Agalinis_strictifolia	Scrophulariaceae	Agalinis	0.462325	0.0770541	0.049472	0.068798	0.657649	5348	0	0	0	0	0	0	0		0	0
Yes	Agalinis_tenuifolia	Agalinis_tenuifolia	Scrophulariaceae	Agalinis	0.316478	0.053882	0	0.0545453	0.424905	15190	0	0	0	0	0	0	0		0	0
Yes	Agalinis_tenuifolia_macrophylla	Agalinis_tenuifolia	Scrophulariaceae	Agalinis	0.316478	0.0770541	0.049472	0.0603027	0.503306	13827	0	0	0	0	0	0	0		0	0
Yes	Agalinis_tenuifolia_parviflora	Agalinis_tenuifolia	Scrophulariaceae	Agalinis	0.462325	0.0770541	0.049472	0.0603027	0.649154	6025	0	0	0	0	0	0	0		0	0
Yes	Agalinis_tenuifolia_polyphylla	Agalinis_tenuifolia	Scrophulariaceae	Agalinis	0.462325	0.0770541	0.0989441	0.0603027	0.698626	3252	0	0	0	0	0	0	0		0	0
Yes	Agalinis_tenuifolia_tenuifolia	Agalinis_tenuifolia_var._tenuifolia	Scrophulariaceae	Agalinis	0.462325	0.0770541	0	0.0603027	0.599682	9333	0	0	0	0	0	0	0		0	0
Yes	Agalinis_viridis	Agalinis_viridis	Scrophulariaceae	Agalinis	0.462325	0.0770541	0.049472	0.0603027	0.649154	6025	0	0	0	0	0	0	0		0	0
Yes	Agarista_populifolia	Agarista_populifolia	Ericaceae	Agarista	0.462325	0.023943	0.049472	0.141884	0.677624	4471	0	0	0	0	0	0	0		0	0
Yes	Agastache_breviflora	Agastache_breviflora	Lamiaceae	Agastache	0.462325	0.0570948	0.049472	0.0255875	0.594479	10072	0	0	0	0	0	0	0		0	0
Yes	Agastache_cana	Agastache_cana	Lamiaceae	Agastache	0.231162	0.0346612	0.049472	0.0255875	0.340883	16802	0	0	0	0	0	0	0		0	0
Yes	Agastache_cusickii	Agastache_cusickii	Lamiaceae	Agastache	0.316478	0.0570948	0.0989441	0.0255875	0.498104	13949	0	0	0	0	0	0	0		0	0
Yes	Agastache_foeniculum	Agastache_foeniculum	Lamiaceae	Agastache	0.231162	0.0145136	0.049472	0.0255875	0.320736	17093	0	0	0	0	0	0	0		0	0
Yes	Agastache_mearnsii	Agastache_mearnsii	Lamiaceae	Agastache	0.462325	0.0612367	0.0989441	0.0255875	0.648093	6122	0	0	0	0	0	0	0		0	0
Yes	Agastache_micrantha	Agastache_micrantha	Lamiaceae	Agastache	0.231162	0.0670744	0.049472	0.0255875	0.373296	16189	0	0	0	0	0	0	0		0	0
Yes	Agastache_nepetoides	Agastache_nepetoides	Lamiaceae	Agastache	0.0853152	0.0276128	0	0.0311765	0.144104	18748	0	0	0	0	0	0	0		0	0
Yes	Agastache_occidentalis	Agastache_occidentalis	Lamiaceae	Agastache	0.462325	0.0770541	0.0989441	0.0255875	0.66391	5027	0	0	0	0	0	0	0		0	0
Yes	Agastache_pallida	Agastache_pallida	Lamiaceae	Agastache	0.316478	0.053882	0.049472	0.0255875	0.445419	14827	0	0	0	0	0	0	0		0	0
Yes	Agastache_pallidiflora	Agastache_pallidiflora	Lamiaceae	Agastache	0.462325	0.0612367	0.049472	0.0255875	0.598621	9447	0	0	0	0	0	0	0		0	0
Yes	Agastache_parvifolia	Agastache_parvifolia	Lamiaceae	Agastache	0.462325	0.0770541	0.049472	0.0255875	0.614438	8284	0	0	0	0	0	0	0		0	0
Yes	Agastache_pringlei	Agastache_pringlei	Lamiaceae	Agastache	0.316478	0.053882	0.0989441	0.0255875	0.494891	14008	0	0	0	0	0	0	0		0	0
Yes	Agastache_pringlei_verticillata	Agastache_pringlei_var._verticillata	Lamiaceae	Agastache	0.462325	0.0770541	0.148416	0.0255875	0.713383	2572	0	0	0	0	0	0	0		0	0
Yes	Agastache_rupestris	Agastache_rupestris	Lamiaceae	Agastache	0.316478	0.0262829	0.0989441	0.0255875	0.467292	14411	0	0	0	0	0	0	0		0	0
Yes	Agastache_scrophulariifolia	Agastache_scrophulariifolia	Lamiaceae	Agastache	0.0853152	0.0301452	0.049472	0.0311765	0.196109	18641	0	0	0	0	0	0	0		0	0
Yes	Agastache_urticifolia	Agastache_urticifolia	Lamiaceae	Agastache	0.123678	0.0332202	0	0.0291704	0.186069	18680	0	0	0	0	0	0	0		0	0
Yes	Agastache_urticifolia_glaucifolia	Agastache_urticifolia	Lamiaceae	Agastache	0.462325	0.0770541	0.049472	0.0291704	0.618021	8135	0	0	0	0	0	0	0		0	0
Yes	Agastache_urticifolia_urticifolia	Agastache_urticifolia	Lamiaceae	Agastache	0.462325	0.0770541	0	0.0291704	0.568549	11457	0	0	0	0	0	0	0		0	0
Yes	Agastache_wrightii	Agastache_wrightii	Lamiaceae	Agastache	0.316478	0.0670744	0.049472	0.0255875	0.458612	14571	0	0	0	0	0	0	0		0	0
Yes	Ageratina_altissima	Ageratina_altissima	Asteraceae	Ageratina	0.231162	0.0258655	0	0.0567617	0.31379	17228	0	0	0	0	0	0	0		0	0
Yes	Ageratina_altissima_altissima	Ageratina_altissima_var._altissima	Asteraceae	Ageratina	0.316478	0.0198913	0	0.0567617	0.393131	15821	0	0	0	0	0	0	0		0	0
Yes	Ageratina_altissima_roanensis	Ageratina_altissima_var._roanensis	Asteraceae	Ageratina	0.462325	0.0770541	0.0989441	0.0567617	0.695085	3475	0	0	0	0	0	0	0		0	0
Yes	Ageratina_aromatica	Ageratina_aromatica	Asteraceae	Ageratina	0.17063	0.0332202	0	0.0567617	0.260612	18088	0	0	0	0	0	0	0		0	0
Yes	Ageratina_aromatica_aromatica	Ageratina_aromatica	Asteraceae	Ageratina	0.462325	0.0770541	0	0.0567617	0.596141	9722	0	0	0	0	0	0	0		0	0
Yes	Ageratina_havanensis	Ageratina_havanensis	Asteraceae	Ageratina	0.17063	0.0612367	0	0.0567617	0.288629	17720	0	0	0	0	0	0	0		0	0
Yes	Ageratina_herbacea	Ageratina_herbacea	Asteraceae	Ageratina	0.462325	0.0612367	0	0.0567617	0.580323	11050	0	0	0	0	0	0	0		0	0
Yes	Ageratina_jucunda	Ageratina_jucunda	Asteraceae	Ageratina	0.462325	0.0770541	0.049472	0.0567617	0.645613	6403	0	0	0	0	0	0	0		0	0
Yes	Ageratina_lemmonii	Ageratina_lemmonii	Asteraceae	Ageratina	0.462325	0.0770541	0.0989441	0.0567617	0.695085	3475	0	0	0	0	0	0	0		0	0
Yes	Ageratina_luciae-brauniae	Ageratina_luciae-brauniae	Asteraceae	Ageratina	0.231162	0.0770541	0.0989441	0.0567617	0.463922	14465	0	0	0	0	0	0	0		0	0
Yes	Ageratina_occidentalis	Ageratina_occidentalis	Asteraceae	Ageratina	0.17063	0.051257	0.049472	0.0567617	0.328121	16995	0	0	0	0	0	0	0		0	0
Yes	Ageratina_paupercula	Ageratina_paupercula	Asteraceae	Ageratina	0.462325	0.0770541	0.0989441	0.0567617	0.695085	3475	0	0	0	0	0	0	0		0	0
Yes	Ageratina_rothrockii	Ageratina_rothrockii	Asteraceae	Ageratina	0.462325	0.0770541	0.049472	0.0567617	0.645613	6403	0	0	0	0	0	0	0		0	0
Yes	Ageratina_shastensis	Ageratina_shastensis	Asteraceae	Ageratina	0.462325	0.0770541	0.148416	0.0567617	0.744557	1541	0	0	0	0	0	0	0		0	0
Yes	Ageratina_thyrsiflora	Ageratina_thyrsiflora	Asteraceae	Ageratina	0.462325	0.0770541	0.0989441	0.0567617	0.695085	3475	0	0	0	0	0	0	0		0	0
Yes	Ageratina_wrightii	Ageratina_wrightii	Asteraceae	Ageratina	0.462325	0.0670744	0	0.0567617	0.586161	10779	0	0	0	0	0	0	0		0	0
Yes	Ageratum_corymbosum	Ageratum_corymbosum	Asteraceae	Ageratum	0.231162	0.0471151	0	0.0541072	0.332385	16943	0	0	0	0	0	0	0		0	0
Yes	Ageratum_littorale	Ageratum_littorale	Asteraceae	Ageratum	0.462325	0.0670744	0.148416	0.0541072	0.731923	2102	0	0	0	0	0	0	0		0	0
Yes	Agoseris_apargioides	Agoseris_apargioides	Asteraceae	Agoseris	0.462325	0.0770541	0.049472	0.0236892	0.61254	8360	0	0	0	0	0	0	0		0	0
Yes	Agoseris_apargioides_apargioides	Agoseris_apargioides_var._apargioides	Asteraceae	Agoseris	0.462325	0.0770541	0.0989441	0.0236892	0.662012	5109	0	0	0	0	0	0	0		0	0
Yes	Agoseris_apargioides_eastwoodiae	Agoseris_apargioides_var._eastwoodiae	Asteraceae	Agoseris	0.462325	0.0770541	0.0989441	0.0236892	0.662012	5109	0	0	0	0	0	0	0		0	0
Yes	Agoseris_apargioides_maritima	Agoseris_apargioides_var._maritima	Asteraceae	Agoseris	0.462325	0.0770541	0.049472	0.0236892	0.61254	8360	0	0	0	0	0	0	0		0	0
Yes	Agoseris_aurantiaca	Agoseris_aurantiaca	Asteraceae	Agoseris	0.316478	0.0570948	0	0.0236892	0.397261	15755	0	0	0	0	0	0	0		0	0
Yes	Agoseris_aurantiaca_aurantiaca	Agoseris_aurantiaca_var._aurantiaca	Asteraceae	Agoseris	0.462325	0.0770541	0.049472	0.0236892	0.61254	8360	0	0	0	0	0	0	0		0	0
Yes	Agoseris_aurantiaca_purpurea	Agoseris_aurantiaca	Asteraceae	Agoseris	0.462325	0.0770541	0.049472	0.0236892	0.61254	8360	0	0	0	0	0	0	0		0	0
Yes	Agoseris_elata	Agoseris_elata	Asteraceae	Agoseris	0.316478	0.0612367	0.049472	0.0236892	0.450875	14694	0	0	0	0	0	0	0		0	0
Yes	Agoseris_gaspensis	Agoseris_aurantiaca	Asteraceae	Agoseris	0.462325	0.0770541	0.148416	0.0236892	0.711484	2648	0	0	0	0	0	0	0		0	0
Yes	Agoseris_glauca	Agoseris_glauca	Asteraceae	Agoseris	0.231162	0.0570948	0	0.0236892	0.311946	17281	0	0	0	0	0	0	0		0	0
Yes	Agoseris_glauca_agrestis	Agoseris_glauca	Asteraceae	Agoseris	0.462325	0.0770541	0	0.0236892	0.563068	11625	0	0	0	0	0	0	0		0	0
Yes	Agoseris_glauca_dasycephala	Agoseris_glauca_var._dasycephala	Asteraceae	Agoseris	0.231162	0.0670744	0	0.0236892	0.321926	17078	0	0	0	0	0	0	0		0	0
Yes	Agoseris_glauca_glauca	Agoseris_glauca_var._glauca	Asteraceae	Agoseris	0.462325	0.0770541	0	0.0236892	0.563068	11625	0	0	0	0	0	0	0		0	0
Yes	Agoseris_glauca_laciniata	Agoseris_parviflora	Asteraceae	Agoseris	0.462325	0.0770541	0.049472	0.0236892	0.61254	8360	0	0	0	0	0	0	0		0	0
Yes	Agoseris_glauca_monticola	Agoseris_monticola	Asteraceae	Agoseris	0.462325	0.0770541	0.049472	0.0236892	0.61254	8360	0	0	0	0	0	0	0		0	0
Yes	Agoseris_grandiflora	Agoseris_grandiflora	Asteraceae	Agoseris	0.17063	0.053882	0	0.0440085	0.268521	17996	0	0	0	0	0	0	0		0	0
Yes	Agoseris_heterophylla	Agoseris_heterophylla	Asteraceae	Agoseris	0.231162	0.0612367	0	0.0440085	0.336408	16882	0	0	0	0	0	0	0		0	0
Yes	Agoseris_heterophylla_crenulata	Agoseris_heterophylla_var._cryptopleura	Asteraceae	Agoseris	0.462325	0.0770541	0.049472	0.0236892	0.61254	8360	0	0	0	0	0	0	0		0	0
Yes	Agoseris_heterophylla_heterophylla	Agoseris_heterophylla_var._heterophylla	Asteraceae	Agoseris	0.462325	0.0770541	0	0.0236892	0.563068	11625	0	0	0	0	0	0	0		0	0
Yes	Agoseris_heterophylla_turgida	Agoseris_heterophylla_var._cryptopleura	Asteraceae	Agoseris	0.462325	0.0770541	0.148416	0.0236892	0.711484	2648	0	0	0	0	0	0	0		0	0
Yes	Agoseris_lackschewitzii	Agoseris_aurantiaca	Asteraceae	Agoseris	0.462325	0.0770541	0.049472	0.0236892	0.61254	8360	0	0	0	0	0	0	0		0	0
Yes	Agoseris_retrorsa	Agoseris_retrorsa	Asteraceae	Agoseris	0.17063	0.0670744	0	0.0450015	0.282706	17825	0	0	0	0	0	0	0		0	0
Yes	Agrimonia_bicknellii	Agrimonia_pubescens	Rosaceae	Agrimonia	0.462325	0.0770541	0	0.144031	0.683409	4237	0	0	0	0	0	0	0		0	0
Yes	Agrimonia_gryposepala	Agrimonia_gryposepala	Rosaceae	Agrimonia	0.17063	0.0401249	0	0.144031	0.354786	16535	0	0	0	0	0	0	0		0	0
Yes	Agrimonia_incisa	Agrimonia_incisa	Rosaceae	Agrimonia	0.462325	0.0770541	0.0989441	0.144031	0.782354	600	1	0.462325	0.0770541	0.0989441	0.144031	1	1		2	18.279
Yes	Agrimonia_microcarpa	Agrimonia_microcarpa	Rosaceae	Agrimonia	0.462325	0.0770541	0	0.144031	0.683409	4237	0	0	0	0	0	0	0		0	0
Yes	Agrimonia_parviflora	Agrimonia_parviflora	Rosaceae	Agrimonia	0.123678	0.0490376	0	0.144031	0.316746	17171	0	0	0	0	0	0	0		0	0
Yes	Agrimonia_pubescens	Agrimonia_pubescens	Rosaceae	Agrimonia	0.17063	0.051257	0	0.144031	0.365918	16332	0	0	0	0	0	0	0		0	0
Yes	Agrimonia_rostellata	Agrimonia_rostellata	Rosaceae	Agrimonia	0.462325	0.0612367	0	0.144031	0.667592	4865	0	0	0	0	0	0	0		0	0
Yes	Agrimonia_striata	Agrimonia_striata	Rosaceae	Agrimonia	0.462325	0.053882	0	0.144031	0.660237	5174	0	0	0	0	0	0	0		0	0
Yes	Agrostis_aequivalvis	Agrostis_aequivalvis	Poaceae	Agrostis	0.462325	0.0770541	0	0.0206395	0.560018	11763	0	0	0	0	0	0	0		0	0
Yes	Agrostis_alascana	Agrostis_alascana	Poaceae	Agrostis	0.462325	0.0770541	0	0.0206395	0.560018	11764	0	0	0	0	0	0	0		0	0
Yes	Agrostis_blasdalei	Agrostis_blasdalei	Poaceae	Agrostis	0.462325	0.0770541	0.148416	0.0206395	0.708435	2754	0	0	0	0	0	0	0		0	0
Yes	Agrostis_clavata	Agrostis_clavata	Poaceae	Agrostis	0.462325	0.0670744	0.049472	0.0101102	0.588981	10609	0	0	0	0	0	0	0		0	0
Yes	Agrostis_clivicola	Agrostis_densiflora	Poaceae	Agrostis	0.462325	0.0770541	0.0989441	0.0206395	0.658963	5266	0	0	0	0	0	0	0		0	0
Yes	Agrostis_clivicola_clivicola	Agrostis_densiflora	Poaceae	Agrostis	0.462325	0.0770541	0.0989441	0.0206395	0.658963	5266	0	0	0	0	0	0	0		0	0
Yes	Agrostis_clivicola_punta-reyesensis	Agrostis_densiflora	Poaceae	Agrostis	0.462325	0.0770541	0.197888	0.0206395	0.757907	1048	0	0	0	0	0	0	0		0	0
Yes	Agrostis_densiflora	Agrostis_densiflora	Poaceae	Agrostis	0.462325	0.0770541	0.0989441	0.0206395	0.658963	5266	0	0	0	0	0	0	0		0	0
Yes	Agrostis_diegoensis	Agrostis_pallens	Poaceae	Agrostis	0.462325	0.0770541	0	0.0206395	0.560018	11757	0	0	0	0	0	0	0		0	0
Yes	Agrostis_elliottiana	Agrostis_elliottiana	Poaceae	Agrostis	0.462325	0.0770541	0	0.0206395	0.560018	11757	0	0	0	0	0	0	0		0	0
Yes	Agrostis_exarata	Agrostis_exarata	Poaceae	Agrostis	0.231162	0.053882	0	0.0119743	0.297019	17580	0	0	0	0	0	0	0		0	0
Yes	Agrostis_geminata	Agrostis_hyemalis	Poaceae	Agrostis	0.462325	0.0770541	0	0.00864731	0.548026	12353	0	0	0	0	0	0	0		0	0
Yes	Agrostis_hallii	Agrostis_hallii	Poaceae	Agrostis	0.462325	0.0670744	0.049472	0.0206395	0.599511	9352	0	0	0	0	0	0	0		0	0
Yes	Agrostis_hendersonii	Agrostis_hendersonii	Poaceae	Agrostis	0.462325	0.0770541	0.197888	0.0206395	0.757907	1048	0	0	0	0	0	0	0		0	0
Yes	Agrostis_hooveri	Agrostis_hooveri	Poaceae	Agrostis	0.462325	0.0770541	0.148416	0.0206395	0.708435	2754	0	0	0	0	0	0	0		0	0
Yes	Agrostis_howellii	Agrostis_howellii	Poaceae	Agrostis	0.316478	0.0770541	0.148416	0.0206395	0.562587	11643	0	0	0	0	0	0	0		0	0
Yes	Agrostis_humilis	Agrostis_humilis	Poaceae	Agrostis	0.462325	0.0770541	0.049472	0.0206395	0.60949	8528	0	0	0	0	0	0	0		0	0
Yes	Agrostis_hyemalis	Agrostis_hyemalis	Poaceae	Agrostis	0.17063	0.0612367	0	0.00864731	0.240514	18334	0	0	0	0	0	0	0		0	0
Yes	Agrostis_idahoensis	Agrostis_idahoensis	Poaceae	Agrostis	0.462325	0.0770541	0	0.0206395	0.560018	11757	0	0	0	0	0	0	0		0	0
Yes	Agrostis_idahoensis_idahoensis	Agrostis_idahoensis_var._idahoensis	Poaceae	Agrostis	0.462325	0.0770541	0.049472	0.0206395	0.60949	8528	0	0	0	0	0	0	0		0	0
Yes	Agrostis_lacuna-vernalis	Agrostis_lacuna-vernalis	Poaceae	Agrostis	0.462325	0.0770541	0.197888	0.0206395	0.757907	1048	0	0	0	0	0	0	0		0	0
Yes	Agrostis_mertensii	Agrostis_mertensii	Poaceae	Agrostis	0.316478	0.053882	0	0.0105479	0.380907	16052	0	0	0	0	0	0	0		0	0
Yes	Agrostis_microphylla	Agrostis_microphylla	Poaceae	Agrostis	0.462325	0.0770541	0.049472	0.0206395	0.60949	8528	0	0	0	0	0	0	0		0	0
Yes	Agrostis_oregonensis	Agrostis_oregonensis	Poaceae	Agrostis	0.462325	0.0770541	0	0.0206395	0.560018	11757	0	0	0	0	0	0	0		0	0
Yes	Agrostis_pallens	Agrostis_pallens	Poaceae	Agrostis	0.316478	0.0570948	0.049472	0.0206395	0.443684	14859	0	0	0	0	0	0	0		0	0
Yes	Agrostis_perennans	Agrostis_perennans	Poaceae	Agrostis	0.123678	0.0439023	0	0.0206395	0.18822	18671	0	0	0	0	0	0	0		0	0
Yes	Agrostis_rossiae	Agrostis_rossiae	Poaceae	Agrostis	0.462325	0.0770541	0.197888	0.0206395	0.757907	1048	0	0	0	0	0	0	0		0	0
Yes	Agrostis_sandwicensis	Agrostis_sandwicensis	Poaceae	Agrostis	0.462325	0.0770541	0.0989441	0.0206395	0.658963	5266	0	0	0	0	0	0	0		0	0
Yes	Agrostis_scabra	Agrostis_scabra	Poaceae	Agrostis	0.231162	0.0439023	0	0.0107749	0.28584	17773	0	0	0	0	0	0	0		0	0
Yes	Agrostis_scabra_scabra	Agrostis_scabra	Poaceae	Agrostis	0.462325	0.0770541	0	0.0107749	0.550154	12224	0	0	0	0	0	0	0		0	0
Yes	Agrostis_scabra_septentrionalis	Agrostis_scabra	Poaceae	Agrostis	0.462325	0.0770541	0	0.0107749	0.550154	12225	0	0	0	0	0	0	0		0	0
Yes	Agrostis_stolonifera	Agrostis_stolonifera	Poaceae	Agrostis	0.231162	0.0301452	0	0.00864731	0.269955	17981	0	0	0	0	0	0	0		0	0
Yes	Agrostis_thurberiana	Agrostis_thurberiana	Poaceae	Agrostis	0.462325	0.0770541	0	0.0206395	0.560018	11757	0	0	0	0	0	0	0		0	0
Yes	Agrostis_variabilis	Agrostis_variabilis	Poaceae	Agrostis	0.462325	0.0770541	0	0.0206395	0.560018	11757	0	0	0	0	0	0	0		0	0
Yes	Agrostis_vinealis	Agrostis_vinealis	Poaceae	Agrostis	0.316478	0.0439023	0	0.0103239	0.370704	16239	0	0	0	0	0	0	0		0	0
Yes	Agrostis_vinealis_trinii	Agrostis_vinealis	Poaceae	Agrostis	0.462325	0.0670744	0	0.0103239	0.539723	12958	0	0	0	0	0	0	0		0	0
Yes	Alchemilla_alpina	Alchemilla_alpina	Rosaceae	Alchemilla	0.316478	0.0148925	0	0.154529	0.485899	14139	0	0	0	0	0	0	0		0	0
Yes	Alchemilla_filicaulis	Alchemilla_filicaulis	Rosaceae	Alchemilla	0.462325	0.0471151	0.049472	0.153417	0.712329	2625	0	0	0	0	0	0	0		0	0
Yes	Alchemilla_filicaulis_filicaulis	Alchemilla_filicaulis	Rosaceae	Alchemilla	0.462325	0.0770541	0.0989441	0.153417	0.79174	481	1	0.462325	0.0770541	0.0989441	0.153417	1	1		2	22.3604
Yes	Alchemilla_filicaulis_vestita	Alchemilla_filicaulis	Rosaceae	Alchemilla	0.462325	0.0770541	0.0989441	0.153417	0.79174	481	1	0.462325	0.0770541	0.0989441	0.153417	1	1		2	22.3604
Yes	Alchemilla_glomerulans	Alchemilla_glomerulans	Rosaceae	Alchemilla	0.462325	0.0425301	0.049472	0.154529	0.708856	2737	0	0	0	0	0	0	0		0	0
Yes	Alectryon_macrococcus	Alectryon_macrococcus	Sapindaceae	Alectryon	0.462325	0.0612367	0.197888	0.127574	0.849024	103	1	0.462325	0.0612367	0.197888	0.127574	1	0		4	12.768
Yes	Alectryon_macrococcus_auwahiensis	Alectryon_macrococcus_var._auwahiensis	Sapindaceae	Alectryon	0.231162	0.0670744	0.197888	0.127574	0.623699	7912	0	0	0	0	0	0	0		0	0
Yes	Alectryon_macrococcus_macrococcus	Alectryon_macrococcus_var._macrococcus	Sapindaceae	Alectryon	0.462325	0.0612367	0.197888	0.127574	0.849024	103	1	0.462325	0.0612367	0.197888	0.127574	1	0		4	12.768
Yes	Aletes_acaulis	Aletes_acaulis	Apiaceae	Aletes	0.17063	0.0670744	0.049472	0.0219321	0.309109	17327	0	0	0	0	0	0	0		0	0
Yes	Aletes_anisatus	Cymopterus_anisatus	Apiaceae	Aletes	0.462325	0.0770541	0.0989441	0.026294	0.664617	4997	0	0	0	0	0	0	0		0	0
Yes	Aletes_filifolius	Cymopterus_filifolius	Apiaceae	Aletes	0.462325	0.0770541	0.049472	0.026294	0.615145	8250	0	0	0	0	0	0	0		0	0
Yes	Aletes_humilis	Aletes_humilis	Apiaceae	Aletes	0.316478	0.0612367	0.148416	0.0219321	0.548062	12351	0	0	0	0	0	0	0		0	0
Yes	Aletes_macdougalii	Cymopterus_macdougalii	Apiaceae	Aletes	0.462325	0.0770541	0.0989441	0.026294	0.664617	4997	0	0	0	0	0	0	0		0	0
Yes	Aletes_macdougalii_breviradiatus	Cymopterus_breviradiatus	Apiaceae	Aletes	0.316478	0.0770541	0.148416	0.026294	0.568242	11466	0	0	0	0	0	0	0		0	0
Yes	Aletes_macdougalii_macdougalii	Aletes_macdougalii_var._macdougalii	Apiaceae	Aletes	0.462325	0.0770541	0.148416	0.0219321	0.709727	2690	0	0	0	0	0	0	0		0	0
Yes	Aletes_sessiliflorus	Cymopterus_sessiliflorus	Apiaceae	Aletes	0.462325	0.0770541	0.0989441	0.026294	0.664617	4997	0	0	0	0	0	0	0		0	0
Yes	Aletris_aurea	Aletris_aurea	Liliaceae	Aletris	0.17063	0.0570948	0	0.197788	0.425513	15183	0	0	0	0	0	0	0		0	0
Yes	Aletris_bracteata	Aletris_bracteata	Liliaceae	Aletris	0.462325	0.0770541	0.148416	0.197788	0.885583	32	1	0.462325	0.0770541	0.148416	0.197788	1	1		3	56.9042
Yes	Aletris_farinosa	Aletris_farinosa	Liliaceae	Aletris	0.231162	0.0380646	0	0.208839	0.478066	14258	0	0	0	0	0	0	0		0	0
Yes	Aletris_lutea	Aletris_lutea	Liliaceae	Aletris	0.462325	0.0670744	0.049472	0.208839	0.787711	523	1	0.462325	0.0670744	0.049472	0.208839	1	0		1	71.5939
Yes	Aletris_obovata	Aletris_obovata	Liliaceae	Aletris	0.462325	0.0770541	0.049472	0.197788	0.786639	532	1	0.462325	0.0770541	0.049472	0.197788	1	1		1	56.9042
Yes	Alisma_gramineum	Alisma_gramineum	Alismataceae	Alisma	0.462325	0.0770541	0	0.167157	0.706536	2822	0	0	0	0	0	0	0		0	0
Yes	Alisma_subcordatum	Alisma_subcordatum	Alismataceae	Alisma	0.231162	0.0346612	0.049472	0.159251	0.474546	14309	0	0	0	0	0	0	0		0	0
Yes	Alisma_triviale	Alisma_triviale	Alismataceae	Alisma	0.17063	0.0454193	0	0.159251	0.3753	16150	0	0	0	0	0	0	0		0	0
Yes	Allionia_choisyi	Allionia_choisyi	Nyctaginaceae	Allionia	0.231162	0.0670744	0	0.0866321	0.384869	15989	0	0	0	0	0	0	0		0	0
Yes	Allionia_incarnata	Allionia_incarnata	Nyctaginaceae	Allionia	0.17063	0.051257	0	0.0866321	0.308519	17332	0	0	0	0	0	0	0		0	0
Yes	Allium_aaseae	Allium_aaseae	Liliaceae	Allium	0.316478	0.0770541	0.0989441	0.0191734	0.511649	13660	0	0	0	0	0	0	0		0	0
Yes	Allium_abramsii	Allium_abramsii	Liliaceae	Allium	0.462325	0.0770541	0.148416	0.0191734	0.706968	2805	0	0	0	0	0	0	0		0	0
Yes	Allium_acuminatum	Allium_acuminatum	Liliaceae	Allium	0.231162	0.0371354	0	0.0191734	0.287471	17741	0	0	0	0	0	0	0		0	0
Yes	Allium_allegheniense	Allium_cernuum	Liliaceae	Allium	0.462325	0.0770541	0.0989441	0.12977	0.768093	828	1	0.462325	0.0770541	0.0989441	0.12977	1	1		2	13.4005
Yes	Allium_amplectens	Allium_amplectens	Liliaceae	Allium	0.231162	0.0401249	0.049472	0.121479	0.442238	14894	0	0	0	0	0	0	0		0	0
Yes	Allium_anceps	Allium_anceps	Liliaceae	Allium	0.462325	0.0770541	0.049472	0.0191734	0.608024	8622	0	0	0	0	0	0	0		0	0
Yes	Allium_atrorubens	Allium_atrorubens	Liliaceae	Allium	0.462325	0.0770541	0.049472	0.0191734	0.608024	8622	0	0	0	0	0	0	0		0	0
Yes	Allium_atrorubens_atrorubens	Allium_atrorubens	Liliaceae	Allium	0.462325	0.0770541	0.049472	0.0191734	0.608024	8622	0	0	0	0	0	0	0		0	0
Yes	Allium_atrorubens_cristatum	Allium_atrorubens_var._cristatum	Liliaceae	Allium	0.462325	0.0612367	0.0989441	0.0191734	0.641679	7015	0	0	0	0	0	0	0		0	0
Yes	Allium_bigelovii	Allium_bigelovii	Liliaceae	Allium	0.316478	0.0670744	0.0989441	0.0191734	0.50167	13875	0	0	0	0	0	0	0		0	0
Yes	Allium_bisceptrum	Allium_bisceptrum	Liliaceae	Allium	0.231162	0.0570948	0.049472	0.0191734	0.356903	16498	0	0	0	0	0	0	0		0	0
Yes	Allium_bisceptrum_bisceptrum	Allium_bisceptrum	Liliaceae	Allium	0.462325	0.0770541	0.049472	0.0191734	0.608024	8622	0	0	0	0	0	0	0		0	0
Yes	Allium_bisceptrum_palmeri	Allium_bisceptrum	Liliaceae	Allium	0.462325	0.0770541	0.0989441	0.0191734	0.657496	5357	0	0	0	0	0	0	0		0	0
Yes	Allium_bolanderi	Allium_bolanderi	Liliaceae	Allium	0.462325	0.0612367	0.049472	0.0191734	0.592207	10396	0	0	0	0	0	0	0		0	0
Yes	Allium_bolanderi_bolanderi	Allium_bolanderi	Liliaceae	Allium	0.462325	0.0670744	0.0989441	0.0191734	0.647517	6246	0	0	0	0	0	0	0		0	0
Yes	Allium_bolanderi_mirabile	Allium_bolanderi_var._mirabile	Liliaceae	Allium	0.316478	0.0770541	0.0989441	0.0191734	0.511649	13660	0	0	0	0	0	0	0		0	0
Yes	Allium_bolanderi_stenanthum	Allium_bolanderi	Liliaceae	Allium	0.462325	0.0770541	0.197888	0.0191734	0.756441	1099	0	0	0	0	0	0	0		0	0
Yes	Allium_brandegeei	Allium_brandegeei	Liliaceae	Allium	0.316478	0.0770541	0.049472	0.0191734	0.462177	14509	0	0	0	0	0	0	0		0	0
Yes	Allium_brevistylum	Allium_brevistylum	Liliaceae	Allium	0.462325	0.053882	0.049472	0.0191734	0.584852	10848	0	0	0	0	0	0	0		0	0
Yes	Allium_burdickii	Allium_tricoccum_var._burdickii	Liliaceae	Allium	0.17063	0.0570948	0.049472	0.0191734	0.296371	17595	0	0	0	0	0	0	0		0	0
Yes	Allium_burlewii	Allium_burlewii	Liliaceae	Allium	0.316478	0.0612367	0.0989441	0.0191734	0.495832	13992	0	0	0	0	0	0	0		0	0
Yes	Allium_campanulatum	Allium_campanulatum	Liliaceae	Allium	0.316478	0.0471151	0.049472	0.0191734	0.432238	15074	0	0	0	0	0	0	0		0	0
Yes	Allium_canadense	Allium_canadense	Liliaceae	Allium	0.123678	0.0301452	0	0.0191734	0.172997	18712	0	0	0	0	0	0	0		0	0
Yes	Allium_canadense_canadense	Allium_canadense	Liliaceae	Allium	0.123678	0.0301452	0	0.0191734	0.172997	18712	0	0	0	0	0	0	0		0	0
Yes	Allium_canadense_ecristatum	Allium_canadense_var._ecristatum	Liliaceae	Allium	0.462325	0.0770541	0.0989441	0.0191734	0.657496	5357	0	0	0	0	0	0	0		0	0
Yes	Allium_canadense_fraseri	Allium_fraseri	Liliaceae	Allium	0.316478	0.0670744	0.049472	0.0191734	0.452197	14675	0	0	0	0	0	0	0		0	0
Yes	Allium_canadense_hyacinthoides	Allium_canadense_var._hyacinthoides	Liliaceae	Allium	0.462325	0.0670744	0.049472	0.0191734	0.598045	9570	0	0	0	0	0	0	0		0	0
Yes	Allium_canadense_mobilense	Allium_canadense_var._mobilense	Liliaceae	Allium	0.462325	0.0670744	0.049472	0.0191734	0.598045	9570	0	0	0	0	0	0	0		0	0
Yes	Allium_cernuum	Allium_cernuum	Liliaceae	Allium	0.0853152	0.0124284	0	0.0191734	0.116917	18760	0	0	0	0	0	0	0		0	0
Yes	Allium_cernuum_cernuum	Allium_cernuum_var._cernuum	Liliaceae	Allium	0.462325	0.0612367	0	0.0191734	0.542735	12847	0	0	0	0	0	0	0		0	0
Yes	Allium_cernuum_neomexicanum	Allium_cernuum	Liliaceae	Allium	0.462325	0.0770541	0	0.0191734	0.558552	11819	0	0	0	0	0	0	0		0	0
Yes	Allium_columbianum	Allium_columbianum	Liliaceae	Allium	0.462325	0.0770541	0.0989441	0.0191734	0.657496	5357	0	0	0	0	0	0	0		0	0
Yes	Allium_constrictum	Allium_constrictum	Liliaceae	Allium	0.316478	0.0770541	0.148416	0.0191734	0.561121	11690	0	0	0	0	0	0	0		0	0
Yes	Allium_coryi	Allium_coryi	Liliaceae	Allium	0.462325	0.0670744	0.049472	0.0191734	0.598045	9570	0	0	0	0	0	0	0		0	0
Yes	Allium_cratericola	Allium_cratericola	Liliaceae	Allium	0.462325	0.051257	0.0989441	0.0191734	0.631699	7559	0	0	0	0	0	0	0		0	0
Yes	Allium_crenulatum	Allium_crenulatum	Liliaceae	Allium	0.316478	0.0612367	0.049472	0.0191734	0.44636	14813	0	0	0	0	0	0	0		0	0
Yes	Allium_crispum	Allium_crispum	Liliaceae	Allium	0.316478	0.051257	0.0989441	0.117355	0.584034	10883	0	0	0	0	0	0	0		0	0
Yes	Allium_cuthbertii	Allium_cuthbertii	Liliaceae	Allium	0.462325	0.0770541	0.049472	0.0191734	0.608024	8622	0	0	0	0	0	0	0		0	0
Yes	Allium_dichlamydeum	Allium_dichlamydeum	Liliaceae	Allium	0.316478	0.0439023	0.049472	0.109929	0.519781	13490	0	0	0	0	0	0	0		0	0
Yes	Allium_dictuon	Allium_dictuon	Liliaceae	Allium	0.316478	0.0770541	0.148416	0.0191734	0.561121	11690	0	0	0	0	0	0	0		0	0
Yes	Allium_douglasii	Allium_douglasii	Liliaceae	Allium	0.462325	0.0570948	0.049472	0.0191734	0.588065	10685	0	0	0	0	0	0	0		0	0
Yes	Allium_drummondii	Allium_drummondii	Liliaceae	Allium	0.17063	0.053882	0	0.0191734	0.243686	18297	0	0	0	0	0	0	0		0	0
Yes	Allium_elmendorfii	Allium_elmendorfii	Liliaceae	Allium	0.462325	0.0770541	0.148416	0.0191734	0.706968	2805	0	0	0	0	0	0	0		0	0
Yes	Allium_falcifolium	Allium_falcifolium	Liliaceae	Allium	0.231162	0.0380646	0.049472	0.10978	0.428479	15131	0	0	0	0	0	0	0		0	0
Yes	Allium_fibrillum	Allium_fibrillum	Liliaceae	Allium	0.462325	0.0670744	0.049472	0.0191734	0.598045	9570	0	0	0	0	0	0	0		0	0
Yes	Allium_fimbriatum	Allium_fimbriatum	Liliaceae	Allium	0.316478	0.0570948	0.049472	0.0191734	0.442218	14896	0	0	0	0	0	0	0		0	0
Yes	Allium_fimbriatum_fimbriatum	Allium_fimbriatum	Liliaceae	Allium	0.462325	0.0670744	0.049472	0.0191734	0.598045	9570	0	0	0	0	0	0	0		0	0
Yes	Allium_fimbriatum_mohavense	Allium_fimbriatum_var._mohavense	Liliaceae	Allium	0.462325	0.0770541	0.049472	0.0191734	0.608024	8622	0	0	0	0	0	0	0		0	0
Yes	Allium_fimbriatum_purdyi	Allium_fimbriatum_var._purdyi	Liliaceae	Allium	0.462325	0.053882	0.0989441	0.0191734	0.634324	7431	0	0	0	0	0	0	0		0	0
Yes	Allium_geyeri	Allium_geyeri	Liliaceae	Allium	0.17063	0.051257	0.049472	0.0191734	0.290533	17695	0	0	0	0	0	0	0		0	0
Yes	Allium_geyeri_chatterleyi	Allium_geyeri_var._chatterleyi	Liliaceae	Allium	0.462325	0.0770541	0.148416	0.0191734	0.706968	2805	0	0	0	0	0	0	0		0	0
Yes	Allium_geyeri_geyeri	Allium_geyeri	Liliaceae	Allium	0.462325	0.0570948	0.049472	0.0191734	0.588065	10685	0	0	0	0	0	0	0		0	0
Yes	Allium_geyeri_tenerum	Allium_geyeri_var._tenerum	Liliaceae	Allium	0.462325	0.0570948	0.049472	0.0191734	0.588065	10685	0	0	0	0	0	0	0		0	0
Yes	Allium_glandulosum	Allium_glandulosum	Liliaceae	Allium	0.462325	0.0612367	0.049472	0.0191734	0.592207	10396	0	0	0	0	0	0	0		0	0
Yes	Allium_gooddingii	Allium_gooddingii	Liliaceae	Allium	0.316478	0.053882	0.049472	0.0191734	0.439005	14948	0	0	0	0	0	0	0		0	0
Yes	Allium_haematochiton	Allium_haematochiton	Liliaceae	Allium	0.17063	0.0425301	0.0989441	0.122191	0.434296	15030	0	0	0	0	0	0	0		0	0
Yes	Allium_hickmanii	Allium_hickmanii	Liliaceae	Allium	0.462325	0.0670744	0.148416	0.0191734	0.696989	3380	0	0	0	0	0	0	0		0	0
Yes	Allium_hoffmanii	Allium_hoffmanii	Liliaceae	Allium	0.462325	0.0670744	0.0989441	0.0191734	0.647517	6246	0	0	0	0	0	0	0		0	0
Yes	Allium_howellii	Allium_howellii	Liliaceae	Allium	0.462325	0.0570948	0.049472	0.0191734	0.588065	10685	0	0	0	0	0	0	0		0	0
Yes	Allium_howellii_clokeyi	Allium_howellii_var._clokeyi	Liliaceae	Allium	0.462325	0.0570948	0.148416	0.0191734	0.687009	4092	0	0	0	0	0	0	0		0	0
Yes	Allium_howellii_howellii	Allium_howellii	Liliaceae	Allium	0.462325	0.0770541	0.049472	0.0191734	0.608024	8622	0	0	0	0	0	0	0		0	0
Yes	Allium_howellii_sanbenitense	Allium_howellii_var._sanbenitense	Liliaceae	Allium	0.462325	0.0770541	0.0989441	0.0191734	0.657496	5357	0	0	0	0	0	0	0		0	0
Yes	Allium_hyalinum	Allium_hyalinum	Liliaceae	Allium	0.462325	0.0412773	0.049472	0.0191734	0.572248	11350	0	0	0	0	0	0	0		0	0
Yes	Allium_jepsonii	Allium_jepsonii	Liliaceae	Allium	0.462325	0.0570948	0.197888	0.0191734	0.736481	1962	0	0	0	0	0	0	0		0	0
Yes	Allium_kunthii	Allium_longifolium	Liliaceae	Allium	0.316478	0.053882	0.049472	0.0191734	0.439005	14948	0	0	0	0	0	0	0		0	0
Yes	Allium_lacunosum	Allium_lacunosum	Liliaceae	Allium	0.462325	0.0570948	0.049472	0.0191734	0.588065	10685	0	0	0	0	0	0	0		0	0
Yes	Allium_lacunosum_davisiae	Allium_lacunosum_var._davisiae	Liliaceae	Allium	0.462325	0.0770541	0.0989441	0.0191734	0.657496	5357	0	0	0	0	0	0	0		0	0
Yes	Allium_lacunosum_kernense	Allium_lacunosum_var._kernensis	Liliaceae	Allium	0.462325	0.0770541	0.0989441	0.0191734	0.657496	5357	0	0	0	0	0	0	0		0	0
Yes	Allium_lacunosum_lacunosum	Allium_lacunosum	Liliaceae	Allium	0.462325	0.0770541	0.049472	0.0191734	0.608024	8622	0	0	0	0	0	0	0		0	0
Yes	Allium_lacunosum_micranthum	Allium_lacunosum_var._micranthum	Liliaceae	Allium	0.316478	0.0770541	0.0989441	0.0191734	0.511649	13660	0	0	0	0	0	0	0		0	0
Yes	Allium_lemmonii	Allium_lemmonii	Liliaceae	Allium	0.462325	0.0670744	0.049472	0.0191734	0.598045	9570	0	0	0	0	0	0	0		0	0
Yes	Allium_macropetalum	Allium_macropetalum	Liliaceae	Allium	0.462325	0.0570948	0	0.0191734	0.538593	13018	0	0	0	0	0	0	0		0	0
Yes	Allium_macrum	Allium_macrum	Liliaceae	Allium	0.316478	0.0770541	0.049472	0.0191734	0.462177	14509	0	0	0	0	0	0	0		0	0
Yes	Allium_madidum	Allium_madidum	Liliaceae	Allium	0.462325	0.0770541	0.0989441	0.0191734	0.657496	5357	0	0	0	0	0	0	0		0	0
Yes	Allium_membranaceum	Allium_membranaceum	Liliaceae	Allium	0.462325	0.0570948	0.049472	0.0191734	0.588065	10685	0	0	0	0	0	0	0		0	0
Yes	Allium_monticola	Allium_monticola	Liliaceae	Allium	0.462325	0.0770541	0.148416	0.0191734	0.706968	2805	0	0	0	0	0	0	0		0	0
Yes	Allium_munzii	Allium_munzii	Liliaceae	Allium	0.231162	0.0770541	0.197888	0.0191734	0.525278	13390	0	0	0	0	0	0	0		0	0
Yes	Allium_nevadense	Allium_nevadense	Liliaceae	Allium	0.462325	0.0770541	0.049472	0.0191734	0.608024	8622	0	0	0	0	0	0	0		0	0
Yes	Allium_nevii	Allium_nevii	Liliaceae	Allium	0.231162	0.053882	0.0989441	0.0191734	0.403162	15605	0	0	0	0	0	0	0		0	0
Yes	Allium_obtusum	Allium_obtusum	Liliaceae	Allium	0.462325	0.0770541	0.049472	0.0191734	0.608024	8622	0	0	0	0	0	0	0		0	0
Yes	Allium_obtusum_conspicuum	Allium_obtusum_var._conspicuum	Liliaceae	Allium	0.462325	0.0612367	0.148416	0.0191734	0.691151	3923	0	0	0	0	0	0	0		0	0
Yes	Allium_obtusum_obtusum	Allium_obtusum	Liliaceae	Allium	0.462325	0.0770541	0.049472	0.0191734	0.608024	8622	0	0	0	0	0	0	0		0	0
Yes	Allium_oxyphilum	Allium_cernuum	Liliaceae	Allium	0.462325	0.0770541	0.148416	0.0191734	0.706968	2805	0	0	0	0	0	0	0		0	0
Yes	Allium_parishii	Allium_parishii	Liliaceae	Allium	0.462325	0.0770541	0.0989441	0.0191734	0.657496	5357	0	0	0	0	0	0	0		0	0
Yes	Allium_parvum	Allium_parvum	Liliaceae	Allium	0.462325	0.053882	0	0.0191734	0.53538	13107	0	0	0	0	0	0	0		0	0
Yes	Allium_passeyi	Allium_passeyi	Liliaceae	Allium	0.462325	0.0770541	0.197888	0.0191734	0.756441	1099	0	0	0	0	0	0	0		0	0
Yes	Allium_peninsulare	Allium_peninsulare	Liliaceae	Allium	0.316478	0.0490376	0	0.0191734	0.384689	15991	0	0	0	0	0	0	0		0	0
Yes	Allium_peninsulare_franciscanum	Allium_peninsulare_var._franciscanum	Liliaceae	Allium	0.462325	0.0770541	0.148416	0.0191734	0.706968	2805	0	0	0	0	0	0	0		0	0
Yes	Allium_peninsulare_peninsulare	Allium_peninsulare	Liliaceae	Allium	0.231162	0.0670744	0	0.0191734	0.31741	17158	0	0	0	0	0	0	0		0	0
Yes	Allium_perdulce	Allium_perdulce	Liliaceae	Allium	0.462325	0.0770541	0.049472	0.0191734	0.608024	8622	0	0	0	0	0	0	0		0	0
Yes	Allium_perdulce_sperryi	Allium_perdulce_var._sperryi	Liliaceae	Allium	0.462325	0.0770541	0.049472	0.0191734	0.608024	8622	0	0	0	0	0	0	0		0	0
Yes	Allium_platycaule	Allium_platycaule	Liliaceae	Allium	0.316478	0.0425301	0.049472	0.111818	0.520298	13472	0	0	0	0	0	0	0		0	0
Yes	Allium_pleianthum	Allium_tolmiei	Liliaceae	Allium	0.462325	0.0770541	0.0989441	0.0191734	0.657496	5357	0	0	0	0	0	0	0		0	0
Yes	Allium_plummerae	Allium_plummerae	Liliaceae	Allium	0.316478	0.0570948	0.049472	0.0191734	0.442218	14896	0	0	0	0	0	0	0		0	0
Yes	Allium_praecox	Allium_praecox	Liliaceae	Allium	0.17063	0.053882	0.049472	0.115397	0.389381	15901	0	0	0	0	0	0	0		0	0
Yes	Allium_punctum	Allium_punctum	Liliaceae	Allium	0.462325	0.0770541	0.0989441	0.0191734	0.657496	5357	0	0	0	0	0	0	0		0	0
Yes	Allium_robinsonii	Allium_robinsonii	Liliaceae	Allium	0.462325	0.0770541	0.0989441	0.0191734	0.657496	5357	0	0	0	0	0	0	0		0	0
Yes	Allium_runyonii	Allium_runyonii	Liliaceae	Allium	0.462325	0.0770541	0.049472	0.0191734	0.608024	8622	0	0	0	0	0	0	0		0	0
Yes	Allium_sanbornii	Allium_sanbornii	Liliaceae	Allium	0.462325	0.0770541	0.0989441	0.0191734	0.657496	5357	0	0	0	0	0	0	0		0	0
Yes	Allium_sanbornii_congdonii	Allium_sanbornii_var._congdonii	Liliaceae	Allium	0.462325	0.0770541	0.0989441	0.0191734	0.657496	5357	0	0	0	0	0	0	0		0	0
Yes	Allium_sanbornii_sanbornii	Allium_sanbornii	Liliaceae	Allium	0.462325	0.0770541	0.0989441	0.0191734	0.657496	5357	0	0	0	0	0	0	0		0	0
Yes	Allium_schoenoprasum	Allium_schoenoprasum	Liliaceae	Allium	0.231162	0.00621801	0	0.0191734	0.256554	18139	0	0	0	0	0	0	0		0	0
Yes	Allium_schoenoprasum_sibiricum	Allium_schoenoprasum	Liliaceae	Allium	0.462325	0.0362625	0	0.0191734	0.517761	13534	0	0	0	0	0	0	0		0	0
Yes	Allium_scilloides	Allium_scilloides	Liliaceae	Allium	0.462325	0.0770541	0.148416	0.0191734	0.706968	2805	0	0	0	0	0	0	0		0	0
Yes	Allium_serra	Allium_serra	Liliaceae	Allium	0.462325	0.0670744	0.0989441	0.109929	0.738272	1911	0	0	0	0	0	0	0		0	0
Yes	Allium_sharsmithiae	Allium_sharsmithiae	Liliaceae	Allium	0.462325	0.0770541	0.148416	0.0191734	0.706968	2805	0	0	0	0	0	0	0		0	0
Yes	Allium_shevockii	Allium_shevockii	Liliaceae	Allium	0.462325	0.0770541	0.197888	0.0191734	0.756441	1099	0	0	0	0	0	0	0		0	0
Yes	Allium_simillimum	Allium_simillimum	Liliaceae	Allium	0.462325	0.0770541	0.049472	0.0191734	0.608024	8622	0	0	0	0	0	0	0		0	0
Yes	Allium_siskiyouense	Allium_siskiyouense	Liliaceae	Allium	0.17063	0.051257	0.049472	0.10978	0.38114	16048	0	0	0	0	0	0	0		0	0
Yes	Allium_speculae	Allium_speculae	Liliaceae	Allium	0.462325	0.0770541	0.148416	0.0191734	0.706968	2805	0	0	0	0	0	0	0		0	0
Yes	Allium_stellatum	Allium_stellatum	Liliaceae	Allium	0.17063	0.0301452	0	0.12977	0.330545	16967	0	0	0	0	0	0	0		0	0
Yes	Allium_textile	Allium_textile	Liliaceae	Allium	0.231162	0.0490376	0	0.157808	0.438008	14964	0	0	0	0	0	0	0		0	0
Yes	Allium_tolmiei	Allium_tolmiei	Liliaceae	Allium	0.316478	0.0670744	0.049472	0.0191734	0.452197	14675	0	0	0	0	0	0	0		0	0
Yes	Allium_tolmiei_persimile	Allium_tolmiei_var._persimile	Liliaceae	Allium	0.462325	0.0770541	0.0989441	0.0191734	0.657496	5357	0	0	0	0	0	0	0		0	0
Yes	Allium_tolmiei_platyphyllum	Allium_tolmiei	Liliaceae	Allium	0.462325	0.0670744	0.0989441	0.0191734	0.647517	6246	0	0	0	0	0	0	0		0	0
Yes	Allium_tolmiei_tolmiei	Allium_tolmiei	Liliaceae	Allium	0.462325	0.0770541	0.049472	0.0191734	0.608024	8622	0	0	0	0	0	0	0		0	0
Yes	Allium_tribracteatum	Allium_tribracteatum	Liliaceae	Allium	0.462325	0.0770541	0.148416	0.0191734	0.706968	2805	0	0	0	0	0	0	0		0	0
Yes	Allium_tricoccum	Allium_tricoccum	Liliaceae	Allium	0.123678	0.00520367	0	0.0191734	0.148055	18746	0	0	0	0	0	0	0		0	0
Yes	Allium_tuolumnense	Allium_tuolumnense	Liliaceae	Allium	0.462325	0.0670744	0.148416	0.0191734	0.696989	3380	0	0	0	0	0	0	0		0	0
Yes	Allium_unifolium	Allium_unifolium	Liliaceae	Allium	0.316478	0.0222472	0.049472	0.115397	0.503594	13817	0	0	0	0	0	0	0		0	0
Yes	Allium_validum	Allium_validum	Liliaceae	Allium	0.316478	0.0490376	0.049472	0.0191734	0.434161	15033	0	0	0	0	0	0	0		0	0
Yes	Allium_victorialis	Allium_victorialis	Liliaceae	Allium	0.316478	0.0201655	0	0.0191734	0.355817	16518	0	0	0	0	0	0	0		0	0
Yes	Allium_yosemitense	Allium_yosemitense	Liliaceae	Allium	0.462325	0.0770541	0.148416	0.0191734	0.706968	2805	0	0	0	0	0	0	0		0	0
Yes	Allolepis_texana	Allolepis_texana	Poaceae	Allolepis	0.462325	0.0770541	0.148416	0	0.687795	4069	0	0	0	0	0	0	0		0	0
Yes	Allophyllum_divaricatum	Allophyllum_divaricatum	Polemoniaceae	Allophyllum	0.462325	0.0770541	0.049472	0.0904296	0.679281	4415	0	0	0	0	0	0	0		0	0
Yes	Allophyllum_gilioides	Allophyllum_gilioides	Polemoniaceae	Allophyllum	0.462325	0.0770541	0.049472	0.0968606	0.685712	4129	0	0	0	0	0	0	0		0	0
Yes	Allophyllum_gilioides_gilioides	Allophyllum_gilioides	Polemoniaceae	Allophyllum	0.462325	0.0770541	0.049472	0.0968606	0.685712	4129	0	0	0	0	0	0	0		0	0
Yes	Allophyllum_gilioides_violaceum	Allophyllum_gilioides_subsp._violaceum	Polemoniaceae	Allophyllum	0.462325	0.0770541	0.049472	0.0968606	0.685712	4129	0	0	0	0	0	0	0		0	0
Yes	Allophyllum_glutinosum	Allophyllum_glutinosum	Polemoniaceae	Allophyllum	0.316478	0.0770541	0.049472	0.105591	0.548595	12324	0	0	0	0	0	0	0		0	0
Yes	Allophyllum_integrifolium	Allophyllum_integrifolium	Polemoniaceae	Allophyllum	0.316478	0.0770541	0.049472	0.0904296	0.533433	13172	0	0	0	0	0	0	0		0	0
Yes	Allowissadula_holosericea	Allowissadula_holosericea	Malvaceae	Allowissadula	0.17063	0.0670744	0.049472	0.066623	0.3538	16560	0	0	0	0	0	0	0		0	0
Yes	Allowissadula_lozanii	Allowissadula_lozanii	Malvaceae	Allowissadula	0.462325	0.0770541	0.049472	0.066623	0.655474	5509	0	0	0	0	0	0	0		0	0
Yes	Almutaster_pauciflorus	Almutaster_pauciflorus	Asteraceae	Almutaster	0.231162	0.0670744	0.049472	0.0194811	0.36719	16309	0	0	0	0	0	0	0		0	0
Yes	Alnus_incana	Alnus_incana	Betulaceae	Alnus	0.17063	0.0130904	0	0.120219	0.30394	17429	0	0	0	0	0	0	0		0	0
Yes	Alnus_incana_rugosa	Alnus_incana_subsp._rugosa	Betulaceae	Alnus	0.316478	0.0222472	0	0.135121	0.473846	14320	0	0	0	0	0	0	0		0	0
Yes	Alnus_incana_tenuifolia	Alnus_incana_subsp._tenuifolia	Betulaceae	Alnus	0.316478	0.0319104	0	0.135121	0.483509	14181	0	0	0	0	0	0	0		0	0
Yes	Alnus_maritima	Alnus_maritima	Betulaceae	Alnus	0.462325	0.0262829	0.0989441	0.129531	0.717083	2485	0	0	0	0	0	0	0		0	0
Yes	Alnus_oblongifolia	Alnus_oblongifolia	Betulaceae	Alnus	0.17063	0.053882	0.0989441	0.109487	0.432944	15062	0	0	0	0	0	0	0		0	0
Yes	Alnus_rhombifolia	Alnus_rhombifolia	Betulaceae	Alnus	0.123678	0.0276128	0	0.109487	0.260778	18086	0	0	0	0	0	0	0		0	0
Yes	Alnus_rubra	Alnus_rubra	Betulaceae	Alnus	0.123678	0.0181052	0	0.125152	0.266935	18018	0	0	0	0	0	0	0		0	0
Yes	Alnus_serrulata	Alnus_serrulata	Betulaceae	Alnus	0.17063	0.0183472	0	0.129531	0.318508	17133	0	0	0	0	0	0	0		0	0
Yes	Alnus_viridis	Alnus_alnobetula	Betulaceae	Alnus	0.316478	0.0158858	0	0.135121	0.467484	14408	0	0	0	0	0	0	0		0	0
Yes	Alnus_viridis_sinuata	Alnus_alnobetula_subsp._sinuata	Betulaceae	Alnus	0.316478	0.0296019	0	0.135121	0.4812	14212	0	0	0	0	0	0	0		0	0
Yes	Alopecurus_aequalis	Alopecurus_aequalis	Poaceae	Alopecurus	0.316478	0.0401249	0	0.0192257	0.375828	16139	0	0	0	0	0	0	0		0	0
Yes	Alopecurus_aequalis_aequalis	Alopecurus_aequalis	Poaceae	Alopecurus	0.462325	0.0770541	0	0.0192257	0.558605	11818	0	0	0	0	0	0	0		0	0
Yes	Alopecurus_aequalis_sonomensis	Alopecurus_magellanicus	Poaceae	Alopecurus	0.316478	0.0770541	0.197888	0.0192257	0.610646	8436	0	0	0	0	0	0	0		0	0
Yes	Alopecurus_alpinus	Alopecurus_alpinus	Poaceae	Alopecurus	0.316478	0.0412773	0	0.0325027	0.390258	15880	0	0	0	0	0	0	0		0	0
Yes	Alopecurus_carolinianus	Alopecurus_carolinianus	Poaceae	Alopecurus	0.17063	0.0670744	0	0.0325027	0.270207	17976	0	0	0	0	0	0	0		0	0
Yes	Alopecurus_saccatus	Alopecurus_saccatus	Poaceae	Alopecurus	0.462325	0.0770541	0.049472	0.0325027	0.621354	7982	0	0	0	0	0	0	0		0	0
Yes	Alophia_drummondii	Alophia_drummondii	Iridaceae	Alophia	0.462325	0.0570948	0.049472	0.194322	0.763214	905	1	0.462325	0.0570948	0.049472	0.194322	1	0		1	52.9407
Yes	Aloysia_gratissima	Aloysia_gratissima	Verbenaceae	Aloysia	0.316478	0.0412773	0	0.0539231	0.411678	15415	0	0	0	0	0	0	0		0	0
Yes	Aloysia_gratissima_gratissima	Aloysia_gratissima	Verbenaceae	Aloysia	0.462325	0.0612367	0	0.0539231	0.577485	11149	0	0	0	0	0	0	0		0	0
Yes	Aloysia_gratissima_schulziae	Aloysia_gratissima	Verbenaceae	Aloysia	0.462325	0.0770541	0.049472	0.0539231	0.642774	6903	0	0	0	0	0	0	0		0	0
Yes	Aloysia_macrostachya	Aloysia_macrostachya	Verbenaceae	Aloysia	0.462325	0.053882	0	0.0539231	0.57013	11418	0	0	0	0	0	0	0		0	0
Yes	Aloysia_wrightii	Aloysia_wrightii	Verbenaceae	Aloysia	0.17063	0.0454193	0	0.0539231	0.269973	17980	0	0	0	0	0	0	0		0	0
Yes	Alphitonia_ponderosa	Alphitonia_ponderosa	Rhamnaceae	Alphitonia	0.316478	0.053882	0.148416	0.184629	0.703405	2952	0	0	0	0	0	0	0		0	0
Yes	Alsinidendron_lychnoides	Alsinidendron_lychnoides	Caryophyllaceae	Alsinidendron	0.316478	0.0670744	0.197888	0.0486239	0.630064	7635	0	0	0	0	0	0	0		0	0
Yes	Alsinidendron_obovatum	Alsinidendron_obovatum	Caryophyllaceae	Alsinidendron	0.17063	0.0570948	0.197888	0.0486239	0.474237	14315	0	0	0	0	0	0	0		0	0
Yes	Alsinidendron_trinerve	Alsinidendron_trinerve	Caryophyllaceae	Alsinidendron	0.17063	0.051257	0.197888	0.0486239	0.468399	14399	0	0	0	0	0	0	0		0	0
Yes	Alsinidendron_viscosum	Alsinidendron_viscosum	Caryophyllaceae	Alsinidendron	0.316478	0.0670744	0.197888	0.0486239	0.630064	7635	0	0	0	0	0	0	0		0	0
Yes	Alternanthera_flavescens	Alternanthera_flavescens	Amaranthaceae	Alternanthera	0.462325	0.0770541	0.049472	0.0873151	0.676166	4548	0	0	0	0	0	0	0		0	0
Yes	Alternanthera_maritima	Alternanthera_littoralis	Amaranthaceae	Alternanthera	0.462325	0.0670744	0.049472	0.0873151	0.666186	4949	0	0	0	0	0	0	0		0	0
Yes	Alvaradoa_amorphoides	Alvaradoa_amorphoides	Simaroubaceae	Alvaradoa	0.231162	0.0490376	0	0.225227	0.505427	13792	0	0	0	0	0	0	0		0	0
Yes	Alyssum_obovatum	Alyssum_obovatum	Brassicaceae	Alyssum	0.462325	0.0612367	0	0.00453533	0.528097	13322	0	0	0	0	0	0	0		0	0
Yes	Alyxia_oliviformis	Alyxia_stellata	Apocynaceae	Alyxia	0.462325	0.0570948	0.0989441	0.117863	0.736227	1972	0	0	0	0	0	0	0		0	0
Yes	Amaranthus_acanthochiton	Amaranthus_acanthochiton	Amaranthaceae	Amaranthus	0.462325	0.0670744	0	0.0706134	0.600013	9298	0	0	0	0	0	0	0		0	0
Yes	Amaranthus_arenicola	Amaranthus_arenicola	Amaranthaceae	Amaranthus	0.462325	0.0612367	0.049472	0.0706134	0.643647	6763	0	0	0	0	0	0	0		0	0
Yes	Amaranthus_australis	Amaranthus_australis	Amaranthaceae	Amaranthus	0.462325	0.0670744	0	0.0706134	0.600013	9299	0	0	0	0	0	0	0		0	0
Yes	Amaranthus_bigelovii	Amaranthus_torreyi	Amaranthaceae	Amaranthus	0.462325	0.0770541	0.049472	0.0706134	0.659464	5222	0	0	0	0	0	0	0		0	0
Yes	Amaranthus_brownii	Amaranthus_brownii	Amaranthaceae	Amaranthus	0.462325	0.0770541	0.197888	0.0706134	0.80788	328	1	0.462325	0.0770541	0.197888	0.0706134	1	1		4	3.29323
Yes	Amaranthus_californicus	Amaranthus_californicus	Amaranthaceae	Amaranthus	0.462325	0.0670744	0.049472	0.0706134	0.649485	6009	0	0	0	0	0	0	0		0	0
Yes	Amaranthus_cannabinus	Amaranthus_cannabinus	Amaranthaceae	Amaranthus	0.462325	0.0670744	0	0.0706134	0.600013	9299	0	0	0	0	0	0	0		0	0
Yes	Amaranthus_crassipes	Amaranthus_crassipes	Amaranthaceae	Amaranthus	0.462325	0.0670744	0	0.0706134	0.600013	9299	0	0	0	0	0	0	0		0	0
Yes	Amaranthus_dubius	Amaranthus_dubius	Amaranthaceae	Amaranthus	0.316478	0.0570948	0	0.0706134	0.444186	14851	0	0	0	0	0	0	0		0	0
Yes	Amaranthus_fimbriatus	Amaranthus_fimbriatus	Amaranthaceae	Amaranthus	0.316478	0.0612367	0	0.0706134	0.448328	14755	0	0	0	0	0	0	0		0	0
Yes	Amaranthus_floridanus	Amaranthus_floridanus	Amaranthaceae	Amaranthus	0.462325	0.0670744	0.0989441	0.0706134	0.698957	3238	0	0	0	0	0	0	0		0	0
Yes	Amaranthus_greggii	Amaranthus_greggii	Amaranthaceae	Amaranthus	0.17063	0.0670744	0.049472	0.0706134	0.35779	16477	0	0	0	0	0	0	0		0	0
Yes	Amaranthus_hybridus	Amaranthus_hybridus	Amaranthaceae	Amaranthus	0.17063	0.0312977	0	0.0996328	0.301561	17489	0	0	0	0	0	0	0		0	0
Yes	Amaranthus_obcordatus	Amaranthus_obcordatus	Amaranthaceae	Amaranthus	0.462325	0.0770541	0	0.0706134	0.609992	8491	0	0	0	0	0	0	0		0	0
Yes	Amaranthus_palmeri	Amaranthus_palmeri	Amaranthaceae	Amaranthus	0.231162	0.0612367	0	0.0706134	0.363012	16383	0	0	0	0	0	0	0		0	0
Yes	Amaranthus_polygonoides	Amaranthus_polygonoides	Amaranthaceae	Amaranthus	0.462325	0.0670744	0	0.0706134	0.600013	9299	0	0	0	0	0	0	0		0	0
Yes	Amaranthus_powellii	Amaranthus_powellii	Amaranthaceae	Amaranthus	0.316478	0.0490376	0	0.0706134	0.436129	15000	0	0	0	0	0	0	0		0	0
Yes	Amaranthus_pumilus	Amaranthus_pumilus	Amaranthaceae	Amaranthus	0.231162	0.0612367	0.148416	0.0706134	0.511429	13668	0	0	0	0	0	0	0		0	0
Yes	Amaranthus_rudis	Amaranthus_tuberculatus	Amaranthaceae	Amaranthus	0.462325	0.0612367	0	0.0706134	0.594175	10113	0	0	0	0	0	0	0		0	0
Yes	Amaranthus_scleropoides	Amaranthus_scleropoides	Amaranthaceae	Amaranthus	0.462325	0.0770541	0	0.0706134	0.609992	8491	0	0	0	0	0	0	0		0	0
Yes	Amaranthus_spinosus	Amaranthus_spinosus	Amaranthaceae	Amaranthus	0.231162	0.0339227	0	0.0996328	0.364718	16348	0	0	0	0	0	0	0		0	0
Yes	Amaranthus_tuberculatus	Amaranthus_tuberculatus	Amaranthaceae	Amaranthus	0.123678	0.0570948	0.049472	0.0706134	0.300858	17500	0	0	0	0	0	0	0		0	0
Yes	Amaranthus_watsonii	Amaranthus_watsonii	Amaranthaceae	Amaranthus	0.231162	0.0770541	0.049472	0.0706134	0.428302	15135	0	0	0	0	0	0	0		0	0
Yes	Amaranthus_wrightii	Amaranthus_wrightii	Amaranthaceae	Amaranthus	0.462325	0.0612367	0	0.0706134	0.594175	10113	0	0	0	0	0	0	0		0	0
Yes	Amblyolepis_setigera	Amblyolepis_setigera	Asteraceae	Amblyolepis	0.462325	0.0612367	0	0.0458102	0.569372	11437	0	0	0	0	0	0	0		0	0
Yes	Amblyopappus_pusillus	Amblyopappus_pusillus	Asteraceae	Amblyopappus	0.17063	0.0770541	0.049472	0.055292	0.352449	16598	0	0	0	0	0	0	0		0	0
Yes	Ambrosia_acanthicarpa	Ambrosia_acanthicarpa	Asteraceae	Ambrosia	0.316478	0.0612367	0	0.0165169	0.394231	15799	0	0	0	0	0	0	0		0	0
Yes	Ambrosia_ambrosioides	Ambrosia_ambrosioides	Asteraceae	Ambrosia	0.231162	0.0570948	0	0.0165169	0.304774	17415	0	0	0	0	0	0	0		0	0
Yes	Ambrosia_artemisiifolia	Ambrosia_artemisiifolia	Asteraceae	Ambrosia	0.17063	0.0246815	0	0.0165169	0.211829	18551	0	0	0	0	0	0	0		0	0
Yes	Ambrosia_artemisiifolia_artemisiifolia	Ambrosia_artemisiifolia_var._artemisiifolia	Asteraceae	Ambrosia	0.462325	0.0770541	0	0.0165169	0.555896	11900	0	0	0	0	0	0	0		0	0
Yes	Ambrosia_artemisiifolia_elatior	Ambrosia_artemisiifolia	Asteraceae	Ambrosia	0.462325	0.0612367	0	0.0165169	0.540078	12946	0	0	0	0	0	0	0		0	0
Yes	Ambrosia_artemisiifolia_paniculata	Ambrosia_artemisiifolia	Asteraceae	Ambrosia	0.462325	0.0770541	0.049472	0.0165169	0.605368	8790	0	0	0	0	0	0	0		0	0
Yes	Ambrosia_bidentata	Ambrosia_bidentata	Asteraceae	Ambrosia	0.17063	0.0670744	0	0.0165169	0.254222	18165	0	0	0	0	0	0	0		0	0
Yes	Ambrosia_chamissonis	Ambrosia_chamissonis	Asteraceae	Ambrosia	0.17063	0.053882	0.049472	0.0165169	0.290501	17696	0	0	0	0	0	0	0		0	0
Yes	Ambrosia_cheiranthifolia	Ambrosia_cheiranthifolia	Asteraceae	Ambrosia	0.316478	0.0670744	0.148416	0.0165169	0.548485	12328	0	0	0	0	0	0	0		0	0
Yes	Ambrosia_chenopodiifolia	Ambrosia_chenopodiifolia	Asteraceae	Ambrosia	0.316478	0.053882	0.0989441	0.0165169	0.485821	14140	0	0	0	0	0	0	0		0	0
Yes	Ambrosia_confertiflora	Ambrosia_confertiflora	Asteraceae	Ambrosia	0.17063	0.0670744	0	0.0165169	0.254222	18165	0	0	0	0	0	0	0		0	0
Yes	Ambrosia_cordifolia	Ambrosia_cordifolia	Asteraceae	Ambrosia	0.231162	0.0770541	0.049472	0.0165169	0.374205	16171	0	0	0	0	0	0	0		0	0
Yes	Ambrosia_coronopifolia	Ambrosia_psilostachya	Asteraceae	Ambrosia	0.462325	0.0612367	0	0.0165169	0.540078	12946	0	0	0	0	0	0	0		0	0
Yes	Ambrosia_deltoidea	Ambrosia_deltoidea	Asteraceae	Ambrosia	0.17063	0.0490376	0.049472	0.0165169	0.285657	17776	0	0	0	0	0	0	0		0	0
Yes	Ambrosia_dumosa	Ambrosia_dumosa	Asteraceae	Ambrosia	0.123678	0.0471151	0	0.0165169	0.18731	18675	0	0	0	0	0	0	0		0	0
Yes	Ambrosia_eriocentra	Ambrosia_eriocentra	Asteraceae	Ambrosia	0.123678	0.0570948	0	0.0165169	0.19729	18636	0	0	0	0	0	0	0		0	0
Yes	Ambrosia_grayi	Ambrosia_grayi	Asteraceae	Ambrosia	0.462325	0.0770541	0	0.0165169	0.555896	11900	0	0	0	0	0	0	0		0	0
Yes	Ambrosia_hispida	Ambrosia_hispida	Asteraceae	Ambrosia	0.462325	0.0670744	0	0.0165169	0.545916	12518	0	0	0	0	0	0	0		0	0
Yes	Ambrosia_ilicifolia	Ambrosia_ilicifolia	Asteraceae	Ambrosia	0.316478	0.053882	0.049472	0.0165169	0.436349	14996	0	0	0	0	0	0	0		0	0
Yes	Ambrosia_linearis	Ambrosia_linearis	Asteraceae	Ambrosia	0.316478	0.0770541	0.0989441	0.0165169	0.508993	13721	0	0	0	0	0	0	0		0	0
Yes	Ambrosia_psilostachya	Ambrosia_psilostachya	Asteraceae	Ambrosia	0.17063	0.053882	0	0.0165169	0.241029	18326	0	0	0	0	0	0	0		0	0
Yes	Ambrosia_pumila	Ambrosia_pumila	Asteraceae	Ambrosia	0.462325	0.053882	0.197888	0.0165169	0.730612	2133	0	0	0	0	0	0	0		0	0
Yes	Ambrosia_tomentosa	Ambrosia_tomentosa	Asteraceae	Ambrosia	0.462325	0.0770541	0.049472	0.0165169	0.605368	8790	0	0	0	0	0	0	0		0	0
Yes	Ambrosia_trifida	Ambrosia_trifida	Asteraceae	Ambrosia	0.231162	0.0319104	0	0.0165169	0.27959	17859	0	0	0	0	0	0	0		0	0
Yes	Ambrosia_trifida_texana	Ambrosia_trifida	Asteraceae	Ambrosia	0.231162	0.0670744	0	0.0165169	0.314754	17210	0	0	0	0	0	0	0		0	0
Yes	Ambrosia_trifida_trifida	Ambrosia_trifida_fo._trifida	Asteraceae	Ambrosia	0.462325	0.0770541	0	0.0165169	0.555896	11900	0	0	0	0	0	0	0		0	0
Yes	Amelanchier_alnifolia	Amelanchier_alnifolia	Rosaceae	Amelanchier	0.17063	0.012922	0	0.0893846	0.272937	17943	0	0	0	0	0	0	0		0	0
Yes	Amelanchier_alnifolia_alnifolia	Amelanchier_alnifolia	Rosaceae	Amelanchier	0.462325	0.0454193	0	0.0559288	0.563673	11597	0	0	0	0	0	0	0		0	0
Yes	Amelanchier_alnifolia_cusickii	Amelanchier_cusickii	Rosaceae	Amelanchier	0.462325	0.0401249	0.049472	0.0559288	0.607851	8640	0	0	0	0	0	0	0		0	0
Yes	Amelanchier_alnifolia_humptulipensis	Amelanchier_alnifolia_var._humptulipensis	Rosaceae	Amelanchier	0.462325	0.0770541	0.049472	0.0559288	0.64478	6575	0	0	0	0	0	0	0		0	0
Yes	Amelanchier_alnifolia_semiintegrifolia	Amelanchier_alnifolia_var._semi-integrifolia	Rosaceae	Amelanchier	0.316478	0.0243075	0.049472	0.0559288	0.446186	14816	0	0	0	0	0	0	0		0	0
Yes	Amelanchier_arborea	Amelanchier_arborea	Rosaceae	Amelanchier	0.17063	0.0143278	0	0.0548929	0.239851	18338	0	0	0	0	0	0	0		0	0
Yes	Amelanchier_arborea_arborea	Amelanchier_arborea	Rosaceae	Amelanchier	0.462325	0.0770541	0	0.0548929	0.594272	10105	0	0	0	0	0	0	0		0	0
Yes	Amelanchier_bartramiana	Amelanchier_bartramiana	Rosaceae	Amelanchier	0.462325	0.0296019	0	0.0548929	0.54682	12400	0	0	0	0	0	0	0		0	0
Yes	Amelanchier_canadensis	Amelanchier_canadensis	Rosaceae	Amelanchier	0.462325	0.00510606	0	0.0559288	0.52336	13420	0	0	0	0	0	0	0		0	0
Yes	Amelanchier_fernaldii	Amelanchier_fernaldii	Rosaceae	Amelanchier	0.462325	0.051257	0.0989441	0.0559288	0.668455	4823	0	0	0	0	0	0	0		0	0
Yes	Amelanchier_humilis	Amelanchier_spicata	Rosaceae	Amelanchier	0.462325	0.0339227	0	0.0559288	0.552176	12115	0	0	0	0	0	0	0		0	0
Yes	Amelanchier_interior	Amelanchier_interior	Rosaceae	Amelanchier	0.462325	0.0390579	0	0.0559288	0.557311	11853	0	0	0	0	0	0	0		0	0
Yes	Amelanchier_laevis	Amelanchier_laevis	Rosaceae	Amelanchier	0.123678	0.00911888	0.049472	0.0559288	0.238198	18358	0	0	0	0	0	0	0		0	0
Yes	Amelanchier_nantucketensis	Amelanchier_nantucketensis	Rosaceae	Amelanchier	0.231162	0.0401249	0.0989441	0.0559288	0.42616	15169	0	0	0	0	0	0	0		0	0
Yes	Amelanchier_obovalis	Amelanchier_obovalis	Rosaceae	Amelanchier	0.462325	0.0362625	0.049472	0.0559288	0.603988	8894	0	0	0	0	0	0	0		0	0
Yes	Amelanchier_pallida	Amelanchier_pallida	Rosaceae	Amelanchier	0.462325	0.0612367	0	0.0559288	0.57949	11078	0	0	0	0	0	0	0		0	0
Yes	Amelanchier_pumila	Amelanchier_pumila	Rosaceae	Amelanchier	0.462325	0.0390579	0	0.0559288	0.557311	11853	0	0	0	0	0	0	0		0	0
Yes	Amelanchier_sanguinea	Amelanchier_sanguinea	Rosaceae	Amelanchier	0.316478	0.0229017	0	0.0559288	0.395308	15783	0	0	0	0	0	0	0		0	0
Yes	Amelanchier_sanguinea_gaspensis	Amelanchier_sanguinea_var._gaspensis	Rosaceae	Amelanchier	0.462325	0.0612367	0.049472	0.0559288	0.628962	7674	0	0	0	0	0	0	0		0	0
Yes	Amelanchier_sanguinea_sanguinea	Amelanchier_sanguinea	Rosaceae	Amelanchier	0.462325	0.0670744	0	0.0559288	0.585328	10821	0	0	0	0	0	0	0		0	0
Yes	Amelanchier_stolonifera	Amelanchier_stolonifera	Rosaceae	Amelanchier	0.316478	0.010325	0	0.0559288	0.382731	16018	0	0	0	0	0	0	0		0	0
Yes	Amelanchier_utahensis	Amelanchier_utahensis	Rosaceae	Amelanchier	0.17063	0.0339227	0	0.0814632	0.286016	17768	0	0	0	0	0	0	0		0	0
Yes	Amelanchier_utahensis_covillei	Amelanchier_utahensis_var._covillei	Rosaceae	Amelanchier	0.462325	0.0670744	0.0989441	0.0559288	0.684272	4195	0	0	0	0	0	0	0		0	0
Yes	Amelanchier_utahensis_utahensis	Amelanchier_utahensis	Rosaceae	Amelanchier	0.462325	0.0770541	0	0.0559288	0.595308	9884	0	0	0	0	0	0	0		0	0
Yes	Amerorchis_rotundifolia	Galearis_rotundifolia	Orchidaceae	Amerorchis	0.462325	0.0670744	0	0.0650656	0.594465	10074	0	0	0	0	0	0	0		0	0
Yes	Amianthium_muscitoxicum	Amianthium_muscitoxicum	Liliaceae	Amianthium	0.462325	0.0471151	0.049472	0.159173	0.718085	2459	0	0	0	0	0	0	0		0	0
Yes	Ammannia_auriculata	Ammannia_auriculata	Lythraceae	Ammannia	0.316478	0.0570948	0	0.133867	0.50744	13756	0	0	0	0	0	0	0		0	0
Yes	Ammannia_coccinea	Ammannia_coccinea	Lythraceae	Ammannia	0.17063	0.0570948	0	0.130396	0.358121	16466	0	0	0	0	0	0	0		0	0
Yes	Ammannia_latifolia	Ammannia_latifolia	Lythraceae	Ammannia	0.462325	0.0612367	0	0.144357	0.667919	4854	0	0	0	0	0	0	0		0	0
Yes	Ammannia_robusta	Ammannia_robusta	Lythraceae	Ammannia	0.231162	0.0670744	0	0.148556	0.446793	14801	0	0	0	0	0	0	0		0	0
Yes	Ammocodon_chenopodioides	Acleisanthes_chenopodioides	Nyctaginaceae	Ammocodon	0.462325	0.0770541	0	0.0679291	0.607308	8656	0	0	0	0	0	0	0		0	0
Yes	Ammophila_breviligulata	Ammophila_breviligulata	Poaceae	Ammophila	0.231162	0.0490376	0	0.0152032	0.295403	17606	0	0	0	0	0	0	0		0	0
Yes	Ammophila_champlainensis	Ammophila_champlainensis	Poaceae	Ammophila	0.462325	0.0670744	0.148416	0.020658	0.698473	3257	0	0	0	0	0	0	0		0	0
Yes	Ammoselinum_butleri	Ammoselinum_butleri	Apiaceae	Ammoselinum	0.462325	0.0770541	0	0.135392	0.67477	4599	0	0	0	0	0	0	0		0	0
Yes	Ammoselinum_giganteum	Ammoselinum_giganteum	Apiaceae	Ammoselinum	0.462325	0.0770541	0.148416	0.135392	0.823187	243	1	0.462325	0.0770541	0.148416	0.135392	1	1		3	15.1558
Yes	Ammoselinum_popei	Ammoselinum_popei	Apiaceae	Ammoselinum	0.462325	0.0570948	0.049472	0.135392	0.704283	2912	0	0	0	0	0	0	0		0	0
Yes	Amoreuxia_gonzalezii	Amoreuxia_gonzalezii	Bixaceae	Amoreuxia	0.231162	0.0770541	0.197888	0.183507	0.689612	4021	0	0	0	0	0	0	0		0	0
Yes	Amoreuxia_palmatifida	Amoreuxia_palmatifida	Bixaceae	Amoreuxia	0.17063	0.0490376	0	0.183507	0.403175	15604	0	0	0	0	0	0	0		0	0
Yes	Amoreuxia_wrightii	Amoreuxia_wrightii	Bixaceae	Amoreuxia	0.316478	0.053882	0	0.183507	0.553867	12038	0	0	0	0	0	0	0		0	0
Yes	Ampelaster_carolinianus	Ampelaster_carolinianus	Asteraceae	Ampelaster	0.462325	0.0307099	0	0.0150421	0.508077	13740	0	0	0	0	0	0	0		0	0
Yes	Ampelopsis_arborea	Ampelopsis_arborea	Vitaceae	Ampelopsis	0.17063	0.0371354	0	0.176335	0.384101	16006	0	0	0	0	0	0	0		0	0
Yes	Ampelopsis_cordata	Ampelopsis_cordata	Vitaceae	Ampelopsis	0.17063	0.0371354	0	0.107917	0.315682	17189	0	0	0	0	0	0	0		0	0
Yes	Amphiachyris_amoena	Amphiachyris_amoena	Asteraceae	Amphiachyris	0.462325	0.0770541	0.049472	0.00389134	0.592742	10352	0	0	0	0	0	0	0		0	0
Yes	Amphiachyris_dracunculoides	Gutierrezia_dracunculoides	Asteraceae	Amphiachyris	0.17063	0.0670744	0.049472	0.00968247	0.296859	17585	0	0	0	0	0	0	0		0	0
Yes	Amphianthus_pusillus	Gratiola_amphiantha	Scrophulariaceae	Amphianthus	0.316478	0.0670744	0.148416	0.0575519	0.58952	10574	0	0	0	0	0	0	0		0	0
Yes	Amphicarpum_muehlenbergianum	Amphicarpum_muehlenbergianum	Poaceae	Amphicarpum	0.462325	0.0770541	0.049472	0	0.588851	10617	0	0	0	0	0	0	0		0	0
Yes	Amphicarpum_purshii	Amphicarpum_amphicarpon	Poaceae	Amphicarpum	0.316478	0.0670744	0.049472	0	0.433024	15060	0	0	0	0	0	0	0		0	0
Yes	Amphipappus_fremontii	Amphipappus_fremontii	Asteraceae	Amphipappus	0.462325	0.0770541	0	0.0150421	0.554421	11973	0	0	0	0	0	0	0		0	0
Yes	Amphipappus_fremontii_fremontii	Amphipappus_fremontii_subsp._fremontii	Asteraceae	Amphipappus	0.462325	0.0770541	0.0989441	0.0150421	0.653365	5644	0	0	0	0	0	0	0		0	0
Yes	Amphipappus_fremontii_spinosus	Amphipappus_fremontii_var._spinosus	Asteraceae	Amphipappus	0.462325	0.0770541	0.049472	0.0150421	0.603893	8903	0	0	0	0	0	0	0		0	0
Yes	Amphitecna_latifolia	Amphitecna_latifolia	Bignoniaceae	Amphitecna	0.462325	0.0439023	0	0.112001	0.618229	8123	0	0	0	0	0	0	0		0	0
Yes	Amsinckia_carinata	Amsinckia_carinata	Boraginaceae	Amsinckia	0.231162	0.0770541	0.148416	0.028339	0.484972	14150	0	0	0	0	0	0	0		0	0
Yes	Amsinckia_douglasiana	Amsinckia_douglasiana	Boraginaceae	Amsinckia	0.462325	0.0770541	0.0989441	0.028339	0.666662	4914	0	0	0	0	0	0	0		0	0
[truncated: 18,149 more rows]
