# Supplementary material for: Keeping All the PIECES: Phylogenetically Informed Ex Situ Conservation of Endangered Species
Source: PLoS One. 2016 Jun 3;11(6):e0156973. doi: 10.1371/journal.pone.0156973 (PMC4892560; doi:10.1371/journal.pone.0156973)
Supplement: S1 Phylogeny — (TRE) [file pone.0156973.s003.tre]

((Sphaeromeria_diversifolia:28.008434,Platyschkuhria_integrifolia_integrifolia:28.008434,Pentachaeta_exilis:28.008434,Pentachaeta_aurea_allenii:28.008434,Hieracium_groenlandicum:28.008434,Guajacum_sanctum:28.008434,Guajacum_officinale:28.008434,Guajacum_angustifolium:28.008434,Dendranthema_arcticum_polare:28.008434,Dendranthema_arcticum:28.008434,Carphochaete_bigelovii:28.008434,Befaria_racemosa:28.008434)31671:394.609646,(((Cabomba_caroliniana_caroliniana:60.323527,Brasenia_schreberi:60.323527,Cabomba_caroliniana:60.323527)32850:52.2489,((Nuphar_lutea_ulvacea:58.465196,Nuphar_lutea_orbiculata:58.465196,Nuphar_lutea:58.465196,(Nuphar_lutea_pumila:50.316151,(Nuphar_lutea_rubrodisca:20.986074,((Nuphar_lutea_advena:4.595755,Nuphar_lutea_polysepala:4.595755)32860:5.268181,(Nuphar_lutea_sagittifolia:6.256524,Nuphar_lutea_variegata:6.256524)32863:3.607412)32859:11.122138)32856:29.330076)32853:8.149046)32852:47.840441,(Nymphaea_odorata_odorata:78.070852,Nymphaea_odorata_tuberosa:78.070853,Nymphaea_leibergii:78.070852,(Nymphaea_odorata:35.685636,(Nymphaea_tetragona:33.064995,Nymphaea_mexicana:33.064995)32871:2.620641)32869:42.385216,((Nymphaea_ampla:13.262529,Nymphaea_elegans:13.262529)32880:41.725917,Nymphaea_jamesoniana:54.988446)32873:23.082406)32865:28.234785)32851:6.26679)32849:130.69725,(Schisandra_glabra:217.632627,((Ceratophyllum_echinatum:172.518665,Ceratophyllum_muricatum:172.518664,Ceratophyllum_demersum:172.518665)32959:18.021899,(Lophochlaena_californica_californica:188.283244,Lilium_pardalinum_pardalinum:188.283242,Phippsia_concinna:188.283242,Paspalidium_geminatum:188.283242,Lophochlaena_californica_davyi:188.283244,Erioneuron_nealleyi:188.283243,Dasyochloa_pulchella:188.283243,Bouteloua_trifida:188.283244,Bouteloua_simplex:188.283244,Bouteloua_rothrockii:188.283244,Bouteloua_pectinata:188.283244,Bouteloua_parryi:188.283244,Bouteloua_kayi:188.283244,Bouteloua_hirsuta_glandulosa:188.283244,Bouteloua_hirsuta:188.283244,Bouteloua_gracilis:188.283244,Bouteloua_eriopoda:188.283244,Bouteloua_breviseta:188.283244,Bouteloua_barbata:188.283244,Amphicarpum_purshii:188.283242,Trisetum_wolfii:188.283244,Trisetum_melicoides:188.283244,Tripogon_spicatus:188.283244,Trichoneura_elegans:188.283244,Swallenia_alexandrae:188.283244,Setaria_chapmanii:188.283244,Scribneria_bolanderi:188.283244,Scoliopus_hallii:188.283244,Scoliopus_bigelovii:188.283243,Reimarochloa_oligostachya:188.283242,Pleuropogon_sabinei:188.283244,Pleuropogon_refractus:188.283244,Pleuropogon_hooverianus:188.283244,Phippsia_algida:188.283244,Monroa_squarrosa:188.283244,Luziola_fluitans:188.283244,Luziola_bahiensis:188.283244,Lophochlaena_oregona:188.283244,Lophochlaena_californica:188.283244,Limnodea_arkansana:188.283242,Erioneuron_pilosum:188.283244,Erioneuron_avenaceum:188.283244,Eremocrinum_albomarginatum:188.283244,Elionurus_tripsacoides:188.283244,Elionurus_barbiculmis:188.283244,Dupontia_fisheri:188.283244,Dissochondrus_biflorus:188.283243,Dichanthelium_strigosum_strigosum:188.283244,Dichanthelium_sphaerocarpon_sphaerocarpon:188.283244,Dichanthelium_dichotomum_dichotomum:188.283244,Dichanthelium_ovale_addisonii:188.283244,Dichanthelium_acuminatum_acuminatum:188.283244,Cottea_pappophoroides:188.283244,Coleanthus_subtilis:188.283243,Blepharidachne_kingii:188.283244,Blepharidachne_bigelovii:188.283244,Arctophila_fulva:188.283243,Anthaenantia_villosa:188.283244,Anthaenantia_texana:188.283244,Anthaenantia_rufa:188.283242,Amphicarpum_muehlenbergianum:188.283244,Allolepis_texana:188.283243,Setaria_villosissima:188.283244,Setaria_texana:188.283244,Setaria_reverchonii:188.283244,Setaria_rariflora:188.283244,Setaria_ramiseta:188.283244,Setaria_magna:188.283244,Setaria_macrostachya:188.283244,Setaria_macrosperma:188.283244,Setaria_liebmannii:188.283244,Setaria_leucopila:188.283244,Setaria_firmula:188.283244,Setaria_corrugata:188.283244,Setaria_arizonica:188.283244,Lilium_washingtonianum_purpurascens:188.283244,Lilium_washingtonianum:188.283244,Lilium_pyrophilum:188.283244,Lilium_parryi:188.283244,Lilium_pardalinum_wigginsii:188.283244,Lilium_pardalinum_vollmeri:188.283244,Lilium_pardalinum_pitkinense:188.283244,Lilium_occidentale:188.283244,Lilium_kelloggii:188.283244,Lilium_kelleyanum:188.283244,Lilium_iridollae:188.283244,Lilium_bolanderi:188.283243,((Acorus_americanus:130.314831,Acorus_calamus:130.314831)32964:40.952146,((((Scheuchzeria_palustris_americana:81.543684,Scheuchzeria_palustris:81.543684,((Ruppia_maritima:9.160422,Ruppia_cirrhosa:9.160422)32983:54.913373,(((Halodule_beaudettei:28.401937,Cymodocea_filiformis:28.401937)32986:4.311617,(Phyllospadix_serrulatus:22.079478,(Zostera_marina:20.609472,(Phyllospadix_scouleri:4.33926,Phyllospadix_torreyi:4.33926)33001:16.270212)32996:1.470006)32994:10.634076)32985:21.11199,((Potamogeton_filiformis_occidentalis:36.066848,Potamogeton_filiformis_alpinus:36.066848,Potamogeton_filiformis:36.066848,(Potamogeton_pectinatus:9.772337,Potamogeton_latifolius:9.772337,Potamogeton_vaginatus:9.772337)33011:26.294511)33010:3.10333,(Potamogeton_foliosus_foliosus:27.175416,Potamogeton_subsibiricus:27.175416,Potamogeton_pusillus_tenuissimus:27.175416,Potamogeton_pusillus_gemmiparus:27.175416,Potamogeton_clystocarpus:27.175416,Potamogeton_vaseyi:27.175416,Potamogeton_tennesseensis:27.175416,Potamogeton_ogdenii:27.175416,Potamogeton_oakesianus:27.175416,Potamogeton_methyensis:27.175416,Potamogeton_hillii:27.175416,Potamogeton_foliosus_fibrillosus:27.175416,Potamogeton_floridanus:27.175416,(Potamogeton_oblongus:21.78755,(Potamogeton_strictifolius:21.609607,((Potamogeton_amplifolius:13.594105,Potamogeton_confervoides:13.594105)33020:5.230992,(Potamogeton_spirillus:7.794871,(Potamogeton_diversifolius:4.161292,Potamogeton_bicupulatus:4.161292)33022:3.633579)33021:11.030226)33019:2.78451)33018:0.177942)33016:5.387866,((Potamogeton_natans:13.717844,(Potamogeton_epihydrus:10.237375,(Potamogeton_pusillus_pusillus:7.682823,Potamogeton_pusillus:7.682823,(Potamogeton_friesii:7.196957,(Potamogeton_foliosus:4.490933,(Potamogeton_obtusifolius:1.542549,Potamogeton_zosteriformis:1.542549)33033:2.948384)33031:2.706024)33030:0.485866)33028:2.554552)33026:3.480468)33024:6.780964,(Potamogeton_pulcher:19.493983,((Potamogeton_gramineus:6.020776,(Potamogeton_robbinsii:4.409844,(Potamogeton_illinoensis:2.431508,Potamogeton_richardsonii:2.431508)33040:1.978336)33039:1.610931)33037:4.425337,(Potamogeton_alpinus:9.314769,((Potamogeton_praelongus:3.425465,Potamogeton_perfoliatus:3.425465)33043:2.926893,Potamogeton_nodosus:6.352358)33042:2.962411)33041:1.131344)33036:9.04787)33034:1.004825)33023:6.676608)33015:11.994762)33009:14.655366)32984:10.24825)32977:17.469889)32976:14.935003,((Limnobium_spongia:53.431271,((Elodea_bifoliata:1.985402,Elodea_canadensis:1.985402,Elodea_nuttallii:1.985402)33066:49.275754,(((Halophila_hawaiiana:6.152044,Halophila_engelmannii:6.152044,(Halophila_johnsonii:3.830274,Halophila_decipiens:3.830274)33071:2.32177)33070:6.528766,Thalassia_testudinum:12.68081)33069:19.961974,Vallisneria_americana:32.642786)33068:18.618372)33052:2.170115)33048:24.053319,((Lilaea_scilloides:45.441391,Triglochin_gaspensis:45.441391,(Triglochin_striata:7.701777,(Triglochin_maritima:7.399916,Triglochin_concinna:7.399916,Triglochin_palustris:7.399916)33091:0.30186)33090:37.739615)33084:18.047401,(Sagittaria_graminea_graminea:56.620587,Echinodorus_tenellus:56.620587,Sagittaria_graminea_macrocarpa:56.620587,Sagittaria_graminea_chapmanii:56.620587,Sagittaria_teres:56.620587,Sagittaria_secundifolia:56.620587,Sagittaria_sanfordii:56.620587,Sagittaria_rigida:56.620587,Sagittaria_platyphylla:56.620587,Sagittaria_papillosa:56.620587,Sagittaria_longiloba:56.620587,Sagittaria_lancifolia:56.620587,Sagittaria_kurziana:56.620587,Sagittaria_isoetiformis:56.620587,Sagittaria_graminea_weatherbiana:56.620587,Sagittaria_filiformis:56.620587,Sagittaria_fasciculata:56.620587,Sagittaria_engelmanniana:56.620587,Sagittaria_demersa:56.620587,Sagittaria_cuneata:56.620587,Sagittaria_cristata:56.620587,Sagittaria_calycina_spongiosa:56.620587,Sagittaria_calycina_calycina:56.620587,Sagittaria_calycina:56.620587,Sagittaria_brevirostra:56.620587,Sagittaria_australis:56.620587,Sagittaria_ambigua:56.620585,Sagittaria_graminea:56.620585,((Machaerocarpus_californicus:30.49322,(Alisma_gramineum:23.303356,(Alisma_triviale:14.061456,Alisma_subcordatum:14.061456)33101:9.2419)33098:7.189864)33095:10.556522,((Echinodorus_cordifolius:23.665468,Echinodorus_berteroi:23.665467,Echinodorus_floridanus:23.665468)33109:3.111016,(Sagittaria_latifolia_pubescens:8.102862,Sagittaria_latifolia_latifolia:8.102861,Sagittaria_latifolia:8.102861,(Sagittaria_subulata:3.438358,Sagittaria_montevidensis:3.438358)33119:4.664504)33117:18.673622)33108:14.273259)33093:15.570844)33092:6.868208)33083:13.995797)33046:18.994097)32971:48.65169,((Pleea_tenuifolia:92.140187,(Harperocallis_flava:68.636182,((Zigadenus_venenosus_gramineus:39.909646,Zigadenus_venenosus:39.909646,Zigadenus_paniculatus:39.909646,Zigadenus_nuttallii:39.909646,Zigadenus_micranthus:39.909646,Zigadenus_fremontii:39.909646,Zigadenus_fontanus:39.909646,Zigadenus_exaltatus:39.909646,Zigadenus_brevibracteatus:39.909646,Trillium_rivale:39.909646,Triantha_occidentalis_montana:39.909646,Triantha_occidentalis_brevistyla:39.909646,Triantha_occidentalis:39.909646,Triantha_racemosa:39.909646,Triantha_glutinosa:39.909646)33124:12.20125,(Tofieldia_pusilla:22.730897,(Tofieldia_glabra:21.271913,Tofieldia_coccinea:21.271913)33128:1.458983)33126:29.38)33123:16.525285)33122:23.504005)33121:48.85795,((Symplocarpus_foetidus:99.412009,(Orontium_aquaticum:58.19852,Lysichiton_americanus:58.198519)33134:41.21349)33133:23.769668,((Symphyotrichum_subulatum_obtusifolius:1.782344,Symphyotrichum_subulatum:1.782344,Eurybia_hemispherica:1.782344,Eucephalus_breweri:1.782344,Aster_alpinus_vierhapperi:1.782344)33231:38.560445,(Calla_palustris:31.408983,((Peltandra_sagittifolia:18.103326,Peltandra_virginica:18.103326)33246:3.549717,(Pistia_stratiotes:17.243007,(Arisaema_triphyllum_quinatum:5.339195,(Arisaema_triphyllum_triphyllum:4.591623,Arisaema_triphyllum_stewardsonii:4.591623,Arisaema_triphyllum_pusillum:4.591622,Arisaema_triphyllum:4.591622,Arisaema_dracontium:4.591623)33263:0.747572)33258:11.903814)33247:4.410036)33245:9.755939)33236:8.933808)33200:82.838886)33132:17.81646)33120:4.13224)32970:13.2117,((Croomia_pauciflora:130.965987,(((Lophiola_aurea:20.318021,Narthecium_californicum:20.318021,Narthecium_americanum:20.318021)33395:72.172846,(Aletris_obovata:65.724701,Aletris_bracteata:65.724701,Aletris_aurea:65.724701,(Aletris_farinosa:59.031896,Aletris_lutea:59.031896)33399:6.692805)33396:26.766167)33393:31.408483,((Apteria_aphylla:42.102834,Burmannia_biflora:42.102834,(Burmannia_capitata:35.130821,Burmannia_flava:35.130821)33408:6.972014)33404:67.945735,(Dioscorea_quaternata:105.177311,Dioscorea_floridana:105.177311,Dioscorea_villosa:105.17731)33420:4.871258)33401:13.850781)33392:7.066637)33358:6.56799,(((((Zigadenus_virescens:55.231551,Zigadenus_vaginatus:55.231551,Zigadenus_mogollonensis:55.231551,Zigadenus_elegans_glaucus:55.231551,Zigadenus_elegans:55.231551,Stenanthium_occidentale:55.231551,Zigadenus_venenosus_venenosus:55.231551,Zigadenus_elegans_elegans:55.231551,Zigadenus_glaberrimus:55.231551,(Schoenocaulon_drummondii:37.85858,Schoenocaulon_dubium:37.858581,Schoenocaulon_texanum:37.858581,((Stenanthium_gramineum_robustum:2.014882,Stenanthium_gramineum_gramineum:2.014882,Zigadenus_leimanthoides:2.014882,Stenanthium_diffusum:2.014882,Zigadenus_densus:2.014882,Stenanthium_gramineum:2.014882)33529:29.77647,(Amianthium_muscitoxicum:22.919778,(Veratrum_tenuipetalum:14.665897,Veratrum_californicum_californicum:14.665897,Veratrum_insolitum:14.665897,Veratrum_fimbriatum:14.665897,Veratrum_californicum_caudatum:14.665897,(Veratrum_californicum:10.039396,Veratrum_viride:10.039396)33535:4.6265,(Melanthium_virginicum:9.852436,(Melanthium_latifolium:5.655878,Melanthium_woodii:5.655878)33540:4.196558,Melanthium_parviflorum:9.852437)33539:4.81346)33534:8.253881)33533:8.871575)33527:6.067228)33526:17.37297)33525:8.485964,((Helonias_bullata:38.204356,Chamaelirium_luteum:38.204355)33547:12.147297,((Xerophyllum_asphodeloides:9.766199,Xerophyllum_tenax:9.766199)33558:23.207952,(Trillium_texanum:25.595413,Trillium_pusillum_pusillum:25.595413,Trillium_pusillum_ozarkanum:25.595413,Trillium_ovatum_ovatum:25.595413,Trillium_chloropetalum_chloropetalum:25.595413,Trillium_ovatum_hibbersonii:25.595413,Trillium_chloropetalum_giganteum:25.595413,Trillium_viridescens:25.595413,Trillium_viride:25.595413,Trillium_vaseyi:25.595413,Trillium_underwoodii:25.595413,Trillium_sulcatum:25.595413,Trillium_stamineum:25.595413,Trillium_simile:25.595413,Trillium_pusillum_virginianum:25.595413,Trillium_persistens:25.595413,Trillium_parviflorum:25.595413,Trillium_ovatum_oettingeri:25.595413,Trillium_nivale:25.595413,Trillium_ludovicianum:25.595413,Trillium_kurabayashii:25.595413,Trillium_gracile:25.595413,Trillium_foetidissimum:25.595413,Trillium_flexipes:25.595413,Trillium_decumbens:25.595413,Trillium_catesbaei:25.595413,Trillium_angustipetalum:25.595414,(Trillium_rugelii:2.908589,Trillium_erectum:2.908589)33560:22.686825,(Trillium_undulatum:22.296013,((Trillium_grandiflorum:6.898711,Trillium_pusillum:6.898711)33577:12.397608,(Trillium_ovatum:17.923425,((Trillium_discolor:12.595742,(Trillium_decipiens:5.498261,Trillium_reliquum:5.498261)33581:7.097482)33580:1.387386,((Trillium_petiolatum:6.054557,(Trillium_lancifolium:4.166002,(Trillium_recurvatum:1.594891,Trillium_maculatum:1.594891)33585:2.571111)33584:1.888555)33583:4.290085,(Trillium_chloropetalum:8.661632,((Trillium_albidum:3.31413,Trillium_luteum:3.31413)33588:1.330273,(Trillium_cuneatum:3.76732,(Trillium_sessile:3.097133,Trillium_cernuum:3.097133)33590:0.670188)33589:0.877083)33587:4.017229)33586:1.683009)33582:3.638487)33579:3.940296)33578:1.372894)33576:2.999693)33563:3.299401)33559:7.378737)33557:17.377502)33546:13.365862)33524:48.950872,(((Prosartes_hookeri_trachyandra:71.925488,Prosartes_hookeri_parvifolia:71.925488,Prosartes_hookeri_oregana:71.925488,Prosartes_hookeri_hookeri:71.925488,Prosartes_hookeri:71.925488,Prosartes_smithii:71.925488,(Prosartes_maculata:35.511595,(Prosartes_lanuginosa:8.58181,Prosartes_trachycarpa:8.58181)33616:26.929785)33615:36.413893)33614:12.246374,((Uvularia_perfoliata:13.62306,Uvularia_grandiflora:13.62306)33623:1.962473,(Uvularia_floridana:13.498173,(Uvularia_puberula:9.037076,Uvularia_sessilifolia:9.037076)33625:4.461097)33624:2.08736)33622:68.586329)33613:22.287818,((Smilax_renifolia:51.373825,Smilax_smallii:51.373825,Smilax_walteri:51.373825,Smilax_pumila:51.373825,Smilax_pulverulenta:51.373825,Smilax_pseudochina:51.373825,Smilax_melastomifolia:51.373825,Smilax_laurifolia:51.373825,Smilax_jamesii:51.373825,Smilax_illinoensis:51.373825,Smilax_hugeri:51.373825,Smilax_ecirrata:51.373825,Smilax_coriacea:51.373825,Smilax_californica:51.373825,Smilax_bona-nox:51.373825,Smilax_biltmoreana:51.373825,Smilax_auriculata:51.373825,(Smilax_glauca:41.441726,((Smilax_lasioneura:12.167683,Smilax_herbacea:12.167683)33661:13.373146,(Smilax_rotundifolia:8.13226,Smilax_tamnoides:8.132261)33664:17.408568)33659:15.900896)33657:9.9321)33656:29.214062,((Calochortus_weedii_weedii:38.224475,Calochortus_palmeri_palmeri:38.224475,Calochortus_macrocarpus_macrocarpus:38.224475,Calochortus_elegans_oreophilus:38.224475,Calochortus_elegans_elegans:38.224475,Calochortus_clavatus_clavatus:38.224475,Calochortus_weedii_vestus:38.224475,Calochortus_longebarbatus_longebarbatus:38.224475,Calochortus_clavatus_recurvifolius:38.224475,Calochortus_clavatus_pallidus:38.224475,Calochortus_westonii:38.224475,Calochortus_weedii_intermedius:38.224475,Calochortus_vestae:38.224475,Calochortus_uniflorus:38.224475,Calochortus_umpquaensis:38.224475,Calochortus_umbellatus:38.224475,Calochortus_syntrophus:38.224475,Calochortus_subalpinus:38.224475,Calochortus_striatus:38.224475,Calochortus_simulans:38.224475,Calochortus_raichei:38.224475,Calochortus_plummerae:38.224475,Calochortus_persistens:38.224475,Calochortus_panamintensis:38.224475,Calochortus_palmeri_munzii:38.224475,Calochortus_palmeri:38.224475,Calochortus_nitidus:38.224475,Calochortus_macrocarpus_maculosus:38.224475,Calochortus_lyallii:38.224475,Calochortus_longebarbatus_peckii:38.224475,Calochortus_longebarbatus:38.224475,Calochortus_invenustus:38.224475,Calochortus_howellii:38.224475,Calochortus_gunnisonii_perpulcher:38.224475,Calochortus_greenei:38.224475,Calochortus_excavatus:38.224475,Calochortus_elegans_selwayensis:38.224475,Calochortus_elegans_nanus:38.224475,Calochortus_elegans:38.224475,Calochortus_dunnii:38.224475,Calochortus_coxii:38.224475,Calochortus_clavatus_gracilis:38.224475,Calochortus_clavatus_avius:38.224475,Calochortus_caeruleus:38.224475,Calochortus_bruneaunis:38.224475,Calochortus_amoenus:38.224475,Calochortus_ambiguus:38.224475,Calochortus_amabilis:38.224474,((Calochortus_monophyllus:13.761016,Calochortus_tolmiei:13.761016)33681:11.675958,(Calochortus_eurycarpus:21.806296,(Calochortus_nudus:12.053544,(Calochortus_pulchellus:6.806662,(Calochortus_tiburonensis:4.897178,(Calochortus_obispoensis:3.431693,Calochortus_minimus:3.431693)33686:1.465485)33685:1.909484)33684:5.246883)33683:9.752751)33682:3.630679)33680:12.7875,(Calochortus_weedii:29.656687,(Calochortus_apiculatus:19.180269,(Calochortus_albus:15.34399,(Calochortus_macrocarpus:12.210842,(Calochortus_gunnisonii:11.927851,(((Calochortus_aureus:2.660675,Calochortus_nuttallii:2.660675)33695:5.670555,(Calochortus_leichtlinii:7.426278,(Calochortus_clavatus:6.813229,(Calochortus_kennedyi:5.502933,Calochortus_concolor:5.502933)33698:1.310295)33697:0.613049)33696:0.904953)33694:1.812678,((Calochortus_flexuosus:0.336959,Calochortus_splendens:0.336959)33700:7.459091,(Calochortus_luteus:5.799042,(Calochortus_superbus:4.763929,(Calochortus_venustus:2.58914,Calochortus_catalinae:2.58914)33703:2.174788)33702:1.035114)33701:1.997008)33699:2.347858)33693:1.783943)33691:0.282991)33690:3.133148)33689:3.836279)33688:10.476419)33687:8.567787)33679:20.223749,((Streptopus_streptopoides_brevipes:11.647943,Streptopus_lanceolatus_roseus:11.647943,Streptopus_lanceolatus_longipes:11.647943,Streptopus_lanceolatus_curvipes:11.647943,Streptopus_amplexifolius_chalazatus:11.647943,Streptopus_amplexifolius_amplexifolius:11.647943,Streptopus_streptopoides:11.647943,Streptopus_lanceolatus_lanceolatus:11.647943,Streptopus_lanceolatus:11.647943,Streptopus_amplexifolius:11.647943)33705:35.556506,((Medeola_virginiana:32.517271,(Clintonia_borealis:23.811783,(Clintonia_umbellulata:15.523076,(Clintonia_andrewsiana:3.828817,Clintonia_uniflora:3.828817)33711:11.69426)33709:8.288707)33708:8.705488)33707:6.685071,(((Lloydia_serotina_flava:6.712269,Lloydia_serotina:6.712269,Lloydia_serotina_serotina:6.712269)33715:20.321304,(Erythronium_umbilicatum_umbilicatum:10.496957,Erythronium_citrinum_roderickii:10.496957,Erythronium_americanum_americanum:10.496957,Erythronium_howellii:10.496957,Erythronium_grandiflorum_candidum:10.496957,Erythronium_umbilicatum_monostolum:10.496957,Erythronium_taylorii:10.496957,Erythronium_rostratum:10.496957,Erythronium_quinaultense:10.496957,Erythronium_pusaterii:10.496957,Erythronium_propullans:10.496957,Erythronium_pluriflorum:10.496957,Erythronium_oregonum_oregonum:10.496957,Erythronium_elegans:10.496957,Erythronium_citrinum_citrinum:10.496957,Erythronium_americanum_harperi:10.496957,((Erythronium_americanum:7.043939,(Erythronium_umbilicatum:4.189324,(Erythronium_albidum:0.265836,Erythronium_mesochoreum:0.265836)33741:3.923488)33740:2.854614)33739:0.399429,(Erythronium_klamathense:6.285881,((Erythronium_revolutum:1.013603,Erythronium_oregonum:1.013603)33744:4.296752,((Erythronium_purpurascens:2.301445,Erythronium_tuolumnense:2.301445)33746:0.97821,((Erythronium_grandiflorum_grandiflorum:1.030713,Erythronium_grandiflorum:1.030713,Erythronium_montanum:1.030713)33748:1.925091,(Erythronium_helenae:1.805414,(Erythronium_californicum:1.747728,(Erythronium_multiscapoideum:1.047599,(Erythronium_citrinum:0.329715,Erythronium_hendersonii:0.329715)33752:0.717884)33751:0.70013)33750:0.057686)33749:1.15039)33747:0.323851)33745:2.0307)33743:0.975526)33742:1.157486)33738:3.053589)33734:16.536617)33713:9.672506,((Fritillaria_affinis_affinis:7.805762,Fritillaria_grayana:7.805763,Fritillaria_viridea:7.805763,Fritillaria_purdyi:7.805763,Fritillaria_pluriflora:7.805763,Fritillaria_pinetorum:7.805763,Fritillaria_ojaiensis:7.805763,Fritillaria_liliacea:7.805763,Fritillaria_glauca:7.805763,Fritillaria_gentneri:7.805763,Fritillaria_eastwoodiae:7.805763,Fritillaria_camschatcensis:7.805763,Fritillaria_brandegeei:7.805763,Fritillaria_biflora:7.805763,Fritillaria_atropurpurea:7.805763,Fritillaria_affinis_tristulis:7.805763,(Fritillaria_pudica:4.801678,((Fritillaria_falcata:3.706688,(Fritillaria_striata:1.311249,Fritillaria_agrestis:1.311249)33762:2.395439)33761:0.972594,(Fritillaria_affinis:3.233613,(Fritillaria_recurva:2.978295,Fritillaria_micrantha:2.978295)33764:0.255318)33763:1.445669)33760:0.122396)33759:3.004084)33758:5.406472,(((Lilium_superbum:6.295639,(Lilium_michiganense:4.889557,(Lilium_canadense_editorum:3.299996,Lilium_canadense_canadense:3.299996,Lilium_canadense:3.299996,(Lilium_michauxii:3.148912,Lilium_grayi:3.148912)33787:0.151084)33786:1.589561)33785:1.406082)33784:0.91646,((Lilium_pardalinum:2.694919,(Lilium_humboldtii_humboldtii:2.271471,Lilium_humboldtii:2.271471,(Lilium_parvum:2.030227,Lilium_humboldtii_ocellatum:2.030227)33791:0.241244)33790:0.423447)33789:1.501799,(Lilium_columbianum:3.386841,(Lilium_pardalinum_shastense:2.125811,(Lilium_maritimum:1.745578,Lilium_rubescens:1.745578)33794:0.380233)33793:1.26103)33792:0.809877)33788:3.015382)33783:4.702368,(Lilium_philadelphicum_philadelphicum:4.245448,Lilium_philadelphicum_andinum:4.245448,Lilium_catesbaei_catesbaei:4.245448,Lilium_philadelphicum:4.245448,Lilium_catesbaei:4.245448)33820:7.66902)33776:1.297766)33757:23.493845)33712:2.496264)33706:8.002107)33704:11.243774)33675:22.139664)33655:25.871794)33591:6.208706)33522:22.044629,(((Astelia_waialealae:18.51522,Astelia_menziesiana:18.51522,Astelia_argyrocoma:18.515219)33841:36.419764,(Hypoxis_wrightii:11.386651,Hypoxis_sessilis:11.386651,Hypoxis_rigida:11.386651,Hypoxis_mexicana:11.386651,(Hypoxis_hirsuta:8.000154,(Hypoxis_curtissii:3.992682,Hypoxis_juncea:3.992682)33854:4.007472)33853:3.386497)33852:43.548331)33836:69.975703,((Odontostomum_hartwegii:119.643436,((Calydorea_coelestina:66.593997,Alophia_drummondii:66.593997,(((Herbertia_lahue_caerulea:6.701529,(Nemastylis_tenuis_pringlei:5.470537,Nemastylis_nuttallii:5.470537,Nemastylis_geminiflora:5.470537,Nemastylis_floridana:5.470537,Nemastylis_tenuis:5.470537)34052:1.230992,Herbertia_lahue:6.701529)34051:20.476373,(Sisyrinchium_montanum_montanum:15.463764,Sisyrinchium_idahoense_idahoense:15.463764,Sisyrinchium_xerophyllum:15.463764,Sisyrinchium_septentrionale:15.463764,Sisyrinchium_sagittiferum:15.463764,Sisyrinchium_radicatum:15.463764,Sisyrinchium_pallidum:15.463764,Sisyrinchium_nashii:15.463764,Sisyrinchium_mucronatum:15.463764,Sisyrinchium_montanum_crebrum:15.463764,Sisyrinchium_langloisii:15.463764,Sisyrinchium_idahoense_occidentale:15.463764,Sisyrinchium_halophilum:15.463764,Sisyrinchium_fuscatum:15.463764,Sisyrinchium_dichotomum:15.463764,Sisyrinchium_cernuum:15.463764,Sisyrinchium_biforme:15.463764,Sisyrinchium_atlanticum:15.463764,Sisyrinchium_arizonicum:15.463764,Sisyrinchium_albidum:15.463764,Sisyrinchium_acre:15.463765,((Olsynium_douglasii_inflatum:6.2725,Olsynium_douglasii:6.272501)34071:4.294092,((Sisyrinchium_longipes:2.873265,(Sisyrinchium_elmeri:2.568285,Sisyrinchium_californicum:2.568285)34078:0.30498)34076:4.846572,(Sisyrinchium_chilense:3.056823,(Sisyrinchium_minus:2.111513,((Sisyrinchium_sarmentosum:1.142823,(Sisyrinchium_demissum:0.489149,(Sisyrinchium_funereum:0.421358,Sisyrinchium_bellum:0.421358)34111:0.067791)34110:0.653674)34109:0.333506,((Sisyrinchium_hitchcockii:0.790298,(Sisyrinchium_littorale:0.225838,Sisyrinchium_idahoense:0.225838)34115:0.56446)34114:0.145296,(Sisyrinchium_campestre:0.577324,(Sisyrinchium_angustifolium:0.298742,Sisyrinchium_montanum:0.298742)34118:0.278582)34117:0.358271)34113:0.540735)34108:0.635183)34099:0.94531)34098:4.663013)34074:2.846756)34070:4.897172)34065:11.714138)34046:6.954895,(Iris_virginica_shrevei:11.642241,Iris_verna_verna:11.64224,Iris_hartwegii_pinetorum:11.642241,Iris_hartwegii_hartwegii:11.642241,Iris_hartwegii_columbiana:11.642241,Iris_hartwegii_australis:11.642241,Iris_setosa_canadensis:11.642241,Iris_hexagona_flexicaulis:11.642241,Iris_virginica:11.642241,Iris_verna_smalliana:11.642241,Iris_hexagona_savannarum:11.642241,Iris_hexagona:11.642241,Iris_hartwegii:11.642241,Iris_giganticaerulea:11.642242,(Iris_lacustris:5.950701,Iris_cristata:5.950701)34235:5.691541,((Iris_tenuis:9.189115,Iris_missouriensis:9.189116)34237:1.862933,(((Iris_brevicaulis:0.269635,Iris_fulva:0.269635)34246:4.769582,(((Iris_douglasiana:1.097035,(Iris_tenax_klamathensis:0.775437,Iris_tenax:0.775437,Iris_bracteata:0.775437)34255:0.321597)34254:1.510945,(Iris_purdyi:1.773254,((Iris_fernaldii:1.121311,Iris_macrosiphon:1.121311)34258:0.233159,((Iris_tenuissima:0.802072,Iris_chrysophylla:0.802072)34260:0.418902,(Iris_munzii:1.184576,(Iris_innominata:0.410387,Iris_thompsonii:0.410387)34262:0.774189)34261:0.036397)34259:0.133496)34257:0.418785)34256:0.834724)34251:0.473155,(Iris_prismatica:1.134516,((Iris_tridentata:0.695453,Iris_versicolor:0.695453)34276:0.277085,Iris_setosa:0.972538)34275:0.161978)34273:1.946617)34250:1.958083)34245:1.514689,Iris_verna:6.553906)34244:4.498142)34236:0.590193)34234:22.490556)34045:32.461199)33878:31.28101,(Dianella_sandwicensis:75.625906,(((Nothoscordum_texanum:42.2571,Nothoscordum_bivalve:42.2571,(Allium_tolmiei_tolmiei:29.396579,Allium_tolmiei_platyphyllum:29.396579,Allium_tolmiei:29.396579,Allium_schoenoprasum_sibiricum:29.396579,Allium_sanbornii_sanbornii:29.396579,Allium_peninsulare_peninsulare:29.396579,Allium_obtusum_obtusum:29.396579,Allium_lacunosum_lacunosum:29.396579,Allium_howellii_howellii:29.396579,Allium_geyeri_geyeri:29.396579,Allium_fimbriatum_fimbriatum:29.396579,Allium_oxyphilum:29.396579,Allium_cernuum_neomexicanum:29.396579,Allium_cernuum:29.396579,Allium_canadense_canadense:29.396579,Allium_bolanderi_stenanthum:29.396579,Allium_bolanderi_bolanderi:29.396579,Allium_bisceptrum_palmeri:29.396579,Allium_bisceptrum_bisceptrum:29.396579,Allium_atrorubens_atrorubens:29.396579,Allium_perdulce_sperryi:29.39658,Allium_kunthii:29.39658,Allium_geyeri_tenerum:29.39658,Allium_fimbriatum_mohavense:29.39658,Allium_canadense_mobilense:29.39658,Allium_canadense_hyacinthoides:29.39658,Allium_canadense_fraseri:29.39658,Allium_canadense_ecristatum:29.39658,Allium_yosemitense:29.39658,Allium_victorialis:29.39658,Allium_validum:29.39658,Allium_tuolumnense:29.39658,Allium_tricoccum:29.39658,Allium_tribracteatum:29.39658,Allium_tolmiei_persimile:29.39658,Allium_pleianthum:29.39658,Allium_speculae:29.39658,Allium_simillimum:29.39658,Allium_shevockii:29.39658,Allium_sharsmithiae:29.39658,Allium_scilloides:29.39658,Allium_sanbornii_congdonii:29.39658,Allium_sanbornii:29.39658,Allium_runyonii:29.39658,Allium_robinsonii:29.39658,Allium_punctum:29.39658,Allium_plummerae:29.39658,Allium_perdulce:29.39658,Allium_peninsulare_franciscanum:29.39658,Allium_peninsulare:29.39658,Allium_passeyi:29.39658,Allium_parvum:29.39658,Allium_parishii:29.39658,Allium_obtusum_conspicuum:29.39658,Allium_obtusum:29.39658,Allium_nevii:29.39658,Allium_nevadense:29.39658,Allium_munzii:29.39658,Allium_monticola:29.39658,Allium_membranaceum:29.39658,Allium_madidum:29.39658,Allium_macrum:29.39658,Allium_macropetalum:29.39658,Allium_lemmonii:29.39658,Allium_lacunosum_micranthum:29.39658,Allium_lacunosum_kernense:29.39658,Allium_lacunosum_davisiae:29.39658,Allium_lacunosum:29.39658,Allium_jepsonii:29.39658,Allium_hyalinum:29.39658,Allium_howellii_sanbenitense:29.39658,Allium_howellii_clokeyi:29.39658,Allium_howellii:29.39658,Allium_hoffmanii:29.39658,Allium_hickmanii:29.39658,Allium_gooddingii:29.39658,Allium_glandulosum:29.39658,Allium_geyeri_chatterleyi:29.39658,Allium_geyeri:29.39658,Allium_fimbriatum_purdyi:29.39658,Allium_fimbriatum:29.39658,Allium_fibrillum:29.39658,Allium_elmendorfii:29.39658,Allium_drummondii:29.39658,Allium_douglasii:29.39658,Allium_dictuon:29.39658,Allium_cuthbertii:29.39658,Allium_crenulatum:29.39658,Allium_cratericola:29.39658,Allium_coryi:29.39658,Allium_constrictum:29.39658,Allium_columbianum:29.39658,Allium_cernuum_cernuum:29.39658,Allium_canadense:29.39658,Allium_campanulatum:29.39658,Allium_burlewii:29.39658,Allium_burdickii:29.39658,Allium_brevistylum:29.39658,Allium_brandegeei:29.39658,Allium_bolanderi_mirabile:29.39658,Allium_bolanderi:29.39658,Allium_bisceptrum:29.39658,Allium_bigelovii:29.39658,Allium_atrorubens_cristatum:29.39658,Allium_atrorubens:29.39658,Allium_anceps:29.39658,Allium_acuminatum:29.39658,Allium_abramsii:29.39658,Allium_aaseae:29.396579,(Allium_textile:24.057343,(((Allium_stellatum:9.478247,Allium_allegheniense:9.478247)34511:4.852091,(Allium_haematochiton:8.338149,(Allium_platycaule:4.800923,(Allium_falcifolium:3.986459,Allium_siskiyouense:3.986459)34514:0.814463)34513:3.537226)34512:5.992189)34510:2.241563,((Allium_crispum:6.931722,(Allium_serra:3.782835,Allium_dichlamydeum:3.782835)34517:3.148888)34516:3.057336,(Allium_amplectens:8.406708,(Allium_unifolium:5.562838,Allium_praecox:5.562838)34519:2.84387)34518:1.58235)34515:6.582842)34509:7.485443)34506:5.339236,Allium_schoenoprasum:29.396579)34505:12.86052)34494:7.822196,(Crinum_americanum:41.204697,(((Hymenocallis_rotata:1.418723,Hymenocallis_punta-gordensis:1.418723,Hymenocallis_palmeri:1.418723,Hymenocallis_liriosme:1.418723,Hymenocallis_henryae:1.418723,Hymenocallis_godfreyi:1.418723,Hymenocallis_floridana:1.418723,Hymenocallis_duvalensis:1.418723,Hymenocallis_choctawensis:1.418723,Hymenocallis_latifolia:1.418723)34613:8.666955,(Zephyranthes_atamasca_atamasca:3.167617,Cooperia_drummondii:3.167618,Zephyranthes_simpsonii:3.167618,Zephyranthes_refugiensis:3.167618,Zephyranthes_pulchella:3.167618,Zephyranthes_atamasca_treatiae:3.167618,Zephyranthes_atamasca:3.167618,Cooperia_traubii:3.167618,Cooperia_smallii:3.167618,Cooperia_jonesii:3.167618,(Zephyranthes_longifolia:2.610077,Habranthus_tubispathus:2.610077,Cooperia_pedunculata:2.610077)34622:0.55754)34620:6.91806)34596:4.46104,Hymenocallis_caroliniana:14.546719)34595:26.657977)34564:8.874599)34491:21.138972,(Schoenolirion_wrightii:70.445609,Schoenolirion_croceum:70.445609,Schoenolirion_albiflorum:70.445609,Milla_biflora:70.445609,Hastingsia_serpenticola:70.445609,Hastingsia_bracteosa_bracteosa:70.445609,Hastingsia_bracteosa_atropurpurea:70.445609,Hastingsia_bracteosa:70.445609,Hastingsia_alba:70.445609,Echeandia_texensis:70.445609,Echeandia_reflexa:70.445609,Echeandia_flavescens:70.445609,Echeandia_chandleri:70.445609,(((Muilla_maritima:21.484051,Muilla_coronata:21.484051,Muilla_transmontana:21.484051,(Androstephium_breviflorum:15.813848,Androstephium_coeruleum:15.813848)34687:5.670203)34686:26.910074,(Triteleia_ixioides_ixioides:13.442854,Triteleia_hendersonii_leachiae:13.442854,Triteleia_grandiflora_howellii:13.442854,Triteleia_grandiflora_grandiflora:13.442854,Triteleia_crocea_modesta:13.442854,Triteleia_crocea_crocea:13.442854,Triteleia_lugens:13.442854,Triteleia_ixioides_scabra:13.442854,Triteleia_ixioides_cookii:13.442854,Triteleia_ixioides_anilina:13.442854,Triteleia_hendersonii_hendersonii:13.442854,Triteleia_hendersonii:13.442854,Triteleia_grandiflora:13.442854,Triteleia_dudleyi:13.442854,Triteleia_crocea:13.442854,Triteleia_clementina:13.442853,(Triteleia_gracilis:6.792366,Triteleia_lemmoniae:6.792366)34689:6.650487,(Bloomeria_crocea_crocea:11.41825,Muilla_clevelandii:11.41825,Bloomeria_humilis:11.41825,Bloomeria_crocea_montana:11.41825,Bloomeria_crocea_aurea:11.41825,Bloomeria_crocea:11.41825,((Triteleia_ixioides:5.618583,Triteleia_hyacinthina:5.618583)34692:1.09355,(Triteleia_peduncularis:2.28155,(Triteleia_laxa:2.232026,Triteleia_bridgesii:2.232026)34694:0.049524)34693:4.430583)34691:4.706117)34690:2.024604)34688:34.951271)34685:6.629806,(Triteleiopsis_palmeri:30.700676,(Dichelostemma_capitatum_capitatum:28.15345,Dichelostemma_ida-maia:28.15345,Dichelostemma_capitatum_pauciflorum:28.15345,Dichelostemma_capitatum:28.153449,(Brodiaea_terrestris_terrestris:19.751833,Brodiaea_elegans_elegans:19.751833,Brodiaea_coronaria_coronaria:19.751833,Brodiaea_californica_californica:19.751833,Brodiaea_matsonii:19.751833,Brodiaea_terrestris_kernensis:19.751833,Brodiaea_terrestris:19.751833,Brodiaea_santarosae:19.751833,Brodiaea_pallida:19.751833,Brodiaea_kinkiensis:19.751833,Brodiaea_insignis:19.751833,Brodiaea_elegans_hooveri:19.751833,Brodiaea_elegans:19.751833,Brodiaea_coronaria_rosea:19.751833,Brodiaea_californica_leptandra:19.751833,Brodiaea_californica:19.751832,(Dichelostemma_volubile:9.143362,(Dichelostemma_multiflorum:6.129318,Brodiaea_coronaria:6.129318)34701:3.014044)34700:10.60847,((Brodiaea_orcuttii:1.79173,Brodiaea_filifolia:1.79173)34703:13.654794,(Brodiaea_appendiculata:4.038608,(Brodiaea_stellaris:2.981593,(Brodiaea_purdyi:2.772295,Brodiaea_jolonensis:2.772295,Brodiaea_minor:2.772295)34706:0.209298)34705:1.057015)34704:11.407916)34702:4.305309)34699:8.401617)34698:2.547227)34697:24.323255)34684:15.421678,(((Chlorogalum_purpureum_purpureum:13.629066,Chlorogalum_pomeridianum_pomeridianum:13.629066,Chlorogalum_purpureum_reductum:13.629066,Chlorogalum_purpureum:13.629066,Chlorogalum_pomeridianum_minus:13.629066,Chlorogalum_pomeridianum_divaricatum:13.629066,Chlorogalum_parviflorum:13.629066,Chlorogalum_grandiflorum:13.629066,Chlorogalum_angustifolium:13.629066,Chlorogalum_pomeridianum:13.629066,(Camassia_quamash_quamash:7.53741,Camassia_leichtlinii_leichtlinii:7.53741,Camassia_leichtlinii_suksdorfii:7.53741,Camassia_scilloides:7.53741,Camassia_quamash_walpolei:7.53741,Camassia_quamash_utahensis:7.53741,Camassia_quamash_maxima:7.53741,Camassia_quamash_linearis:7.53741,Camassia_quamash_intermedia:7.53741,Camassia_quamash_breviflora:7.53741,Camassia_quamash_azurea:7.53741,Camassia_howellii:7.53741,Camassia_angusta:7.53741,Camassia_cusickii:7.53741,(Camassia_quamash:6.602134,Camassia_leichtlinii:6.602134)34819:0.935276)34818:6.091656)34817:35.075947,(Leucocrinum_montanum:45.27195,Hesperocallis_undulata:45.27195)34820:3.433063)34814:20.183874,(((Maianthemum_racemosum_racemosum:11.756216,Maianthemum_racemosum_amplexicaule:11.756217,(Maianthemum_trifolium:9.453649,(Maianthemum_canadense:6.794996,Maianthemum_dilatatum:6.794996)34921:2.658652)34919:2.302568,(Maianthemum_stellatum:10.156994,Maianthemum_racemosum:10.156994)34923:1.599222)34918:7.999414,(Polygonatum_cobrense:8.61375,Polygonatum_biflorum_commutatum:8.61375,Polygonatum_biflorum_biflorum:8.61375,Polygonatum_biflorum:8.61375,Polygonatum_pubescens:8.61375)34931:11.141881)34916:5.241294,Convallaria_majuscula:24.996925)34915:43.891963)34811:1.556721)34682:0.772659)34489:4.40764)34370:22.2491)33876:21.76843)33861:4.220712,((Spiranthes_polyantha:29.710746,Malaxis_paludosa:29.710746,Cleistes_divaricata:29.710746,Cleistes_bifaria:29.710746)34970:81.734261,(Spiranthes_lanceolata_paludicola:110.699683,Spiranthes_michuacana:110.699683,Spiranthes_costaricensis:110.699682,Tropidia_polystachya:110.699683,Spiranthes_lanceolata_lanceolata:110.699683,Spiranthes_lanceolata:110.699683,Spiranthes_elata:110.699683,Spiranthes_cranichoides:110.699683,Spiranthes_confusa:110.699683,Spiranthes_cinnabarina:110.699683,Schiedeella_fauci-sanguinea:110.699683,Prescotia_oligantha:110.699683,Platanthera_holochila:110.699683,Piperia_elegans_elegans:110.699683,Pelexia_adnata:110.699683,Macradenia_lutescens:110.699683,Cranichis_muscosa:110.699682,(((Isotria_medeoloides:23.369308,Isotria_verticillata:23.369308)34979:20.003608,Pogonia_ophioglossoides:43.372916)34978:61.766282,(Vanilla_phaeantha:53.599978,Vanilla_mexicana:53.599978,Vanilla_dilloniana:53.599978,Vanilla_barbellata:53.599978)34994:51.539221)34974:5.560483,(Cypripedium_parviflorum_parviflorum:92.173211,Cypripedium_parviflorum_pubescens:92.17321,Cypripedium_parviflorum_makasin:92.17321,Cypripedium_guttatum_yatabeanum:92.173209,(Cypripedium_acaule:76.210192,(Cypripedium_fasciculatum:20.637134,(Cypripedium_guttatum:19.821716,((Cypripedium_californicum:9.230462,Cypripedium_passerinum:9.230462)35022:3.791727,(Cypripedium_montanum:6.906747,(Cypripedium_parviflorum:4.969558,(Cypripedium_reginae:4.793821,(Cypripedium_arietinum:3.192796,Cypripedium_candidum:3.192796)35030:1.601025)35029:0.175738)35028:1.937189)35025:6.115443)35021:6.799526)35020:0.815418)35018:55.573059)35001:15.963017,(((Epipactis_gigantea:38.522292,((Listera_cordata_nephrophylla:24.48725,Listera_cordata:24.48725,Listera_convallarioides:24.48725,Listera_caurina:24.48725,Listera_borealis:24.48725,Listera_auriculata:24.48725,Listera_smallii:24.48725)35043:5.391167,Cephalanthera_austiniae:29.878417)35042:8.643875)35036:29.70223,(((Anoectochilus_sandvicensis:9.296719,(Platythelys_querceticola:7.494511,(Goodyera_tesselata:6.646872,Goodyera_pubescens:6.646872,(Goodyera_repens:2.789983,Goodyera_oblongifolia:2.789983)35072:3.856888)35071:0.84764)35069:1.802207)35066:15.487698,((Ponthieva_brittoniae:6.467208,Ponthieva_racemosa:6.467208)35076:7.137424,(Eltroplectris_calcarata:6.629061,(Spiranthes_torta:2.461508,Spiranthes_ovalis_ovalis:2.461508,Spiranthes_lacera_lacera:2.461508,Spiranthes_casei_casei:2.461508,Spiranthes_brevilabris_brevilabris:2.461508,Spiranthes_brevilabris_floridana:2.461508,Spiranthes_tuberosa:2.461508,Spiranthes_amesiana:2.461508,Spiranthes_porrifolia:2.461508,Spiranthes_parksii:2.461508,Spiranthes_ovalis_erostellata:2.461508,Spiranthes_ovalis:2.461508,Spiranthes_odorata:2.461508,Spiranthes_ochroleuca:2.461508,Spiranthes_lucida:2.461508,Spiranthes_longilabris:2.461508,Spiranthes_laciniata:2.461508,Spiranthes_lacera_gracilis:2.461508,Spiranthes_lacera:2.461508,Spiranthes_infernalis:2.461508,Spiranthes_eatonii:2.461508,Spiranthes_delitescens:2.461508,Spiranthes_casei_novaescotiae:2.461508,Spiranthes_casei:2.461508,Spiranthes_brevilabris:2.461508,Spiranthes_romanzoffiana:2.461508,(Spiranthes_magnicamporum:0.745284,(Spiranthes_diluvialis:0.634484,(Spiranthes_cernua:0.585506,(Spiranthes_praecox:0.361005,Spiranthes_vernalis:0.361005)35087:0.224501)35086:0.048978)35085:0.1108)35084:1.716224)35081:4.167553)35078:6.975572)35075:11.179783)35063:29.384744,((Habenaria_odontopetala:1.718676,Habenaria_quinqueseta_quinqueseta:1.718676,Habenaria_quinqueseta:1.718676,Habenaria_distans:1.718676,Habenaria_alata:1.718676,Habenaria_repens:1.718676)35146:12.69801,(Platanthera_albida_straminea:7.248157,Platanthera_albida:7.248158,(Platanthera_stricta:7.214508,Platanthera_hyperborea_viridiflora:7.214508,Platanthera_sparsiflora_ensifolia:7.214508,Platanthera_flava_flava:7.214508,Platanthera_dilatata_dilatata:7.214508,Platanthera_blephariglottis_blephariglottis:7.214508,Platanthera_shriveri:7.214509,Platanthera_orbiculata_macrophylla:7.214509,Piperia_yadonii:7.214509,Piperia_unalascensis:7.214509,Piperia_transversa:7.214509,Piperia_michaelii:7.214509,Piperia_leptopetala:7.214509,Piperia_elongata:7.214509,Piperia_elegans_decurtata:7.214509,Piperia_elegans:7.214509,Piperia_cooperi:7.214509,Piperia_colemanii:7.214509,Piperia_candida:7.214509,Platanthera_zothecina:7.214509,Platanthera_yosemitensis:7.214509,Platanthera_tipuloides_behringiana:7.214509,Platanthera_tipuloides:7.214509,Platanthera_sparsiflora_sparsiflora:7.214509,Platanthera_sparsiflora:7.214509,Platanthera_psycodes:7.214509,Platanthera_praeclara:7.214509,Platanthera_peramoena:7.214509,Platanthera_orbiculata:7.214509,Platanthera_obtusata:7.214509,Platanthera_nivea:7.214509,Platanthera_limosa:7.214509,Platanthera_leucostachys:7.214509,Platanthera_leucophaea:7.214509,Platanthera_lacera:7.214509,Platanthera_integrilabia:7.214509,Platanthera_integra:7.214509,Platanthera_hyperborea_gracilis:7.214509,Platanthera_hyperborea_huronensis:7.214509,Platanthera_hookeri:7.214509,Platanthera_grandiflora:7.214509,Platanthera_flava_herbiola:7.214509,Platanthera_flava:7.214509,Platanthera_dilatata_albiflora:7.214509,Platanthera_dilatata:7.214509,Platanthera_cristata:7.214509,Platanthera_clavellata:7.214509,Platanthera_chorisiana:7.214509,Platanthera_chapmanii:7.214509,Platanthera_brevifolia:7.214509,Platanthera_blephariglottis_conspicua:7.214509,Platanthera_blephariglottis:7.214509,Platanthera_aquilonis:7.214509,Platanthera_ciliaris:7.214509,(Dactylorhiza_aristata_kodiakensis:3.349785,Coeloglossum_viride:3.349786,Dactylorhiza_aristata:3.349786,(Platanthera_hyperborea_hyperborea:2.979435,Platanthera_hyperborea:2.979435,(Coeloglossum_viride_viride:2.545682,Coeloglossum_viride_virescens:2.545682,(Amerorchis_rotundifolia:1.057594,Galearis_spectabilis:1.057594)35174:1.488087)35172:0.433754)35168:0.37035)35167:3.864723)35163:0.033649)35162:7.168528)35142:39.752475)35048:14.055363)35033:13.171543,((Triphora_trianthophora_trianthophora:13.957399,Triphora_trianthophora_texensis:13.957399,Triphora_yucatanensis:13.957399,Triphora_latifolia:13.957399,Triphora_gentianoides:13.957399,Triphora_craigheadii:13.957399,Triphora_trianthophora:13.957399)35354:57.786319,((((Listera_australis:17.503042,Bulbophyllum_pachyrachis:17.503043)35362:25.201645,(Liparis_hawaiensis:41.407094,Malaxis_tenuis:41.407095,(Malaxis_corymbosa:23.293271,Malaxis_wendtii:23.293271,Malaxis_unifolia:23.293271,Malaxis_brachypoda:23.293271,Malaxis_bayardii:23.293271,(Cypripedium_kentuckiense:21.399991,(Malaxis_diphyllos:16.713651,((Liparis_loeselii:9.072221,Liparis_liliifolia:9.072221)35422:5.364644,(Malaxis_porphyrea:11.814459,Malaxis_spicata:11.814459)35425:2.622406)35420:2.276787)35419:4.686339)35418:1.89328,Liparis_nervosa:23.293271)35417:18.113823)35394:1.297594)35360:12.252067,((Corallorhiza_odontorhiza_odontorhiza:20.344913,Corallorhiza_maculata_maculata:20.344913,Corallorhiza_maculata_occidentalis:20.344913,Corallorhiza_odontorhiza_pringlei:20.344913,Corallorhiza_bentleyi:20.344913,Corallorhiza_maculata:20.344913,((Govenia_utriculata:19.600305,Aplectrum_hyemale:19.600305)35453:0.501101,(Corallorhiza_striata_striata:18.06896,Corallorhiza_striata:18.06896,(Corallorhiza_trifida:13.728023,(Corallorhiza_mertensiana:12.578127,(Corallorhiza_odontorhiza:3.426772,Corallorhiza_wisteriana:3.426772)35458:9.151354)35457:1.149897)35456:4.340936)35455:2.032446)35452:0.243508)35451:24.251053,(((Calypso_bulbosa_americana:20.785419,Calypso_bulbosa_occidentalis:20.785419,Tipularia_discolor:20.785419,Calypso_bulbosa:20.785419)35471:10.073111,(Calopogon_tuberosus_tuberosus:13.780521,Calopogon_tuberosus_simpsonii:13.780521,Calopogon_oklahomensis:13.780521,Calopogon_multiflorus:13.780521,Calopogon_barbatus:13.780521,Calopogon_tuberosus:13.780521,(Calopogon_pallidus:8.706379,Arethusa_bulbosa:8.706379)35481:5.074142)35479:17.078007)35469:4.352065,((Bletia_patula:10.46783,(Bletia_purpurea:8.512386,((Hexalectris_spicata_spicata:2.37349,Hexalectris_spicata_arizonica:2.37349,Hexalectris_warnockii:2.37349,Hexalectris_nitida:2.37349,Hexalectris_grandiflora:2.37349,Hexalectris_revoluta:2.37349,Hexalectris_spicata:2.37349)35583:4.117274,Basiphyllaea_corallicola:6.490763)35582:2.021622)35579:1.955444)35578:10.8466,((Restrepiella_ophiocephala:7.386949,(Pleurothallis_gelida:6.145006,Lepanthopsis_melanantha:6.145007)35608:1.241943)35595:4.836347,(Encyclia_tampensis:7.404376,(Epidendrum_strobiliferum:7.266427,Epidendrum_rigidum:7.266427,Epidendrum_nocturnum:7.266427,Epidendrum_difforme:7.266427,Epidendrum_blancheanum:7.266428,(Encyclia_cochleata_triandra:1.374176,Encyclia_boothiana:1.374176,Encyclia_pygmaea:1.374176,Encyclia_cochleata:1.374176)35691:5.892251,Epidendrum_conopseum:7.266428)35671:0.137949)35659:4.818918)35591:9.091134)35573:13.896164)35468:9.385372)35449:10.360788)35356:4.124795,((Polystachya_concreta:29.695204,(Campylocentrum_pachyrrhizum:5.958374,Polyradicion_lindenii:5.958375)35878:23.73683)35775:2.331383,(Oncidium_floridanum:26.904315,Oncidium_carthaginense:26.904315,Oncidium_baueri:26.904314,((Galeandra_bicarinata:6.882564,Galeandra_beyrichii:6.882564)36033:16.524068,((Pteroglossaspis_ecristata:8.064244,Eulophia_alta:8.064244)36038:12.050612,((Cyrtopodium_punctatum:9.29951,Cyrtopodium_andersonii:9.29951)36042:7.503184,((Oncidium_undulatum:8.101293,((Tolumnia_bahamensis:1.259017,Ionopsis_utricularioides:1.259016)36098:1.222202,Brassia_caudata:2.481218)36085:5.620074)36064:6.778945,(Maxillaria_crassifolia:6.40733,Maxillaria_parviflora:6.407331)36320:8.472907)36043:1.922456)36041:3.312163)36035:3.291776)36024:3.497681)35992:5.122273)35774:27.054962)35355:12.662169)35348:9.652347)35032:10.777144)35000:18.526473)34973:0.745325)34966:12.419142)33860:1.046537)33830:9.802329)33518:0.152371,(((((Commelina_erecta_erecta:62.496013,Commelina_diffusa_diffusa:62.496013,Commelina_virginica:62.496012,Commelina_dianthifolia_dianthifolia:62.496012,Commelina_dianthifolia:62.496012,Commelina_erecta_deamiana:62.496012,Commelina_erecta_angustifolia:62.496012,Commelina_diffusa:62.496012,Commelina_dianthifolia_longispatha:62.496012,Commelina_erecta:62.496012,(Tinantia_anomala:22.766081,(Tradescantia_subaspera_subaspera:9.24952,Tradescantia_paludosa:9.24952,Tradescantia_occidentalis_occidentalis:9.24952,Tradescantia_leiandra_glandulosa:9.24952,Tradescantia_wrightii:9.249519,Tradescantia_virginiana:9.249519,Tradescantia_tharpii:9.249519,Tradescantia_subaspera_montana:9.249519,Tradescantia_subaspera:9.249519,Tradescantia_subacaulis:9.249519,Tradescantia_roseolens:9.249519,Tradescantia_reverchonii:9.249519,Tradescantia_pinetorum:9.249519,Tradescantia_pedicellata:9.249519,Tradescantia_ozarkana:9.249519,Tradescantia_occidentalis_scopulorum:9.249519,Tradescantia_occidentalis_melanthera:9.249519,Tradescantia_occidentalis:9.249519,Tradescantia_longipes:9.249519,Tradescantia_leiandra_leiandra:9.249519,Tradescantia_leiandra:9.249519,Tradescantia_humilis:9.249519,Tradescantia_hirsutiflora:9.249519,Tradescantia_hirsuticaulis:9.249519,Tradescantia_gigantea:9.249519,Tradescantia_ernestiana:9.249519,Tradescantia_edwardsiana:9.249519,Tradescantia_crassifolia:9.249519,Tradescantia_buckleyi:9.249519,Tradescantia_brevifolia:9.249519,Tradescantia_bracteata:9.249519,Tradescantia_ohiensis:9.249519,(Callisia_rosea:5.319661,Callisia_ornata:5.319661,Callisia_micrantha:5.319661,Callisia_graminea:5.319661,Callisia_cordifolia:5.31966,Callisia_repens:5.319661)36621:3.929859)36617:13.516561)36615:39.729932)36590:16.331613,(((Heteranthera_mexicana:21.469635,Heteranthera_reniformis:21.469635,Heteranthera_peduncularis:21.469635,Heteranthera_multiflora:21.469635,Heteranthera_dubia:21.469635,(Heteranthera_limosa:6.297509,Heteranthera_rotundifolia:6.297509)36636:15.172127)36633:38.63422,(Eichhornia_paniculata:46.244798,Pontederia_cordata:46.244799)36638:13.859057)36631:5.536893,Lachnanthes_caroliana:65.640748)36630:13.186876)36587:29.326623,((Canna_flaccida:41.379255,Canna_glauca:41.379255)36833:26.175877,(Thalia_geniculata:10.161546,Thalia_dealbata:10.161546)36862:57.393586)36832:40.599115)36582:12.7174,(Sabal_palmetto:106.576886,Sabal_mexicana:106.576889,((((Sabal_minor:33.131823,Sabal_etonia:33.131823)36967:14.814698,(Thrinax_radiata:26.633458,(Coccothrinax_argentata:25.981661,Thrinax_morrisii:25.981661)36974:0.651797)36973:21.313062)36966:29.399459,((Pritchardia_remota_remota:14.508282,Pritchardia_remota_3:14.508282,Pritchardia_remota_2:14.508282,Pritchardia_remota_1:14.508282,Pritchardia_limahuliensis:14.508282,Pritchardia_lanaiensis:14.508282,Pritchardia_waialealeana:14.508282,Pritchardia_viscosa:14.508282,Pritchardia_schattaueri:14.508282,Pritchardia_remota:14.508282,Pritchardia_perlmanii:14.508282,Pritchardia_munroi:14.508282,Pritchardia_minor:14.508282,Pritchardia_martii:14.508282,Pritchardia_lowreyana:14.508282,Pritchardia_lanigera:14.508282,Pritchardia_kaalae:14.508282,Pritchardia_hillebrandii:14.508282,Pritchardia_hardyi:14.508282,Pritchardia_forbesiana:14.508282,Pritchardia_beccariana:14.508282,Pritchardia_arecina:14.508282,Washingtonia_filifera:14.508282)36988:21.885963,((Acoelorraphe_wrightii:8.322245,Serenoa_repens:8.322245)36994:24.778191,Rhapidophyllum_hystrix:33.100436)36991:3.293809)36986:40.951735)36962:28.454798,(Pseudophoenix_sargentii:65.268798,Roystonea_elata:65.268798)37016:40.53198)36961:0.776111)36931:14.294757)36581:2.29988,((Typha_angustifolia:27.727232,(Typha_domingensis:18.661348,Typha_latifolia:18.661347)37265:9.065884)37264:62.442296,((((Catopsis_nutans:12.384254,Catopsis_berteroniana:12.384254,Catopsis_floribunda:12.384254)37285:20.8474,(Tillandsia_fasciculata_fasciculata:31.878052,Tillandsia_fasciculata_densispica:31.87805,Tillandsia_variabilis:31.87805,Tillandsia_utriculata:31.87805,Tillandsia_tenuifolia:31.87805,Tillandsia_setacea:31.87805,Tillandsia_pruinosa:31.87805,Tillandsia_paucifolia:31.87805,Tillandsia_flexuosa:31.87805,Tillandsia_fasciculata_clavispica:31.87805,Tillandsia_bartramii:31.87805,Tillandsia_baileyi:31.87805,(Guzmania_monostachia_variegata:20.102692,Guzmania_monostachia_monostachia:20.102693,Guzmania_monostachia:20.102693,((Tillandsia_balbisiana:1.176413,Tillandsia_fasciculata:1.176413)37332:16.534347,(Tillandsia_recurvata:2.441065,Tillandsia_usneoides:2.441065)37365:15.269694)37322:2.391933)37306:11.775359)37289:1.353603)37281:8.938553,(Hechtia_texensis:24.870033,Hechtia_glomerata:24.870034)37372:17.300175)37278:43.422536,(((Mayaca_fluviatilis:56.913379,(Xyris_difformis_difformis:56.285314,Xyris_stricta:56.285315,Xyris_spathifolia:56.285315,Xyris_difformis_floridana:56.285315,Xyris_ambigua:56.285315,Xyris_torta:56.285315,Xyris_tennesseensis:56.285315,Xyris_smalliana:56.285315,Xyris_serotina:56.285315,Xyris_scabrifolia:56.285315,Xyris_platylepis:56.285315,Xyris_panacea:56.285315,Xyris_montana:56.285315,Xyris_louisianica:56.285315,Xyris_longisepala:56.285315,Xyris_laxifolia_iridifolia:56.285315,Xyris_laxifolia:56.285315,Xyris_isoetifolia:56.285315,Xyris_flabelliformis:56.285315,Xyris_fimbriata:56.285315,Xyris_elliottii:56.285315,Xyris_drummondii:56.285315,Xyris_difformis_curtissii:56.285315,Xyris_caroliniana:56.285315,Xyris_brevifolia:56.285315,Xyris_baldwiniana:56.285314,Xyris_difformis:56.285314,Xyris_jupicai:56.285314)37522:0.628066)37521:8.956491,((Juncus_validus_validus:32.557838,Juncus_subcaudatus_subcaudatus:32.557839,Juncus_nodosus_meridianus:32.557839,Juncus_mertensianus:32.557838,Juncus_leiospermus_leiospermus:32.557838,Juncus_leiospermus_ahartii:32.557838,Juncus_interior_arizonicus:32.557838,Juncus_hemiendytus_hemiendytus:32.557839,Juncus_effusus_effusus:32.557838,Juncus_rugulosus:32.557839,Juncus_covillei_covillei:32.557839,Juncus_bufonius_bufonius:32.557839,Juncus_arcticus_arcticus:32.557838,Juncus_tracyi:32.557838,Juncus_stygius_americanus:32.557838,Juncus_saximontanus:32.557838,Juncus_occidentalis:32.557838,Juncus_mexicanus:32.557838,Juncus_longii:32.557838,Juncus_haenkei:32.557838,Juncus_falcatus_sitchensis:32.557838,Juncus_effusus_solutus:32.557838,Juncus_effusus_pylaei:32.557838,Juncus_effusus_gracilis:32.557838,Juncus_effusus_brunneus:32.557838,Juncus_breweri:32.557838,Juncus_biflorus:32.557838,Juncus_balticus_vallicola:32.557838,Juncus_balticus_montanus:32.557838,Juncus_balticus:32.557838,Juncus_arcticus_alaskanus:32.557838,Juncus_ambiguus:32.557838,Juncus_alpinoarticulatus_nodulosus:32.557838,Juncus_albescens:32.557839,Juncus_vaseyi:32.557838,Juncus_validus_fascinatus:32.557838,Juncus_validus:32.557838,Juncus_uncialis:32.557838,Juncus_trigonocarpus:32.557838,Juncus_triformis:32.557838,Juncus_torreyi:32.557838,Juncus_tiehmii:32.557838,Juncus_textilis:32.557838,Juncus_texanus:32.557838,Juncus_supiniformis:32.557838,Juncus_subtilis:32.557838,Juncus_subcaudatus:32.557838,Juncus_secundus:32.557838,Juncus_roemerianus:32.557838,Juncus_regelii:32.557838,Juncus_polycephalus:32.557838,Juncus_phaeocephalus:32.557838,Juncus_patens:32.557838,Juncus_orthophyllus:32.557838,Juncus_nodosus_nodosus:32.557838,Juncus_nodatus:32.557838,Juncus_militaris:32.557838,Juncus_megacephalus:32.557838,Juncus_macrophyllus:32.557838,Juncus_macrandrus:32.557838,Juncus_luciensis:32.557838,Juncus_longistylis_longistylis:32.557838,Juncus_lesueurii:32.557838,Juncus_leiospermus:32.557838,Juncus_laccatus:32.557838,Juncus_kelloggii:32.557838,Juncus_interior_interior:32.557838,Juncus_howellii:32.557838,Juncus_hemiendytus_abjectus:32.557838,Juncus_hemiendytus:32.557838,Juncus_hallii:32.557838,Juncus_gymnocarpus:32.557838,Juncus_greenei:32.557838,Juncus_georgianus:32.557838,Juncus_filipendulus:32.557838,Juncus_falcatus:32.557838,Juncus_elliottii_elliottii:32.557838,Juncus_elliottii:32.557838,Juncus_effusus_pacificus:32.557838,Juncus_duranii:32.557838,Juncus_dubius:32.557838,Juncus_digitatus:32.557838,Juncus_covillei_obtusatus:32.557838,Juncus_confusus:32.557838,Juncus_chlorocephalus:32.557838,Juncus_capillaris:32.557838,Juncus_caesariensis:32.557838,Juncus_bufonius_congestus:32.557838,Juncus_bryoides:32.557838,Juncus_brachyphyllus:32.557838,Juncus_brachycarpus:32.557838,Juncus_marginatus:32.557838,Juncus_balticus_littoralis:32.557838,Juncus_acutus_leopoldii:32.557838,Juncus_acuminatus:32.557838,Juncus_trifidus:32.557838,((Luzula_parviflora_parviflora:29.694599,Luzula_multiflora_frigida:29.694599,Luzula_multiflora_multiflora:29.694599,Luzula_multiflora_acadiensis:29.694599,Luzula_hawaiiensis_hawaiiensis:29.694599,Luzula_acuminata_acuminata:29.694599,Luzula_parviflora_melanocarpa:29.694598,Luzula_parviflora_fastigiata:29.694598,Luzula_multiflora_kobayasii:29.694598,Luzula_multiflora_kjellmanioides:29.694598,Luzula_glabrata_hitchcockii:29.694598,Luzula_arctica:29.694598,Luzula_subcapitata:29.694598,Luzula_rufescens:29.694598,Luzula_piperi:29.694598,Luzula_orestera:29.694598,Luzula_multiflora_contracta:29.694598,Luzula_hawaiiensis_oahuensis:29.694598,Luzula_hawaiiensis_glabrata:29.694598,Luzula_hawaiiensis:29.694598,Luzula_groenlandica:29.694598,Luzula_echinata:29.694598,Luzula_bulbosa:29.694598,Luzula_arcuata_unalaschcensis:29.694598,Luzula_acuminata_carolinae:29.694598,Luzula_multiflora:29.6946,(Luzula_arcuata:18.498292,((Luzula_acuminata:13.083332,((Luzula_wahlenbergii:2.528946,Luzula_confusa:2.528946)37547:4.271426,((Luzula_subcongesta:2.080768,Luzula_glabrata:2.080768)37551:0.266623,(Luzula_arctica_latifolia:2.064811,(Luzula_parviflora:1.272209,(Luzula_alpinopilosa:1.119124,Luzula_divaricata:1.119124)37555:0.153086)37554:0.792602)37552:0.28258)37550:4.45298)37546:6.28296)37539:4.673919,(Luzula_spicata:7.695439,Luzula_comosa:7.695439)37558:10.061811)37538:0.741042)37536:11.196307)37534:2.614612,(((Juncus_filiformis:19.441013,(Juncus_gerardii_pedicellatus:11.667201,Juncus_gerardii_gerardii:11.6672,Juncus_gerardii:11.6672,(Juncus_arcticus:10.926555,(Juncus_coriaceus:6.893622,(Juncus_interior:3.028502,(Juncus_dudleyi:2.136952,Juncus_dichotomus:2.136952)37585:0.89155)37584:3.86512)37583:4.032934)37581:0.740645)37579:7.773813)37578:2.159339,((Juncus_tenuis:2.913868,Juncus_bufonius:2.913868)37588:15.152836,((Juncus_drummondii_subtriflorus:9.777546,Juncus_drummondii_drummondii:9.777546,Juncus_drummondii:9.777546,Juncus_parryi:9.777546)37591:2.566656,(Juncus_effusus:3.93305,Juncus_effusus_conglomeratus:3.93305)37596:8.411152)37590:5.722502)37586:3.533649)37577:7.35894,(((Juncus_stygius:7.474073,(Juncus_castaneus_castaneus:6.762535,Juncus_biglumis:6.762535,Juncus_castaneus:6.762535)37600:0.711538)37599:4.795045,(Juncus_articulatus:6.626327,((Juncus_covillei:2.375996,Juncus_triglumis:2.375996)37606:3.513457,(Juncus_alpinoarticulatus:2.125978,(Juncus_bulbosus:1.830916,((Juncus_ensifolius:0.968268,Juncus_xiphioides:0.968268)37611:0.626638,(Juncus_pelocarpus:1.239793,Juncus_abortivus:1.239793,((Juncus_diffusissimus:0.284809,Juncus_debilis:0.284809)37614:0.903099,(Juncus_nevadensis_nevadensis:0.57457,Juncus_nevadensis_badius:0.57457,Juncus_nevadensis:0.57457,Juncus_oxymeris:0.57457)37615:0.613338)37613:0.051885)37612:0.355113)37610:0.23601)37609:0.295062)37608:3.763475)37605:0.736874)37604:5.642792)37598:5.935235,((Juncus_acutus:3.369476,Juncus_cooperi:3.369476)37618:10.13518,((Juncus_longistylis:8.026259,Juncus_repens:8.026259)37620:3.608339,(Juncus_scirpoides:4.142241,(Juncus_bolanderi:3.00047,(Juncus_nodosus:2.308788,(Juncus_tweedyi:1.599877,(Juncus_canadensis:0.886811,Juncus_brachycephalus:0.886811)37632:0.713066,Juncus_brevicaudatus:1.599876)37631:0.708911)37630:0.691683)37629:1.141771)37628:7.492357)37619:1.870058)37616:4.699697)37597:10.754938)37575:3.349919)37533:0.248628)37532:16.121726,(Gahnia_gahniiformis:36.281768,(Cladium_mariscus_jamaicense:29.681503,Cladium_californicum:29.681503,Cladium_mariscoides:29.681503,Cladium_mariscus:29.681503,(Isolepis_molestus:25.222567,Isolepis_carinata:25.222566,Isolepis_cernua:25.222566,(Carex_whitneyi:21.127346,Carex_wahuensis_wahuensis:21.127345,Carex_viridula_viridula:21.127345,Carex_venusta_venusta:21.127346,Carex_venusta_minor:21.127346,Carex_vallicola_vallicola:21.127346,Carex_vallicola_rusbyi:21.127346,Carex_trisperma_trisperma:21.127346,Carex_tribuloides_tribuloides:21.127346,Carex_tonsa_tonsa:21.127346,Carex_striata_striata:21.127346,Carex_striata_brevis:21.127346,Carex_stipata_stipata:21.127345,Carex_scoparia_scoparia:21.127346,Carex_scirpoidea_scirpoidea:21.127345,Carex_sartwellii_sartwellii:21.127346,Carex_salina_salina:21.127346,Carex_rariflora_rariflora:21.127346,Carex_parryana_parryana:21.127346,Carex_oxylepis_pubescens:21.127346,Carex_oligosperma_churchilliana:21.127345,Carex_microchaeta_microchaeta:21.127346,Carex_marina_marina:21.127346,Carex_magellanica_magellanica:21.127346,Carex_luzulina_luzulina:21.127345,Carex_leptalea_leptalea:21.127346,Carex_lenticularis_lenticularis:21.127346,Carex_laxiculmis_laxiculmis:21.127346,Carex_inops_inops:21.127346,Carex_incurviformis_danaensis:21.127346,Carex_heteroneura_heteroneura:21.127345,Carex_saliniformis:21.127346,Carex_glareosa_glareosa:21.127346,Carex_glareosa_amphigena:21.127346,Carex_terrae-novae:21.127346,Carex_fissa_fissa:21.127346,Carex_echinata_echinata:21.127346,Carex_digitalis_digitalis:21.127346,Carex_deweyana_deweyana:21.127345,Carex_debilis_pubera:21.127346,Carex_debilis_debilis:21.127346,Carex_crinita_crinita:21.127346,Carex_communis_communis:21.127345,Carex_canescens_canescens:21.127346,Carex_bromoides_bromoides:21.127345,Carex_raymondii:21.127346,Carex_atlantica_atlantica:21.127346,Carex_aquatilis_aquatilis:21.127345,Carex_albicans_albicans:21.127345,Carex_trisperma_billingsii:21.127346,Carex_teneriformis:21.127346,Carex_supina_spaniocarpa:21.127346,Carex_subfusca:21.127346,Carex_scirpoidea_stenochlaena:21.127346,Carex_scirpoidea_pseudoscirpoidea:21.127346,Carex_scirpoidea_convoluta:21.127346,Carex_pachystachya:21.127346,Carex_ovalis:21.127346,Carex_nigra:21.127346,Carex_nardina_hepburnii:21.127346,Carex_muehlenbergii_muehlenbergii:21.127346,Carex_muehlenbergii:21.127346,Carex_leucodonta:21.127346,Carex_leptalea_pacifica:21.127346,Carex_lasiocarpa_americana:21.127346,Carex_debilis_rudgei:21.127346,Carex_brunnescens_brunnescens:21.127346,Carex_brunnescens_alaskana:21.127346,Carex_brunnescens:21.127346,Carex_barbarae:21.127346,Carex_aquatilis_stans:21.127344,Carex_wootonii:21.127346,Carex_woodii:21.127346,Carex_williamsii:21.127346,Carex_wahuensis_rubiginosa:21.127346,Carex_wahuensis_herbstii:21.127346,Carex_wahuensis:21.127346,Carex_viridula_saxilittoralis:21.127346,Carex_vexans:21.127346,Carex_verrucosa:21.127346,Carex_vernacula:21.127346,Carex_venusta:21.127346,Carex_vallicola:21.127346,Carex_utriculata:21.127346,Carex_ursina:21.127346,Carex_turgescens:21.127346,Carex_triquetra:21.127346,Carex_tribuloides_sangamonensis:21.127346,Carex_tonsa_rugosperma:21.127346,Carex_tonsa:21.127346,Carex_tompkinsii:21.127346,Carex_tincta:21.127346,Carex_timida:21.127346,Carex_thurberi:21.127346,Carex_thunbergii:21.127346,Carex_thornei:21.127346,Carex_tetanica:21.127346,Carex_tenera:21.127346,Carex_superata:21.127346,Carex_subspathacea:21.127346,Carex_subnigricans:21.127346,Carex_subbracteata:21.127346,Carex_stylosa:21.127346,Carex_styloflexa:21.127346,Carex_striatula:21.127346,Carex_striata:21.127346,Carex_stipata_maxima:21.127346,Carex_stenoptila:21.127346,Carex_sprengelii:21.127346,Carex_specuicola:21.127346,Carex_spectabilis:21.127346,Carex_specifica:21.127346,Carex_sheldonii:21.127346,Carex_serpenticola:21.127346,Carex_senta:21.127346,Carex_scopulorum_prionophylla:21.127346,Carex_scopulorum_bracteosa:21.127346,Carex_scopulorum:21.127346,Carex_scoparia_tessellata:21.127346,Carex_scoparia:21.127346,Carex_schiedeana:21.127346,Carex_scabriuscula:21.127346,Carex_saximontana:21.127346,Carex_sartwellii_stenorrhyncha:21.127346,Carex_sartwelliana:21.127346,Carex_salina:21.127346,Carex_sabulosa:21.127346,Carex_rufina:21.127346,Carex_roanensis:21.127346,Carex_richardsonii:21.127346,Carex_reznicekii:21.127346,Carex_recta:21.127346,Carex_rariflora_androgyna:21.127346,Carex_ramenskii:21.127346,Carex_radfordii:21.127346,Carex_pyrenaica_micropoda:21.127346,Carex_purpurifera:21.127346,Carex_proposita:21.127346,Carex_preslii:21.127346,Carex_praeceptorum:21.127346,Carex_polymorpha:21.127346,Carex_pluriflora:21.127346,Carex_platyphylla:21.127346,Carex_planispicata:21.127346,Carex_pityophila:21.127346,Carex_petricosa:21.127346,Carex_petasata:21.127346,Carex_perglobosa:21.127346,Carex_pelocarpa:21.127346,Carex_pellita:21.127346,Carex_paysonis:21.127346,Carex_parryana_brevisquama:21.127346,Carex_parryana:21.127346,Carex_paeninsulae:21.127346,Carex_ozarkana:21.127346,Carex_oxylepis:21.127346,Carex_ouachitana:21.127346,Carex_ormostachya:21.127346,Carex_oreocharis:21.127346,Carex_oligosperma_oligosperma:21.127346,Carex_occidentalis:21.127346,Carex_obnupta:21.127346,Carex_obispoensis:21.127346,Carex_nudata:21.127346,Carex_novae-angliae:21.127346,Carex_norvegica_stevenii:21.127346,Carex_nigricans:21.127346,Carex_neurophora:21.127346,Carex_nervina:21.127346,Carex_nelsonii:21.127346,Carex_nebrascensis:21.127346,Carex_multicostata:21.127346,Carex_muehlenbergii_enervis:21.127346,Carex_montis-eeka:21.127346,Carex_molestiformis:21.127346,Carex_mitchelliana:21.127346,Carex_missouriensis:21.127346,Carex_misera:21.127346,Carex_misandroides:21.127346,Carex_microrhyncha:21.127346,Carex_microchaeta_nesophila:21.127346,Carex_meyenii:21.127346,Carex_mesochorea:21.127346,Carex_merritt-fernaldii:21.127346,Carex_mendocinensis:21.127346,Carex_meadii:21.127346,Carex_mckittrickensis:21.127346,Carex_mariposana:21.127346,Carex_marina:21.127346,Carex_manhartii:21.127346,Carex_magellanica_irrigua:21.127346,Carex_macrochaeta:21.127346,Carex_macloviana:21.127346,Carex_luzulina_atropurpurea:21.127346,Carex_luzulina_ablata:21.127346,Carex_lutea:21.127346,Carex_lupuliformis:21.127346,Carex_lugens:21.127346,Carex_lucorum_lucorum:21.127346,Carex_lucorum_austrolucorum:21.127346,Carex_lucorum:21.127346,Carex_louisianica:21.127346,Carex_lonchocarpa:21.127346,Carex_loliacea:21.127346,Carex_leptopoda:21.127346,Carex_leptonervia:21.127346,Carex_leptalea_harperi:21.127346,Carex_leporinella:21.127346,Carex_lenticularis_lipocarpa:21.127346,Carex_lenticularis_limnophila:21.127346,Carex_lenticularis_impressa:21.127346,Carex_lenticularis_dolia:21.127346,Carex_lenticularis:21.127346,Carex_lemmonii:21.127346,Carex_laxiculmis_copulata:21.127346,Carex_laxiculmis:21.127346,Carex_laxa:21.127346,Carex_latebracteata:21.127346,Carex_lapponica:21.127346,Carex_laeviconica:21.127346,Carex_lacustris:21.127346,Carex_krausei:21.127346,Carex_kraliana:21.127346,Carex_klamathensis:21.127346,Carex_kauaiensis:21.127346,Carex_juniperorum:21.127346,Carex_jepsonii:21.127346,Carex_interrupta:21.127346,Carex_integra:21.127346,Carex_inops_heliophila:21.127346,Carex_inops:21.127346,Carex_infirminervia:21.127346,Carex_incurviformis_incurviformis:21.127346,Carex_incurviformis:21.127346,Carex_impressinervia:21.127346,Carex_idahoa:21.127346,Carex_hyalinolepis:21.127346,Carex_hyalina:21.127346,Carex_houghtoniana:21.127346,Carex_hookeriana:21.127346,Carex_holostoma:21.127346,Carex_hirtissima:21.127346,Carex_hirsutella:21.127346,Carex_heteroneura_chalciolepis:21.127346,Carex_heteroneura_brevisquama:21.127346,Carex_hendersonii:21.127346,Carex_helleri:21.127346,Carex_haydeniana:21.127346,Carex_hassei:21.127346,Carex_hallii:21.127346,Carex_halliana:21.127346,Carex_gynodynama:21.127346,Carex_gynocrates:21.127346,Carex_gracilior:21.127346,Carex_godfreyi:21.127346,Carex_gmelinii:21.127346,Carex_glaucescens:21.127346,Carex_glareosa_pribylovensis:21.127346,Carex_glacialis:21.127346,Carex_gigantea:21.127346,Carex_gholsonii:21.127346,Carex_geyeri:21.127346,Carex_geophila:21.127346,Carex_garberi:21.127346,Carex_frankii:21.127346,Carex_formosa:21.127346,Carex_floridana:21.127346,Carex_fissuricola:21.127346,Carex_fissa_aristata:21.127346,Carex_fissa:21.127346,Carex_feta:21.127346,Carex_exsiccata:21.127346,Carex_exserta:21.127346,Carex_engelmannii:21.127346,Carex_emoryi:21.127346,Carex_elynoides:21.127346,Carex_elliottii:21.127346,Carex_eleusinoides:21.127346,Carex_egglestonii:21.127346,Carex_edwardsiana:21.127346,Carex_echinata_phyllomanica:21.127346,Carex_digitalis_asymmetrica:21.127346,Carex_deweyana_collectanea:21.127346,Carex_deflexa:21.127346,Carex_davyi:21.127346,Carex_davisii:21.127346,Carex_dasycarpa:21.127346,Carex_curatorum:21.127346,Carex_crus-corvi:21.127346,Carex_crinita_brevicrinis:21.127346,Carex_crebriflora:21.127346,Carex_crawei:21.127346,Carex_corrugata:21.127346,Carex_cordillerana:21.127346,Carex_constanceana:21.127346,Carex_congdonii:21.127346,Carex_concinnoides:21.127346,Carex_concinna:21.127346,Carex_communis_amplisquama:21.127346,Carex_circinata:21.127346,Carex_chapmanii:21.127346,Carex_cephaloidea:21.127346,Carex_caroliniana:21.127346,Carex_careyana:21.127346,Carex_canescens_disjuncta:21.127346,Carex_californica:21.127346,Carex_calcifugens:21.127346,Carex_bushii:21.127346,Carex_bullata:21.127346,Carex_brysonii:21.127346,Carex_brunnescens_sphaerostachya:21.127346,Carex_bromoides_montana:21.127346,Carex_brainerdii:21.127346,Carex_bonplandii:21.127346,Carex_bonanzensis:21.127346,Carex_bolanderi:21.127346,Carex_biltmoreana:21.127346,Carex_bicknellii_opaca:21.127346,Carex_bicknellii_bicknellii:21.127346,Carex_basiantha:21.127346,Carex_barrattii:21.127346,Carex_schottii:21.127346,Carex_baltzellii:21.127346,Carex_baileyi:21.127346,Carex_austrocaroliniana:21.127346,Carex_atrosquama:21.127346,Carex_atratiformis:21.127346,Carex_atlantica_capillacea:21.127346,Carex_atlantica:21.127346,Carex_athrostachya:21.127346,Carex_atherodes:21.127346,Carex_assiniboinensis:21.127346,Carex_arkansana:21.127346,Carex_arctiformis:21.127346,Carex_arapahoensis:21.127346,Carex_aquatilis_dives:21.127346,Carex_aperta:21.127346,Carex_amplectens:21.127346,Carex_alligata:21.127346,Carex_albonigra:21.127346,Carex_albida:21.127346,Carex_albicans_emmonsii:21.127346,Carex_albicans_australis:21.127346,Carex_albicans:21.127346,Carex_aestivalis:21.127346,Carex_adelostoma:21.127346,Carex_acidicola:21.127346,Carex_abscondita:21.127346,Carex_abrupta:21.127346,Carex_aboriginum:21.127346,(Gahnia_beecheyi:15.991274,Gahnia_vitiensis_kauaiensis:15.991274,Gahnia_vitiensis:15.991274,Gahnia_lanaiensis:15.991274,Gahnia_aspera_globosa:15.991273,(Schoenus_nigricans:10.11176,Carex_torreyi:10.111761)37671:5.879513,((Machaerina_mariscoides_meyenii:5.776392,Machaerina_angustifolia:5.776392,Machaerina_mariscoides:5.776392)37697:4.860386,(Gahnia_aspera:9.833529,Oreobolus_furcatus:9.833529)37703:0.803248)37691:5.354496)37667:5.136073,((Scleria_pauciflora_pauciflora:5.777714,Scleria_verticillata:5.777714,Scleria_triglomerata:5.777714,Scleria_testacea:5.777714,Scleria_pauciflora_caroliniana:5.777714,Scleria_pauciflora:5.777714,Scleria_oligantha:5.777714,Scleria_muehlenbergii:5.777714,Scleria_minor:5.777714,Scleria_lithosperma:5.777714,Scleria_hirtella:5.777714,Scleria_georgiana:5.777714,Scleria_ciliata:5.777714,Scleria_baldwinii:5.777714,Scleria_nutans:5.777714,Scleria_reticularis:5.777714)37721:12.8817,((Rhynchospora_glomerata_glomerata:10.770261,Rhynchospora_globularis_globularis:10.770261,Rhynchospora_corniculata_corniculata:10.770261,Rhynchospora_cephalantha_cephalantha:10.770261,Rhynchospora_pineticola:10.770261,Rhynchospora_indianolensis:10.770261,Rhynchospora_cephalantha_microcephala:10.770261,Rhynchospora_breviseta:10.770261,Rhynchospora_wrightiana:10.770261,Rhynchospora_tracyi:10.770261,Rhynchospora_torreyana:10.770261,Rhynchospora_thornei:10.770261,Rhynchospora_stenophylla:10.770261,Rhynchospora_solitaria:10.770261,Rhynchospora_sclerioides:10.770261,Rhynchospora_scirpoides:10.770261,Rhynchospora_saxicola:10.770261,Rhynchospora_rugosa:10.770261,Rhynchospora_recognita:10.770261,Rhynchospora_rariflora:10.770261,Rhynchospora_pusilla:10.770261,Rhynchospora_punctata:10.770261,Rhynchospora_plumosa:10.770261,Rhynchospora_pleiantha:10.770261,Rhynchospora_perplexa:10.770261,Rhynchospora_pallida:10.770261,Rhynchospora_oligantha:10.770261,Rhynchospora_odorata:10.770261,Rhynchospora_nivea:10.770261,Rhynchospora_nitens:10.770261,Rhynchospora_mixta:10.770261,Rhynchospora_miliacea:10.770261,Rhynchospora_microcarpa:10.770261,Rhynchospora_megaplumosa:10.770261,Rhynchospora_megalocarpa:10.770261,Rhynchospora_macrostachya:10.770261,Rhynchospora_macra:10.770261,Rhynchospora_latifolia:10.770261,Rhynchospora_knieskernii:10.770261,Rhynchospora_inundata:10.770261,Rhynchospora_inexpansa:10.770261,Rhynchospora_harveyi:10.770261,Rhynchospora_harperi:10.770261,Rhynchospora_grayi:10.770261,Rhynchospora_gracilenta:10.770261,Rhynchospora_glomerata:10.770261,Rhynchospora_globularis_pinetorum:10.770261,Rhynchospora_globularis:10.770261,Rhynchospora_floridensis:10.770261,Rhynchospora_filifolia:10.770261,Rhynchospora_fernaldii:10.770261,Rhynchospora_eximia:10.770261,Rhynchospora_elliottii:10.770261,Rhynchospora_divergens:10.770261,Rhynchospora_decurrens:10.770261,Rhynchospora_debilis:10.770261,Rhynchospora_curtissii:10.770261,Rhynchospora_culixa:10.770261,Rhynchospora_crinipes:10.770261,Rhynchospora_corniculata:10.770261,Rhynchospora_compressa:10.770261,Rhynchospora_colorata:10.770261,Rhynchospora_ciliaris:10.770261,Rhynchospora_chapmanii:10.770261,Rhynchospora_chalarocephala:10.770261,Rhynchospora_cephalantha:10.770261,Rhynchospora_careyana:10.770261,Rhynchospora_capitellata:10.770261,Rhynchospora_capillacea:10.770261,Rhynchospora_californica:10.770261,Rhynchospora_caduca:10.770261,Rhynchospora_baldwinii:10.770262,(Rhynchospora_chinensis:9.235668,(Rhynchospora_fascicularis_fascicularis:4.132605,Rhynchospora_fascicularis_distans:4.132605,(Rhynchospora_fusca:2.815352,Rhynchospora_alba:2.815352)37730:1.317253,Rhynchospora_fascicularis:4.132605)37729:5.103062)37726:1.534594)37725:4.430276,(Scirpus_polyphyllus:14.695334,Scirpus_pedicellatus:14.695334,Scirpus_pallidus:14.695334,Scirpus_longii:14.695334,Scirpus_lineatus:14.695334,Scirpus_flaccidifolius:14.695334,Scirpus_divaricatus:14.695334,Scirpus_diffusus:14.695334,Scirpus_congdonii:14.695334,Scirpus_atrovirens:14.695334,Scirpus_atrocinctus:14.695334,Scirpus_ancistrochaetus:14.695334,Kobresia_sibirica:14.695334,((Fuirena_squarrosa:9.25415,Fuirena_simplex_aristulata:9.25415,Fuirena_simplex:9.25415,Fuirena_scirpoidea:9.25415,Fuirena_pumila:9.25415,Fuirena_longa:9.25415,Fuirena_bushii:9.25415,Fuirena_breviseta:9.254149)37734:3.942903,(((Fimbristylis_puberula_puberula:7.026709,Bulbostylis_ciliatifolia_ciliatifolia:7.026708,Bulbostylis_capillaris_capillaris:7.026708,Fimbristylis_cymosa_umbellatacapitata:7.026708,Abildgaardia_ovata:7.026708,Fimbristylis_vahlii:7.026708,Fimbristylis_thermalis:7.026708,Fimbristylis_puberula_interior:7.026708,Fimbristylis_puberula:7.026708,Fimbristylis_perpusilla:7.026708,Fimbristylis_hawaiiensis:7.026708,Fimbristylis_decipiens:7.026708,Fimbristylis_castanea:7.026708,Fimbristylis_caroliniana:7.026708,Fimbristylis_brevivaginata:7.026708,Fimbristylis_autumnalis:7.026708,Bulbostylis_warei:7.026708,Bulbostylis_stenophylla:7.026708,Bulbostylis_schaffneri:7.026708,Bulbostylis_funckii:7.026708,Bulbostylis_ciliatifolia_coarctata:7.026708,Bulbostylis_ciliatifolia:7.026708,Bulbostylis_capillaris:7.026709,(Fimbristylis_littoralis:1.405664,((Fimbristylis_dichotoma:0.058067,Fimbristylis_annua:0.058067,Bulbostylis_juncoides:0.058067)37762:0.407849,Fimbristylis_cymosa:0.465915)37758:0.939748)37755:5.621045)37738:0.330151,(Eleocharis_tenuis_tenuis:5.389957,Eleocharis_olivacea_reductiseta:5.389957,Eleocharis_flavescens_thermalis:5.389957,Eleocharis_flavescens_flavescens:5.389957,Websteria_confervoides:5.389957,Eleocharis_smallii:5.389957,Eleocharis_radicans:5.389957,Eleocharis_palustris:5.389957,Eleocharis_microcarpa:5.389957,Eleocharis_bolanderi:5.389957,Eleocharis_wolfii:5.389957,Eleocharis_torticulmis:5.389957,Eleocharis_tenuis_verrucosa:5.389957,Eleocharis_tenuis_pseudoptera:5.389957,Eleocharis_setifolia:5.389957,Eleocharis_robbinsii:5.389957,Eleocharis_retroflexa:5.389957,Eleocharis_olivacea_olivacea:5.389957,Eleocharis_olivacea:5.389957,Eleocharis_nitida:5.389957,Eleocharis_nana:5.389957,Eleocharis_mutata:5.389957,Eleocharis_montana:5.389957,Eleocharis_minima:5.389957,Eleocharis_lanceolata:5.389957,Eleocharis_kamtschatica:5.389957,Eleocharis_fallax:5.389957,Eleocharis_engelmannii:5.389957,Eleocharis_elongata:5.389957,Eleocharis_diandra:5.389957,Eleocharis_decumbens:5.389957,Eleocharis_cylindrica:5.389957,Eleocharis_compressa:5.389957,Eleocharis_cellulosa:5.389957,Eleocharis_cancellata:5.389957,Eleocharis_brittonii:5.389957,Eleocharis_brachycarpa:5.389957,Eleocharis_bifida:5.389957,Eleocharis_bella:5.389957,Eleocharis_austrotexana:5.389957,Eleocharis_aestuum:5.389957,Eleocharis_acutisquamata:5.389957,(Eleocharis_acutangula:2.699406,(Eleocharis_quadrangulata:2.203658,(Eleocharis_equisetoides:2.025342,Eleocharis_interstincta:2.025342)37774:0.178316)37773:0.495748)37772:2.690552,((Eleocharis_tortilis:3.478752,(Eleocharis_quinqueflora:2.545793,Eleocharis_tuberculosa:2.545793)37777:0.932959)37776:1.285427,(((Scirpus_microcarpus:2.597906,Eleocharis_intermedia:2.597906)37780:0.963294,((Eleocharis_baldwinii:1.346424,Eleocharis_atropurpurea:1.346424)37782:1.888871,(Eleocharis_rostellata:1.537531,(Eleocharis_geniculata:0.184935,Eleocharis_flavescens:0.184935)37787:1.352596)37784:1.697763)37781:0.325906)37779:0.930365,(Eleocharis_acicularis_acicularis:3.41539,Eleocharis_acicularis:3.41539,((Eleocharis_melanocarpa:1.320166,(Eleocharis_obtusa:1.13984,Eleocharis_ovata:1.13984)37794:0.180326)37792:0.821767,((Eleocharis_albida:0.917672,(Eleocharis_macrostachya:0.540773,(Eleocharis_uniglumis:0.349306,Eleocharis_mamillata_mamillata:0.349306,Eleocharis_mamillata:0.349306,Eleocharis_halophila:0.349306)37804:0.191467)37802:0.376899)37801:0.295018,(Eleocharis_vivipara:0.962187,(Eleocharis_parvula:0.783904,(Eleocharis_montevidensis:0.433249,(Eleocharis_parishii:0.175845,(Eleocharis_erythropoda:0.162175,(Eleocharis_tenuis:0.057092,(Eleocharis_tricostata:0.047542,Eleocharis_elliptica:0.047542)37812:0.00955)37811:0.105082)37810:0.01367)37809:0.257404)37808:0.350655)37807:0.178283)37806:0.250502)37800:0.929243)37791:1.273458)37788:1.076174)37778:0.272614)37775:0.62578)37769:1.966901)37737:4.536635,((Schoenoplectus_pungens_pungens:6.96864,Schoenoplectus_acutus_acutus:6.96864,Schoenoplectus_smithii:6.96864,Schoenoplectus_torreyi:6.96864,Schoenoplectus_subterminalis:6.96864,Schoenoplectus_pungens_longispicatus:6.96864,Schoenoplectus_heterochaetus:6.96864,Schoenoplectus_etuberculatus:6.96864,Schoenoplectus_deltarum:6.96864,Schoenoplectus_acutus_occidentalis:6.96864,Schoenoplectus_acutus:6.96864,(Schoenoplectus_robustus:2.507825,Schoenoplectus_novae-angliae:2.507825,(Schoenoplectus_maritimus:1.125881,Schoenoplectus_fluviatilis:1.125882)37818:1.381943)37816:4.460815,(((Schoenoplectus_pungens:1.726404,Schoenoplectus_americanus:1.726404)37823:0.335882,(Schoenoplectus_californicus:1.717865,Schoenoplectus_tabernaemontani:1.717866)37824:0.344422)37822:1.505373,(Schoenoplectus_saximontanus:2.375689,Schoenoplectus_hallii:2.375689,Schoenoplectus_erectus_raynalii:2.375689,Schoenoplectus_purshianus:2.375689,Schoenoplectus_erectus:2.37569,Schoenoplectus_juncoides:2.375689)37827:1.19197)37820:3.400981)37814:1.527084,(Cyperus_retrorsus_robustus:6.221851,Cyperus_retrorsus_retrorsus:6.221851,Cyperus_lupulinus_lupulinus:6.221851,Cyperus_hypochlorus_hypochlorus:6.221851,Cyperus_hillebrandii_hillebrandii:6.22185,Cyperus_wrightii:6.221851,Cyperus_strigosus:6.221851,Cyperus_phleoides_phleoides:6.221851,Cyperus_phleoides_hawaiensis:6.221851,Cyperus_pennatiformis_bryanii:6.221851,Cyperus_pennatiformis:6.221851,Cyperus_floridanus:6.221851,Cyperus_fauriei:6.22185,Cyperus_auriculatus:6.221849,Cyperus_virens:6.221851,Cyperus_trachysanthos:6.221851,Cyperus_thyrsiflorus:6.221851,Cyperus_tetragonus:6.221851,Cyperus_surinamensis:6.221851,Cyperus_sphaerolepis:6.221851,Cyperus_spectabilis:6.221851,Cyperus_setigerus:6.221851,Cyperus_seslerioides:6.221851,Cyperus_schweinitzii:6.221851,Cyperus_sandwicensis:6.221851,Cyperus_retrorsus:6.221851,Cyperus_retrofractus:6.221851,Cyperus_retroflexus:6.221851,Cyperus_refractus:6.221851,Cyperus_reflexus:6.221851,Cyperus_pseudovegetus:6.221851,Cyperus_polystachyos_polystachyos:6.221851,Cyperus_plukenetii:6.221851,Cyperus_planifolius:6.221851,Cyperus_phleoides:6.221851,Cyperus_parishii:6.221851,Cyperus_oxylepis:6.221851,Cyperus_ovatus:6.221851,Cyperus_onerosus:6.221851,Cyperus_odoratus:6.221851,Cyperus_ochraceus:6.221851,Cyperus_nanus:6.221851,Cyperus_mutisii:6.221851,Cyperus_manimae:6.221851,Cyperus_lupulinus_macilentus:6.221851,Cyperus_lupulinus:6.221851,Cyperus_ligularis:6.221851,Cyperus_lentiginosus:6.221851,Cyperus_lecontei:6.221851,Cyperus_lancastriensis:6.221851,Cyperus_javanicus:6.221851,Cyperus_hystricinus:6.221851,Cyperus_hypochlorus_brevior:6.221851,Cyperus_hypochlorus:6.221851,Cyperus_houghtonii:6.221851,Cyperus_hillebrandii_decipiens:6.221851,Cyperus_hillebrandii:6.221851,Cyperus_haspan:6.221851,Cyperus_grayoides:6.221851,Cyperus_grayi:6.221851,Cyperus_granitophilus:6.221851,Cyperus_giganteus:6.221851,Cyperus_fuligineus:6.221851,Cyperus_filiformis:6.221851,Cyperus_fendlerianus:6.221851,Cyperus_erythrorhizos:6.221851,Cyperus_entrerianus:6.221851,Cyperus_elegans:6.221851,Cyperus_echinatus:6.221851,Cyperus_distinctus:6.221851,Cyperus_distans:6.221851,Cyperus_digitatus:6.221851,Cyperus_dentoniae:6.221851,Cyperus_dentatus:6.221851,Cyperus_croceus:6.221851,Cyperus_cephalanthus:6.221851,Cyperus_articulatus:6.221851,Cyperus_amabilis:6.221851,Cyperus_acuminatus:6.22185,((Cyperus_eragrostis:1.852179,Oxycaryum_cubense:1.852179)37893:3.184156,(Cyperus_cuspidatus:3.880739,(Cyperus_polystachyos_miser:3.612453,Cyperus_polystachyos_texensis:3.612454,Cyperus_niger:3.612454,Cyperus_flavicomus:3.612454,Cyperus_diandrus:3.612454,Cyperus_bipartitus:3.612453,Kyllinga_pumila:3.612454,Kyllinga_odorata:3.612454,Cyperus_polystachyos:3.612454,Cyperus_lanceolatus:3.612454,Cyperus_filicinus:3.612454,((Lipocarpha_maculata:0.800505,Lipocarpha_occidentalis:0.800505,Lipocarpha_micrantha:0.800505,Lipocarpha_drummondii:0.800505,Lipocarpha_aristulata:0.800505)37913:0.772958,(Cyperus_squarrosus:1.415285,((Kyllinga_brevifolia:1.216562,Cyperus_laevigatus:1.216561)37918:0.101294,((Remirea_maritima:0.319747,Cyperus_compressus:0.319747)37924:0.624425,(Cyperus_esculentus_esculentus:0.424141,Cyperus_esculentus:0.424141,(Cyperus_louisianensis:0.187247,Cyperus_flavescens:0.187247)37927:0.236895)37925:0.520031)37923:0.373684)37917:0.097429)37916:0.158178)37910:2.03899)37902:0.268286)37901:1.155596)37889:1.185515)37888:2.273874)37813:3.397771)37736:1.303557)37733:1.498281,((Blysmus_rufus:10.603597,Dulichium_arundinaceum:10.603597)37940:1.319823,(((Trichophorum_planifolium:4.358668,Trichophorum_caespitosum:4.358668,(Trichophorum_clementis:4.288167,(Trichophorum_clintonii:2.619654,(Trichophorum_pumilum:0.361875,Trichophorum_alpinum:0.361875)37949:2.257779)37948:1.668514)37944:0.0705)37943:5.590521,(Scirpus_nevadensis:6.891655,(Eriophorum_angustifolium_triste:5.672379,Eriophorum_angustifolium_subarcticum:5.672379,Eriophorum_virginicum:5.672379,Eriophorum_tenellum:5.672379,Eriophorum_russeolum_russeolum:5.672379,Eriophorum_crinigerum:5.672379,Eriophorum_angustifolium_scabriusculum:5.672379,Eriophorum_viridicarinatum:5.672377,(Scirpus_expansus:2.817879,(Scirpus_cyperinus:2.714844,((Scirpus_pendulus:1.270942,(Scirpus_hattorianus:0.028918,Scirpus_georgianus:0.028918)37965:1.242024)37963:0.950087,((Eriophorum_callitrix_callitrix:0.823024,Eriophorum_brachyantherum_brachyantherum:0.823024,Eriophorum_brachyantherum:0.823024,Eriophorum_callitrix:0.823024)37968:0.979399,(Eriophorum_angustifolium:1.085441,(Eriophorum_gracile_gracile:0.732921,Eriophorum_gracile:0.732921,(Eriophorum_vaginatum_vaginatum:0.590672,Eriophorum_vaginatum_spissum:0.590672,Eriophorum_vaginatum:0.590672,(Eriophorum_scheuchzeri_scheuchzeri:0.20639,Eriophorum_scheuchzeri_arcticum:0.20639,Eriophorum_scheuchzeri:0.20639,Eriophorum_russeolum_albidum:0.20639,Eriophorum_russeolum:0.20639,Eriophorum_chamissonis:0.20639,Eriophorum_altaicum:0.20639,Eriophorum_altaicum_neogaeum:0.20639)37972:0.384282)37971:0.14225)37970:0.35252)37969:0.716983)37967:0.418606)37961:0.493815)37960:0.103034)37959:2.854499)37957:1.219277)37956:3.057534)37942:0.857912,((((Kobresia_simpliciuscula:3.005641,Carex_bipartita:3.005641,Kobresia_myosuroides:3.005641)37980:1.51933,((Cymophyllus_fraserianus:2.195389,(Carex_multicaulis:1.813611,(Carex_supina:0.625178,Carex_breweri:0.625178)37987:1.188434)37986:0.381778)37985:0.610316,(((Carex_pyrenaica_pyrenaica:1.271333,Carex_pauciflora:1.271333,Carex_pyrenaica:1.271333)37993:1.372638,(Carex_backii:1.434618,(Carex_willdenowii:1.174437,Carex_jamesii:1.174437)37995:0.260181)37994:1.209353)37992:0.123373,(Carex_microglochin:2.360382,(Carex_anthoxanthea:1.855546,((Carex_capitata_capitata:1.458946,Carex_capitata_arctogena:1.458945,Carex_capitata:1.458945,(Carex_rupestris_rupestris:1.213114,Carex_rupestris_drummondiana:1.213114,Carex_rupestris:1.213114,Carex_obtusata:1.213114)38006:0.245832)38004:0.105858,(Carex_leptalea:1.446861,((Carex_filifolia:0.37019,Carex_nardina:0.37019)38010:0.733526,(Carex_brevicaulis:0.87265,Uncinia_uncinata:0.87265)38011:0.231067)38009:0.343145)38007:0.117943)38003:0.290743)38001:0.504835)37996:0.406962)37991:0.038362)37984:1.719265)37979:1.879277,((Carex_macrocephala:2.509833,(Carex_douglasii:1.7735,(Carex_texensis:1.199345,((Carex_retroflexa:0.399305,Carex_socialis:0.399305)38040:0.117594,(Carex_rosea:0.469945,(Carex_appalachica:0.269823,Carex_radiata:0.269823)38042:0.200123)38041:0.046954)38039:0.682446)38038:0.574155)38037:0.736333)38035:0.489861,((((Carex_oklahomensis:1.559491,(Carex_deweyana:0.408723,Carex_bromoides:0.408723)38047:1.150769)38046:0.154995,(Carex_duriuscula:1.00768,Carex_aggregata:1.007682)38048:0.706805)38045:0.275147,((Carex_illota:0.747831,(Carex_laeviculmis:0.279578,Carex_arcta:0.279578)38058:0.468254)38057:1.041041,(Carex_chordorrhiza:1.691323,(Carex_canescens:1.331265,(Carex_tenuiflora:0.99108,((Carex_heleonastes_heleonastes:0.384795,Carex_trisperma:0.384795,Carex_heleonastes:0.384795)38065:0.097575,(Carex_glareosa:0.24112,Carex_mackenziei:0.24112)38066:0.24125)38064:0.50871)38063:0.340185)38060:0.360058)38059:0.097549)38056:0.200761)38044:0.073535,((Carex_maritima:1.466859,((Carex_vicaria:1.030948,Carex_dudleyi:1.030948,Carex_densa:1.030948,Carex_siccata:1.030948,Carex_breviligulata:1.030948)38074:0.311803,(Carex_sartwellii:0.559063,(Carex_tumulicola:0.15202,Carex_hoodii:0.15202)38078:0.407043)38076:0.783688)38073:0.124108)38072:0.247257,(((Carex_disperma:0.890026,Carex_decomposita:0.890026)38081:0.283418,(((Carex_suberecta:0.693576,Carex_albolutescens:0.693576)38087:0.219962,(Carex_alata:0.480096,((Carex_straminea:0.075795,Carex_hormathodes:0.075795)38090:0.388452,(Carex_longii:0.412001,((Carex_unilateralis:0.277047,Carex_sychnocephala:0.277047)38094:0.062463,((Carex_argyrantha:0.230273,(Carex_praticola:0.154719,Carex_phaeocephala:0.154719,Carex_platylepis:0.154719)38097:0.075554)38096:0.055573,(Carex_adusta:0.246722,(Carex_montereyensis:0.204556,Carex_harfordii:0.204556,(Carex_straminiformis:0.181318,(Carex_fracta:0.154077,(Carex_ebenea:0.041664,Carex_microptera:0.041664)38103:0.112413)38102:0.027241)38101:0.023238)38099:0.042166)38098:0.039124)38095:0.053664)38093:0.072492)38091:0.052245)38089:0.01585)38088:0.433441)38086:0.04763,((Carex_tahoensis:0.380101,Carex_xerantica:0.380101)38105:0.571926,(Carex_brevior:0.543698,((Carex_crawfordii:0.310755,(Carex_muskingumensis:0.24349,(Carex_tribuloides:0.160875,Carex_projecta:0.160875)38112:0.082615)38111:0.067264)38110:0.137486,(Carex_normalis:0.269465,(Carex_cristatella:0.216771,(Carex_bebbii:0.182536,((Carex_shinnersii:0.107205,(Carex_brittoniana:0.050933,(Carex_cumulata:0.041199,Carex_reniformis:0.041199)38119:0.009734)38118:0.056272)38117:0.067754,(Carex_molesta:0.146271,(Carex_silicea:0.086956,(Carex_bicknellii:0.053343,(Carex_festucacea:0.041428,Carex_oronensis:0.041428)38124:0.011916)38123:0.033612)38121:0.059316)38120:0.028687)38116:0.007577)38115:0.034236)38114:0.052694)38113:0.178776)38109:0.095457)38108:0.408328)38104:0.009141)38085:0.212276)38080:0.307941,(((Carex_exilis:0.105374,Carex_seorsa:0.105374)38132:0.195651,(Carex_echinata:0.245431,((Carex_wiegandii:0.047107,Carex_interior:0.047107)38135:0.167365,(Carex_sterilis:0.123644,Carex_ruthii:0.123644)38136:0.090828)38134:0.030959)38133:0.055594)38131:1.049186,((Carex_stipata:0.350614,Carex_laevivaginata:0.350614)38147:0.753088,(Carex_alopecoidea:0.960217,(Carex_jonesii:0.74064,(((Carex_chihuahuensis:0.164935,(Carex_praegracilis:0.090031,(Carex_alma:0.035892,Carex_pansa:0.035892,Carex_agrostoides:0.035892)38159:0.054139)38158:0.074904)38157:0.187143,(Carex_cusickii:0.213676,(Carex_diandra:0.135472,Carex_prairea:0.135472)38162:0.078204)38160:0.138402)38156:0.245293,(Carex_simulata:0.405833,(Carex_vulpinoidea_vulpinoidea:0.343136,Carex_vulpinoidea:0.343136,(Carex_austrina:0.335312,(Carex_leavenworthii:0.3185,(Carex_cephalophora:0.199017,((Carex_conjuncta:0.10875,(Carex_triangularis:0.073269,Carex_annectens:0.073269)38170:0.035481)38169:0.012905,(Carex_gravida_lunelliana:0.057941,Carex_gravida_gravida:0.057941,Carex_gravida:0.057941,Carex_sparganioides:0.057941)38172:0.063715)38168:0.077361)38167:0.119483)38166:0.016812)38165:0.007824)38164:0.062697)38163:0.191538)38155:0.143269)38154:0.219577)38148:0.143485)38146:0.246508)38125:0.131174)38079:0.23273)38068:0.349053)38043:0.936526)38034:3.404554)37976:1.679872,(Carex_atrofusca_atrofusca:7.059265,Carex_atrofusca:7.059265,((((Carex_folliculata:3.001234,Carex_michauxiana:3.001235)38182:1.374773,((Carex_debilis:2.072676,((Carex_complanata:1.022892,Carex_swanii:1.022892)38187:0.975149,((Carex_castanea:0.898461,Carex_arctata:0.898461)38189:0.744846,(Carex_gracillima:0.615463,(Carex_virescens:0.473877,(Carex_tenax:0.420163,Carex_hirtifolia:0.420163)38192:0.053714)38191:0.141585)38190:1.027844)38188:0.354734)38186:0.074635)38185:2.030731,((Carex_squarrosa:2.24164,(Carex_shortiana:1.734046,(Carex_joorii:0.849233,Carex_typhina:0.849233)38196:0.884813)38195:0.507594)38194:0.596262,((Carex_torta:1.269461,(Carex_gynandra:0.987579,Carex_crinita:0.987579)38199:0.281882)38198:0.937174,((Carex_stricta:0.287569,(Carex_aquatilis:0.244051,Carex_paleacea:0.244051)38203:0.043517)38202:1.125605,(Carex_podocarpa:0.544218,Carex_angustata:0.544219)38207:0.868956)38200:0.793461)38197:0.631267)38193:1.265505)38184:0.2726)38181:1.314717,(((Carex_lasiocarpa:2.66299,(Carex_picta:1.300863,Carex_pedunculata:1.300863)38216:1.362127)38213:0.52762,((Carex_globosa:1.401464,Carex_rossii:1.401464)38222:0.182239,(Carex_communis:1.209509,(Carex_peckii:0.736843,(Carex_pensylvanica:0.611197,(Carex_nigromarginata:0.173592,(Carex_umbellata:0.159249,Carex_nova:0.159249)38227:0.014343)38226:0.437605)38225:0.125646)38224:0.472666)38223:0.374195)38221:1.606905)38210:0.748535,((Carex_vaginata:2.187325,((Carex_livida_radicaulis:0.660384,Carex_livida:0.660384,(Carex_aurea:0.201347,Carex_bicolor:0.201347)38235:0.459036)38234:0.875638,(Carex_albursina:0.843823,(Carex_laxiflora_serrulata:0.725112,Carex_laxiflora_laxiflora:0.725112,Carex_blanda:0.725112,Carex_laxiflora:0.725112)38237:0.118711)38236:0.692198)38233:0.651303)38230:1.499079,(((Carex_luzulina:0.687722,Carex_luzulifolia:0.687722)38240:1.612883,((Viola_triloba_triloba:0.581899,Carex_collinsii:0.581899)38242:1.154195,((Carex_flaccosperma:0.10572,Carex_flaccosperma_glaucodea:0.10572)38244:0.918076,((Carex_digitalis:0.632161,(Carex_granularis_haleana:0.257658,Carex_granularis_granularis:0.257658,Carex_granularis:0.257658,Carex_microdonta:0.257658)38247:0.374503)38246:0.291685,((Carex_plantaginea:0.381283,Carex_hitchcockiana:0.381283)38249:0.295977,(Carex_oligocarpa:0.600395,(Carex_amphibola:0.55142,(Carex_conoidea:0.54912,Carex_grisea:0.54912)38252:0.002301)38251:0.048975)38250:0.076865)38248:0.246585)38245:0.099951)38243:0.712298)38241:0.564511)38239:1.039933,(Carex_ultra:1.7266,Carex_spissa:1.7266,Carex_eburnea:1.7266)38253:1.613939)38238:0.345864)38228:0.252742)38209:1.75158)38178:0.963685,((Carex_misandra:5.848758,(Carex_cherokeensis:4.551522,((Carex_serratodens:0.852214,(Carex_raynoldsii:0.748769,(Carex_heteroneura:0.622671,Carex_bella:0.622671)38280:0.126098)38279:0.103445)38278:1.893631,(Carex_buxbaumii:2.556669,(Carex_norvegica_norvegica:0.815304,Carex_norvegica:0.815304,Carex_norvegica_inferalpina:0.815304)38283:1.741364)38281:0.189176)38276:1.805678)38271:1.297235)38270:0.188302,(Carex_scirpoidea:4.682934,(Carex_tiogana:3.917706,Carex_capillaris:3.917706,((Carex_planostachys:1.786288,(Carex_hostiana:1.669057,(Carex_flava:1.628669,(Carex_cryptolepis:1.482822,(Carex_viridula_oedocarpa:1.313508,Carex_viridula:1.313508)38298:0.169314)38296:0.145847)38295:0.040388)38294:0.117232)38292:1.897568,(((Carex_scabrata:1.627807,Carex_vestita:1.627807)38334:0.250519,(Carex_pallescens:1.238708,Carex_amplifolia:1.238708)38337:0.639619)38333:1.14263,((Carex_lyngbyei:1.704549,((Carex_microchaeta:0.687268,Carex_mertensii:0.687268)38343:0.830779,Carex_bigelowii:1.518047)38342:0.186502)38341:0.743739,(((Carex_haydenii:1.04544,Carex_prasina:1.04544)38349:0.263885,(Carex_rariflora:1.216106,(Carex_magellanica:0.647313,Carex_limosa:0.647313)38351:0.568792)38350:0.093219)38348:0.168712,(Carex_intumescens:1.01442,((Carex_pseudocyperus:0.345257,(Carex_comosa:0.214762,Carex_hystericina:0.214762)38357:0.130495)38356:0.55184,((Carex_retrorsa:0.741687,(Carex_lupulina:0.503268,Carex_lurida:0.503268)38361:0.238419)38360:0.082119,(((Carex_tuckermanii:0.360945,(Carex_vesicaria_monile:0.208425,Carex_vesicaria_jejuna:0.208425,Carex_vesicaria:0.208425,Carex_saxatilis:0.208425)38365:0.15252)38364:0.086161,(Carex_schweinitzii:0.429032,(Carex_rostrata:0.408736,(Carex_rotundata:0.395066,Carex_membranacea:0.395066)38368:0.013671)38367:0.020296)38366:0.018074)38363:0.267561,(Carex_oligosperma:0.602243,(Carex_gracilescens:0.30109,(Carex_grayi:0.146948,Carex_trichocarpa:0.146949)38371:0.154141)38370:0.301154)38369:0.112424)38362:0.10914)38359:0.073291)38354:0.117322)38353:0.463616)38347:0.970251)38340:0.57267)38330:0.6629)38287:0.233849)38286:0.765228)38285:1.354125)38269:0.617351)38177:0.404855)38174:1.024855)37975:2.72298)37941:1.11632)37939:2.771913)37732:0.505205)37724:3.458876)37718:2.467931)37661:4.095221)37651:4.458936)37649:6.600265)37634:12.397796)37531:17.190306)37520:18.350646,((Eriocaulon_aquaticum:59.582769,Eriocaulon_texense:59.582769,Eriocaulon_ravenelii:59.582769,Eriocaulon_parkeri:59.582769,Eriocaulon_nigrobracteatum:59.582769,Eriocaulon_lineare:59.582769,Eriocaulon_compressum:59.582769,(Eriocaulon_decangulare_decangulare:13.212099,Eriocaulon_koernickianum:13.212099,Eriocaulon_decangulare:13.212099)38378:46.370671,((Eriocaulon_microcephalum:33.556688,(Lachnocaulon_engleri:20.532557,Lachnocaulon_digynum:20.532557,Lachnocaulon_beyrichianum:20.532557,Lachnocaulon_minus:20.532557,Lachnocaulon_anceps:20.532557)38382:13.024131)38381:0.992927,Syngonanthus_flavidulus:34.549615)38380:25.033154)38375:22.456843,((Joinvillea_ascendens_ascendens:32.546996,Joinvillea_ascendens:32.546996)38576:21.315514,((Redfieldia_flexuosa:24.788815,Poa_tenerrima:24.788815,Poa_secunda:24.788815,Monanthochloe_littoralis:24.788815,Dissanthelium_californicum:24.788815,Coelorachis_tuberculosa:24.788815,Coelorachis_tessellata:24.788815,Coelorachis_rugosa:24.788815,Coelorachis_cylindrica:24.788815,Cathestecum_erectum:24.788815,Buchloe_dactyloides:24.788814,Pharus_lappulaceus:24.788814)38581:22.975017,(((Arundinaria_gigantea_gigantea:0.574643,Arundinaria_gigantea_tecta:0.574643,Arundinaria_appalachiana:0.574643,Arundinaria_gigantea:0.574643)38643:13.622356,(Brachyelytrum_septentrionale:11.804771,(Brachyelytrum_erectum_glabratum:9.109052,Brachyelytrum_erectum_erectum:9.10905,Brachyelytrum_erectum:9.10905,(Bromus_polyanthus_polyanthus:7.488829,Bromus_sitchensis_aleutensis:7.488827,Bromus_vulgaris:7.488829,Bromus_texensis:7.488829,Bromus_suksdorfii:7.488829,Bromus_sitchensis:7.488829,Bromus_pseudolaevipes:7.488829,Bromus_polyanthus:7.488829,Bromus_pacificus:7.488829,Bromus_nottowayanus:7.488829,Bromus_mucroglumis:7.488829,Bromus_maritimus:7.488829,Bromus_grandis:7.488829,Bromus_frondosus:7.488829,Bromus_ciliatus_richardsonii:7.488829,Bromus_arizonicus:7.488827,(Melica_subulata_subulata:7.139247,Melica_subulata_pammelii:7.139247,Melica_geyeri_geyeri:7.139247,Melica_geyeri_aristulata:7.139247,Melica_inflata:7.139245,Melica_torreyana:7.139247,Melica_subulata:7.139247,Melica_stricta:7.139247,Melica_spectabilis:7.139247,Melica_smithii:7.139247,Melica_porteri:7.139247,Melica_nitens:7.139247,Melica_montezumae:7.139247,Melica_harfordii:7.139247,Melica_geyeri:7.139247,Melica_fugax:7.139247,Melica_frutescens:7.139247,Melica_bulbosa:7.139247,Melica_aristata:7.139246,((Schizachne_purpurascens:3.209773,(Melica_imperfecta:1.35577,Melica_californica:1.35577)38655:1.854003)38653:3.342263,(Glyceria_striata_stricta:3.631883,Glyceria_striata_striata:3.631883,Glyceria_grandis_grandis:3.631883,Glyceria_laxa:3.631883,Glyceria_occidentalis:3.631883,Glyceria_arkansana:3.631883,Glyceria_septentrionalis:3.631883,Glyceria_pulchella:3.631883,Glyceria_obtusa:3.631883,Glyceria_nubigena:3.631883,Glyceria_melicaria:3.631883,Glyceria_leptostachya:3.631883,Glyceria_elata:3.631883,Glyceria_canadensis:3.631883,Glyceria_borealis:3.631883,Glyceria_acutiflora:3.631884,Glyceria_grandis:3.631884,Glyceria_striata:3.631883)38661:2.920152)38651:0.58721,(((Diarrhena_americana:1.658354,Diarrhena_obovata:1.658354)38675:1.459914,((Stipa_shoshoneana:0.205104,Ptilagrostis_porteri:0.205104,Ptilagrostis_kingii:0.205104,Hesperostipa_spartea:0.205104,Hesperostipa_neomexicana:0.205104,Hesperostipa_curtiseta:0.205104,Hesperostipa_comata_intermedia:0.205104,Hesperostipa_comata:0.205104,Achnatherum_webberi:0.205104,Achnatherum_thurberianum:0.205104,Achnatherum_stillmanii:0.205104,Achnatherum_speciosum:0.205104,Achnatherum_scribneri:0.205104,Achnatherum_robustum:0.205104,Achnatherum_richardsonii:0.205104,Achnatherum_pinetorum:0.205104,Achnatherum_occidentale_pubescens:0.205104,Achnatherum_occidentale_californicum:0.205104,Achnatherum_occidentale:0.205104,Achnatherum_nevadense:0.205104,Achnatherum_nelsonii_dorei:0.205104,Achnatherum_nelsonii:0.205104,Achnatherum_lobatum:0.205104,Achnatherum_lettermanii:0.205104,Achnatherum_lemmonii_pubescens:0.205104,Achnatherum_lemmonii:0.205104,Achnatherum_latiglume:0.205104,Achnatherum_eminens:0.205104,Achnatherum_diegoense:0.205104,Achnatherum_curvifolium:0.205104,Achnatherum_aridum:0.205104)38680:1.333119,(Piptatherum_micranthum:1.524553,Piptatherum_canadense:1.524553,Achnatherum_wallowaensis:1.524553,Achnatherum_nelsonii_nelsonii:1.524553,Achnatherum_lemmonii_lemmonii:1.524553,(Piptatherum_racemosum:0.66411,Piptatherum_pungens:0.66411,Piptatherum_exiguum:0.66411,Achnatherum_swallenii:0.66411,Achnatherum_hymenoides:0.66411,Achnatherum_hendersonii:0.66411,Achnatherum_contractum:0.66411,Oryzopsis_asperifolia:0.66411)38699:0.860442,((Piptochaetium_avenaceum:0.964978,Piptochaetium_fimbriatum:0.964978)38707:0.030411,(Hesperostipa_comata_comata:0.937208,(Nassella_pulchra:0.120179,Nassella_lepida:0.120179,Nassella_cernua:0.120179,Nassella_viridula:0.120179,Nassella_leucotricha:0.120178)38739:0.81703)38710:0.058181)38706:0.529163)38695:0.013671)38678:1.580045)38674:1.410642,((((Bromus_carinatus:0.365757,Bromus_marginatus:0.365757)38752:2.15301,(((Bromus_laevipes:0.206203,Bromus_orcuttianus:0.206203)38757:1.483536,((Bromus_pubescens:0.828442,(Bromus_latiglumis:0.420395,(Bromus_ciliatus_ciliatus:0.340366,Bromus_kalmii:0.340366,Bromus_ciliatus:0.340366)38761:0.080029)38760:0.408048)38759:0.277702,((Bromus_inermis_pumpellianus:0.772219,Bromus_inermis_arcticus:0.772219,Bromus_inermis:0.77222)38763:0.152672,(Bromus_lanatipes:0.480526,Bromus_porteri:0.480526)38765:0.444365)38762:0.181253)38758:0.583596)38756:0.189196,(Bromus_anomalus:1.161016,Melica_mutica:1.161016)38768:0.71792)38755:0.639831)38748:0.829713,(Elymus_villosus:3.101889,Elymus_stebbinsii_stebbinsii:3.10189,Elymus_macrourus:3.101889,Elymus_hystrix:3.10189,Elymus_elymoides_elymoides:3.101889,Pseudoroegneria_spicata_inermis:3.101889,Pseudoroegneria_spicata:3.101889,Pascopyrum_smithii:3.101889,Elymus_vulpinus:3.101889,Elymus_submuticus:3.101889,Elymus_hyperarcticus:3.101889,Elymus_elymoides_hordeoides:3.101889,Elymus_elymoides_brevifolius:3.101889,Elymus_calderi:3.101889,Elymus_hirsutus:3.101889,Elymus_texensis:3.101889,Elymus_svensonii:3.101889,Elymus_stebbinsii:3.101889,Elymus_sierrae:3.101889,Elymus_scribneri:3.101889,Elymus_riparius:3.101889,Elymus_alaskanus:3.101889,Elymus_interruptus:3.101889,Elymus_hystrix_hystrix:3.101889,Elymus_elymoides_californicus:3.101889,Elymus_diversiglumis:3.101889,Elymus_churchii:3.101889,Elymus_bakeri:3.101889,Elymus_arizonicus:3.101889,Elymus_albicans:3.101889,(Elymus_glaucus_virescens:2.767598,Elymus_glaucus_jepsonii:2.767598,Elymus_glaucus_glaucus:2.7676,Elymus_glaucus:2.7676,(Hordeum_californicum:2.227497,((Hordeum_pusillum:0.325944,Hordeum_intercedens:0.325944,Hordeum_depressum:0.325944)38809:0.486809,((Hordeum_jubatum_jubatum:0.099324,Hordeum_jubatum_intermedium:0.099324,Hordeum_brachyantherum_brachyantherum:0.099324,Hordeum_brachyantherum:0.099324,Hordeum_jubatum:0.099324)38818:0.228402,Hordeum_arizonicum:0.327726)38816:0.485027)38803:1.414744)38789:0.540101)38788:0.334289,(Leymus_salinus_mojavensis:2.786075,Leymus_salinus:2.786074,Leymus_pacificus:2.786074,Leymus_innovatus:2.786074,Leymus_condensatus:2.786074,(Leymus_salinus_salmonis:1.308062,Leymus_ambiguus:1.308062,(Leymus_triticoides:0.381557,Leymus_simplex:0.381557,Leymus_flavescens:0.381557)38827:0.926505)38826:1.478011,((Leymus_cinereus:1.698455,(Leymus_mollis_mollis:0.334114,Leymus_mollis:0.334114,(Leymus_salinus_salinus:0.245328,(Elymus_hystrix_bigeloviana:0.236468,Elymus_californicus:0.236468)38842:0.00886)38841:0.088787)38838:1.364342)38831:1.019355,(((Elymus_virginicus_virginicus:0.571534,Elymus_virginicus_halophilus:0.571534,Elymus_trachycaulus_trachycaulus:0.571534,Elymus_trachycaulus_subsecundus:0.571534,Elymus_trachycaulus:0.571534,Elymus_virginicus:0.571534,Elymus_alaskanus_latiglumis:0.571534)38863:0.377862,(Elymus_wiegandii:0.906963,Elymus_canadensis:0.906963,(Elymus_lanceolatus_psammophilus:0.081002,Elymus_lanceolatus_lanceolatus:0.081002,Pseudoroegneria_spicata_spicata:0.081002,Elymus_lanceolatus:0.081002)38870:0.825962)38866:0.042432)38862:0.276769,(Elymus_multisetus:0.505947,Elymus_elymoides:0.505947)38877:0.720219)38861:1.491645)38828:0.068264)38822:0.315815)38787:0.24659)38747:0.774436,((Festuca_viviparoidea_viviparoidea:1.944764,Festuca_saximontana_saximontana:1.944764,Festuca_roemeri:1.944764,Festuca_richardsonii:1.944764,Festuca_kingii:1.944765,Festuca_washingtonica:1.944764,Festuca_viviparoidea:1.944764,Festuca_viridula:1.944764,Festuca_versuta:1.944764,Festuca_subuliflora:1.944764,Festuca_subulata:1.944764,Festuca_sororia:1.944764,Festuca_saximontana:1.944764,Festuca_paradoxa:1.944764,Festuca_molokaiensis:1.944764,Festuca_minutiflora:1.944764,Festuca_ligulata:1.944764,Festuca_lenensis:1.944764,Festuca_hawaiiensis:1.944764,Festuca_hallii:1.944764,Festuca_frederikseniae:1.944764,Festuca_elmeri:1.944764,Festuca_edlundiae:1.944764,Festuca_dasyclada:1.944764,Festuca_campestris:1.944764,Festuca_brevissima:1.944764,Festuca_auriculata:1.944766,(Festuca_altaica:1.549341,(Vulpia_microstachys_microstachys:0.790039,Vulpia_microstachys_pauciflora:0.790037,Vulpia_microstachys_confusa:0.790037,Vulpia_elliotea:0.790038,((Festuca_californica_parishii:0.517933,Festuca_californica:0.517933,Festuca_thurberi:0.517933)38955:0.110438,((Vulpia_octoflora_octoflora:0.24723,Vulpia_octoflora_hirtella:0.24723,Vulpia_octoflora_glauca:0.24723,Vulpia_octoflora:0.24723,Vulpia_microstachys:0.24723)38958:0.134961,(Poa_laxa_laxa:0.21996,Poa_laxa_banffiana:0.21996,Poa_laxa:0.219962,Festuca_subverticillata:0.219962,(Festuca_rubra_rubra:0.181728,Festuca_rubra:0.181728,(Festuca_occidentalis:0.11587,(Festuca_baffinensis:0.105905,(Festuca_idahoensis:0.050511,((Festuca_brachyphylla_brachyphylla:0.027022,Festuca_brachyphylla:0.027022,Festuca_hyperborea:0.027021)38992:0.015374,Festuca_arizonica:0.042396)38987:0.008114)38986:0.055394)38985:0.009964)38979:0.065858)38968:0.038234)38965:0.16223)38957:0.246179)38954:0.161668)38953:0.759303)38949:0.395424)38936:0.892205,(Agrostis_pallens:2.26523,Agrostis_densiflora:2.26523,Agrostis_clivicola_punta-reyesensis:2.26523,Agrostis_clivicola_clivicola:2.26523,Trisetum_canescens:2.265231,Agrostis_thurberiana:2.26523,Agrostis_humilis:2.26523,Agrostis_aequivalvis:2.265229,Helictotrichon_mortonianum:2.26523,Agrostis_variabilis:2.26523,Agrostis_sandwicensis:2.26523,Agrostis_rossiae:2.26523,Agrostis_perennans:2.26523,Agrostis_oregonensis:2.26523,Agrostis_microphylla:2.26523,Agrostis_lacuna-vernalis:2.26523,Agrostis_idahoensis_idahoensis:2.26523,Agrostis_idahoensis:2.26523,Agrostis_howellii:2.26523,Agrostis_hooveri:2.26523,Agrostis_hendersonii:2.26523,Agrostis_hallii:2.26523,Agrostis_elliottiana:2.26523,Agrostis_diegoensis:2.26523,Agrostis_clivicola:2.26523,Agrostis_blasdalei:2.26523,Agrostis_alascana:2.265228,(((Helictotrichon_hookeri:1.62898,(Deschampsia_mackenzieana:0.641736,Deschampsia_caespitosa:0.641736,Deschampsia_brevifolia:0.641736,Deschampsia_beringensis:0.641736,Vahlodea_atropurpurea:0.641736,Deschampsia_nubigena:0.641736,Deschampsia_flexuosa_flexuosa:0.641736,Deschampsia_flexuosa:0.641736,Deschampsia_holciformis:0.641736,(Deschampsia_danthonioides:0.128767,Deschampsia_alpina:0.128767)39013:0.51297,Deschampsia_elongata:0.641736)39012:0.987244)39009:0.285006,Scolochloa_festucacea:1.913987)39008:0.216923,((Phalaris_lemmonii:0.878758,Phalaris_caroliniana:0.878758,Phalaris_californica:0.878758,Phalaris_angusta:0.878758,Phalaris_arundinacea:0.878758)39029:0.568782,(((Sphenopholis_longiflora:0.266533,Trisetum_interruptum:0.266533,Sphenopholis_pensylvanica:0.266533,Sphenopholis_nitida:0.266533,Sphenopholis_filiformis:0.266533,Sphenopholis_obtusata:0.266533,Sphenopholis_intermedia:0.266533)39038:0.688562,(Trisetum_sibiricum_litorale:0.551699,Trisetum_sibiricum:0.551699,Trisetum_projectum:0.551699,Trisetum_montanum:0.551699,Trisetum_inaequale:0.551699,Trisetum_glomeratum:0.551699,(Koeleria_asiatica:0.492654,Koeleria_macrantha:0.492654,Trisetum_spicatum:0.492654)39042:0.059045)39039:0.403396)39036:0.266085,(Torreyochloa_pallida_pallida:1.086928,Torreyochloa_erecta:1.08693,Torreyochloa_pallida_pauciflora:1.086928,Torreyochloa_pallida_fernaldii:1.08693,Torreyochloa_californica:1.086928,Torreyochloa_pallida:1.086929,((Hierochloe_pauciflora:0.209548,Hierochloe_odorata:0.209548,Hierochloe_occidentalis:0.209548,Hierochloe_hirta_arctica:0.209548,Hierochloe_hirta:0.209548,Hierochloe_alpina_orthantha:0.209548,Hierochloe_alpina_alpina:0.209548,Hierochloe_alpina:0.209548)39067:0.840596,(Calamagrostis_porteri_porteri:0.436491,Calamagrostis_stricta_stricta:0.43649,Calamagrostis_stricta_inexpansa:0.43649,Calamagrostis_stricta:0.43649,Calamagrostis_porteri_insperata:0.43649,Calamagrostis_lapponica:0.43649,Calamagrostis_holmii:0.43649,Calamagrostis_canadensis_langsdorfii:0.43649,Calamagrostis_tweedyi:0.43649,Calamagrostis_sesquiflora:0.43649,Calamagrostis_scopulorum:0.43649,Calamagrostis_rubescens:0.43649,Calamagrostis_porteri:0.43649,Calamagrostis_perplexa:0.43649,Calamagrostis_ophitidis:0.43649,Calamagrostis_nutkaensis:0.43649,Calamagrostis_montanensis:0.43649,Calamagrostis_koelerioides:0.43649,Calamagrostis_howellii:0.43649,Calamagrostis_hillebrandii:0.43649,Calamagrostis_foliosa:0.43649,Calamagrostis_expansa:0.43649,Calamagrostis_deschampsioides:0.43649,Calamagrostis_coarctata:0.43649,Calamagrostis_cainii:0.43649,Calamagrostis_breweri:0.43649,Calamagrostis_bolanderi:0.436492,(Calamagrostis_purpurascens_purpurascens:0.294964,Calamagrostis_canadensis_macouniana:0.294964,Calamagrostis_canadensis_canadensis:0.294964,Calamagrostis_purpurascens:0.294964,Calamagrostis_canadensis:0.294964)39085:0.141528,(Ammophila_champlainensis:0.385414,(Ammophila_breviligulata:0.210615,((Calamagrostis_pickeringii:0.180142,(Agrostis_exarata:0.085547,(Polypogon_interruptus:0.076937,Polypogon_elongatus:0.076937)39103:0.00861)39102:0.094595)39100:0.016955,(Agrostis_scabra_septentrionalis:0.115004,Agrostis_scabra_scabra:0.115006,Agrostis_scabra:0.115006,(Agrostis_vinealis_trinii:0.085237,Agrostis_vinealis:0.085237,(Agrostis_mertensii:0.07057,(Agrostis_clavata:0.055639,(Agrostis_hyemalis:0.000836,Agrostis_geminata:0.000836,Agrostis_stolonifera:0.000836)39117:0.054802)39111:0.014931)39110:0.014667)39109:0.029768)39108:0.082092)39099:0.013517)39098:0.174801)39092:0.051076)39083:0.613654)39063:0.036784)39062:0.13425)39033:0.22636)39028:0.68337)39007:0.134319,(Puccinellia_tenella_langeana:2.146442,Puccinellia_phryganodes_phryganodes:2.146442,Puccinellia_phryganodes:2.146442,Puccinellia_nuttalliana:2.146442,Puccinellia_interior:2.146442,Puccinellia_nutkaensis:2.146442,Puccinellia_macra:2.146442,Puccinellia_lucida:2.146442,Puccinellia_laurentiana:2.146442,Puccinellia_poacea:2.146442,Puccinellia_arctica:2.146441,Puccinellia_kurilensis:2.146442,Puccinellia_hultenii:2.146443,Puccinellia_wrightii:2.146442,Puccinellia_vahliana:2.146442,Puccinellia_vaginata:2.146442,Puccinellia_tenella:2.146442,Puccinellia_sublaevis:2.146442,Puccinellia_simplex:2.146442,Puccinellia_parishii:2.146442,Puccinellia_kamtschatica:2.146442,Puccinellia_howellii:2.146442,Puccinellia_grandis:2.146442,Puccinellia_deschampsioides:2.146442,Puccinellia_bruggemannii:2.146442,Puccinellia_banksiensis:2.146442,Puccinellia_angustata:2.146442,Puccinellia_andersonii:2.146442,Puccinellia_americana:2.146442,Puccinellia_ambigua:2.146442,Puccinellia_agrostidea:2.146441,(Catabrosa_aquatica_aquatica:1.156859,Catabrosa_aquatica:1.156859,(Puccinellia_distans_distans:0.842851,Puccinellia_distans_borealis:0.842851,Puccinellia_distans:0.842851,(Puccinellia_fasciculata:0.376772,(Puccinellia_lemmonii:0.30241,Puccinellia_distans_hauptiana:0.302411)39129:0.074361)39126:0.466079)39125:0.314007)39123:0.989582,(Poa_wheeleri:1.760117,Poa_rhizomata:1.760117,Poa_leptocoma_leptocoma:1.760117,Poa_porsildii:1.760117,Poa_hartzii_hartzii:1.760117,Poa_hartzii_ammophila:1.760117,Poa_hartzii_alaskana:1.760117,Poa_abbreviata_marshii:1.760117,Poa_tolmatchewii:1.760117,Poa_pratensis_colpodea:1.760117,Poa_pratensis_alpigena:1.760117,Poa_malacantha:1.760117,Poa_laxa_fernaldiana:1.760117,Poa_glauca_rupicola:1.760117,Poa_fendleriana_albescens:1.760117,Poa_arctica_lanata:1.760117,Poa_abbreviata_pattersonii:1.760117,Poa_unilateralis:1.760117,Poa_tracyi:1.760117,Poa_suksdorfii:1.760117,Poa_strictiramea:1.760117,Poa_stenantha:1.760117,Poa_siphonoglossa:1.760117,Poa_sierrae:1.760117,Poa_sandvicensis:1.760117,Poa_piperi:1.760117,Poa_reflexa:1.760117,Poa_pseudoabbreviata:1.760117,Poa_pringlei:1.760117,Poa_paludigena:1.760117,Poa_occidentalis:1.760117,Poa_nervosa:1.760117,Poa_napensis:1.760117,Poa_marcida:1.760117,Poa_mannii:1.760117,Poa_macrocalyx:1.760117,Poa_lettermanii:1.760117,Poa_leptocoma_paucispicula:1.760117,Poa_leptocoma:1.760117,Poa_leibergii:1.760117,Poa_laxiflora:1.760117,Poa_howellii:1.760117,Poa_hartzii:1.760117,Poa_gaspensis:1.760117,Poa_douglasii:1.760117,Poa_diaboli:1.760117,Poa_cuspidata:1.760117,Poa_curtifolia:1.760117,Poa_curta:1.760117,Poa_confinis:1.760117,Poa_chapmaniana:1.760117,Poa_bolanderi:1.760117,Poa_bigelovii:1.760117,Poa_atropurpurea:1.760117,Poa_abbreviata:1.760117,(Poa_eminens:1.475829,(Alopecurus_alpinus:1.257203,Alopecurus_saccatus:1.257203,Alopecurus_carolinianus:1.257203,(Cinna_bolanderi:0.888125,Cinna_arundinacea:0.888125,Cinna_latifolia:0.888125)39135:0.369078,((Arctagrostis_latifolia_latifolia:0.590094,Arctagrostis_latifolia_arundinacea:0.590094,Arctagrostis_latifolia:0.590094)39141:0.243662,(Beckmannia_syzigachne:0.775275,(Alopecurus_aequalis_aequalis:0.083817,Alopecurus_aequalis:0.083817,Alopecurus_aequalis_sonomensis:0.083817)39152:0.691459)39142:0.058481)39139:0.423446)39134:0.218626)39133:0.284287,(Phleum_alpinum:1.446165,(((Poa_saltuensis:0.663072,Poa_wolfii:0.663072)39158:0.018088,(Poa_kelloggii:0.662407,(Poa_alsodes:0.378207,(Poa_sylvestris:0.261474,Poa_autumnalis:0.261474)39161:0.116734)39160:0.2842)39159:0.018754)39157:0.320609,(Milium_effusum:0.855233,((Poa_alpina_alpina:0.325911,Poa_arida:0.325911,Poa_alpina:0.325912)39173:0.438819,((Poa_nemoralis_interior:0.09856,Poa_interior:0.09856,((Poa_nemoralis:0.040433,Poa_palustris:0.040433,Poa_glauca_glaucantha:0.040433)39185:0.02167,(Poa_glauca_glauca:0.012161,Poa_glauca:0.012161,Poa_flexuosa:0.012161)39188:0.049942)39184:0.036457)39182:0.466385,(Poa_arctica_grayana:0.433873,Poa_arctica_arctica:0.433872,Poa_arctica:0.433872,((Poa_cusickii_purpurascens:0.201299,Poa_cusickii_pallida:0.201299,Poa_cusickii_epilis:0.201299,Poa_cusickii_cusickii:0.201299,Poa_macrantha:0.201299,Poa_cusickii:0.201299)39211:0.006071,(Poa_fendleriana_fendleriana:0.183363,Poa_fendleriana:0.183363,(Poa_pratensis_pratensis:0.180434,Poa_arachnifera:0.180434,Poa_pratensis:0.180434)39213:0.002929)39212:0.024007)39210:0.226503)39189:0.131072)39176:0.199786)39170:0.090503)39162:0.146536)39156:0.444396)39153:0.313951)39132:0.386325)39121:0.118788)39006:0.571742)38924:1.285943)38746:0.405995)38673:2.610337)38650:0.349582)38648:1.620223)38645:2.695721)38644:2.392229)38589:4.931617,((Leersia_virginica:7.415084,Leersia_monandra:7.415084,Leersia_lenticularis:7.415086,(Zizaniopsis_miliacea:4.936804,(Zizania_aquatica_brevis:3.080942,Zizania_aquatica_aquatica:3.080942,Zizania_palustris_interior:3.080942,(Zizania_palustris_palustris:2.285979,Zizania_palustris:2.285979,(Zizania_aquatica:1.827059,Zizania_texana:1.827059)39251:0.45892)39250:0.794963)39248:1.855862)39247:2.478282,(Leersia_oryzoides:2.13553,Leersia_hexandra:2.13553)39253:5.279555)39245:10.555172,((Isachne_pallens:5.257314,Isachne_distichophylla:5.257314)39268:7.308017,(Eragrostis_trichodes_pilifera:11.624845,Eragrostis_refracta:11.624845,Neeragrostis_reptans:11.624846,Eragrostis_pectinacea_tracyi:11.624845,Eragrostis_pectinacea_miserrima:11.624845,Eragrostis_mexicana_virescens:11.624845,Eragrostis_capillaris:11.624845,Eragrostis_variabilis:11.624845,Eragrostis_trichodes:11.624845,Eragrostis_trichocolea:11.624845,Eragrostis_swallenii:11.624845,Eragrostis_spicata:11.624845,Eragrostis_silveana:11.624845,Eragrostis_sessilispica:11.624845,Eragrostis_secundiflora:11.624845,Eragrostis_prolifera:11.624845,Eragrostis_paupera:11.624845,Eragrostis_palmeri:11.624845,Eragrostis_obtusiflora:11.624845,Eragrostis_monticola:11.624845,Eragrostis_lutescens:11.624845,Eragrostis_leptophylla:11.624845,Eragrostis_hirsuta:11.624845,Eragrostis_frankii:11.624845,Eragrostis_fosbergii:11.624845,Eragrostis_erosa:11.624845,Eragrostis_deflexa:11.624845,Eragrostis_campestris:11.624845,Eragrostis_atropioides:11.624844,(Phragmites_australis_americanus:2.191373,Phragmites_australis:2.191373)39284:9.433471,((((Chasmanthium_sessiliflorum:2.497336,Chasmanthium_ornithorhynchum:2.497336,Chasmanthium_nitidum:2.497336,Chasmanthium_laxum:2.497336,Chasmanthium_latifolium:2.497336)39297:2.768255,(Imperata_brevifolia:4.647683,((Tripsacum_floridanum:1.405682,Tripsacum_lanceolatum:1.405682,Tripsacum_dactyloides:1.405682)39309:1.245175,(Saccharum_contortum:1.84242,Saccharum_coarctatum:1.84242,Saccharum_brevibarbe:1.84242,Saccharum_baldwinii:1.84242,Sorghastrum_secundum:1.84242,Sorghastrum_elliottii:1.84242,Saccharum_alopecuroidum:1.84242,(Ischaemum_byrone:1.814727,(Trachypogon_spicatus:1.679602,Saccharum_giganteum:1.679602)39314:0.135125)39313:0.027695,((Chrysopogon_pauciflorus:0.972281,Chrysopogon_aciculatus:0.972281)39358:0.613239,(Sorghastrum_nutans:0.780559,((Andropogon_virginicus_virginicus:0.669814,Andropogon_virginicus_glaucus:0.669814,Andropogon_virginicus_decipiens:0.669815,Andropogon_gyrans_stenophyllus:0.669814,Andropogon_gyrans_gyrans:0.669814,Andropogon_glomeratus_pumilus:0.669814,Andropogon_glomeratus_hirsutior:0.669814,Andropogon_glomeratus_glomeratus:0.669814,Andropogon_glomeratus_glaucopsis:0.669815,Andropogon_mohrii:0.669814,Andropogon_hallii:0.669814,Schizachyrium_gracile:0.669814,Andropogon_virginicus:0.669814,Andropogon_tracyi:0.669814,Andropogon_longiberbis:0.669814,Andropogon_gyrans:0.669814,Andropogon_glomeratus_scabriglumis:0.669814,Andropogon_floridanus:0.669814,Andropogon_brachystachyus:0.669814,Andropogon_arctatus:0.669815,(Schizachyrium_sanguineum_hirtiflorum:0.458814,Schizachyrium_stoloniferum:0.458813,Schizachyrium_tenerum:0.458813,Schizachyrium_stoloniferum_stoloniferum:0.458813,Schizachyrium_sericatum:0.458813,Schizachyrium_rhizomatum:0.458813,Schizachyrium_niveum:0.458813,Schizachyrium_maritimum:0.458813,Schizachyrium_cirratum:0.458814,Schizachyrium_sanguineum:0.458814,((Schizachyrium_spadiceum:0.129075,Schizachyrium_scoparium_scoparium:0.129075,Schizachyrium_scoparium_littorale:0.129075,Schizachyrium_scoparium_divergens:0.129075,Andropogon_gerardii:0.129075,Schizachyrium_scoparium:0.129075)39391:0.255251,(Andropogon_ternarius_ternarius:0.189229,Andropogon_glomeratus:0.189229,Andropogon_ternarius:0.189228)39392:0.195098)39389:0.074487)39387:0.211001)39382:0.040987,(Heteropogon_melanocarpus:0.473454,Heteropogon_contortus:0.473453,(Bothriochloa_wrightii:0.352363,Bothriochloa_springfieldii:0.352363,Bothriochloa_longipaniculata:0.352363,Bothriochloa_laguroides_torreyana:0.352363,Bothriochloa_hybrida:0.352363,Bothriochloa_exaristata:0.352363,Bothriochloa_edwardsiana:0.352364,(Bothriochloa_barbinodis:0.277355,((Bothriochloa_alta:0.085947,Bothriochloa_laguroides:0.085947)39404:0.120996,Bothriochloa_saccharoides:0.206943)39403:0.070412)39402:0.075008)39399:0.12109)39394:0.237347)39379:0.069758)39375:0.804961)39353:0.256901)39312:0.808435)39308:1.996826)39302:0.617909)39296:0.439758,(Dichanthelium_sabulorum_thinium:3.687837,Panicum_philadelphicum:3.687835,Panicum_fauriei_latius:3.687837,Panicum_fauriei_fauriei:3.687837,Panicum_fauriei_carteri:3.687835,Phanopyrum_gymnocarpon:3.687837,Panicum_tenerum:3.687837,Panicum_rigidulum_rigidulum:3.687837,Panicum_rigidulum_pubescens:3.687837,Panicum_rigidulum_elongatum:3.687837,Panicum_rigidulum_condensum:3.687837,Panicum_rigidulum_combsii:3.687837,Panicum_rigidulum:3.687837,Panicum_obtusum:3.687837,Panicum_dichotomiflorum_bartowense:3.687837,Panicum_bulbosum:3.687837,Panicum_anceps:3.687837,Panicum_abscissum:3.687837,Dichanthelium_xanthophysum:3.687837,Dichanthelium_wrightianum:3.687837,Dichanthelium_wilcoxianum:3.687837,Dichanthelium_villosissimum_villosissimum:3.687837,Dichanthelium_villosissimum_praecocius:3.687837,Dichanthelium_villosissimum:3.687837,Dichanthelium_strigosum_leucoblepharis:3.687837,Dichanthelium_strigosum_glabrescens:3.687837,Dichanthelium_strigosum:3.687837,Dichanthelium_spretum:3.687837,Dichanthelium_sphaerocarpon_isophyllum:3.687837,Dichanthelium_sphaerocarpon:3.687837,Dichanthelium_scoparium:3.687837,Dichanthelium_scabriusculum:3.687837,Dichanthelium_sabulorum_patulum:3.687837,Dichanthelium_ravenelii:3.687837,Dichanthelium_pedicellatum:3.687837,Dichanthelium_ovale_ovale:3.687837,Dichanthelium_ovale:3.687837,Dichanthelium_oligosanthes_scribnerianum:3.687837,Dichanthelium_oligosanthes_oligosanthes:3.687837,Dichanthelium_oligosanthes:3.687837,Dichanthelium_nodatum:3.687837,Dichanthelium_meridionale:3.687837,Dichanthelium_malacophyllum:3.687837,Dichanthelium_longiligulatum:3.687837,Dichanthelium_linearifolium:3.687837,Dichanthelium_leucothrix:3.687837,Dichanthelium_leibergii:3.687837,Dichanthelium_laxiflorum:3.687837,Dichanthelium_latifolium:3.687837,Dichanthelium_koolauense:3.687837,Dichanthelium_isachnoides:3.687837,Dichanthelium_hirstii:3.687837,Dichanthelium_hillebrandianum:3.687837,Dichanthelium_erectifolium:3.687837,Dichanthelium_dichotomum_tenue:3.687837,Dichanthelium_dichotomum_ensifolium:3.687837,Dichanthelium_dichotomum_breve:3.687837,Dichanthelium_dichotomum:3.687837,Dichanthelium_depauperatum:3.687837,Dichanthelium_cynodon:3.687837,Dichanthelium_consanguineum:3.687837,Dichanthelium_commutatum:3.687837,Dichanthelium_clandestinum:3.687837,Dichanthelium_boscii:3.687837,Dichanthelium_boreale:3.687837,Dichanthelium_acuminatum_thermale:3.687837,Dichanthelium_acuminatum_lindheimeri:3.687837,Dichanthelium_acuminatum_fasciculatum:3.687837,Dichanthelium_acuminatum:3.687837,Dichanthelium_aciculare:3.687836,Panicum_xerophilum:3.687837,Panicum_verrucosum:3.687837,Panicum_urvilleanum:3.687837,Panicum_trichoides:3.687837,Panicum_torridum:3.687837,Panicum_tenuifolium:3.687837,Panicum_stramineum:3.687837,Panicum_ramosius:3.687837,Panicum_pellitum:3.687837,Panicum_niihauense:3.687837,Panicum_nephelophilum:3.687837,Panicum_mohavense:3.687837,Panicum_longivaginatum:3.687837,Panicum_lineale:3.687837,Panicum_konaense:3.687837,Panicum_hirsutum:3.687837,Panicum_hillmanii:3.687837,Panicum_hemitomon:3.687837,Panicum_havardii:3.687837,Panicum_ghiesbreghtii:3.687837,Panicum_gattingeri:3.687837,Panicum_fauriei:3.687837,Panicum_capillarioides:3.687837,Panicum_brachyanthum:3.687837,Panicum_beecheyi:3.687837,Dichanthelium_sabulorum:3.687835,(Cenchrus_tribuloides:2.675575,Cenchrus_longispinus:2.675575,Cenchrus_gracillimus:2.675575,Cenchrus_agrimonioides_agrimonioides:2.675575,Cenchrus_agrimonioides:2.675573,(Steinchisma_hians:1.593409,((Axonopus_fissifolius:0.477969,Axonopus_furcatus:0.477969,Axonopus_compressus:0.477969)39437:0.25826,(Paspalum_repens:0.465239,Paspalum_pubiflorum_pubiflorum:0.465239,Paspalum_pubiflorum_glabrum:0.465239,Paspalum_laeve_laeve:0.465239,Paspalum_laeve_circulare:0.465239,Paspalum_virletii:0.465239,Paspalum_unispicatum:0.465239,Paspalum_saugetii:0.465239,Paspalum_fluitans:0.465239,Paspalum_pubiflorum:0.465239,Paspalum_praecox:0.465239,Paspalum_pleostachyum:0.465239,Paspalum_monostachyum:0.465239,Paspalum_minus:0.465239,Paspalum_lividum:0.465239,Paspalum_laxum:0.465239,Paspalum_langei:0.465239,Paspalum_laeve:0.465239,Paspalum_hartwegianum:0.465239,Paspalum_floridanum:0.465239,Paspalum_fimbriatum:0.465239,Paspalum_dissectum:0.465239,Paspalum_caespitosum:0.465239,Paspalum_blodgettii:0.465239,Paspalum_bifidum:0.465239,Paspalum_acuminatum:0.465239,Paspalum_virgatum:0.465239,((Paspalum_vaginatum:0.29326,(Paspalum_setaceum:0.024575,Paspalum_distichum:0.024575)39450:0.268685)39447:0.034258,((Paspalum_boscianum:0.083413,Paspalum_plicatulum:0.083413)39453:0.179261,Paspalum_conjugatum:0.262673)39451:0.064845)39446:0.137721)39440:0.27099)39436:0.85718)39426:1.082164,((Lasiacis_divaricata:1.253709,(Oplismenus_hirtellus:0.446856,Oplismenus_setarius:0.446856)39466:0.806853)39465:0.630358,((Digitaria_filiformis:1.275906,Digitaria_cognata_cognata:1.275906,Digitaria_cognata_arenicola:1.275906,Digitaria_villosa:1.275906,Digitaria_texana:1.275906,Digitaria_simpsonii:1.275906,Digitaria_serotina:1.275906,Digitaria_pauciflora:1.275906,Digitaria_patens:1.275906,Digitaria_horizontalis:1.275906,Digitaria_hitchcockii:1.275906,Digitaria_gracillima:1.275906,Digitaria_floridana:1.275906,Digitaria_dolichophylla:1.275906,Digitaria_cognata:1.275906,Digitaria_insularis:1.275906,Digitaria_ciliaris:1.275906)39468:0.230519,((Sacciolepis_striata:1.146294,(Echinochloa_muricata_muricata:0.90956,Echinochloa_muricata_microstachya:0.90956,Echinochloa_polystachya:0.90956,Echinochloa_paludigena:0.90956,Echinochloa_muricata:0.90956,Echinochloa_crus-pavonis:0.909561,Echinochloa_walteri:0.90956)39478:0.236733)39474:0.235955,((Panicum_amarum_amarum:0.722586,Panicum_amarum_amarulum:0.722586,Panicum_amarum:0.722586,((Panicum_virgatum_virgatum:0.203572,Panicum_dichotomiflorum_puritanorum:0.203572,Panicum_dichotomiflorum_dichotomiflorum:0.203572,Panicum_virgatum:0.203572,Panicum_dichotomiflorum:0.203572)39493:0.450337,(Panicum_flexile:0.24178,(Panicum_pilcomayense:0.126944,(Panicum_sonorum:0.057178,Panicum_hirticaule:0.057178,(Panicum_hallii_hallii:0.026599,Panicum_hallii_filipes:0.026599,Panicum_capillare:0.026599,Panicum_hallii:0.026599)39510:0.030579)39509:0.069766)39505:0.114835)39497:0.41213)39492:0.068677)39489:0.185889,((Urochloa_ciliatissima:0.434634,Brachiaria_texana:0.434634,Brachiaria_reptans:0.434634,Brachiaria_fasciculata:0.434634,Brachiaria_arizonica:0.434634,Brachiaria_platyphylla:0.434634,Brachiaria_adspersa:0.434634,(Eriochloa_michauxii_michauxii:0.334581,Eriochloa_acuminata_acuminata:0.334581,Eriochloa_michauxii:0.33458,Eriochloa_lemmonii:0.33458,Eriochloa_contracta:0.33458,Eriochloa_aristata:0.33458,Eriochloa_acuminata:0.334581,(Eriochloa_punctata:0.156713,Eriochloa_sericea:0.156713)39531:0.177868)39522:0.100054)39512:0.445624,(Stenotaphrum_secundatum:0.460981,((Setaria_grisebachii:0.167236,Setaria_parviflora:0.167236)39551:0.08689,(Cenchrus_myosuroides:0.010453,(Cenchrus_echinatus:0.006687,Cenchrus_brownii:0.006687)39590:0.003766)39588:0.243675)39550:0.206854)39546:0.419278)39511:0.028218)39483:0.473773)39473:0.124176)39467:0.377643)39461:0.791505)39421:1.012262)39419:2.017514)39295:3.975233,(Aristida_ternipes_ternipes:8.725234,Aristida_purpurea_nealleyi:8.725233,Aristida_purpurea_longiseta:8.725233,Aristida_purpurascens_virgata:8.725233,Aristida_longespica_geniculata:8.725233,Aristida_californica_glabrata:8.725233,Aristida_beyrichiana:8.725233,Aristida_ternipes_hamulosa:8.725233,Aristida_ternipes:8.725233,Aristida_simpliciflora:8.725233,Aristida_rhizomophora:8.725233,Aristida_patula:8.725233,Aristida_pansa:8.725233,Aristida_orcuttiana:8.725233,Aristida_longespica_longespica:8.725233,Aristida_havardii:8.725233,Aristida_gyrans:8.725233,Aristida_condensata:8.725233,Aristida_californica:8.725233,Aristida_stricta:8.725233,Aristida_basiramea:8.725233,(Aristida_dichotoma_dichotoma:3.766617,Aristida_dichotoma_curtissii:3.766617,Aristida_dichotoma:3.766617,((Aristida_lanosa:2.858162,((Aristida_ramosissima:0.471172,Aristida_oligantha:0.471172)39601:1.09558,(Aristida_desmantha:0.713588,Aristida_tuberculosa:0.713588)39602:0.853164)39600:1.29141)39599:0.538049,(Aristida_spiciformis:2.015023,(((Aristida_palustris:1.134127,Aristida_mohrii:1.134127)39606:0.045577,(Aristida_purpurascens_purpurascens:0.523366,Aristida_purpurascens:0.523366,Aristida_longespica:0.523366)39607:0.656337)39605:0.650447,((Aristida_purpurea_purpurea:0.831365,Aristida_purpurea:0.831365,Aristida_brownii:0.831365,(Aristida_divaricata:0.514248,Aristida_arizonica:0.514248)39610:0.317117)39609:0.626374,Aristida_adscensionis:1.457739)39608:0.372412)39604:0.184872)39603:1.381188)39598:0.370406)39597:4.958616,((Danthonia_unispicata:1.991945,((Danthonia_sericea:0.471399,Danthonia_intermedia:0.471399,Danthonia_epilis:0.471399)39676:0.202977,(Danthonia_californica:0.170479,(Danthonia_parryi:0.103327,Danthonia_spicata:0.103327)39680:0.067153)39679:0.503896)39675:1.317569,Danthonia_compressa:1.991945)39662:3.679617,(Sporobolus_vaginiflorus_ozarkanus:2.943966,Sporobolus_compositus_compositus:2.943966,Sporobolus_texanus:2.943966,Sporobolus_teretifolius:2.943966,Sporobolus_silveanus:2.943966,Sporobolus_purpurascens:2.943966,Sporobolus_pinetorum:2.943966,Sporobolus_neglectus:2.943966,Sporobolus_nealleyi:2.943966,Sporobolus_junceus:2.943966,Sporobolus_interruptus:2.943966,Sporobolus_giganteus:2.943966,Sporobolus_floridanus:2.943966,Sporobolus_flexuosus:2.943966,Sporobolus_domingensis:2.943966,Sporobolus_curtissii:2.943966,Sporobolus_compositus:2.943966,Sporobolus_buckleyi:2.943966,((Sporobolus_indicus_indicus:1.230202,Eragrostis_glomerata:1.230201)39742:1.069774,(Calamovilfa_curtissii:1.376013,Calamovilfa_brevipilis:1.376013,Calamovilfa_arcuata:1.376014,(Sporobolus_heterolepis:1.204521,(Calamovilfa_gigantea:1.119805,(Sporobolus_vaginiflorus_vaginiflorus:0.711231,Sporobolus_vaginiflorus:0.711231,Sporobolus_clandestinus:0.711231)39758:0.408574)39757:0.084716)39756:0.171493,((Sporobolus_cryptandrus:0.806789,((Sporobolus_tharpii:0.244731,Sporobolus_wrightii:0.244731,Sporobolus_airoides:0.244731)39763:0.485329,(Sporobolus_virginicus:0.295663,Sporobolus_pyramidatus:0.295663)39764:0.434397)39762:0.076729)39760:0.242437,(Calamovilfa_longifolia_magna:0.740407,Calamovilfa_longifolia_longifolia:0.740407,Calamovilfa_longifolia:0.740407,(Spartina_spartinae:0.52357,Spartina_bakeri:0.52357,(Spartina_gracilis:0.393161,(Spartina_cynosuroides:0.353823,(Spartina_pectinata:0.119164,Spartina_patens:0.119164)39771:0.234659)39770:0.039338)39769:0.130409,(Spartina_alterniflora:0.15666,Spartina_foliosa:0.15666)39774:0.36691)39768:0.216837)39767:0.308819)39759:0.326787)39755:0.923962)39740:0.64399,((Enneapogon_desvauxii:1.792284,(Uniola_paniculata:1.385372,(Eragrostis_spectabilis:0.391398,(Eragrostis_hypnoides:0.386745,((Eragrostis_pectinacea_pectinacea:0.088356,((Pappophorum_vaginatum:0.029703,Pappophorum_bicolor:0.029703)39812:0.004831,(Eragrostis_mexicana:0.026533,Eragrostis_grandis:0.026533)39813:0.008001)39811:0.053822,Eragrostis_pectinacea:0.088356)39809:0.13532,((Eragrostis_intermedia:0.066718,Eragrostis_lugens:0.066718)39827:0.098295,(Eragrostis_pilosa:0.024131,Eragrostis_curtipedicellata:0.024131)39831:0.140881)39820:0.058664)39805:0.163069)39803:0.004652)39797:0.993975)39784:0.406911)39776:0.622726,(Gymnopogon_chapmanianus:1.373383,(Gymnopogon_ambiguus:0.983817,(Ctenium_floridanum:0.677024,Ctenium_aromaticum:0.677024)39840:0.306793)39838:0.389566,(Tridens_flavus_chapmanii:1.320107,Tridens_texanus:1.320107,Tridens_strictus:1.320107,Tridens_eragrostoides:1.320107,Tridens_congestus:1.320107,Tridens_carolinianus:1.320107,Tridens_buckleyanus:1.320107,Tridens_ambiguus:1.320107,Tridens_albescens:1.320108,(((Neostapfia_colusana:0.722019,(Tuctoria_mucronata:0.580374,Orcuttia_viscida:0.580374,Orcuttia_tenuis:0.580374,Orcuttia_pilosa:0.580374,Orcuttia_inaequalis:0.580374,Tuctoria_greenei:0.580374,Orcuttia_californica:0.580374)39856:0.141644)39855:0.367641,((Tridens_muticus_elongatus:0.518833,Vaseyochloa_multinervosa:0.518833,Tridens_muticus:0.518833)39858:0.382467,(Triplasis_americana:0.433287,Gymnopogon_brevifolius:0.433287,Triplasis_purpurea:0.433287)39859:0.468013)39857:0.18836)39854:0.168825,((Leptochloa_viscida:0.212552,Leptochloa_scabra:0.212552,Leptochloa_panicoides:0.212552,Leptochloa_fusca:0.212552,Leptochloa_dubia:0.212552,Leptochloa_virgata:0.212552,Leptochloa_nealleyi:0.212552,Leptochloa_fusca_uninervia:0.212552,Leptochloa_fusca_fascicularis:0.212552,Leptochloa_mucronata:0.212552)39861:0.889694,(Lepturus_repens:0.332888,(Microchloa_kunthii:0.193286,((Eustachys_neglecta:0.113156,Eustachys_glauca:0.113156,Eustachys_floridana:0.113156,Eustachys_petraea:0.113156)39886:0.061712,(Chloris_elata:0.128393,Chloris_barbata:0.128393,Chloris_verticillata:0.128393,Chloris_texensis:0.128393,Chloris_subdolichostachya:0.128393,Chloris_ciliata:0.128393,Chloris_andropogonoides:0.128392,(Chloris_virgata:0.057353,Chloris_cucullata:0.057353)39890:0.07104)39887:0.046475)39885:0.018418)39881:0.139602)39876:0.769359)39860:0.156238)39853:0.061623,(Tridens_flavus_flavus:0.801423,Tridens_flavus:0.801423,(Willkommia_texana_texana:0.418178,Willkommia_texana:0.418178,((Distichlis_spicata:0.304931,((Hilaria_belangeri_belangeri:0.191702,Pleuraphis_rigida:0.191702,Pleuraphis_mutica:0.191702,Hilaria_swallenii:0.191702,Hilaria_belangeri_longifolia:0.191702,Hilaria_belangeri:0.191702,Pleuraphis_jamesii:0.191702,Scleropogon_brevifolius:0.191702)39915:0.087974,(Bouteloua_uniflora:0.101502,Bouteloua_rigidiseta:0.101502,Bouteloua_repens:0.101502,Bouteloua_ramosa:0.101502,Bouteloua_radicosa:0.101502,Bouteloua_hirsuta_hirsuta:0.101502,Bouteloua_eludens:0.101502,Bouteloua_chondrosioides:0.101502,(Bouteloua_aristidoides:0.037675,(Bouteloua_curtipendula_curtipendula:0.007232,Bouteloua_curtipendula:0.007232,Bouteloua_warnockii:0.007232)39923:0.030444)39920:0.063826)39917:0.178175)39914:0.025254)39911:0.022025,(Muhlenbergia_villiflora_villosa:0.25498,Muhlenbergia_virescens:0.254979,Muhlenbergia_villiflora:0.254979,Muhlenbergia_utilis:0.254979,Muhlenbergia_torreyana:0.254979,Muhlenbergia_thurberi:0.254979,Muhlenbergia_texana:0.254979,Muhlenbergia_tenuifolia:0.254979,Muhlenbergia_reverchonii:0.254979,Muhlenbergia_repens:0.254979,Muhlenbergia_ramulosa:0.254979,Muhlenbergia_pectinata:0.254979,Muhlenbergia_pauciflora:0.254979,Muhlenbergia_parviglumis:0.254979,Muhlenbergia_lindheimeri:0.254979,Muhlenbergia_jonesii:0.254979,Muhlenbergia_glomerata:0.254979,Muhlenbergia_glauca:0.254979,Muhlenbergia_glabrifloris:0.254979,Muhlenbergia_frondosa:0.254979,Muhlenbergia_fragilis:0.254979,Muhlenbergia_filiculmis:0.254979,Muhlenbergia_eludens:0.254979,Muhlenbergia_elongata:0.254979,Muhlenbergia_dubia:0.254979,Muhlenbergia_depauperata:0.254979,Muhlenbergia_curtifolia:0.254979,Muhlenbergia_crispiseta:0.254979,Muhlenbergia_capillaris_trichopodes:0.254979,Muhlenbergia_capillaris_filipes:0.254979,Muhlenbergia_californica:0.254979,Muhlenbergia_bushii:0.254979,Muhlenbergia_brevis:0.254979,Muhlenbergia_arsenei:0.254979,Muhlenbergia_arenicola:0.254979,Muhlenbergia_arenacea:0.254979,Muhlenbergia_appressa:0.254979,(((Muhlenbergia_arizonica:0.043402,Blepharoneuron_tricholepis:0.043402)39928:0.066526,(Muhlenbergia_filiformis:0.10861,(Muhlenbergia_torreyi:0.101053,(Muhlenbergia_minutissima:0.031813,Muhlenbergia_sinuosa:0.031813)39931:0.06924)39930:0.007557)39929:0.001318)39926:0.070302,((Muhlenbergia_capillaris_capillaris:0.095338,Muhlenbergia_setifolia:0.095338,Muhlenbergia_capillaris:0.095338)39933:0.014637,((Muhlenbergia_gooddingii:0.025705,Muhlenbergia_rigens:0.025705,Muhlenbergia_emersleyi:0.025705)39935:0.055786,(Muhlenbergia_rigida:0.062241,Muhlenbergia_metcalfei:0.062241,Muhlenbergia_longiligula:0.062242)39936:0.019249)39934:0.028484)39932:0.070255)39925:0.074749,((Muhlenbergia_peruviana:0.068678,(Muhlenbergia_montana:0.039567,Sporobolus_contractus:0.039567)39941:0.029111)39939:0.076657,((Muhlenbergia_uniflora:0.103552,(Muhlenbergia_pungens:0.096949,(Muhlenbergia_richardsonis:0.069281,(Muhlenbergia_asperifolia:0.039526,(Schedonnardus_paniculatus:0.021013,(Muhlenbergia_cuspidata:0.012214,(Muhlenbergia_wrightii:0.008642,(Lycurus_setosus:0.000389,Lycurus_phleoides:0.000389)39952:0.008253)39951:0.003572)39950:0.008799)39949:0.018514)39948:0.029755)39947:0.027668)39945:0.006604)39944:0.007835,((Muhlenbergia_microsperma:0.05294,Muhlenbergia_porteri:0.05294)39954:0.037242,(Muhlenbergia_dumosa:0.058188,(Aegopogon_tenellus:0.048372,(Muhlenbergia_polycaulis:0.030054,((Muhlenbergia_andina:0.013733,Muhlenbergia_racemosa:0.013733)39959:0.009775,(Muhlenbergia_tenuiflora:0.011813,((Muhlenbergia_sobolifera:0.005839,Muhlenbergia_mexicana:0.005839)39963:0.004707,(Muhlenbergia_sylvatica_sylvatica:0.005009,Muhlenbergia_sylvatica:0.005009,Muhlenbergia_schreberi:0.005009)39964:0.005537)39962:0.001267)39960:0.011694)39958:0.006547)39957:0.018318)39956:0.009817)39955:0.031993)39953:0.021206)39943:0.033947)39938:0.109644)39924:0.071977)39910:0.091222)39903:0.383245)39902:0.518684)39852:0.053277)39836:1.041625)39775:0.528957)39735:2.727596)39623:3.053671)39592:0.955351)39287:1.944261)39277:0.940488)39265:5.404926)39238:1.15836)38588:28.635214)38579:6.098679)38575:28.177101)38374:2.180905)37511:1.372227)37271:4.576783)37254:33.002)36580:11.69386)33517:2.66859)33357:20.8081)32969:12.9249)32962:17.016266,((((Hexastylis_sorriei:121.048266,Hexastylis_shuttleworthii_shuttleworthii:121.048266,Hexastylis_shuttleworthii_harperi:121.048266,Hexastylis_rhombiformis:121.048266,Hexastylis_arifolia_arifolia:121.048266,(Hexastylis_naniflora:75.32101,Hexastylis_minor:75.32101,Asarum_caudatum_caudatum:75.32101,Asarum_marmoratum:75.32101,Hexastylis_virginica:75.32101,Hexastylis_speciosa:75.32101,Hexastylis_shuttleworthii:75.32101,Hexastylis_lewisii:75.32101,Hexastylis_heterophylla:75.32101,Hexastylis_contracta:75.32101,Hexastylis_arifolia_ruthii:75.32101,Hexastylis_arifolia_callifolia:75.32101,Hexastylis_arifolia:75.32101,Asarum_lemmonii:75.32101,Asarum_hartwegii:75.32101,Asarum_caudatum_viridiflorum:75.32101,(Asarum_caudatum:11.375564,Asarum_canadense:11.375564)39978:63.945446)39970:45.727256,(Aristolochia_wrightii:52.123687,Aristolochia_watsonii:52.123687,Aristolochia_reticulata:52.123687,Aristolochia_coryi:52.123688,(Aristolochia_serpentaria:42.703388,(Aristolochia_californica:21.860269,(Aristolochia_tomentosa:15.680439,Aristolochia_macrophylla:15.680439)39990:6.17983)39988:20.843118)39986:9.4203,Aristolochia_pentandra:52.123688)39985:68.924579)39968:1.109591,((Anemopsis_californica:44.951586,Saururus_cernuus:44.951587)40035:69.251602,((Peperomia_leptostachya:24.455151,Peperomia_humilis:24.455151,Peperomia_subpetiolata:24.455151,Peperomia_sandwicensis:24.455151,Peperomia_rockii:24.455151,Peperomia_remyi:24.455151,Peperomia_oahuensis:24.455151,Peperomia_membranacea:24.455151,Peperomia_mauiensis:24.455151,Peperomia_macraeana:24.455151,Peperomia_ligustrina:24.455151,Peperomia_latifolia:24.455151,Peperomia_kokeana:24.455151,Peperomia_kipahuluensis:24.455151,Peperomia_hypoleuca:24.455151,Peperomia_hirtipetiola:24.455151,Peperomia_globulanthera:24.455151,Peperomia_expallescens:24.455151,Peperomia_ellipticibacca:24.455151,Peperomia_eekana:24.455151,Peperomia_cookiana:24.455151,Peperomia_alternifolia:24.455151,Peperomia_alata:24.455153,((Peperomia_magnoliifolia:4.650316,Peperomia_obtusifolia:4.650316)40058:2.482704,(Peperomia_glabella:6.533837,Peperomia_hesperomannii:6.533837)40059:0.599184)40055:17.322131)40046:2.577116,Piper_aduncum:27.032269)40045:87.17092)40033:7.954669)39967:24.90736,(Canella_winterana:137.914322,(((Calycanthus_floridus_floridus:6.150578,Calycanthus_floridus_glaucus:6.150578,Calycanthus_brockiana:6.150577,(Calycanthus_occidentalis:5.625834,Calycanthus_floridus:5.625834)40153:0.524744)40152:102.64984,(Cassytha_filiformis:88.128421,(Cryptocarya_mannii:78.944607,(Listera_cordata_cordata:63.869589,Litsea_aestivalis:63.86959,(Lindera_subcoriacea:33.518103,Lindera_melissifolia:33.518103,(Persea_humilis:28.371355,(Persea_palustris:0.267779,Persea_borbonia:0.267779)40316:28.103576,((Lindera_benzoin_benzoin:2.14851,Lindera_benzoin:2.14851,Sassafras_albidum:2.14851)40363:23.431067,(Licaria_triandra:4.928493,(Umbellularia_californica_californica:4.018947,Umbellularia_californica_fresnensis:4.018948,Umbellularia_californica:4.018947,Nectandra_coriacea:4.018947)40437:0.909546)40423:20.651083)40349:2.791778)40303:5.146748)40293:30.351486)40232:15.075018)40231:9.183814)40226:20.671995)40148:11.9,((Magnolia_pyramidata:59.803517,Magnolia_ashei:59.803517,(Liriodendron_tulipifera:49.729514,((Magnolia_grandiflora:20.195972,Magnolia_virginiana:20.195971)40529:16.273685,((Magnolia_macrophylla:14.79851,(Magnolia_tripetala:8.510277,Magnolia_fraseri:8.510277)40565:6.288233)40562:8.424192,Magnolia_acuminata:23.222701)40561:13.246954)40526:13.259858)40515:10.074002)40514:35.6915,((Asimina_angustifolia:7.466902,Asimina_reticulata:7.466902,Asimina_pygmea:7.466902,Asimina_incana:7.466903,Asimina_triloba:7.466903,((Asimina_parviflora:3.377498,Asimina_obovata:3.377498)40847:3.621193,(Deeringothamnus_pulchellus:2.277468,Deeringothamnus_rugelii:2.277468,Asimina_tetramera:2.277467)40849:4.721222)40846:0.468213)40845:11.720739,Annona_glabra:19.187642)40844:76.307375)40482:25.2054)40147:17.213905)40111:9.150895)39966:33.563066,(Mortonia_utahensis:136.900468,Mortonia_sempervirens_sempervirens:136.900468,Mortonia_sempervirens_scabrella:136.900468,Mortonia_sempervirens:136.900468,Mortonia_greggii:136.900466,Crossopetalum_rhacoma:136.900468,Crossopetalum_ilicifolium:136.900468,Maytenus_phyllanthoides:136.900467,((Pachysandra_procumbens:134.407476,(Nelumbo_lutea:120.700464,((Platanus_occidentalis:62.667042,(Platanus_racemosa:50.120938,Platanus_wrightii:50.120938)41039:12.546104)41038:32.143722,(Yermo_xanthocephalus:13.495659,Xylothamia_palmeri:13.495659,Xanthocephalum_gymnospermoides:13.495659,Wilkesia_hobdyi:13.495659,Wilkesia_gymnoxiphium:13.495659,Vesicarpa_potentilloides_nitrophilum:13.495659,Vesicarpa_potentilloides:13.495659,Trichoptilium_incisum:13.495659,Trichocoronis_wrightii:13.495659,Trichocoronis_rivularis:13.495659,Tracyina_rostrata:13.495659,Tonestus_pygmaeus:13.495659,Tonestus_peirsonii:13.495659,Tonestus_microcephalus:13.495659,Tonestus_lyallii:13.495659,Tonestus_kingii_barnebyana:13.495659,Tonestus_graniticus:13.495659,Tonestus_eximius:13.495659,Tonestus_alpinus:13.495659,Tonestus_aberrans:13.495659,Thurovia_triflora:13.495659,Tetraneuris_verdiensis:13.495659,Tetraneuris_turneri:13.495659,Tetraneuris_torreyana:13.495659,Tetraneuris_scaposa_villosa:13.495659,Tetraneuris_scaposa_scaposa:13.495659,Tetraneuris_scaposa:13.495659,Tetraneuris_linearifolia:13.495659,Tetraneuris_ivesiana:13.495659,Tetraneuris_herbacea:13.495659,Tetraneuris_argentea:13.495659,Tetraneuris_acaulis_nana:13.495659,Tetraneuris_acaulis_caespitosa:13.495659,Tetraneuris_acaulis_acaulis:13.495659,Tetraneuris_acaulis:13.495659,Stylocline_sonorensis:13.495659,Stylocline_psilocarphoides:13.495659,Stylocline_micropoides:13.495659,Stylocline_masonii:13.495659,Stylocline_intertexta:13.495659,Stylocline_gnaphalioides:13.495659,Stylocline_citroleum:13.495659,Stephanomeria_blairii:13.495659,Sphaeromeria_simplex:13.495659,Sphaeromeria_ruthiae:13.495659,Sphaeromeria_compacta:13.495659,Sphaeromeria_capitata:13.495659,Sphaeromeria_cana:13.495659,Sphaeromeria_argentea:13.495659,Solidago_discoidea:13.495659,Shinnersoseris_rostrata:13.495659,Sericocarpus_tortifolius:13.495659,Sericocarpus_rigidus:13.495659,Sericocarpus_oregonensis:13.495659,Sericocarpus_linifolius:13.495659,Sericocarpus_asteroides:13.495659,Sclerolepis_uniflora:13.495659,Sclerocarpus_uniserialis:13.495659,Sanvitalia_ocymoides:13.495659,Sanvitalia_abertii:13.495659,Rugelia_nudicaulis:13.495659,Raillardiopsis_muirii:13.495659,Pterocaulon_virgatum:13.495659,Pterocaulon_pycnostachyum:13.495659,Psilactis_gentryi:13.495659,Pseudobahia_peirsonii:13.495659,Pseudobahia_heermannii:13.495659,Pseudobahia_bahiifolia:13.495659,Psathyrotes_scaposa:13.495659,Psacalium_decompositum:13.495659,Prenanthes_trifoliolata:13.495659,Prenanthes_serpentaria:13.495659,Prenanthes_roanensis:13.495659,Prenanthes_racemosa_multiflora:13.495659,Prenanthes_racemosa:13.495659,Prenanthes_nana:13.495659,Prenanthes_crepidinea:13.495659,Prenanthes_aspera:13.495659,Prenanthes_altissima:13.495659,Prenanthes_alba:13.495659,Prenanthes_alata:13.495659,Prenanthella_exigua:13.495659,Pleurocoronis_pluriseta:13.495659,Platyschkuhria_integrifolia_ourolepis:13.495659,Platyschkuhria_integrifolia_oblongifolia:13.495659,Platyschkuhria_integrifolia_desertorum:13.495659,Platyschkuhria_integrifolia:13.495659,Picrothamnus_desertorum:13.495659,Picradeniopsis_woodhousei:13.495659,Picradeniopsis_oppositifolia:13.495659,Phalacroseris_bolanderi_coronata:13.495659,Phalacroseris_bolanderi_bolanderi:13.495659,Phalacroseris_bolanderi:13.495659,Pentachaeta_lyonii:13.495659,Pentachaeta_fragilis:13.495659,Pentachaeta_exilis_exilis:13.495659,Pentachaeta_exilis_aeolica:13.495659,Pentachaeta_bellidiflora:13.495659,Pentachaeta_aurea_aurea:13.495659,Pentachaeta_aurea:13.495659,Pentachaeta_alsinoides:13.495659,Parthenice_mollis:13.495659,Osmadenia_tenella:13.495659,Orochaenactis_thysanocarpha:13.495659,Oreostemma_peirsonii:13.495659,Oreostemma_elatum:13.495659,Oreostemma_alpigenum_haydenii:13.495659,Oreostemma_alpigenum_andersonii:13.495659,Oreostemma_alpigenum:13.495659,Oonopsis_wardii:13.495659,Oonopsis_multicaulis:13.495659,Oonopsis_foliosa_monocephala:13.495659,Oonopsis_foliosa_foliosa:13.495659,Oonopsis_foliosa:13.495659,Oonopsis_engelmannii:13.495659,Oclemena_reticulata:13.495659,Oclemena_nemoralis:13.495659,Oclemena_acuminata:13.495659,Malperia_tenuis:13.495659,Madia_yosemitana:13.495659,Madia_stebbinsii:13.495659,Madia_rammii:13.495659,Madia_nutans:13.495659,Madia_minima:13.495659,Madia_hallii:13.495659,Madia_doris-nilesiae:13.495659,Madia_bolanderi:13.495659,Machaeranthera_riparia:13.495659,Machaeranthera_parviflora:13.495659,Machaeranthera_heterocarpa:13.495659,Machaeranthera_brevilingulata:13.495659,Machaeranthera_boltoniae:13.495659,Machaeranthera_arida:13.495659,Lygodesmia_texana:13.495659,Lygodesmia_ramosissima:13.495659,Lygodesmia_juncea:13.495659,Lygodesmia_grandiflora:13.495659,Lygodesmia_entrada:13.495659,Lygodesmia_doloresensis:13.495659,Lygodesmia_dianthopsis:13.495659,Lygodesmia_arizonica:13.495659,Lygodesmia_aphylla:13.495659,Luina_serpentina:13.495659,Luina_hypoleuca:13.495659,Lindheimera_texana:13.495659,Leucanthemum_integrifolium:13.495659,Lepidospartum_squamatum:13.495659,Lepidospartum_latisquamum:13.495659,Lepidospartum_burgessii:13.495659,Lagenifera_maviensis:13.495659,Koanophyllon_palmeri:13.495659,Keysseria_helenae:13.495659,Keysseria_erici:13.495659,Jamesianthus_alabamensis:13.495659,Iva_xanthifolia:13.495659,Iva_nevadensis:13.495659,Iva_dealbata:13.495659,Iva_ambrosiifolia:13.495659,Iva_acerosa:13.495659,Isocarpha_oppositifolia:13.495659,Ionactis_stenomeres:13.495659,Ionactis_linariifolius:13.495659,Ionactis_elegans:13.495659,Ionactis_caelestis:13.495659,Ionactis_alpina:13.495659,Hymenoxys_lapidicola:13.495659,Hymenoclea_sandersonii:13.495659,Hymenoclea_salsola_salsola:13.495659,Hymenoclea_salsola_fasciculata:13.495659,Holozonia_filipes:13.495659,Hesperodoria_salicina:13.495659,Hemizonia_pungens_laevis:13.495659,Hemizonia_pungens:13.495659,Hemizonia_parryi_rudis:13.495659,Hemizonia_parryi_parryi:13.495659,Hemizonia_parryi_congdonii:13.495659,Hemizonia_parryi_australis:13.495659,Hemizonia_parryi:13.495659,Hemizonia_paniculata:13.495659,Hemizonia_lutescens:13.495659,Hemizonia_kelloggii:13.495659,Hemizonia_floribunda:13.495659,Hemizonia_fitchii:13.495659,Hemizonia_fasciculata:13.495659,Hemizonia_congesta_vernalis:13.495659,Hemizonia_congesta_tracyi:13.495659,Hemizonia_congesta_leucocephala:13.495659,Hemizonia_congesta_congesta:13.495659,Hemizonia_congesta_calyculata:13.495659,Hemizonia_congesta:13.495659,Hemizonia_clevelandii:13.495659,Heliomeris_soliceps:13.495659,Heliomeris_multiflora_nevadensis:13.495659,Heliomeris_multiflora_multiflora:13.495659,Heliomeris_multiflora_brevifolia:13.495659,Heliomeris_multiflora:13.495659,Heliomeris_longifolia_longifolia:13.495659,Heliomeris_longifolia:13.495659,Heliomeris_hispida:13.495659,Hecastocleis_shockleyi:13.495659,Hasteola_suaveolens:13.495659,Hasteola_robertiorum:13.495659,Hartwrightia_floridana:13.495659,Harmonia_guggolziorum:13.495659,Haploesthes_greggii:13.495659,Glyptopleura_setulosa:13.495659,Glyptopleura_marginata:13.495659,Garberia_heterophylla:13.495659,Flyriella_parryi:13.495659,Flourensia_cernua:13.495659,Eupatorium_villosum:13.495659,Eupatorium_solidaginifolium:13.495659,Eupatorium_pycnocephalum:13.495659,Eupatorium_incarnatum:13.495659,Eucephalus_vialis:13.495659,Eucephalus_paucicapitatus:13.495659,Eucephalus_ledophyllus_ledophyllus:13.495659,Eucephalus_ledophyllus_covillei:13.495659,Eucephalus_ledophyllus:13.495659,Eucephalus_gormanii:13.495659,Eucephalus_glaucescens:13.495659,Eucephalus_glabratus:13.495659,Eucephalus_engelmannii:13.495659,Eucephalus_elegans:13.495659,Eucephalus_brickellioides:13.495659,Dysodiopsis_tagetoides:13.495659,Dicoria_canescens_wetherillii:13.495659,Dicoria_canescens_hispidula:13.495659,Dicoria_canescens_clarkiae:13.495659,Dicoria_canescens_canescens:13.495659,Dicoria_canescens_brandegeei:13.495659,Dicoria_canescens:13.495659,Dichaetophora_campestris:13.495659,Crepis_nana_ramosa:13.495659,Crepis_nana_clivicola:13.495659,Crepis_nana:13.495659,Crepis_elegans:13.495659,Coreocarpus_arizonicus:13.495659,Columbiadoria_hallii:13.495659,Chrysothamnus_spathulatus:13.495659,Chrysothamnus_linifolius:13.495659,Chrysothamnus_gramineus:13.495659,Chrysopsis_texana:13.495659,Chrysopsis_pilosa:13.495659,Chrysoma_pauciflosculosa:13.495659,Chloracantha_spinosa:13.495659,Chaptalia_tomentosa:13.495659,Chaptalia_texana:13.495659,Chaptalia_dentata:13.495659,Chaptalia_albicans:13.495659,Centaurea_rothrockii:13.495659,Carphephorus_paniculatus:13.495659,Carphephorus_carnosus:13.495659,Carminatia_tenuiflora:13.495659,Cacaliopsis_nardosmia:13.495659,Brickellia_veronicifolia:13.495659,Brickellia_venosa:13.495659,Brickellia_squamulosa:13.495659,Brickellia_simplex:13.495659,Brickellia_rusbyi:13.495659,Brickellia_pringlei:13.495659,Brickellia_parvula:13.495659,Brickellia_oblongifolia_oblongifolia:13.495659,Brickellia_oblongifolia_linifolia:13.495659,Brickellia_oblongifolia:13.495659,Brickellia_nevinii:13.495659,Brickellia_multiflora:13.495659,Brickellia_microphylla_watsonii:13.495659,Brickellia_microphylla_scabra:13.495659,Brickellia_microphylla:13.495659,Brickellia_longifolia:13.495659,Brickellia_lemmonii_wootonii:13.495659,Brickellia_lemmonii_lemmonii:13.495659,Brickellia_lemmonii:13.495659,Brickellia_laciniata:13.495659,Brickellia_knappiana:13.495659,Brickellia_incana:13.495659,Brickellia_hinckleyi_hinckleyi:13.495659,Brickellia_hinckleyi:13.495659,Brickellia_greenei:13.495659,Brickellia_grandiflora:13.495659,Brickellia_frutescens:13.495659,Brickellia_floribunda:13.495659,Brickellia_fendleri:13.495659,Brickellia_eupatorioides_gracillima:13.495659,Brickellia_eupatorioides_floridana:13.495659,Brickellia_eupatorioides_eupatorioides:13.495659,Brickellia_eupatorioides_corymbulosa:13.495659,Brickellia_eupatorioides_chlorolepis:13.495659,Brickellia_eupatorioides:13.495659,Brickellia_dentata:13.495659,Brickellia_cylindracea:13.495659,Brickellia_coulteri:13.495659,Brickellia_cordifolia:13.495659,Brickellia_conduplicata:13.495659,Brickellia_californica_jepsonii:13.495659,Brickellia_californica_desertorum:13.495659,Brickellia_californica_californica:13.495659,Brickellia_californica:13.495659,Brickellia_brachyphylla:13.495659,Brickellia_betonicifolia:13.495659,Brickellia_baccharidea:13.495659,Brickellia_atractyloides_arguta:13.495659,Brickellia_atractyloides:13.495659,Brickellia_amplexicaulis_lanceolata:13.495659,Brickellia_amplexicaulis_amplexicaulis:13.495659,Brickellia_amplexicaulis:13.495659,Blepharizonia_plumosa_viscida:13.495659,Blepharizonia_plumosa_plumosa:13.495659,Blepharizonia_plumosa:13.495659,Berlandiera_subacaulis:13.495659,Berlandiera_pumila:13.495659,Berlandiera_lyrata:13.495659,Berlandiera_betonicifolia:13.495659,Benitoa_occidentalis:13.495659,Bartlettia_scaposa:13.495659,Atrichoseris_platyphylla:13.495659,Arida_mattturneri:13.495659,Argyroxiphium_sandwicense_sandwicense:13.495659,Argyroxiphium_sandwicense_macrocephalum:13.495659,Argyroxiphium_sandwicense:13.495659,Argyroxiphium_kauense:13.495659,Argyroxiphium_grayanum:13.495659,Argyroxiphium_caliginis:13.495659,Ancistrocarphus_keilii:13.495659,Ancistrocarphus_filagineus:13.495659,Amphipappus_fremontii_spinosus:13.495659,Amphipappus_fremontii_fremontii:13.495659,Amphipappus_fremontii:13.495659,Ampelaster_carolinianus:13.495659,Adenostemma_lavenia:13.495659,Heliopsis_parvifolia:13.495659,Heliopsis_helianthoides_scabra:13.495659,Heliopsis_helianthoides_occidentalis:13.495659,Heliopsis_helianthoides_helianthoides:13.495659,Heliopsis_helianthoides_gracilis:13.495659,Heliopsis_helianthoides:13.495659,Acmella_oppositifolia:13.495659)41253:81.315104)41037:25.8897)41035:13.707011)40996:1.684648,((Platystigma_linearis:97.564766,Meconella_oregana:97.564766,Meconella_denticulata:97.564766,Meconella_californica:97.564766,Canbya_candida:97.564766,Canbya_aurea:97.564766,Arctomecon_merriamii:97.564766,Arctomecon_humilis:97.564766,Arctomecon_californica:97.564766,(Dendromecon_rigida_rigida:59.055823,Dendromecon_rigida_rhamnoides:59.055823,Dendromecon_harfordii:59.055823,Dendromecon_rigida:59.055823,(Eschscholzia_minutiflora_minutiflora:35.238126,Eschscholzia_lemmonii_lemmonii:35.238126,Eschscholzia_californica_californica:35.238126,Eschscholzia_hypecoides:35.238126,Eschscholzia_caespitosa:35.238126,Eschscholzia_rhombipetala:35.238126,Eschscholzia_ramosa:35.238126,Eschscholzia_parishii:35.238126,Eschscholzia_minutiflora_twisselmannii:35.238126,Eschscholzia_minutiflora_covillei:35.238126,Eschscholzia_minutiflora:35.238126,Eschscholzia_lobbii:35.238126,Eschscholzia_lemmonii_kernensis:35.238126,Eschscholzia_lemmonii:35.238126,Eschscholzia_glyptosperma:35.238126,Eschscholzia_californica_mexicana:35.238126,Eschscholzia_californica:35.238126)41350:23.817697)41349:38.508942,((Sanguinaria_canadensis:68.479509,Stylophorum_diphyllum:68.479509)41352:23.186256,(Romneya_trichocalyx:83.342135,Romneya_coulteri:83.342135,((Argemone_munita_rotundata:57.778164,Argemone_munita_robusta:57.778164,Argemone_munita_munita:57.778164,Argemone_glauca_decipiens:57.778164,Argemone_corymbosa_corymbosa:57.778164,Argemone_albiflora_albiflora:57.778164,Argemone_squarrosa:57.778164,Argemone_sanguinea:57.778164,Argemone_polyanthemos:57.778164,Argemone_pleiacantha_pleiacantha:57.778164,Argemone_pleiacantha_pinnatisecta:57.778164,Argemone_pleiacantha_ambigua:57.778164,Argemone_pleiacantha:57.778164,Argemone_munita:57.778164,Argemone_hispida:57.778164,Argemone_gracilenta:57.778164,Argemone_glauca_glauca:57.778164,Argemone_glauca:57.778164,Argemone_corymbosa_arenicola:57.778164,Argemone_corymbosa:57.778164,Argemone_chisosensis:57.778164,Argemone_aurantiaca:57.778164,Argemone_arizonica:57.778164,Argemone_albiflora:57.778164,Argemone_aenea:57.778164,Platystemon_californicus:57.778164)41360:7.635046,(Papaver_radicatum_radicatum:59.204537,Papaver_radicatum_alaskanum:59.204537,Stylomecon_heterophylla:59.204536,Papaver_walpolei:59.204536,Papaver_radicatum_kluanense:59.204536,Papaver_radicatum:59.204536,Papaver_pygmaeum:59.204536,Papaver_nudicaule_americanum:59.204536,Papaver_mcconnellii:59.204536,Papaver_lapponicum:59.204536,Papaver_gorodkovii:59.204536,Papaver_alboroseum:59.204536,((Papaver_alpinum:11.29525,Papaver_macounii:11.29525)41366:22.821863,Papaver_californicum:34.117114)41364:25.087423)41361:6.208674)41359:17.928925)41358:8.32363)41351:5.899001)41348:35.317695,((Calycocarpum_lyonii:67.059431,(Menispermum_canadense:59.905851,(Cissampelos_pareira:40.070988,(Cocculus_diversifolius:22.917983,Cocculus_carolinus:22.917984)41451:17.153005)41436:19.834863)41417:7.15358)41393:60.9131,(((Caulophyllum_giganteum:6.752247,Caulophyllum_thalictroides:6.752247)41475:110.51616,((Jeffersonia_diphylla:86.445558,((Vancouveria_planipetala:42.29631,(Vancouveria_chrysantha:10.693349,Vancouveria_hexandra:10.693349)41484:31.602962)41483:21.529669,(Achlys_californica:31.564477,Achlys_triphylla:31.564477,(Diphylleia_cymosa:14.62588,Podophyllum_peltatum:14.62588)41487:16.938597)41486:32.261502)41480:22.619579)41478:0.754053,(Mahonia_aquifolium:49.063861,Mahonia_swaseyi:49.063861,Mahonia_repens:49.063861,Mahonia_pumila:49.063861,Mahonia_piperiana:49.063861,Mahonia_pinnata_insularis:49.063861,Mahonia_pinnata:49.063861,Mahonia_nevinii:49.063861,Mahonia_nervosa:49.063861,Mahonia_haematocarpa:49.063861,Berberis_wilcoxii:49.063861,Berberis_harrisoniana:49.063861,Berberis_fendleri:49.063861,Berberis_canadensis:49.063862,(Mahonia_dictyota:12.303779,Mahonia_trifoliolata:12.303779,Mahonia_fremontii:12.303778)41495:36.760083)41492:38.13575)41477:30.068796)41472:7.132044,(Thalictrum_thalictroides:98.420176,Ranunculus_ranunculinus:98.420176,Kumlienia_cooleyae:98.420176,Ranunculus_glacialis_chamissonis:98.420176,Ranunculus_glacialis:98.420175,Ranunculus_andersonii:98.420176,Hydrastis_canadensis:98.420175,((Xanthorhiza_simplicissima:48.986981,(Coptis_trifolia_groenlandica:45.245062,Coptis_trifolia:45.245063,(Coptis_aspleniifolia:8.655812,(Coptis_laciniata:4.488099,Coptis_occidentalis:4.488099)41516:4.167713)41515:36.58925)41509:3.741919)41508:48.624697,(((Aquilegia_scopulorum_calcarea:37.558876,Aquilegia_jonesii_elatior:37.558876,Aquilegia_flavescens_miniata:37.558876,Aquilegia_flavescens_flavescens:37.558876,Aquilegia_chrysantha_rydbergii:37.558876,Aquilegia_caerulea_pinetorum:37.558876,Aquilegia_caerulea_ochroleuca:37.558876,Aquilegia_caerulea_daileyae:37.558876,Aquilegia_caerulea_alpina:37.558874,Aquilegia_triternata:37.558876,Aquilegia_grahamii:37.558876,Aquilegia_flavescens_rubicunda:37.558876,Aquilegia_chrysantha_hinckleyana:37.558876,Aquilegia_chrysantha_chaplinei:37.558876,Aquilegia_scopulorum_scopulorum:37.558876,Aquilegia_scopulorum:37.558876,Aquilegia_saximontana:37.558876,Aquilegia_pubescens:37.558876,Aquilegia_micrantha_micrantha:37.558876,Aquilegia_loriae:37.558876,Aquilegia_longissima:37.558876,Aquilegia_laramiensis:37.558876,Aquilegia_jonesii:37.558876,Aquilegia_micrantha:37.558876,Aquilegia_eximia:37.558876,Aquilegia_desolaticola:37.558876,Aquilegia_desertorum:37.558876,Aquilegia_chrysantha_chrysantha:37.558876,Aquilegia_caerulea_caerulea:37.558876,Aquilegia_caerulea:37.558876,Aquilegia_barnebyi:37.558875,(Enemion_stipitatum:8.636655,Enemion_savilei:8.636655,Enemion_occidentale:8.636655,Enemion_hallii:8.636655,Enemion_biternatum:8.636655)41525:28.92222,((Aquilegia_brevistyla:16.467172,(Aquilegia_canadensis:3.470854,Aquilegia_elegantula:3.470854)41532:12.996317)41529:0.851557,(Aquilegia_chrysantha:2.900241,(Aquilegia_formosa:2.366996,Aquilegia_flavescens:2.366996)41542:0.533246)41541:14.418488)41528:20.240146)41524:18.497688,(Thalictrum_hultenii:45.651657,Thalictrum_texanum:45.651657,Thalictrum_occidentale_occidentale:45.651657,Thalictrum_mirabile:45.651657,Thalictrum_heliophilum:45.651657,Thalictrum_debile:45.651657,Thalictrum_cooleyi:45.651657,Thalictrum_arkansanum:45.651656,Thalictrum_clavatum:45.651656,(Thalictrum_alpinum:27.381959,((Thalictrum_dioicum:12.525387,(Thalictrum_venulosum:5.78062,(Thalictrum_occidentale:1.618217,(Thalictrum_sparsiflorum_saximontanum:1.313665,Thalictrum_sparsiflorum_richardsonii:1.313665,Thalictrum_fendleri_wrightii:1.313665,Thalictrum_fendleri_fendleri:1.313665,Thalictrum_sparsiflorum:1.313665,Thalictrum_fendleri:1.313665)41559:0.304552)41558:4.162403)41557:6.744767)41555:7.920911,(Thalictrum_minus:14.484293,((Thalictrum_macrostylum:2.37667,Thalictrum_coriaceum:2.37667)41571:1.969649,(Thalictrum_pubescens:2.758755,(Thalictrum_dasycarpum:0.979359,Thalictrum_revolutum:0.979359)41573:1.779396)41572:1.587564)41570:10.137975)41564:5.962004)41553:6.935662)41549:18.269697)41546:10.404906)41522:25.82961,((Trollius_laxus_albiflorus:38.732164,Trollius_laxus_laxus:38.732164,(Trollius_laxus:23.283543,Trollius_riederianus:23.283543)41582:15.448621)41578:30.411672,(Aconitum_uncinatum_uncinatum:47.343622,Aconitum_uncinatum_muticum:47.343623,Aconitum_noveboracense:47.343623,Aconitum_infectum:47.343623,Aconitum_delphiniifolium_paradoxum:47.343623,Aconitum_delphiniifolium_chamissonianum:47.343623,Aconitum_uncinatum:47.343623,Aconitum_reclinatum:47.343623,Aconitum_maximum:47.343623,((Caltha_palustris_palustris:19.876524,Caltha_leptosepala_sulfurea:19.876524,Caltha_leptosepala_leptosepala:19.876524,Caltha_leptosepala_howellii:19.876524,Caltha_leptosepala:19.876525,Caltha_natans:19.876525,Caltha_palustris:19.876524)41593:16.55053,(Actaea_rubifolia:17.300703,Actaea_racemosa:17.300703,Actaea_podocarpa:17.300703,Actaea_elata:17.300703,Actaea_racemosa_racemosa:17.300703,(Actaea_arizonica:16.487862,Actaea_laciniata:16.487861)41601:0.812841,(Actaea_rubra_rubra:1.809557,Actaea_rubra_arguta:1.809557,Actaea_rubra:1.809557,Actaea_pachypoda:1.809557)41609:15.491145)41600:19.126352)41592:10.916567,((Delphinium_variegatum_variegatum:20.798814,Delphinium_parishii_parishii:20.798814,Delphinium_nuttallii_nuttallii:20.798814,Delphinium_sonnei:20.798814,Delphinium_nuttallii_ochroleucum:20.798814,Delphinium_hesperium_hesperium:20.798814,Delphinium_hansenii_hansenii:20.798814,Delphinium_gypsophilum_gypsophilum:20.798814,Delphinium_decorum_decorum:20.798814,Delphinium_carolinianum_carolinianum:20.798814,Delphinium_californicum_californicum:20.798814,Delphinium_distichum:20.798814,Delphinium_bicolor_bicolor:20.798814,Delphinium_lineapetalum:20.798814,Delphinium_diversifolium:20.798814,Delphinium_chamissonis:20.798814,Delphinium_xantholeucum:20.798814,Delphinium_viridescens:20.798814,Delphinium_variegatum_thornei:20.798814,Delphinium_variegatum_kinkiense:20.798814,Delphinium_umbraculorum:20.798814,Delphinium_uliginosum:20.798814,Delphinium_treleasei:20.798814,Delphinium_tenuisectum:20.798814,Delphinium_stachydeum:20.798814,Delphinium_scopulorum:20.798814,Delphinium_scaposum:20.798814,Delphinium_sapellonis:20.798814,Delphinium_robustum:20.798814,Delphinium_polycladon:20.798814,Delphinium_patens_montanum:20.798814,Delphinium_patens_hepaticoideum:20.798814,Delphinium_patens:20.798814,Delphinium_parryi_purpureum:20.798814,Delphinium_parryi_eastwoodiae:20.798814,Delphinium_parryi_blochmaniae:20.798814,Delphinium_parishii_subglobosum:20.798814,Delphinium_parishii_pallidum:20.798814,Delphinium_nuttallii:20.798814,Delphinium_novomexicanum:20.798814,Delphinium_newtonianum:20.798814,Delphinium_madrense:20.798814,Delphinium_inopinum:20.798814,Delphinium_hutchinsoniae:20.798814,Delphinium_hesperium_pallescens:20.798814,Delphinium_hesperium_cuyamacae:20.798814,Delphinium_hesperium:20.798814,Delphinium_hansenii_kernense:20.798814,Delphinium_hansenii_ewanianum:20.798814,Delphinium_hansenii:20.798814,Delphinium_gypsophilum_parviflorum:20.798814,Delphinium_gracilentum:20.798814,Delphinium_glaucescens:20.798814,Delphinium_glareosum:20.798814,Delphinium_geraniifolium:20.798814,Delphinium_depauperatum:20.798814,Delphinium_decorum_tracyi:20.798814,Delphinium_decorum:20.798814,Delphinium_carolinianum_virescens:20.798814,Delphinium_carolinianum_vimineum:20.798814,Delphinium_carolinianum_calciphilum:20.798814,Delphinium_carolinianum:20.798814,Delphinium_californicum_interius:20.798814,Delphinium_californicum:20.798814,Delphinium_burkei:20.798814,Delphinium_brachycentrum:20.798814,Delphinium_bicolor_calcicola:20.798814,Delphinium_basalticum:20.798814,Delphinium_bakeri:20.798814,Delphinium_andesicola:20.798814,Delphinium_andersonii:20.798814,Delphinium_alpestre:20.798814,Delphinium_alabamicum:20.798814,((Aconitum_columbianum_columbianum:4.147723,Aconitum_delphiniifolium:4.147723,Aconitum_columbianum:4.147723)41641:16.234676,(Delphinium_wootonii:9.38245,(Delphinium_multiplex:9.20323,(((Delphinium_parishii:2.957149,Delphinium_cardinale:2.957149)41662:2.325952,((Delphinium_gypsophilum:0.905955,Delphinium_recurvatum:0.905955)41664:2.144914,(Delphinium_nuttallianum:2.191001,(Delphinium_nudicaule:2.07339,Delphinium_luteum:2.07339)41666:0.117611)41665:0.859868)41663:2.232232)41661:1.286579,((Delphinium_tricorne:4.386038,Delphinium_purpusii:4.386038)41668:1.257487,((Delphinium_trolliifolium:3.603421,Delphinium_parryi:3.603421)41671:1.698318,((Delphinium_exaltatum:3.191208,(Delphinium_variegatum:2.175224,Delphinium_barbeyi:2.175224)41674:1.015985)41673:0.828431,((Delphinium_ramosum:1.784995,Delphinium_glaucum:1.784995,Delphinium_bicolor:1.784995)41676:0.908396,(Delphinium_menziesii_menziesii:1.284826,Delphinium_geyeri:1.284826,Delphinium_menziesii:1.284826)41677:1.408565)41675:1.326248)41672:1.2821)41670:0.341785)41667:0.926157)41660:2.633549)41659:0.17922)41658:10.99995)41627:0.416414)41624:19.626217,((Anemone_virginiana_virginiana:23.681199,Anemone_quinquefolia_quinquefolia:23.681199,Anemone_quinquefolia_bifolia:23.681199,Anemone_parviflora_grandiflora:23.681199,Anemone_quinquefolia_grayi:23.681199,Anemone_oregana_oregana:23.681199,Anemone_oregana_felix:23.681199,Anemone_narcissiflora_monantha:23.681199,Anemone_multifida_saxicola:23.681199,Anemone_edwardsiana_petraea:23.681199,Anemone_edwardsiana_edwardsiana:23.681199,Anemone_drummondii_drummondii:23.681199,Pulsatilla_patens_multifida:23.681199,Hepatica_nobilis_acuta:23.681199,Anemone_virginiana_riparia:23.681199,Anemone_tetonensis:23.681199,Anemone_narcissiflora_zephyra:23.681199,Anemone_narcissiflora_villosissima:23.681199,Anemone_multifida_richardsiana:23.681199,Anemone_multifida_hudsoniana:23.681199,Anemone_multiceps:23.681199,Anemone_lithophila:23.6812,Anemone_virginiana_cylindroidea:23.681199,Anemone_virginiana:23.681199,Anemone_tuberosa:23.681199,Anemone_richardsonii:23.681199,Anemone_quinquefolia_minima:23.681199,Anemone_lyallii:23.681199,Anemone_piperi:23.681199,Anemone_parviflora_parviflora:23.681199,Anemone_oregana:23.681199,Anemone_multifida_stylosa:23.681199,Anemone_lancifolia:23.681199,Anemone_edwardsiana:23.681199,Anemone_drummondii_heimburgeri:23.681199,Anemone_deltoidea:23.681199,((Anemone_caroliniana:5.491943,Anemone_berlandieri:5.491943)41696:8.906375,(Anemone_cylindrica:6.715874,(Anemone_quinquefolia:3.986812,(Anemone_parviflora:2.604781,(Anemone_drummondii:2.275384,Anemone_multifida:2.275384)41707:0.329397)41706:1.382031)41704:2.729062)41700:7.682444)41693:9.282881,((Pulsatilla_occidentalis:11.512296,Pulsatilla_patens:11.512296)41714:10.380557,(((Anemone_canadensis:11.141304,Anemone_narcissiflora:11.141304)41725:5.117175,(Hepatica_nobilis:3.931455,Hepatica_nobilis_obtusa:3.931455)41734:12.327024)41724:4.130782,(Clematis_hirsutissima_arizonica:12.751006,Clematis_columbiana_columbiana:12.751006,Clematis_palmeri:12.751006,Clematis_occidentalis_grosseserrata:12.751006,Clematis_occidentalis_dissecta:12.751006,Clematis_hirsutissima_scottii:12.751006,Clematis_viticaulis:12.751006,Clematis_viorna:12.751006,Clematis_versicolor:12.751006,Clematis_socialis:12.751006,Clematis_reticulata:12.751006,Clematis_pauciflora:12.751006,Clematis_occidentalis_occidentalis:12.751006,Clematis_occidentalis:12.751006,Clematis_morefieldii:12.751006,Clematis_hirsutissima_hirsutissima:12.751006,Clematis_hirsutissima:12.751006,Clematis_glaucophylla:12.751006,Clematis_columbiana_tenuiloba:12.751006,Clematis_columbiana:12.751006,Clematis_coactilis:12.751006,Clematis_catesbyana:12.751006,Clematis_carrizoanus:12.751006,Clematis_bigelovii:12.751006,Clematis_baldwinii:12.751006,Clematis_addisonii:12.751007,(Clematis_albicoma:5.122159,Clematis_fremontii:5.122159)41738:7.628848,(((Clematis_pitcheri:3.778509,Clematis_texensis:3.778509)41758:0.112421,(Clematis_crispa:1.141536,Clematis_ochroleuca:1.141536)41759:2.749394)41757:6.266306,(Clematis_lasiantha:0.968533,(Clematis_drummondii:0.490193,(Clematis_ligusticifolia_ligusticifolia:0.161248,Clematis_ligusticifolia_californica:0.161248,Clematis_virginiana:0.161248,Clematis_ligusticifolia:0.161248)41766:0.328945)41765:0.47834)41764:9.188702)41752:2.593771)41736:7.638255)41723:1.503591)41708:1.788347)41692:8.82682,(Ranunculus_trichophyllus_trichophyllus:26.065196,Ranunculus_sceleratus_sceleratus:26.065197,Ranunculus_orthorhynchus_orthorhynchus:26.065196,Ranunculus_occidentalis_brevistylis:26.065196,Ranunculus_occidentalis_occidentalis:26.065196,Ranunculus_inamoenus_alpeophilus:26.065197,Ranunculus_hydrocharoides_stolonifer:26.065196,Ranunculus_hispidus_hispidus:26.065198,Ranunculus_oreogenes:26.065196,Ranunculus_glaberrimus_glaberrimus:26.065197,Ranunculus_eschscholtzii_eschscholtzii:26.065196,Ranunculus_alismifolius_alismifolius:26.065196,Ranunculus_acriformis_acriformis:26.065196,Ranunculus_verecundus:26.065197,Ranunculus_trichophyllus_eradicatus:26.065197,Ranunculus_petiolaris_arsenei:26.065197,Ranunculus_pedatifidus_affinis:26.065197,Ranunculus_kamchaticus:26.065197,Ranunculus_inamoenus_subaffinis:26.065197,Ranunculus_eastwoodianus:26.065197,Ranunculus_aestivalis:26.065196,Ranunculus_turneri:26.065197,Ranunculus_suksdorfii:26.065197,Ranunculus_sceleratus_multifidus:26.065197,Ranunculus_sabinei:26.065197,Ranunculus_pusillus_pusillus:26.065197,Ranunculus_pusillus:26.065197,Ranunculus_populago:26.065197,Ranunculus_petiolaris:26.065197,Ranunculus_pacificus:26.065197,Ranunculus_orthorhynchus_bloomeri:26.065197,Ranunculus_oresterus:26.065197,Ranunculus_occidentalis_nelsonii:26.065197,Ranunculus_mauiensis:26.065197,Ranunculus_macauleyi:26.065197,Ranunculus_longirostris:26.065197,Ranunculus_lobbii:26.065197,Ranunculus_laxicaulis:26.065197,Ranunculus_jovis:26.065197,Ranunculus_inamoenus_inamoenus:26.065197,Ranunculus_inamoenus:26.065197,Ranunculus_hydrocharoides_hydrocharoides:26.065197,Ranunculus_hydrocharoides:26.065197,Ranunculus_hispidus_nitidus:26.065197,Ranunculus_hispidus_caricetorum:26.065197,Ranunculus_hexasepalus:26.065197,Ranunculus_hederaceus:26.065197,Ranunculus_hebecarpus:26.065197,Ranunculus_hawaiensis:26.065197,Ranunculus_harveyi:26.065197,Ranunculus_gormanii:26.065197,Ranunculus_glaberrimus_reconditus:26.065197,Ranunculus_glaberrimus_ellipticus:26.065197,Ranunculus_glaberrimus:26.065197,Ranunculus_flabellaris:26.065197,Ranunculus_eximius:26.065197,Ranunculus_eschscholtzii_trisectus:26.065197,Ranunculus_eschscholtzii_oxynotus:26.065197,Ranunculus_cymbalaria_cymbalaria:26.065197,Ranunculus_coloradensis:26.065197,Ranunculus_bonariensis_trisepalus:26.065197,Ranunculus_austrooreganus:26.065197,Ranunculus_arizonicus:26.065197,Ranunculus_ambigens:26.065197,Ranunculus_allenii:26.065197,Ranunculus_allegheniensis:26.065197,Ranunculus_alismifolius_montanus:26.065197,Ranunculus_alismifolius_davisii:26.065197,Ranunculus_alismifolius_alismellus:26.065197,Ranunculus_acris_frigidus:26.065197,Ranunculus_acriformis_montanensis:26.065197,Ranunculus_acriformis:26.065196,((Ranunculus_cymbalaria_saximontanus:3.652919,Ranunculus_cymbalaria:3.652919)41771:11.651924,(Trautvetteria_caroliniensis_caroliniensis:3.942831,Trautvetteria_caroliniensis_occidentalis:3.942831,Kumlienia_hystricula:3.942831,Trautvetteria_caroliniensis:3.942831)41774:11.362012)41769:10.760354,((Ranunculus_lapponicus:4.93133,Ranunculus_pallasii:4.93133)41777:18.118446,((Myosurus_minimus:16.182697,Myosurus_sessilis:16.182697,Myosurus_nitidus:16.182697,Myosurus_cupulatus:16.182697,Myosurus_apetalus_montanus:16.182697,Myosurus_apetalus_borealis:16.182697,Myosurus_apetalus:16.182697)41781:3.551249,(((Ranunculus_gmelinii_purshii:5.058211,Ranunculus_gmelinii_limosus:5.058211,Ranunculus_gmelinii_gmelinii:5.058211,Ranunculus_gmelinii:5.058211,(Ranunculus_cardiophyllus:3.904938,((Ranunculus_nivalis:3.304787,(Ranunculus_pygmaeus_pygmaeus:2.496604,Ranunculus_pygmaeus:2.496604,(Ranunculus_adoneus:2.206345,(Ranunculus_rhomboideus:1.028106,Ranunculus_abortivus:1.028106)41805:1.178239)41804:0.29026)41803:0.808183)41802:0.17548,(Ranunculus_pedatifidus:3.038778,(Ranunculus_sulphureus:1.277377,(Ranunculus_micranthus:1.054883,(Ranunculus_auricomus:0.679131,Ranunculus_karelinii:0.67913)41820:0.375752)41817:0.222495)41812:1.7614)41806:0.44149)41801:0.424671)41800:1.153273)41799:2.604335,(Ranunculus_eschscholtzii:3.36909,((Ranunculus_hyperboreus_hyperboreus:1.430715,Ranunculus_hyperboreus:1.430715,(Ranunculus_aquatilis:0.519979,Ranunculus_sceleratus:0.519979)41843:0.910736)41841:1.223669,Ranunculus_trichophyllus:2.654384)41840:0.714706)41834:4.293456)41798:1.398438,((Ranunculus_alismifolius:3.564795,(Ranunculus_flammula_flammula:0.605605,Ranunculus_flammula_filiformis:0.605605,Ranunculus_flammula:0.605605)41857:2.95919)41853:4.136538,(((Ranunculus_fascicularis:4.512677,Ranunculus_bonariensis:4.512677)41862:0.068741,(Ranunculus_pensylvanicus:4.180691,((Ranunculus_macounii:1.703645,(Ranunculus_orthorhynchus:1.145241,Ranunculus_hispidus:1.145241)41892:0.558405)41890:0.661025,Ranunculus_macranthus:2.364671)41888:1.816021)41863:0.400728)41861:2.1476,((((Ranunculus_uncinatus_uncinatus:0.568888,Ranunculus_uncinatus_parviflorus:0.568888,Ranunculus_uncinatus_earlei:0.568888,Ranunculus_occidentalis:0.568888,Ranunculus_uncinatus:0.568888)41910:0.219463,(Ranunculus_canus:0.344916,Ranunculus_californicus:0.344916)41911:0.443436)41909:1.040497,Ranunculus_acris:1.828848)41906:4.848392,Ranunculus_recurvatus:6.677239)41901:0.051779)41858:0.972315)41852:1.359651)41797:10.672961)41780:3.31583)41775:3.015421)41767:6.442823)41691:7.917011)41617:6.918592)41591:21.800214)41574:12.742337)41521:15.725506)41507:0.808496)41506:25.980276)41471:3.57208)41392:4.90993)41336:3.209662)40995:0.808344,(Stipulicida_setacea_setacea:119.165506,Sedum_stenopetalum_stenopetalum:119.165508,Sedum_spathulifolium_spathulifolium:119.165508,Sedum_obtusatum_obtusatum:119.165508,Sedum_laxum_laxum:119.165508,Sedum_lanceolatum_lanceolatum:119.165508,Loeflingia_squarrosa_squarrosa:119.165505,Sedum_spathulifolium_purdyi:119.165508,Sedum_spathulifolium_pruinosum:119.165508,Sedum_laxum_heckneri:119.165507,Rhodiola_rosea:119.165509,Diamorpha_smallii:119.165509,Wilhelmsia_physodes:119.165507,Villadia_squamulosa:119.165508,Stipulicida_setacea_lacerata:119.165508,Stipulicida_setacea:119.165508,Scopulophila_rixfordii:119.165506,Loeflingia_squarrosa_artemisiarum:119.165508,Loeflingia_squarrosa:119.165507,Lenophyllum_texanum:119.165506,Graptopetalum_rusbyi:119.165508,Graptopetalum_bartramii:119.165506,Geocarpon_minimum:119.165506,Cardionema_ramosissimum:119.165508,Sedum_wrightii:119.165508,Sedum_stenopetalum:119.165508,Sedum_stelliforme:119.165508,Sedum_spathulifolium:119.165508,Sedum_rupicola:119.165508,Sedum_radiatum_depauperatum:119.165508,Sedum_radiatum:119.165508,Sedum_pusillum:119.165508,Sedum_pulchellum:119.165508,Sedum_parvum:119.165508,Sedum_oregonense:119.165508,Sedum_oreganum:119.165508,Sedum_obtusatum_retusum:119.165508,Sedum_obtusatum_paradisum:119.165508,Sedum_obtusatum_boreale:119.165508,Sedum_obtusatum:119.165508,Sedum_oblanceolatum:119.165508,Sedum_nuttallianum:119.165508,Sedum_niveum:119.165508,Sedum_nevii:119.165508,Sedum_moranii:119.165508,Sedum_leibergii:119.165508,Sedum_laxum_flavidum:119.165508,Sedum_laxum:119.165508,Sedum_lanceolatum_nesioticum:119.165508,Sedum_lanceolatum:119.165508,Sedum_havardii:119.165508,Sedum_glaucophyllum:119.165508,Sedum_eastwoodiae:119.165508,Sedum_divergens:119.165508,Sedum_debile:119.165508,Sedum_cockerellii:119.165508,Sedum_albomarginatum:119.165508,((((Liquidambar_styraciflua:96.105043,(Paeonia_californica:1.12118,Paeonia_brownii:1.12118)41974:94.983863)41960:9.639794,((Hamamelis_ovalis:11.050276,(Hamamelis_virginiana:6.925417,Hamamelis_vernalis:6.925418)42031:4.124858)42029:7.77456,(Fothergilla_major:10.463474,Fothergilla_gardenii:10.463474)42034:8.361361)42028:86.920002)41959:2.346714,(((Penthorum_sedoides:54.464101,((Proserpinaca_palustris_palustris:22.527984,Proserpinaca_palustris_crebra:22.527984,Proserpinaca_intermedia:22.527984,Proserpinaca_pectinata:22.527984,Proserpinaca_palustris:22.527984)42055:24.240205,(Myriophyllum_tenellum:12.220182,Myriophyllum_quitense:12.220182,Myriophyllum_pinnatum:12.220182,Myriophyllum_laxum:12.220182,Myriophyllum_hippuroides:12.220182,Myriophyllum_farwellii:12.220182,((Myriophyllum_alterniflorum:5.853531,Myriophyllum_verticillatum:5.853531)42061:2.340818,Myriophyllum_sibiricum:8.194349)42060:4.025833,((Myriophyllum_humile:1.395205,Myriophyllum_heterophyllum:1.395205)42070:2.978204,Myriophyllum_ussuriense:4.37341)42068:7.846772)42058:34.548007)42054:7.695912)42046:35.16567,((Sedella_pumila:68.1492,Sedella_pentandra:68.1492,Sedella_leiocarpa:68.1492,Sedella_congdonii:68.1492,Crassula_solierii:68.1492,Crassula_viridis:68.1492,Crassula_connata:68.1492,Crassula_aquatica:68.149201)42095:2.118859,((Rhodiola_integrifolia_neomexicana:14.73931,Rhodiola_integrifolia_leedyi:14.73931,Rhodiola_integrifolia_integrifolia:14.739309,(Rhodiola_rhodantha:6.589642,Rhodiola_integrifolia:6.589642)42138:8.149668)42132:4.943076,(Hylotelephium_telephioides:18.026697,(Sedum_villosum:9.994694,(Dudleya_saxosa_saxosa:8.078511,Dudleya_pulverulenta_pulverulenta:8.078511,Dudleya_cymosa_cymosa:8.078511,Dudleya_abramsii_abramsii:8.078511,Dudleya_pulverulenta_arizonica:8.078511,Dudleya_cymosa_costafolia:8.078511,Dudleya_collomiae:8.078511,Dudleya_calcicola:8.078511,Dudleya_abramsii_parva:8.078511,Dudleya_virens_virens:8.078511,Dudleya_virens_insularis:8.078511,Dudleya_virens_hassei:8.078511,Dudleya_virens:8.078511,Dudleya_verityi:8.078511,Dudleya_variegata:8.078511,Dudleya_traskiae:8.078511,Dudleya_stolonifera:8.078511,Dudleya_setchellii:8.078511,Dudleya_saxosa_aloides:8.078511,Dudleya_saxosa:8.078511,Dudleya_palmeri:8.078511,Dudleya_nesiotica:8.078511,Dudleya_multicaulis:8.078511,Dudleya_lanceolata:8.078511,Dudleya_gnoma:8.078511,Dudleya_farinosa:8.078511,Dudleya_edulis:8.078511,Dudleya_densiflora:8.078511,Dudleya_cymosa_pumila:8.078511,Dudleya_cymosa_paniculata:8.078511,Dudleya_cymosa_ovatifolia:8.078511,Dudleya_cymosa_marcescens:8.078511,Dudleya_cymosa_crebrifolia:8.078511,Dudleya_cymosa_agourensis:8.078511,Dudleya_cymosa:8.078511,Dudleya_candelabrum:8.078511,Dudleya_caespitosa:8.078511,Dudleya_blochmaniae_insularis:8.078511,Dudleya_blochmaniae_brevifolia:8.078511,Dudleya_blochmaniae_blochmaniae:8.078511,Dudleya_blochmaniae:8.078511,Dudleya_attenuata_orcuttii:8.078511,Dudleya_attenuata:8.078511,Dudleya_abramsii_murina:8.078511,Dudleya_abramsii_bettinae:8.078511,Dudleya_abramsii_affinis:8.078511,Dudleya_abramsii:8.078511,(Dudleya_greenei:2.000542,Dudleya_viscida:2.000542)42160:6.077969,(Dudleya_pulverulenta:4.929268,(Echeveria_strictiflora:3.302183,Sedum_ternatum:3.302183)42163:1.627085)42161:3.149243)42157:1.916182)42156:8.032003)42139:1.655689)42131:50.585674)42094:19.361712)42042:11.5707,((Ribes_victoris_minus:45.387852,Ribes_sanguineum_sanguineum:45.387852,Ribes_oxyacanthoides_oxyacanthoides:45.387852,Ribes_nevadense_jaegeri:45.387852,Ribes_menziesii_menziesii:45.387852,Ribes_menziesii_leptosmum:45.387852,Ribes_menziesii_ixoderme:45.387852,Ribes_inerme_inerme:45.387852,Ribes_hudsonianum_hudsonianum:45.387852,Ribes_divaricatum_divaricatum:45.387852,Ribes_cereum_cereum:45.387852,Ribes_aureum_aureum:45.387852,Ribes_sanguineum_melanocarpum:45.387852,Ribes_oxyacanthoides_irriguum:45.387852,Ribes_oxyacanthoides_cognatum:45.387852,Ribes_menziesii_senile:45.387852,Ribes_menziesii_hystrix:45.387852,Ribes_hudsonianum_petiolare:45.387852,Ribes_cruentum:45.387852,Ribes_wolfii:45.387852,Ribes_watsonianum:45.387852,Ribes_victoris_victoris:45.387852,Ribes_victoris:45.387852,Ribes_tularense:45.387852,Ribes_sericeum:45.387852,Ribes_sanguineum_glutinosum:45.387852,Ribes_sanguineum_deductum:45.387852,Ribes_roezlii_amictum:45.387852,Ribes_quercetorum:45.387852,Ribes_pinetorum:45.387852,Ribes_oxyacanthoides_setosum:45.387852,Ribes_nevadense_nevadense:45.387852,Ribes_nevadense_glaucescens:45.387852,Ribes_mescalerium:45.387852,Ribes_marshallii:45.387852,Ribes_malvaceum:45.387852,Ribes_leptanthum:45.387852,Ribes_lasianthum:45.387852,Ribes_lacustre:45.387852,Ribes_inerme_klamathense:45.387852,Ribes_glandulosum:45.387852,Ribes_erythrocarpum:45.387852,Ribes_echinellum:45.387852,Ribes_divaricatum_pubiflorum:45.387852,Ribes_cynosbati:45.387852,Ribes_curvatum:45.387852,Ribes_cruentum_oregonense:45.387852,Ribes_cruentum_cruentum:45.387852,Ribes_cereum_colubrinum:45.387852,Ribes_cereum_pedicellare:45.387852,Ribes_canthariforme:45.387852,Ribes_aureum_villosum:45.387852,Ribes_aureum_gracillimum:45.387852,Ribes_amarum:45.387852,Ribes_acerifolium:45.387852,Ribes_montigenum:45.387852,(((Ribes_laxiflorum:11.514734,Ribes_cereum:11.514734)42182:7.770077,((Ribes_sanguineum:11.709722,Ribes_viscosissimum:11.709722)42185:6.904732,(Ribes_indecorum:2.428293,Ribes_nevadense:2.428293)42186:16.186161)42184:0.670357)42181:17.113996,((Ribes_triste:26.832001,((Ribes_viburnifolium:12.737098,Ribes_aureum:12.737098)42192:5.560771,(Ribes_americanum:8.926718,(Ribes_bracteosum:3.93977,Ribes_hudsonianum:3.93977)42195:4.986949)42194:9.37115)42191:8.534133)42188:2.929972,((Ribes_hirtellum:13.509797,(Ribes_inerme:8.058487,(Ribes_missouriense:5.664572,(Ribes_oxyacanthoides:3.097486,Ribes_rotundifolium:3.097486)42208:2.567086)42207:2.393915)42206:5.45131)42204:13.349669,(Ribes_menziesii_thacherianum:20.043994,((Ribes_lobbii:15.570885,(Ribes_californicum:6.241364,Ribes_speciosum:6.241364)42212:9.32952)42211:2.415424,(Ribes_roezlii:5.096351,(Ribes_menziesii:2.732094,(Ribes_velutinum:2.019369,(Ribes_binominatum:1.962783,(Ribes_divaricatum:1.249487,Ribes_niveum:1.249487)42217:0.713296)42216:0.056586)42215:0.712725)42214:2.364257)42213:12.889957)42210:2.057686)42209:6.815471)42201:2.902509)42187:6.636833)42180:8.989045)42179:30.766659,(Saxifraga_cespitosa_exaratoides:57.854211,Saxifraga_cespitosa_cespitosa:57.85421,Saxifraga_virginiensis_virginiensis:57.854211,Saxifraga_virginiensis:57.854211,Saxifraga_tolmiei:57.854211,Saxifraga_tischii:57.854211,Saxifraga_texana:57.854211,Saxifraga_tenuis:57.854211,Saxifraga_tempestiva:57.854211,Saxifraga_subapetala:57.854211,Saxifraga_stellaris:57.854211,Saxifraga_spicata:57.854211,Saxifraga_rufidula:57.854211,Saxifraga_rhomboidea:57.854211,Saxifraga_reflexa:57.854211,Saxifraga_razshivinii:57.854211,Saxifraga_pensylvanica:57.854211,Saxifraga_palmeri:57.854211,Saxifraga_oregana:57.854211,Saxifraga_odontoloma:57.854211,Saxifraga_occidentalis:57.854211,Saxifraga_nuttallii:57.854211,Saxifraga_nudicaulis:57.854211,Saxifraga_nivalis:57.854211,Saxifraga_nidifica_nidifica:57.854211,Saxifraga_nidifica_claytoniifolia:57.854211,Saxifraga_nidifica:57.854211,Saxifraga_nelsoniana_insularis:57.854211,Saxifraga_nelsoniana_carlottae:57.854211,Saxifraga_nelsoniana:57.854211,Saxifraga_micranthidifolia:57.854211,Saxifraga_michauxii:57.854211,Saxifraga_marshallii:57.854211,Saxifraga_lyallii_lyallii:57.854211,Saxifraga_lyallii:57.854211,Saxifraga_integrifolia:57.854211,Saxifraga_idahoensis:57.854211,Saxifraga_howellii:57.854211,Saxifraga_hieraciifolia:57.854211,Saxifraga_gormanii:57.854211,Saxifraga_gaspensis:57.854211,Saxifraga_foliolosa:57.854211,Saxifraga_flagellaris_crandallii:57.854211,Saxifraga_ferruginea_newcombei:57.854211,Saxifraga_ferruginea:57.854211,Saxifraga_eriophora:57.854211,Saxifraga_cespitosa_monticola:57.854211,Saxifraga_caroliniana:57.854211,Saxifraga_careyana:57.854211,Saxifraga_californica:57.854211,Saxifraga_bryophora:57.854211,Saxifraga_bronchialis_cherlerioides:57.854211,Saxifraga_aprica:57.854211,Saxifraga_apetala:57.854211,Saxifraga_adscendens_oregonensis:57.854211,Saxifragopsis_fragarioides:57.854211,Saxifraga_taylorii:57.854211,Saxifraga_sibirica:57.854211,Saxifraga_serpyllifolia:57.854211,Saxifraga_rivularis_arctolitoralis:57.854211,Saxifraga_redofskii:57.854211,Saxifraga_platysepala:57.854211,Saxifraga_hyperborea:57.85421,Saxifraga_flagellaris_setigera:57.854211,Saxifraga_flagellaris:57.854211,Saxifraga_eschscholtzii:57.854211,Saxifraga_chrysantha:57.854211,Saxifraga_cespitosa_delicatula:57.854211,Saxifraga_bryophora_bryophora:57.854211,Saxifraga_bronchialis_funstonii:57.854211,Saxifraga_bronchialis_austromontana:57.854211,Saxifraga_aleutica:57.854211,Saxifraga_adscendens:57.854212,((Saxifraga_mertensiana:28.137642,Saxifraga_cespitosa:28.137642)42225:13.842813,((Saxifraga_bronchialis:14.344753,Saxifraga_tricuspidata:14.344753)42241:0.677933,(Saxifraga_hirculus:12.442017,((Saxifraga_cernua:3.814077,Saxifraga_rivularis:3.814077)42245:6.121617,(Saxifraga_paniculata_neogaea:7.387403,Saxifraga_paniculata:7.387403,(Saxifraga_oppositifolia_oppositifolia:1.909151,Saxifraga_aizoides:1.909151,Saxifraga_oppositifolia:1.909152)42252:5.478251)42246:2.548292)42244:2.506323)42242:2.580668)42240:26.957769)42222:15.873756,(Boykinia_major:53.390082,Boykinia_aconitifolia:53.390082,(Jepsonia_malvifolia:37.974551,Jepsonia_heterandra:37.974551,Jepsonia_parryi:37.974552,((Sullivantia_hapemanii_hapemanii:23.032098,Sullivantia_hapemanii_purpusii:23.032098,Sullivantia_hapemanii:23.032098,Sullivantia_sullivantii:23.032098,Sullivantia_oregana:23.032098)42259:13.329107,(Suksdorfia_violacea:31.104801,Suksdorfia_ranunculifolia:31.104802,(Boykinia_richardsonii:13.408656,(Boykinia_occidentalis:4.633732,Boykinia_rotundifolia:4.633732)42262:8.774924)42261:17.696145)42260:5.256404)42258:1.613346)42257:15.415531,((Chrysosplenium_wrightii:10.255506,Chrysosplenium_rosendahlii:10.255506,Chrysosplenium_glechomifolium:10.255506,Chrysosplenium_americanum:10.255506,(Chrysosplenium_tetrandrum:8.289331,Chrysosplenium_iowense:8.289331)42269:1.966175)42266:22.386606,(Darmera_peltata:29.114844,(((Leptarrhena_pyrolifolia:25.202467,(Telesonix_jamesii:17.461679,Telesonix_heucheriformis:17.461679,(Bolandra_californica:10.213788,Bolandra_oregana:10.213788)42281:7.247891)42280:7.740788)42278:0.800575,Astilbe_biternata:26.003042)42277:0.609227,((Saxifraga_nelsoniana_porsildiana:18.984951,Saxifraga_nelsoniana_pacifica:18.984951,Saxifraga_hitchcockiana:18.984951,Saxifraga_bryophora_tobiasiae:18.984951,(Saxifraga_hieraciifolia_rufopilosa:5.683515,Saxifraga_lyallii_hultenii:5.683515)42295:13.301436)42288:2.779308,(Heuchera_villosa_villosa:14.717002,Heuchera_rubescens_rubescens:14.717002,Heuchera_parvifolia_arizonica:14.717002,Heuchera_parvifolia:14.717002,Heuchera_parvifolia_parvifolia:14.717002,Heuchera_parviflora_parviflora:14.717002,Heuchera_micrantha_pacifica:14.717002,Heuchera_micrantha_micrantha:14.717002,Heuchera_cylindrica_glabella:14.717002,Heuchera_cylindrica_cylindrica:14.717002,Heuchera_americana_americana:14.717001,Heuchera_sanguinea_pulchra:14.717002,Heuchera_parvifolia_nivalis:14.717002,Heuchera_grossulariifolia_tenuifolia:14.717002,Heuchera_grossulariifolia:14.717002,Heuchera_flabellifolia:14.717002,Heuchera_duranii:14.717002,Heuchera_cylindrica_orbicularis:14.717002,Heuchera_alpestris:14.717001,Heuchera_wootonii:14.717002,Heuchera_villosa_arkansana:14.717002,Heuchera_sanguinea_sanguinea:14.717002,Heuchera_pulchella:14.717002,Heuchera_pubescens:14.717002,Heuchera_parvifolia_microcarpa:14.717002,Heuchera_parvifolia_major:14.717002,Heuchera_parviflora_puberula:14.717002,Heuchera_parviflora:14.717002,Heuchera_novomexicana:14.717002,Heuchera_micrantha_hartwegii:14.717002,Heuchera_micrantha_erubescens:14.717002,Heuchera_micrantha_diversifolia:14.717002,Heuchera_longiflora:14.717002,Heuchera_hallii:14.717002,Heuchera_grossulariifolia_grossulariifolia:14.717002,Heuchera_glomerulata:14.717002,Heuchera_glabra:14.717002,Heuchera_elegans:14.717002,Heuchera_eastwoodiae:14.717002,Heuchera_cylindrica_septentrionalis:14.717002,Heuchera_chlorantha:14.717002,Heuchera_caroliniana:14.717002,Heuchera_caespitosa:14.717002,Heuchera_brevistaminea:14.717002,Heuchera_bracteata:14.717002,Heuchera_americana_hispida:14.717002,Heuchera_americana_hirsuticaulis:14.717002,Heuchera_parishii:14.717002,Heuchera_alba:14.717002,Heuchera_abramsii:14.717001,Heuchera_americana:14.717001,(Heuchera_richardsonii:9.301375,(Mitella_stauropetala_stauropetala:8.526811,Mitella_stauropetala_stenopetala:8.526812,Mitella_prostrata:8.526811,Mitella_trifida_trifida:8.526812,Mitella_ovalis:8.526812,Mitella_caulescens:8.526812,((Heuchera_hirsutissima:5.139062,Mitella_breweri:5.139062)42307:1.901104,(Mitella_diphylla:4.289409,Mitella_nuda:4.289409)42308:2.750757)42306:1.486646,((Tolmiea_menziesii:6.697933,(Bensoniella_oregana:6.439365,(Lithophragma_parviflorum_parviflorum:4.022568,Lithophragma_tenellum:4.022568,Lithophragma_parviflorum_trifoliatum:4.022568,Lithophragma_parviflorum:4.022568,Lithophragma_maximum:4.022568,Lithophragma_cymbalaria:4.022568,Lithophragma_campanulatum:4.022568,Lithophragma_bolanderi:4.022568,Lithophragma_heterophyllum:4.022568,(Lithophragma_affine_affine:3.043308,Lithophragma_glabrum:3.043308,Lithophragma_affine:3.043308)42313:0.97926)42312:2.416797)42311:0.258567)42310:0.708093,(Boykinia_intermedia:3.682275,(Tiarella_trifoliata_trifoliata:3.561287,Tiarella_trifoliata_unifoliata:3.561288,Tiarella_trifoliata_laciniata:3.561288,(Elmera_racemosa_racemosa:3.068248,Elmera_racemosa_puberulenta:3.068248,Elmera_racemosa:3.068248,((Tiarella_cordifolia_cordifolia:1.223266,Tiarella_cordifolia_collina:1.223266,Tiarella_trifoliata:1.223266,Tiarella_cordifolia:1.223266)42319:1.598552,(Conimitella_williamsii:1.562489,(Mitella_diversifolia:1.393615,(Mitella_trifida:1.060028,Mitella_stauropetala:1.060028)42322:0.333587)42321:0.168874)42320:1.259329)42318:0.24643)42317:0.493039,((Heuchera_rubescens_versicolor:1.253879,Heuchera_rubescens_truncata:1.253879,Heuchera_rubescens_rydbergiana:1.253879,Heuchera_rubescens_glandulosa:1.253879,Heuchera_rubescens_alpicola:1.25388,Heuchera_rubescens:1.25388,(Heuchera_villosa:1.12882,(Heuchera_merriamii:0.946991,(Heuchera_sanguinea:0.426075,Heuchera_flabellifolia_subsecta:0.426075)42327:0.520916)42326:0.181829)42325:0.125059)42324:2.032335,((Heuchera_micrantha:0.345798,(Heuchera_maxima:0.336662,(Heuchera_cylindrica:0.164293,Heuchera_pilosissima:0.164293)42332:0.17237)42331:0.009135)42330:2.256894,(Mitella_pentandra:2.256859,Tellima_grandiflora:2.256859)42333:0.345833)42328:0.683523)42323:0.275073)42315:0.120987)42314:3.723751)42309:1.120786)42305:0.774564)42304:5.415626)42303:7.047258)42287:4.848009)42276:2.502576)42271:3.527267)42264:20.74797)42255:4.464129)42219:18.3003)42178:25.04596)42041:6.89108)41951:9.5821,(((Vitis_rotundifolia_munsoniana:42.615917,Ampelopsis_arborea:42.615917,(Vitis_palmata:41.428397,Cissus_trifoliata:41.428396,Cissus_incisa:41.428396,(Vitis_aestivalis_aestivalis:20.323315,Vitis_shuttleworthii:20.323314,Vitis_rotundifolia_rotundifolia:20.323314,Vitis_mustangensis:20.323314,Vitis_monticola:20.323314,Vitis_girdiana:20.323314,Vitis_cinerea:20.323314,Vitis_arizonica:20.323314,Vitis_aestivalis_bicolor:20.323314,Vitis_acerifolia:20.323314,Cissus_verticillata:20.323314,((Vitis_rupestris:4.723968,(Vitis_labrusca:3.996118,(Ampelopsis_cordata:3.16202,(Parthenocissus_quinquefolia:1.030179,Parthenocissus_heptaphylla:1.030179,Parthenocissus_vitacea:1.030178)42396:2.131841)42394:0.834098)42393:0.72785)42392:4.776067,(Vitis_vulpina:7.17407,Vitis_riparia:7.17407,((Vitis_californica:0.500704,Vitis_rotundifolia:0.500704)42406:0.633822,Vitis_aestivalis:1.134525)42405:6.039544)42398:2.325966)42390:10.823279)42358:21.105082)42350:1.18752)42348:74.261544,((Geranium_viscosissimum_viscosissimum:39.03349,Geranium_viscosissimum_nervosum:39.033489,Geranium_caespitosum_eremophilum:39.03349,Geranium_caespitosum:39.03349,Geranium_atropurpureum_cowenii:39.03349,Geranium_arboreum:39.03349,Geranium_wislizeni:39.03349,Geranium_viscosissimum:39.03349,Geranium_texanum:39.03349,Geranium_oreganum:39.03349,Geranium_maculatum:39.03349,Geranium_lentum:39.03349,Geranium_erianthum:39.03349,Geranium_cuneatum_tridens:39.03349,Geranium_cuneatum_hypoleucum:39.03349,Geranium_cuneatum_hololeucum:39.03349,Geranium_cuneatum_cuneatum:39.03349,Geranium_californicum:39.03349,Geranium_bicknellii:39.03349,Geranium_atropurpureum_atropurpureum:39.03349,Geranium_atropurpureum:39.033488,(Erodium_macrophyllum:36.455239,Erodium_texanum:36.455239)42473:2.578249,(Geranium_robertianum:34.658317,(Geranium_humile:18.443474,(Geranium_cuneatum:5.556569,(Geranium_carolinianum_sphaerospermum:1.920932,Geranium_carolinianum_confertiflorum:1.920932,Geranium_carolinianum_carolinianum:1.920931,Geranium_carolinianum:1.920931,(Geranium_richardsonii:1.421737,(Geranium_kauaiense:0.539738,(Geranium_hanaense:0.33785,Geranium_multiflorum:0.33785)42536:0.201888)42535:0.882)42532:0.499194)42531:3.635638)42521:12.886905)42510:16.214844)42496:4.375171)42472:74.216961,(((Staphylea_bolanderi:16.828551,Staphylea_trifolia:16.828551)42546:33.06907,(Glossopetalon_planitierum:30.8757,Apacheria_chiricahuensis:30.8757,Glossopetalon_texense:30.8757,Glossopetalon_spinescens_spinescens:30.8757,Glossopetalon_spinescens_meionandrum:30.8757,Glossopetalon_spinescens_aridum:30.8757,Glossopetalon_pungens:30.8757,Glossopetalon_clokeyi:30.8757,Glossopetalon_spinescens:30.8757,(Crossosoma_bigelovii_bigelovii:0.967767,Crossosoma_parviflorum:0.967767,Crossosoma_bigelovii_glaucum:0.967767,Crossosoma_bigelovii:0.967767,Crossosoma_californicum:0.967767)42553:29.907933)42551:19.02192)42542:62.77079,((Alvaradoa_amorphoides:88.588166,Picramnia_pentandra:88.588167)42558:23.804655,(((Gayophytum_diffusum_diffusum:62.524005,Gayophytum_ramosissimum:62.524005,Gayophytum_racemosum:62.524005,Gayophytum_oligospermum:62.524005,Gayophytum_humile:62.524005,Gayophytum_heterozygum:62.524005,Gayophytum_eriospermum:62.524005,Gayophytum_diffusum_parviflorum:62.524005,Gayophytum_diffusum:62.524005,Gayophytum_decipiens:62.524005,(Ludwigia_glandulosa_glandulosa:55.184516,Ludwigia_peploides_glabrescens:55.184517,Ludwigia_virgata:55.184517,Ludwigia_suffruticosa:55.184517,Ludwigia_sphaerocarpa:55.184517,Ludwigia_spathulata:55.184517,Ludwigia_ravenii:55.184517,Ludwigia_polycarpa:55.184517,Ludwigia_pilosa:55.184517,Ludwigia_octovalvis:55.184517,Ludwigia_maritima:55.184517,Ludwigia_linifolia:55.184517,Ludwigia_linearis:55.184517,Ludwigia_leptocarpa:55.184517,Ludwigia_lanceolata:55.184517,Ludwigia_hirtella:55.184517,Ludwigia_glandulosa:55.184517,Ludwigia_erecta:55.184517,Ludwigia_decurrens:55.184517,Ludwigia_curtissii:55.184517,Ludwigia_brevipes:55.184517,Ludwigia_arcuata:55.184517,Ludwigia_alternifolia:55.184517,Ludwigia_alata:55.184516,(Epilobium_torreyi:41.12485,Epilobium_pygmaeum:41.12485,Epilobium_pallidum:41.12485,Epilobium_densiflorum:41.12485,Epilobium_cleistogamum:41.12485,Camissonia_walkeri_tortilis:41.12485,Camissonia_walkeri:41.12485,Camissonia_specuicola_hesperia:41.12485,Camissonia_scapoidea_utahensis:41.12485,Camissonia_scapoidea_macrocarpa:41.12485,Camissonia_scapoidea_brachycarpa:41.12485,Camissonia_scapoidea:41.12485,Camissonia_robusta:41.12485,Camissonia_refracta:41.12485,Camissonia_pygmaea:41.12485,Camissonia_pterosperma:41.12485,Camissonia_parryi:41.12485,Camissonia_pallida_hallii:41.12485,Camissonia_pallida:41.12485,Camissonia_nevadensis:41.12485,Camissonia_munzii:41.12485,Camissonia_multijuga:41.12485,Camissonia_minor:41.12485,Camissonia_micrantha:41.12485,Camissonia_megalantha:41.12485,Camissonia_luciae:41.12485,Camissonia_lewisii:41.12485,Camissonia_intermedia:41.12485,Camissonia_ignota:41.12485,Camissonia_hirtella:41.12485,Camissonia_heterochroma:41.12485,Camissonia_hardhamiae:41.12485,Camissonia_guadalupensis_clementina:41.12485,Camissonia_guadalupensis:41.12485,Camissonia_exilis:41.12485,Camissonia_confusa:41.12485,Camissonia_confertiflora:41.12485,Camissonia_claviformis_rubescens:41.12485,Camissonia_claviformis_lancifolia:41.12485,Camissonia_claviformis_integrior:41.12485,Camissonia_claviformis_cruciformis:41.12485,Camissonia_claviformis:41.12485,Camissonia_cheiranthifolia:41.12485,Camissonia_chamaenerioides:41.12485,Camissonia_cardiophylla_robusta:41.12485,Camissonia_cardiophylla:41.12485,Camissonia_californica:41.12485,Camissonia_brevipes_pallidula:41.12485,Camissonia_brevipes_arizonica:41.12485,Camissonia_brevipes:41.12485,Camissonia_boothii_intermedia:41.12485,Camissonia_boothii_desertorum:41.12485,Camissonia_boothii_condensata:41.12485,Camissonia_boothii_alyssoides:41.12485,Camissonia_boothii:41.12485,Camissonia_bistorta:41.12485,Camissonia_atwoodii:41.12485,Camissonia_arenaria:41.12485,Ludwigia_microcarpa:41.12485,(Ludwigia_repens:40.780607,Ludwigia_palustris:40.780607)42566:0.344243)42565:14.059666,Ludwigia_peploides:55.184517)42564:7.339491,((Circaea_alpina_alpina:16.255043,Circaea_lutetiana_canadensis:16.255043,Circaea_alpina_pacifica:16.255043,(Circaea_alpina:14.221501,Circaea_lutetiana:14.221501)42577:2.033542)42576:13.438134,((Chamerion_angustifolium_angustifolium:25.348608,(Epilobium_hornemannii_hornemannii:19.794399,Epilobium_davuricum:19.794399,Epilobium_ciliatum_ciliatum:19.794399,Epilobium_canum_garrettii:19.794399,Epilobium_canum_canum:19.794399,Epilobium_glaberrimum_glaberrimum:19.794399,Epilobium_glaberrimum:19.794399,Epilobium_canum_latifolium:19.794399,Chamerion_latifolium:19.794399,Chamerion_angustifolium_circumvagum:19.794399,Chamerion_angustifolium:19.794399,Epilobium_suffruticosum:19.794399,Epilobium_strictum:19.794399,Epilobium_siskiyouense:19.794399,Epilobium_septentrionale:19.794399,Epilobium_saximontanum:19.794399,Epilobium_rigidum:19.794399,Epilobium_oregonense:19.794399,Epilobium_oreganum:19.794399,Epilobium_nivium:19.794399,Epilobium_nevadense:19.794399,Epilobium_mirabile:19.794399,Epilobium_luteum:19.794399,Epilobium_leptophyllum:19.794399,Epilobium_leptocarpum:19.794399,Epilobium_howellii:19.794399,Epilobium_hornemannii_behringianum:19.794399,Epilobium_halleanum:19.794399,Epilobium_glaberrimum_fastigiatum:19.794399,Epilobium_foliosum:19.794399,Epilobium_arcticum:19.794399,Epilobium_coloratum:19.794399,Epilobium_clavatum:19.794399,Epilobium_ciliatum_watsonii:19.794399,Epilobium_ciliatum_glandulosum:19.794399,(Epilobium_ciliatum:9.471143,((Epilobium_palustre:1.9002,Epilobium_obcordatum:1.9002)42615:5.469945,((Epilobium_anagallidifolium:4.727665,(Epilobium_hornemannii:1.647044,Epilobium_lactiflorum:1.647044)42618:3.080621)42617:2.485297,(Epilobium_minutum:3.575146,(Epilobium_brachycarpum:3.3267,Epilobium_canum:3.3267)42621:0.248447)42620:3.637816)42616:0.157182)42614:2.100999)42611:10.323255)42607:5.554209)42604:0.689878,(Camissonia_tanacetifolia_tanacetifolia:20.236163,Camissonia_sierrae_sierrae:20.236163,Camissonia_kernensis_kernensis:20.236163,Camissonia_campestris_campestris:20.236163,Oenothera_heterophylla:20.236164,Camissonia_tanacetifolia_quadriperforata:20.236163,Camissonia_subacaulis:20.236163,Camissonia_strigulosa:20.236163,Camissonia_specuicola_specuicola:20.236163,Camissonia_specuicola:20.236163,Camissonia_sierrae_alticola:20.236163,Camissonia_sierrae:20.236163,Camissonia_scapoidea_scapoidea:20.236163,Camissonia_pusilla:20.236163,Camissonia_pubens:20.236163,Camissonia_parvula:20.236163,Camissonia_palmeri:20.236163,Camissonia_pallida_pallida:20.236163,Camissonia_lacustris:20.236163,Camissonia_kernensis_gilmanii:20.236163,Camissonia_kernensis:20.236163,Camissonia_integrifolia:20.236163,Camissonia_hilgardii:20.236163,Camissonia_graciliflora:20.236163,Camissonia_gouldii:20.236163,Camissonia_eastwoodiae:20.236163,Camissonia_contorta:20.236163,Camissonia_cardiophylla_cardiophylla:20.236163,Camissonia_campestris_obispoensis:20.236163,Camissonia_campestris:20.236163,Camissonia_brevipes_brevipes:20.236163,Camissonia_breviflora:20.236163,Camissonia_boothii_boothii:20.236163,Camissonia_bolanderi:20.236163,Camissonia_benitensis:20.236163,Camissonia_bairdii:20.236163,(Camissonia_andina:19.630632,((Camissonia_ovata:4.569537,Camissonia_tanacetifolia:4.569537)42647:6.139788,(Clarkia_xantiana_xantiana:6.975199,Clarkia_tembloriensis_tembloriensis:6.975199,Clarkia_speciosa_speciosa:6.975199,Clarkia_purpurea_purpurea:6.975199,Clarkia_gracilis_gracilis:6.975199,Clarkia_cylindrica_cylindrica:6.975199,Clarkia_concinna_concinna:6.975199,Clarkia_borealis_borealis:6.975199,Clarkia_biloba_biloba:6.975199,Clarkia_amoena_amoena:6.975199,Clarkia_biloba_brandegeeae:6.975199,Clarkia_xantiana_parviflora:6.975199,Clarkia_williamsonii:6.975199,Clarkia_virgata:6.975199,Clarkia_tembloriensis_calientensis:6.975199,Clarkia_tembloriensis:6.975199,Clarkia_stellata:6.975199,Clarkia_springvillensis:6.975199,Clarkia_speciosa_polyantha:6.975199,Clarkia_speciosa_nitens:6.975199,Clarkia_speciosa_immaculata:6.975199,Clarkia_speciosa:6.975199,Clarkia_similis:6.975199,Clarkia_rubicunda:6.975199,Clarkia_rostrata:6.975199,Clarkia_rhomboidea:6.975199,Clarkia_purpurea_viminea:6.975199,Clarkia_purpurea_quadrivulnera:6.975199,Clarkia_purpurea:6.975199,Clarkia_prostrata:6.975199,Clarkia_mosquinii:6.975199,Clarkia_mildrediae_mildrediae:6.975199,Clarkia_mildrediae_lutescens:6.975199,Clarkia_lingulata:6.975199,Clarkia_lassenensis:6.975199,Clarkia_jolonensis:6.975199,Clarkia_heterandra:6.975199,Clarkia_gracilis_tracyi:6.975199,Clarkia_gracilis_sonomensis:6.975199,Clarkia_gracilis_albicaulis:6.975199,Clarkia_gracilis:6.975199,Clarkia_franciscana:6.975199,Clarkia_exilis:6.975199,Clarkia_dudleyana:6.975199,Clarkia_davyi:6.975199,Clarkia_cylindrica_clavicarpa:6.975199,Clarkia_cylindrica:6.975199,Clarkia_concinna_raichei:6.975199,Clarkia_concinna_automixa:6.975199,Clarkia_breweri:6.975199,Clarkia_bottae:6.975199,Clarkia_borealis_arida:6.975199,Clarkia_borealis:6.975199,Clarkia_biloba_australis:6.975199,Clarkia_biloba:6.975199,Clarkia_australis:6.975199,Clarkia_arcuata:6.975199,Clarkia_amoena_whitneyi:6.975199,Clarkia_amoena_lindleyi:6.975199,Clarkia_amoena_huntiana:6.975199,Clarkia_amoena_caurina:6.975199,Clarkia_amoena:6.975199,(Clarkia_concinna:6.723118,Clarkia_pulchella:6.723118)42649:0.252081,(Clarkia_mildrediae:6.739415,(((Clarkia_affinis:1.282202,Clarkia_epilobioides:1.282202)42653:2.591064,(Clarkia_lewisii:1.201998,Clarkia_xantiana:1.201998)42654:2.671268)42652:0.412007,(Clarkia_imbricata:3.035686,(Clarkia_unguiculata:1.947365,(Clarkia_delicata:1.671488,Clarkia_modesta:1.671488)42657:0.275877)42656:1.088321)42655:1.249586)42651:2.454142)42650:0.235785)42648:3.734126)42646:8.921306)42644:0.605533,(Oenothera_villosa_villosa:8.423696,Oenothera_pallida_pallida:8.423696,Oenothera_macrocarpa_macrocarpa:8.423696,Oenothera_fruticosa_fruticosa:8.423696,Oenothera_deltoides_deltoides:8.423696,Oenothera_primiveris_bufonis:8.423696,Oenothera_pilosella_sessilis:8.423696,Oenothera_pallida_trichocalyx:8.423696,Oenothera_pallida_runcinata:8.423696,Oenothera_elata_hirsutissima:8.423696,Oenothera_caespitosa_caespitosa:8.423696,Calylophus_berlandieri_pinifolius:8.423696,Oenothera_xylocarpa:8.423696,Oenothera_wolfii:8.423696,Oenothera_villosa_strigosa:8.423696,Oenothera_villosa:8.423696,Oenothera_triloba:8.423696,Oenothera_texensis:8.423696,Oenothera_spachiana:8.423696,Oenothera_riparia:8.423696,Oenothera_psammophila:8.423696,Oenothera_pilosella_pilosella:8.423696,Oenothera_pilosella:8.423696,Oenothera_parviflora:8.423696,Oenothera_pallida_gypsophila:8.423696,Oenothera_organensis:8.423696,Oenothera_oakesiana:8.423696,Oenothera_nutans:8.423696,Oenothera_neomexicana:8.423696,Oenothera_murdockii:8.423696,Oenothera_macrocarpa_oklahomensis:8.423696,Oenothera_macrocarpa_incana:8.423696,Oenothera_macrocarpa_fremontii:8.423696,Oenothera_linifolia:8.423696,Oenothera_latifolia:8.423696,Oenothera_jamesii:8.423696,Oenothera_howardii:8.423696,Oenothera_havardii:8.423696,Oenothera_harringtonii:8.423696,Oenothera_grandis:8.423696,Oenothera_fruticosa_glauca:8.423696,Oenothera_flava_flava:8.423696,Oenothera_falfurriae:8.423696,Oenothera_engelmannii:8.423696,Oenothera_deltoides_piperi:8.423696,Oenothera_deltoides_howellii:8.423696,Oenothera_deltoides_cognata:8.423696,Oenothera_deltoides_ambigua:8.423696,Oenothera_curtissii:8.423696,Oenothera_coryi:8.423696,Oenothera_coronopifolia:8.423696,Oenothera_cavernae:8.423696,Oenothera_canescens:8.423696,Oenothera_californica_eurekensis:8.423696,Oenothera_californica:8.423696,Oenothera_caespitosa_navajoensis:8.423696,Oenothera_caespitosa_marginata:8.423696,Oenothera_caespitosa_crinita:8.423696,Oenothera_albicaulis:8.423696,Oenothera_acutissima:8.423697,(Oenothera_flava:6.862217,Oenothera_caespitosa:6.862217)42661:1.56148,((Oenothera_primiveris:4.672752,((Oenothera_pallida:2.889594,Oenothera_deltoides:2.889594)42665:1.590094,(Oenothera_nuttallii:4.356846,((Oenothera_drummondii:1.350313,(Oenothera_mexicana:0.565639,Oenothera_laciniata:0.565639,Oenothera_humifusa:0.565639)42670:0.784673)42669:0.639863,(Oenothera_pubescens:1.412823,(Oenothera_clelandii:1.162292,(Oenothera_rhombipetala:1.141995,(Oenothera_longissima:0.773644,(Oenothera_argillicola:0.591806,(Oenothera_grandiflora:0.145284,Oenothera_elata:0.145284,Oenothera_biennis:0.145284)42679:0.446522)42675:0.181837)42674:0.368351)42673:0.020297)42672:0.250531)42671:0.577353)42668:2.36667)42666:0.122843)42664:0.193064)42663:3.436667,((Calylophus_berlandieri_berlandieri:3.963766,Calylophus_tubicula:3.963766,Calylophus_toumeyi:3.963766,Calylophus_serrulatus:3.963766,Calylophus_hartwegii_pubescens:3.963766,Calylophus_hartwegii:3.963766,Calylophus_lavandulifolius:3.963766,Calylophus_berlandieri:3.963766)42681:1.617972,((Oenothera_rosea:2.633643,(Oenothera_speciosa:0.655071,Oenothera_kunthiana:0.655071)42685:1.978572)42684:1.420305,(Oenothera_tetraptera:3.811455,((Oenothera_brachycarpa:1.690725,Oenothera_macrocarpa:1.690725)42688:1.94682,((Oenothera_fruticosa:0.835785,Oenothera_perennis:0.835785)42691:1.316861,(Gaura_hexandra:1.460505,Gaura_coccinea:1.460505,Gaura_villosa_parksii:1.460505,Gaura_triangulata:1.460505,Gaura_sinuata:1.460505,Gaura_neomexicana_neomexicana:1.460505,Gaura_neomexicana_coloradensis:1.460505,Gaura_mollis:1.460505,Gaura_mckelveyae:1.460505,Gaura_macrocarpa:1.460505,Gaura_drummondii:1.460505,Gaura_demareei:1.460505,Gaura_calcicola:1.460505,Gaura_brachycarpa:1.460505,Gaura_boquillensis:1.460505,Gaura_biennis:1.460505,Gaura_angustifolia:1.460505,((Stenosiphon_linifolius:0.778959,(Gaura_filipes:0.189411,Gaura_villosa:0.189411)42696:0.589548)42695:0.314963,(Gaura_suffulta:0.580644,((Gaura_neomexicana:0.212103,Gaura_lindheimeri:0.212103)42700:0.083646,Gaura_longiflora:0.295749)42699:0.284894)42697:0.513278)42693:0.366584)42692:0.69214)42690:1.4849)42687:0.173909)42686:0.242493)42683:1.527791)42680:2.527681)42662:0.314277)42660:11.812467)42643:5.802321)42603:3.654691)42574:32.83083)42563:25.676508,((Conocarpus_erectus:48.286932,Laguncularia_racemosa:48.286932)42705:38.934861,((Didiplis_diandra:43.810816,(Cuphea_aspera:21.261403,(Cuphea_wrightii:17.963353,Cuphea_viscosissima:17.963353)42788:3.298051)42784:22.549412,((Heimia_salicifolia:30.829193,Rotala_ramosior:30.829193)42795:4.56669,(((Lythrum_alatum_alatum:12.446931,Lythrum_ovalifolium:12.446931,Lythrum_flagellare:12.446931,Lythrum_curtissii:12.446931,Lythrum_californicum:12.446931,Lythrum_alatum_lanceolatum:12.446931,Lythrum_alatum:12.446931,Lythrum_lineare:12.446931)42801:15.027226,(Ammannia_robusta:14.284127,(Ammannia_latifolia:11.963141,(Ammannia_auriculata:6.340352,(Ammannia_coccinea:4.192974,Nesaea_longipes:4.192974)42810:2.147379)42808:5.622788)42807:2.320987)42806:13.190029)42800:2.711857,Decodon_verticillatus:30.186015)42799:5.209868)42794:8.414933)42773:42.682074,(((Rhexia_mariana_mariana:7.716643,Rhexia_salicifolia:7.716643,Rhexia_parviflora:7.716643,Rhexia_nuttallii:7.716643,Rhexia_mariana_ventricosa:7.716643,Rhexia_mariana_interior:7.716643,Rhexia_cubensis:7.716643,(Rhexia_petiolata:4.904589,Rhexia_alifanus:4.904589)42907:2.812054,((Rhexia_lutea:5.612027,Rhexia_mariana:5.612027)42909:2.080551,(Rhexia_aristosa:5.5264,(Rhexia_nashii:1.394971,Rhexia_virginica:1.394971)42911:4.13143)42910:2.166178)42908:0.024064)42906:19.767255,(Mahonia_pinnata_pinnata:6.703762,(Tetrazygia_bicolor:4.426413,Mahonia_nervosa_nervosa:4.426412)42957:2.277349)42945:20.780135)42897:55.407937,(Eugenia_rhombea:35.102438,Eugenia_koolauensis:35.102438,Eugenia_confusa:35.10244,(Myrcianthes_fragrans:5.88873,((Calyptranthes_zuzygium:4.237246,Calyptranthes_pallens:4.237246)43104:1.3096,(Psidium_longipes:2.836925,((Eugenia_foetida:0.554724,Eugenia_axillaris:0.554724)43148:0.322816,Eugenia_reinwardtiana:0.877542)43143:1.959383)43114:2.709922)43103:0.341884)43095:29.213709,((Metrosideros_waialealae_waialealae:18.439879,Metrosideros_polymorpha_polymorpha:18.439879,Metrosideros_polymorpha_pseudorugosa:18.439879,Metrosideros_polymorpha_incana:18.439879,Metrosideros_polymorpha_glaberrima:18.439879,Metrosideros_waialealae_fauriei:18.439879,Metrosideros_waialealae:18.439879,Metrosideros_polymorpha_pumila:18.439879,Metrosideros_polymorpha_newellii:18.439879,Metrosideros_polymorpha_macrophylla:18.439879,Metrosideros_polymorpha_dieteri:18.439877,(Metrosideros_macropus:8.049261,(Metrosideros_rugosa:4.546993,(Metrosideros_tremuloides:3.599998,Metrosideros_polymorpha:3.599997)43188:0.946996)43187:3.502268)43184:10.390618)43160:9.243421,Syzygium_sandwicense:27.683297)43159:7.419141)43050:47.789396)42825:3.601055)42771:0.728903)42702:0.978722)42562:22.821319,(Perrottetia_sandwicensis:104.21226,(((Limnanthes_floccosa_floccosa:32.718752,Limnanthes_douglasii_douglasii:32.718752,Limnanthes_alba_alba:32.718752,Limnanthes_vinculans:32.718752,Limnanthes_striata:32.718752,Limnanthes_gracilis_parishii:32.718752,Limnanthes_gracilis_gracilis:32.718752,Limnanthes_gracilis:32.718752,Limnanthes_floccosa_pumila:32.718752,Limnanthes_floccosa_grandiflora:32.718752,Limnanthes_floccosa_californica:32.718752,Limnanthes_floccosa_bellingeriana:32.718752,Limnanthes_floccosa:32.718752,Limnanthes_douglasii_sulphurea:32.718752,Limnanthes_douglasii_rosea:32.718752,Limnanthes_douglasii_nivea:32.718752,Limnanthes_alba_versicolor:32.718752,Limnanthes_alba:32.718753,Limnanthes_douglasii:32.718753,(Floerkea_proserpinacoides:28.036941,(Limnanthes_montana:11.870858,(Limnanthes_bakeri:5.70684,Limnanthes_macounii:5.70684)43619:6.164017)43618:16.166083)43617:4.681812)43616:44.977307,((Oligomeris_linifolia:77.167323,((Koeberlinia_spinosa_spinosa:63.989191,Koeberlinia_spinosa_tenuispina:63.989191,Koeberlinia_spinosa:63.989191,Batis_maritima:63.989191)43646:13.120929,(Capparis_sandwichiana:37.738407,(Atamisquea_emarginata:18.394164,(Capparis_cynophallophora:18.012361,Capparis_flexuosa:18.01236)43705:0.381802)43704:19.344245)43690:39.371712)43644:0.057202)43622:0.151612,((Polanisia_erosa_erosa:65.299791,Polanisia_dodecandra_dodecandra:65.299792,Polanisia_dodecandra_trachysperma:65.299791,Cleome_sparsifolia:65.299791,Cleome_serrulata:65.299791,Cleome_platycarpa:65.299791,Cleome_multicaulis:65.299791,Cleome_lutea_jonesii:65.299791,Cleome_lutea:65.299791,Cleome_isomeris:65.299791,Cleome_aculeata:65.299791,Polanisia_tenuifolia:65.299791,Polanisia_jamesii:65.299791,Polanisia_erosa_breviglandulosa:65.299791,Polanisia_erosa:65.299791,Polanisia_dodecandra_riograndensis:65.299791,Cleome_lutea_lutea:65.299792,(Polanisia_uniglandulosa:47.49961,(Cleomella_plocasperma:16.00706,Cleomella_parviflora:16.00706,Cleomella_palmeriana:16.00706,Cleomella_longipes:16.00706,Cleomella_hillmanii:16.00706,Cleomella_brevipes:16.00706,Cleomella_angustifolia:16.00706,Cleomella_obtusifolia:16.00706,(Wislizenia_refracta_refracta:8.183911,Wislizenia_refracta_palmeri:8.183911,Wislizenia_refracta_californica:8.183911,Oxystylis_lutea:8.183911,Wislizenia_refracta:8.183911)43725:7.823149)43724:31.49255)43719:17.800182,(Polanisia_dodecandra:27.757164,Cleome_spinosa:27.757163)43727:37.542628)43718:3.949061,((Glaucocarpum_suffrutescens:28.153909,Caulostramina_jaegeri:28.153909,Caulanthus_lasiophyllus_rigidus:28.153909,Caulanthus_lasiophyllus:28.153909,Caulanthus_flavescens:28.153909,Caulanthus_anceps:28.153909,Armoracia_lacustris:28.153909)43750:32.592453,(Thelypodiopsis_ambigua_erecta:44.238727,Lesquerella_purpurea:44.238727,Lesquerella_pendula:44.238727,Lesquerella_mcvaughiana:44.238727,Lesquerella_macrocarpa:44.238727,Lesquerella_ludoviciana:44.238727,Lesquerella_fendleri:44.238727,Lesquerella_argyraea:44.238727,Lesquerella_arctica:44.238725,Warea_sessilifolia:44.238727,Warea_cuneifolia:44.238727,Warea_carteri:44.238727,Warea_amplexifolia:44.238727,Thelypodiopsis_vermicularis:44.238727,Thelypodiopsis_vaseyi:44.238727,Thelypodiopsis_shinnersii:44.238727,Thelypodiopsis_purpusii:44.238727,Thelypodiopsis_juniperorum:44.238727,Thelypodiopsis_elegans:44.238727,Thelypodiopsis_divaricata:44.238727,Thelypodiopsis_aurea:44.238727,Thelypodiopsis_ambigua_ambigua:44.238727,Thelypodiopsis_ambigua:44.238727,Synthlipsis_greggii:44.238727,Sibaropsis_hammittii:44.238727,Sibara_rosulata:44.238727,Sibara_filifolia:44.238727,Sibara_deserti:44.238727,Lyrocarpa_coulteri_palmeri:44.238727,Lyrocarpa_coulteri:44.238727,Halimolobos_perplexa_perplexa:44.238727,Halimolobos_perplexa_lemhiensis:44.238727,Halimolobos_mollis:44.238727,Dryopetalon_runcinatum:44.238727,Coelophragmus_auriculatus:44.238727,Chlorocrambe_hastata:44.238727,Aphragmus_eschscholtzianus:44.238726,Hutchinsia_procumbens:44.238726,((Parrya_nauruaq:8.582542,Parrya_arctica:8.582542,Parrya_nudicaulis:8.582543)43760:26.172376,(Lepidium_virginicum_robinsonii:14.067131,Lepidium_virginicum_pubescens:14.067131,Lepidium_virginicum_virginicum:14.067131,Lepidium_montanum_wyomingense:14.067131,Lepidium_montanum_nevadense:14.067131,Lepidium_montanum_neeseae:14.067131,Lepidium_montanum_montanum:14.067131,Lepidium_montanum_jonesii:14.067131,Lepidium_montanum_glabrum:14.067131,Lepidium_montanum_claronense:14.067131,Lepidium_montanum_cinereum:14.067131,Lepidium_montanum_canescens:14.067131,Lepidium_montanum_alpinum:14.067131,Lepidium_montanum:14.067131,Lepidium_latipes_latipes:14.067131,Lepidium_latipes_heckardii:14.067131,Lepidium_jaredii_album:14.067131,Lepidium_integrifolium_integrifolium:14.067131,Lepidium_densiflorum_ramosum:14.067131,Lepidium_densiflorum_macrocarpum:14.067131,Lepidium_densiflorum_elongatum:14.067131,Lepidium_densiflorum_densiflorum:14.067131,Lepidium_alyssoides_junceum:14.067131,Lepidium_alyssoides_angustifolium:14.067131,Lepidium_alyssoides_alyssoides:14.06713,Arabis_williamsii_williamsii:14.067131,Arabis_suffrutescens_suffrutescens:14.067131,Arabis_sparsiflora_sparsiflora:14.067131,Arabis_sparsiflora_columbiana:14.067131,Arabis_rigidissima_rigidissima:14.067131,Arabis_rigidissima_demota:14.06713,Arabis_pulchra_pulchra:14.067131,Arabis_pendulina_pendulina:14.067131,Arabis_oxylobula:14.067131,Arabis_microphylla_microphylla:14.067131,Arabis_lemmonii_lemmonii:14.067131,Arabis_lemmonii:14.067131,Arabis_koehleri_stipitata:14.067131,Arabis_koehleri_koehleri:14.067131,Arabis_holboellii_pendulocarpa:14.067131,Boechera_glareosa:14.067131,Arabis_fernaldiana_stylosa:14.067131,Arabis_fernaldiana_fernaldiana:14.067131,Arabis_fendleri_fendleri:14.067131,Arabis_breweri_pecuniaria:14.067131,Arabis_breweri_breweri:14.06713,Lepidium_montanum_tenellum:14.067131,Lepidium_densiflorum_pubecarpum:14.067131,Lepidium_bidentatum_owaihiense:14.06713,Arabis_sparsiflora_subvillosa:14.067131,Arabis_pulchra_pallens:14.067131,Arabis_pulchra_munciensis:14.067131,Arabis_pendulina_russeola:14.067131,Arabis_nuttallii:14.067131,Arabis_microphylla_macounii:14.067131,Arabis_lemmonii_drepanoloba:14.067131,Arabis_holboellii_retrofracta:14.067131,Arabis_holboellii_pinetorum:14.067131,Arabis_hirshbergiae:14.067131,Arabis_fendleri_spatifolia:14.067131,Arabis_demissa:14.067131,Arabis_beckwithii:14.06713,Stroganowia_tiehmii:14.06713,Lepidium_virginicum_medium:14.067131,Lepidium_thurberi:14.067131,Lepidium_strictum:14.067131,Lepidium_sordidum:14.067131,Lepidium_paysonii:14.067131,Lepidium_papilliferum:14.067131,Lepidium_ostleri:14.067131,Lepidium_nanum:14.067131,Lepidium_montanum_coloradense:14.067131,Lepidium_latipes:14.067131,Lepidium_jaredii_jaredii:14.067131,Lepidium_jaredii:14.067131,Lepidium_integrifolium:14.067131,Lepidium_huberi:14.067131,Lepidium_davisii:14.067131,Lepidium_crenatum:14.067131,Lepidium_barnebyanum:14.067131,Lepidium_austrinum:14.067131,Lepidium_arbuscula:14.067131,Lepidium_alyssoides_eastwoodiae:14.067131,Lepidium_alyssoides:14.067129,Boechera_yorkii:14.067131,Boechera_ultra-alsa:14.067131,Boechera_tularensis:14.067131,Boechera_shevockii:14.067131,Boechera_serpenticola:14.067131,Boechera_rubicundula:14.067131,Boechera_nevadensis:14.067131,Boechera_evadens:14.067131,Arabis_williamsii_saximontana:14.067131,Arabis_williamsii:14.067131,Arabis_tiehmii:14.067131,Arabis_suffrutescens_horizontalis:14.067131,Arabis_suffrutescens:14.067131,Arabis_subpinnatifida:14.067131,Arabis_sparsiflora_californica:14.067131,Arabis_sparsiflora_atrorubens:14.067131,Arabis_sparsiflora_arcuata:14.067131,Arabis_shockleyi:14.067131,Arabis_selbyi:14.067131,Arabis_schistacea:14.067131,Arabis_rollei:14.067131,Arabis_rigidissima:14.067131,Arabis_pygmaea:14.067131,Arabis_pusilla:14.067131,Arabis_pulchra_gracilis:14.067131,Arabis_pulchra_duchesnensis:14.067131,Arabis_pulchra:14.067131,Arabis_platysperma_howellii:14.067131,Arabis_pinzliae:14.067131,Arabis_pendulina:14.067131,Arabis_parishii:14.067131,Arabis_ophira:14.067131,Arabis_microphylla_thompsonii:14.067131,Arabis_microphylla:14.067131,Arabis_lemmonii_paddoensis:14.067131,Arabis_lemmonii_depauperata:14.067131,Arabis_lasiocarpa:14.067131,Arabis_laevigata_burkii:14.067131,Arabis_koehleri:14.067131,Arabis_holboellii_collinsii:14.067131,Arabis_hoffmannii:14.067131,Arabis_johnstonii:14.067131,Arabis_hastatula:14.067131,Arabis_gunnisoniana:14.067131,Arabis_gracilipes:14.067131,Arabis_fernaldiana:14.067131,Arabis_fendleri:14.067131,Arabis_fecunda:14.067131,Arabis_falcifructa:14.067131,Arabis_falcatoria:14.067131,Arabis_dispar:14.067131,Arabis_demissa_languida:14.067131,Arabis_demissa_demissa:14.067131,Arabis_davidsonii:14.067131,Arabis_cusickii:14.067131,Arabis_crandallii:14.067131,Arabis_cobrensis:14.067131,Arabis_canadensis:14.067131,Arabis_calderi:14.067131,Arabis_breweri_austiniae:14.067131,Arabis_boivinii:14.067131,Arabis_bodiensis:14.067131,Alyssum_obovatum:14.06713,(((Lepidium_integrifolium_heterophyllum:6.216459,(Lepidium_virginicum:3.718378,(Lepidium_lasiocarpum_lasiocarpum:2.83364,Lepidium_lasiocarpum:2.83364,(Lepidium_densiflorum:2.458616,(Lepidium_bidentatum:2.009669,(Lepidium_ramosissimum_bourgeauanum:0.580152,Lepidium_serra:0.580152,Lepidium_ramosissimum:0.580152)43780:1.429517)43778:0.448947)43777:0.375024)43776:0.884739)43775:2.498081)43773:1.039722,(Lepidium_nitidum_oreganum:7.08367,Lepidium_nitidum_howellii:7.083671,Lepidium_nitidum:7.083671,((Lepidium_fremontii_stipitatum:3.352047,Lepidium_fremontii_fremontii:3.352047,Lepidium_flavum_flavum:3.352047,Lepidium_flavum_felipense:3.352047,Lepidium_flavum:3.352047,Lepidium_fremontii:3.352047)43797:3.05737,(Lepidium_oblongum:4.452428,(Lepidium_dictyotum_dictyotum:2.005916,Lepidium_dictyotum:2.005916,Lepidium_oxycarpum:2.005915)43802:2.446513)43799:1.956988)43794:0.674254)43781:0.17251)43772:3.829141,(Rorippa_teres:10.551889,Rorippa_tenerrima:10.551889,Rorippa_subumbellata:10.551889,Rorippa_sphaerocarpa:10.551889,Rorippa_ramosa:10.551889,Rorippa_microtitis:10.551889,Rorippa_columbiae:10.551889,Rorippa_calycina:10.551889,Rorippa_barbareifolia:10.551889,Rorippa_alpina:10.551888,(Barbarea_orthoceras:7.767478,(Cardamine_pachystigma_pachystigma:6.985034,Cardamine_pachystigma_dissectifolia:6.985034,Cardamine_nuttallii_dissecta:6.985034,Cardamine_nuttallii_covilleana:6.985034,Cardamine_macrocarpa_texana:6.985034,Cardamine_cordifolia_incana:6.985034,Cardamine_cordifolia_cordifolia:6.985034,Cardamine_californica_californica:6.985034,Cardamine_breweri_breweri:6.985034,Cardamine_pratensis_angustifolia:6.985034,Cardamine_parviflora_arenicola:6.985034,Cardamine_oligosperma_kamtschatica:6.985034,Cardamine_nuttallii_gemmata:6.985034,Cardamine_microphylla_blaisdellii:6.985034,Cardamine_lyallii:6.985034,Cardamine_californica_sinuata:6.985034,Cardamine_californica_integrifolia:6.985034,Cardamine_californica_cuneata:6.985034,Cardamine_californica_cardiophylla:6.985034,Cardamine_breweri_orbicularis:6.985034,Cardamine_breweri_leibergii:6.985034,Cardamine_rupicola:6.985034,Cardamine_rotundifolia:6.985034,Cardamine_purpurea:6.985034,Cardamine_penduliflora:6.985034,Cardamine_pattersonii:6.985034,Cardamine_pachystigma:6.985034,Cardamine_oligosperma_oligosperma:6.985034,Cardamine_occidentalis:6.985034,Cardamine_nuttallii_nuttallii:6.985034,Cardamine_nuttallii:6.985034,Cardamine_microphylla_microphylla:6.985034,Cardamine_microphylla:6.985034,Cardamine_micranthera:6.985034,Cardamine_macrocarpa:6.985034,Cardamine_digitata:6.985034,Cardamine_cordifolia:6.985034,Cardamine_constancei:6.985034,Cardamine_angulata:6.985035,(((Cardamine_parviflora:2.789478,(Cardamine_pensylvanica:1.693372,Cardamine_pratensis:1.693372)43818:1.096106)43817:1.919288,((Cardamine_maxima:1.66395,Cardamine_diphylla:1.66395)43822:0.791278,((Cardamine_angustata:0.061399,Cardamine_dissecta:0.061399)43825:2.158158,Cardamine_concatenata:2.219558)43824:0.235671)43821:2.253538)43816:1.403054,(Cardamine_oligosperma:4.186583,((Cardamine_clematitis:1.708745,((Cardamine_californica:0.713171,Cardamine_regeliana:0.713171)43840:0.293987,((Cardamine_longii:0.615829,(Cardamine_flagellifera:0.410777,Cardamine_breweri:0.410777)43844:0.205052)43843:0.115493,(Cardamine_douglassii:0.181402,Cardamine_bulbosa:0.181402)43846:0.549921)43842:0.275836)43839:0.701586)43832:1.151372,((Cardamine_bellidifolia_pachyphylla:0.407249,Cardamine_bellidifolia_bellidifolia:0.407248,Cardamine_bellidifolia:0.407248,(Rorippa_floridana:0.259986,Rorippa_gambelii:0.259986)43856:0.147263)43853:1.900275,((Iodanthus_pinnatifidus:0.927988,(Sibara_virginica:0.515559,((Selenia_jonesii:0.081425,Selenia_aurea:0.081425,Selenia_grandis:0.081425,Selenia_dissecta:0.081425)43864:0.123811,(Leavenworthia_aurea_aurea:0.13122,Leavenworthia_stylosa:0.13122,Leavenworthia_aurea_texana:0.13122,Leavenworthia_aurea:0.131221,(Leavenworthia_exigua_lutea:0.004738,Leavenworthia_exigua_laciniata:0.004738,Leavenworthia_exigua_exigua:0.004738,Leavenworthia_torulosa:0.004738,Leavenworthia_exigua:0.004738)43866:0.126483,(Leavenworthia_uniflora:0.122736,(Leavenworthia_crassa_elongata:0.065816,Leavenworthia_crassa_crassa:0.065816,Leavenworthia_alabamica_brachystyla:0.065816,Leavenworthia_alabamica_alabamica:0.065816,Leavenworthia_alabamica:0.065816,Leavenworthia_crassa:0.065816)43868:0.056919)43867:0.008485)43865:0.074015)43863:0.310324)43861:0.412429)43860:0.217364,(Rorippa_sessiliflora:0.342516,Rorippa_palustris_palustris:0.342516,Rorippa_palustris_hispida:0.342516,Rorippa_palustris_fernaldiana:0.342516,((Rorippa_truncata:0.058563,Rorippa_curvipes_integra:0.058563,Rorippa_curvipes_curvipes:0.058563,Rorippa_islandica:0.058563,Rorippa_curvipes:0.058563)43875:0.174944,Rorippa_sinuata:0.233507)43874:0.109009,Rorippa_palustris:0.342516)43873:0.802836)43859:1.16217)43847:0.552594)43830:1.326465)43827:1.925237)43813:0.873216)43812:0.782443)43808:2.78441,(((Smelowskia_ovalis_ovalis:5.63364,Smelowskia_ovalis_congesta:5.63364,Smelowskia_borealis_villosa:5.63364,Smelowskia_borealis_koliana:5.63364,Smelowskia_borealis_jordalii:5.63364,Smelowskia_calycina_integrifolia:5.63364,Smelowskia_pyriformis:5.63364,Smelowskia_ovalis:5.63364,Smelowskia_johnsonii:5.63364,Smelowskia_calycina_media:5.63364,Smelowskia_calycina_porsildii:5.63364,Smelowskia_calycina_americana:5.63364,Smelowskia_borealis:5.633639,Smelowskia_calycina:5.63364)43884:3.626206,((Tropidocarpum_capparideum:6.905955,Tropidocarpum_californicum:6.905955,Tropidocarpum_gracile:6.905955)43887:1.774872,(Descurainia_pinnata_pinnata:6.495149,Descurainia_paradisa_paradisa:6.495149,Descurainia_ramosissima:6.495149,Descurainia_pinnata_paysonii:6.495149,Descurainia_pinnata_nelsonii:6.495149,Descurainia_pinnata_intermedia:6.495149,Descurainia_pinnata_filipes:6.495149,Descurainia_paradisa_nevadensis:6.495149,Descurainia_obtusa_adenophora:6.495149,Descurainia_incana_viscosa:6.495149,Descurainia_incana_procera:6.495149,Descurainia_incana_incisa:6.495149,Descurainia_incana_incana:6.495149,Descurainia_torulosa:6.495149,Descurainia_pinnata_ochroleuca:6.495149,Descurainia_pinnata_menziesii:6.495149,Descurainia_pinnata_halictorum:6.495149,Descurainia_pinnata_glabra:6.495149,Descurainia_pinnata_brachycarpa:6.495149,Descurainia_paradisa:6.495149,Descurainia_obtusa_obtusa:6.495149,Descurainia_obtusa:6.495149,Descurainia_kenheilii:6.495149,Descurainia_incana:6.495149,(Descurainia_pinnata:1.992901,(Descurainia_sophioides:1.198535,(Rorippa_curvisiliqua:0.878091,Descurainia_californica:0.878091)43895:0.320444)43894:0.794366)43892:4.502248)43891:2.185678)43886:0.579019)43883:0.314729,(Arabis_codyi:6.886269,(((Cochlearia_tridactylites:2.878011,Cochlearia_sessilifolia:2.878011,Cochlearia_groenlandica:2.87801,Cochlearia_officinalis:2.87801)43903:2.088494,(Arabis_lyrata_lyrata:2.670413,Arabis_lyrata_kamchatica:2.670413,Arabis_arenicola_arenicola:2.670413,Arabis_lyrata:2.670413)43910:2.296092)43901:0.070457,((((Dimorphocarpa_candicans:0.694323,Dimorphocarpa_wislizeni:0.694323,(Nerisyrenia_camporum:0.215964,Dithyrea_maritima:0.215964,Dithyrea_californica:0.215964,Nerisyrenia_linearifolia:0.215964)43922:0.478359)43921:0.650757,((Lesquerella_perforata:0.056879,Lesquerella_lyrata:0.056879,Lesquerella_lescurii:0.056879,Lesquerella_lasiocarpa:0.056879,Lesquerella_grandiflora:0.056879,Lesquerella_auriculata:0.056879,Lesquerella_densipila:0.056879,Lesquerella_stonensis:0.056879)43924:0.831066,(Physaria_saximontana_saximontana:0.703802,Lesquerella_alpina_alpina:0.703802,Lesquerella_ovalifolia_ovalifolia:0.703802,Physaria_newberryi_racemosa:0.703802,Physaria_newberryi_newberryi:0.703802,Physaria_lepidota_lepidota:0.703802,Lesquerella_wardii:0.703802,Lesquerella_kingii_kingii:0.703802,Lesquerella_hemiphysaria_hemiphysaria:0.703802,Physaria_repanda:0.703802,Physaria_grahamii:0.703802,Lesquerella_gracilis_gracilis:0.703802,Lesquerella_gordonii_densifolia:0.703802,Physaria_floribunda_floribunda:0.703802,Physaria_didymocarpa_didymocarpa:0.703802,Lesquerella_carinata_languida:0.703802,Lesquerella_carinata_carinata:0.703802,Lesquerella_arenosa_arenosa:0.703802,Physaria_stylosa:0.703802,Physaria_acutifolia_acutifolia:0.703802,Lesquerella_goodrichii:0.703802,Physaria_vitulifera:0.703802,Physaria_scrotiformis:0.703802,Physaria_saximontana_dentata:0.703802,Physaria_saximontana:0.703802,Physaria_rollinsii:0.703802,Physaria_pulvinata:0.703802,Physaria_oregona:0.703802,Physaria_obcordata:0.703802,Physaria_newberryi_yesicola:0.703802,Physaria_newberryi:0.703802,Physaria_lepidota_membranacea:0.703802,Physaria_lepidota:0.703802,Physaria_integrifolia_monticola:0.703802,Physaria_integrifolia_integrifolia:0.703802,Physaria_integrifolia:0.703802,Physaria_geyeri_purpurea:0.703802,Physaria_geyeri:0.703802,Physaria_floribunda_osterhoutii:0.703802,Physaria_floribunda:0.703802,Physaria_eburniflora:0.703802,Physaria_dornii:0.703802,Physaria_didymocarpa_lyrata:0.703802,Physaria_didymocarpa_lanata:0.703802,Physaria_didymocarpa:0.703802,Physaria_condensata:0.703802,Physaria_chambersii:0.703802,Physaria_brassicoides:0.703802,Physaria_bellii:0.703802,Physaria_alpina:0.703802,Physaria_alpestris:0.703802,Physaria_acutifolia_purpurea:0.703802,Lesquerella_vicina:0.703802,Lesquerella_valida:0.703802,Lesquerella_utahensis:0.703802,Lesquerella_tuplashensis:0.703802,Lesquerella_tumulosa:0.703802,Lesquerella_thamnophila:0.703802,Lesquerella_tenella:0.703802,Lesquerella_subumbellata:0.703802,Lesquerella_sessilis:0.703802,Lesquerella_rubicundula:0.703802,Lesquerella_recurvata:0.703802,Lesquerella_rectipes:0.703802,Lesquerella_pulchella:0.703802,Lesquerella_pruinosa:0.703802,Lesquerella_prostrata:0.703802,Lesquerella_pinetorum:0.703802,Lesquerella_paysonii:0.703802,Lesquerella_parvula:0.703802,Lesquerella_parviflora:0.703802,Lesquerella_pallida:0.703802,Lesquerella_ovalifolia_alba:0.703802,Lesquerella_ovalifolia:0.703802,Lesquerella_occidentalis:0.703802,Lesquerella_obdeltata:0.703802,Lesquerella_navajoensis:0.703802,Lesquerella_multiceps:0.703802,Lesquerella_montana:0.703802,Lesquerella_lindheimeri:0.703802,Lesquerella_lesicii:0.703802,Lesquerella_lata:0.703802,Lesquerella_klausii:0.703802,Lesquerella_kingii_latifolia:0.703802,Lesquerella_kingii_diversifolia:0.703802,Lesquerella_kingii_cobrensis:0.703802,Lesquerella_kingii_bernardina:0.703802,Lesquerella_kingii:0.703802,Lesquerella_kaibabensis:0.703802,Lesquerella_intermedia:0.703802,Lesquerella_humilis:0.703802,Lesquerella_hitchcockii:0.703802,Lesquerella_hemiphysaria_lucens:0.703802,Lesquerella_hemiphysaria:0.703802,Lesquerella_gracilis_nuttallii:0.703802,Lesquerella_gracilis:0.703802,Lesquerella_gordonii:0.703802,Lesquerella_occidentalis_cinerascens:0.703802,Lesquerella_gooddingii:0.703802,Lesquerella_globosa:0.703802,Lesquerella_garrettii:0.703802,Lesquerella_fremontii:0.703802,Lesquerella_filiformis:0.703802,Lesquerella_engelmannii:0.703802,Lesquerella_douglasii:0.703802,Lesquerella_densiflora:0.703802,Lesquerella_cordiformis:0.703802,Lesquerella_congesta:0.703802,Lesquerella_condensata:0.703802,Lesquerella_cinerea:0.703802,Lesquerella_carinata:0.703802,Lesquerella_calderi:0.703802,Lesquerella_calcicola:0.703802,Lesquerella_aurea:0.703802,Lesquerella_arizonica:0.703802,Lesquerella_arenosa_argillosa:0.703802,Lesquerella_arenosa:0.703802,Lesquerella_angustifolia:0.703802,Lesquerella_alpina:0.703802,Physaria_acutifolia:0.703802)43925:0.184143)43923:0.457136)43920:1.963433,Halimolobos_virgata:3.308514)43917:1.393068,(Arabis_glabra:3.873158,((Erysimum_insulare_insulare:1.841012,Erysimum_inconspicuum_coarctatum:1.841012,Erysimum_capitatum_perenne:1.841012,Erysimum_capitatum_capitatum:1.841012,Erysimum_capitatum_bealianum:1.841012,Erysimum_arenicola_torulosum:1.841012,Erysimum_arenicola_arenicola:1.841012,Erysimum_pallasii_bracteosum:1.841012,Erysimum_pallasii:1.841012,Erysimum_insulare_suffrutescens:1.841012,Erysimum_capitatum_lompocense:1.841012,Erysimum_capitatum_angustatum:1.841012,Erysimum_angustatum:1.841012,Erysimum_teretifolium:1.841012,Erysimum_occidentale:1.841012,Erysimum_menziesii_yadonii:1.841012,Erysimum_menziesii_menziesii:1.841012,Erysimum_menziesii_eurekense:1.841012,Erysimum_menziesii_concinnum:1.841012,Erysimum_insulare:1.841012,Erysimum_inconspicuum_inconspicuum:1.841012,Erysimum_franciscanum:1.841012,Erysimum_arenicola:1.841012,Erysimum_ammophilum:1.841013,Erysimum_cheiranthoides:1.841013,(Erysimum_inconspicuum:0.837776,(Erysimum_asperum:0.319365,Erysimum_capitatum:0.319365)43946:0.51841)43944:1.003237)43940:1.650635,((Halimolobos_diffusa_diffusa:0.788894,Halimolobos_whitedii:0.788894,Halimolobos_perplexa:0.788894,Pennellia_micrantha:0.788894,Halimolobos_diffusa_jaegeri:0.788894,Halimolobos_diffusa:0.788894,Mancoa_pubens:0.788894,Pennellia_longifolia:0.788894)43949:2.540004,(Anelsonia_eurycarpa:3.170947,(Polyctenium_williamsiae:2.891931,Polyctenium_fremontii_fremontii:2.891931,Polyctenium_fremontii_confertum:2.89193,Polyctenium_fremontii:2.89193,((Arabis_shortii:1.961083,(Arabis_laevigata_laevigata:0.981327,(Arabis_serotina:0.850014,Arabis_missouriensis:0.850014)43955:0.131313)43954:0.979756)43953:0.668673,((Arabis_perennans:1.780567,Phoenicaulis_cheiranthoides:1.780567)43957:0.180443,(Arabis_breweri:1.133573,(Arabis_rectissima_simulans:0.938797,Arabis_rectissima_rectissima:0.938797,Arabis_rectissima:0.938797,((Arabis_laevigata:0.284285,Arabis_lyallii_nubigena:0.284285,Arabis_lyallii_lyallii:0.284285,Arabis_drummondii:0.284285,Arabis_lyallii:0.284285)43962:0.616797,(Arabis_platysperma_platysperma:0.509669,Arabis_platysperma:0.509669,(Arabis_glaucovalvula:0.484955,(Arabis_lignifera:0.388162,Arabis_holboellii:0.388162)43965:0.096793)43964:0.024714)43963:0.391413)43961:0.037715)43960:0.194776)43959:0.827438)43956:0.668746)43952:0.262174)43951:0.279017)43950:0.157951)43947:0.16275)43937:0.38151)43935:0.828423)43916:0.33538)43900:1.849307)43897:2.688306)43882:0.977314)43807:0.533434)43765:2.981808,((((Diodia_teres_oblongifolia:0.75446,Diodia_teres_hystricina:0.75446,Diodia_teres_hirsutior:0.75446,Diodia_teres:0.75446,Diodia_apiculata:0.75446)43974:5.435923,(Subularia_aquatica_americana:2.079304,Subularia_aquatica:2.079304)43976:4.111079)43972:3.340613,(Braya_glabella_purpurascens:1.566872,Braya_glabella_glabella:1.566872,Braya_thorild-wulffii:1.566872,Braya_pilosa:1.566872,Braya_longii:1.566872,Braya_humilis_maccallae:1.566872,Braya_glabella:1.566872,Braya_fernaldii:1.566872,Braya_humilis:1.566872)43982:7.964124)43971:0.827781,(Draba_stenoloba_ramosa:9.430911,Draba_spectabilis_spectabilis:9.430911,Draba_spectabilis_oxyloba:9.430911,Draba_porsildii_porsildii:9.430911,Draba_porsildii_brevicula:9.430911,Draba_paysonii_paysonii:9.430911,Draba_oreibata_oreibata:9.430911,Draba_lonchocarpa_vestita:9.430911,Draba_lonchocarpa_thompsonii:9.430911,Draba_lonchocarpa_lonchocarpa:9.430911,Draba_lemmonii_lemmonii:9.430911,Draba_helleriana_helleriana:9.430911,Draba_helleriana_blumeri:9.430911,Draba_glabella_glabella:9.430911,Draba_cuneifolia_cuneifolia:9.430911,Draba_corrugata_corrugata:9.430911,Draba_asterophora_macrocarpa:9.430911,Draba_asterophora_asterophora:9.430911,Draba_asprella_stelligera:9.430911,Draba_asprella_kaibabensis:9.430911,Draba_asprella_asprella:9.430909,Arabis_hirsuta_hirsuta:9.430911,Arabis_furcata_furcata:9.43091,Draba_pycnosperma:9.430911,Draba_petrophila_viridis:9.430911,Draba_paysonii_treleasii:9.430911,Draba_lemmonii_cyclomorpha:9.430911,Draba_laurentiana:9.430911,Draba_hyperborea:9.430911,Draba_helleriana_patens:9.430911,Draba_globosa:9.430911,Draba_daviesiae:9.430911,Draba_corrugata_saxosa:9.430911,Draba_calcifuga:9.430911,Draba_asprella_zionensis:9.430911,Draba_aleutica:9.430911,Arabis_tricornuta:9.430911,Arabis_petiolaris:9.430911,Arabis_patens:9.430911,Arabis_murrayi:9.430911,Arabis_hirsuta_pycnocarpa:9.430911,Arabis_hirsuta_glabrata:9.430911,Arabis_hirsuta_eschscholtziana:9.430911,Arabis_hirsuta_adpressipilis:9.430911,Arabis_furcata_olympica:9.430911,Arabis_constancei:9.430911,Arabis_arenicola_pubescens:9.430911,Arabis_arenicola:9.430911,Draba_yukonensis:9.430911,Draba_weberi:9.430911,Draba_ventosa:9.430911,Draba_trichocarpa:9.430911,Draba_subumbellata:9.430911,Draba_subalpina:9.430911,Draba_streptocarpa:9.430911,Draba_streptobrachia:9.430911,Draba_stenopetala:9.430911,Draba_stenoloba:9.430911,Draba_standleyi:9.430911,Draba_sphaeroides:9.430911,Draba_sphaerocarpa:9.430911,Draba_spectabilis:9.430911,Draba_sobolifera:9.430911,Draba_smithii:9.430911,Draba_sierrae:9.430911,Draba_sharsmithii:9.430911,Draba_scotteri:9.430911,Draba_ruaxes:9.430911,Draba_rectifructa:9.430911,Draba_ramulosa:9.430911,Draba_pterosperma:9.430911,Draba_porsildii:9.430911,Draba_pennellii:9.430911,Draba_paysonii:9.430911,Draba_paucifructa:9.430911,Draba_pauciflora:9.430911,Draba_palanderiana:9.430911,Draba_oreibata_serpentina:9.430911,Draba_oreibata:9.430911,Draba_ogilviensis:9.430911,Draba_oblongata:9.430911,Draba_murrayi:9.430911,Draba_monoensis:9.430911,Draba_mogollonica:9.430911,Draba_malpighiacea:9.430911,Draba_maguirei_maguirei:9.430911,Draba_maguirei_burkei:9.430911,Draba_maguirei:9.430911,Draba_macounii:9.430911,Draba_lonchocarpa:9.430911,Draba_lemmonii:9.430911,Draba_kluanei:9.430911,Draba_kassii:9.430911,Draba_juvenilis:9.430911,Draba_jaegeri:9.430911,Draba_inexpectata:9.430911,Draba_incrassata:9.430911,Draba_howellii:9.430911,Draba_hitchcockii:9.430911,Draba_petrophila:9.430911,Draba_helleriana_bifurcata:9.430911,Draba_helleriana:9.430911,Draba_grayana:9.430911,Draba_graminea:9.430911,Draba_exunguiculata:9.430911,Draba_cusickii_pedicellata:9.430911,Draba_cusickii_cusickii:9.430911,Draba_cusickii:9.430911,Draba_cuneifolia_sonorae:9.430911,Draba_cuneifolia_integrifolia:9.430911,Draba_cruciata:9.430911,Draba_crassa:9.430911,Draba_corrugata:9.430911,Draba_carnosula:9.430911,Draba_californica:9.430911,Draba_breweri:9.430911,Draba_brachystylis:9.430911,Draba_borealis:9.430911,Draba_aureola:9.430911,Draba_asterophora:9.430911,Draba_asprella:9.430911,Draba_arida:9.430911,Draba_argyrea:9.430911,Draba_arctogena:9.430911,Draba_aprica:9.430911,Arabis_oregana:9.430911,Arabis_modesta:9.430911,Arabis_macdonaldiana:9.430911,Arabis_georgiana:9.430911,Arabis_furcata:9.430911,Arabis_crucisetosa:9.430911,Arabis_aculeolata:9.430909,((Heterodraba_unilateralis:1.072818,Draba_reptans:1.072818,Athysanus_pusillus:1.072818)44001:1.761077,(Arabis_blepharophylla:1.405449,Arabis_hirsuta:1.405449)44005:1.428445)43999:6.597014,(Idahoa_scapigera:6.869491,(Arabidopsis_salsuginea:5.654384,(Stanleya_pinnata_pinnata:3.474968,Stanleya_pinnata_inyoensis:3.474967,Caulanthus_major_nevadensis:3.474968,Caulanthus_crassicaulis_crassicaulis:3.474968,Caulanthus_amplexicaulis_barbarae:3.474967,Stanleya_pinnata_integrifolia:3.474968,Caulanthus_lemmonii:3.474968,Caulanthus_crassicaulis_glaber:3.474966,Stanleya_viridiflora:3.474968,Stanleya_pinnata_texana:3.474968,Stanleya_pinnata_bipinnata:3.474968,Stanleya_elata:3.474968,Stanleya_confertiflora:3.474968,Stanleya_albescens:3.474968,Stanfordia_californica:3.474967,Caulanthus_simulans:3.474968,Caulanthus_pilosus:3.474968,Caulanthus_major_major:3.474968,Caulanthus_major:3.474968,Caulanthus_hallii:3.474968,Caulanthus_glaucus:3.474968,Caulanthus_coulteri:3.474968,Caulanthus_cooperi:3.474968,Caulanthus_barnebyi:3.474968,Caulanthus_amplexicaulis_amplexicaulis:3.474968,Caulanthus_amplexicaulis:3.474967,(Stanleya_tomentosa_tomentosa:0.857517,Stanleya_tomentosa_runcinata:0.857517,Caulanthus_crassicaulis:0.857517,Stanleya_tomentosa:0.857517)44054:2.617449,((((Caulanthus_heterophyllus_2:1.628447,Caulanthus_heterophyllus_1:1.628447,Caulanthus_heterophyllus:1.628447,(Streptanthus_tortuosus_pallidus:1.371031,Streptanthus_tortuosus_orbiculatus:1.371031,Streptanthus_tortuosus_optatus:1.371031,Streptanthus_tortuosus_flavescens:1.371031,Streptanthus_sparsiflorus:1.371031,Streptanthus_morrisonii_morrisonii:1.371031,Streptanthus_morrisonii_kruckebergii:1.371031,Streptanthus_morrisonii_hirtiflorus:1.371031,Streptanthus_morrisonii_elatus:1.371031,Streptanthus_maculatus_obtusifolius:1.371031,Streptanthus_insignis_insignis:1.371031,Streptanthus_albidus_albidus:1.371031,Streptanthus_glandulosus_glandulosus:1.371031,Streptanthus_glandulosus:1.371031,Streptanthus_cordatus_cordatus:1.371031,Streptanthus_carinatus_carinatus:1.371031,Streptanthus_brachiatus_hoffmanii:1.371031,Streptanthus_brachiatus_brachiatus:1.371031,Streptanthus_tortuosus_suffrutescens:1.371031,Streptanthus_glandulosus_secundus:1.371032,Streptanthus_vernalis:1.371031,Streptanthus_squamiformis:1.371031,Streptanthus_polygaloides:1.371031,Streptanthus_platycarpus:1.371031,Streptanthus_oliganthus:1.371031,Streptanthus_oblanceolatus:1.371031,Streptanthus_niger:1.371031,Streptanthus_morrisonii:1.371031,Streptanthus_maculatus_maculatus:1.371031,Streptanthus_maculatus:1.371031,Streptanthus_longisiliqus:1.371031,Streptanthus_insignis_lyonii:1.371031,Streptanthus_insignis:1.371031,Streptanthus_hyacinthoides:1.371031,Streptanthus_howellii:1.371031,Streptanthus_hispidus:1.371031,Streptanthus_gracilis:1.371031,Streptanthus_glandulosus_sonomensis:1.371031,Streptanthus_glandulosus_pulchellus:1.371031,Streptanthus_fenestratus:1.371031,Streptanthus_farnsworthianus:1.371031,Streptanthus_drepanoides:1.371031,Streptanthus_diversifolius:1.371031,Streptanthus_cutleri:1.371031,Streptanthus_cordatus_piutensis:1.371031,Streptanthus_cordatus:1.371031,Streptanthus_carinatus_arizonicus:1.371031,Streptanthus_carinatus:1.371031,Streptanthus_campestris:1.371031,Streptanthus_callistus:1.371031,Streptanthus_breweri:1.371031,Streptanthus_bracteatus:1.371031,Streptanthus_brachiatus:1.371031,Streptanthus_bernardinus:1.371031,Streptanthus_batrachopus:1.371031,Streptanthus_barbiger:1.371031,Streptanthus_barbatus:1.371031,Streptanthus_albidus:1.371031,Streptanthus_tortuosus:1.371031,(Streptanthus_albidus_peramoenus:1.133225,(Thysanocarpus_rigidus:0.524277,Thysanocarpus_conchuliferus:0.524278,Thysanocarpus_radians:0.524278,(Thysanocarpus_laciniatus:0.445001,Thysanocarpus_curvipes:0.445001)44077:0.079276)44076:0.608948)44075:0.237806)44071:0.257416)44070:0.558115,((Schoenocrambe_barnebyi:1.459816,Schoenocrambe_argillacea:1.459816,(Thelypodium_texanum:0.848801,Thelypodium_sagittatum_sagittatum:0.848801,Thelypodium_integrifolium_integrifolium:0.848801,Thelypodium_howellii_howellii:0.848801,Thelypodium_tenue:0.848801,Thelypodium_stenopetalum:0.848801,Thelypodium_sagittatum_ovalifolium:0.848801,Thelypodium_sagittatum:0.848801,Thelypodium_rollinsii:0.848801,Thelypodium_repandum:0.848801,Thelypodium_paniculatum:0.848801,Thelypodium_milleflorum:0.848801,Thelypodium_laxiflorum:0.848801,Thelypodium_integrifolium_longicarpum:0.848801,Thelypodium_integrifolium_complanatum:0.848801,Thelypodium_integrifolium:0.848801,Thelypodium_howellii_spectabilis:0.848801,Thelypodium_howellii:0.848801,Thelypodium_flexuosum:0.848801,Thelypodium_eucosmum:0.848801,Thelypodium_crispum:0.848801,Thelypodium_brachycarpum:0.848801,Sibara_grisea:0.8488,Thelypodium_laciniatum:0.8488,(Thelypodium_wrightii_oklahomense:0.46249,Thelypodium_wrightii:0.46249,Schoenocrambe_linearifolia:0.46249)44081:0.386311)44080:0.611015)44079:0.313937,((Streptanthella_longirostris:1.16825,Caulanthus_inflatus:1.16825)44085:0.474288,Stanleya_pinnata:1.642538)44084:0.131214)44078:0.41281)44068:0.756637,(Schoenocrambe_linifolia:2.089053,(Cakile_lanceolata_lanceolata:0.586853,Cakile_edentula_edentula:0.586853,Cakile_lanceolata_pseudoconstricta:0.586853,Cakile_lanceolata:0.586853,Cakile_geniculata:0.586853,Cakile_edentula_lacustris:0.586853,Cakile_edentula_harperi:0.586853,Cakile_constricta:0.586853,Cakile_edentula:0.586853)44101:1.502201)44087:0.854146)44067:0.209196,(Eutrema_penlandii:2.851969,Eutrema_edwardsii:2.851969,((Thlaspi_montanum_montanum:0.814443,Thlaspi_idahoense_aileeniae:0.814443,Thlaspi_parviflorum:0.814442,Thlaspi_montanum_siskiyouense:0.814442,Thlaspi_idahoense_idahoense:0.814442,Thlaspi_idahoense:0.814442,Thlaspi_californicum:0.814442,Thlaspi_arcticum:0.814443,Thlaspi_montanum:0.814443)44149:1.603284,(Arabis_alpina:1.612372,((Draba_cuneifolia:0.32032,Draba_platycarpa:0.32032)44176:0.679683,((Cusickiella_douglasii:0.211005,Cusickiella_quadricostata:0.211005,(Arabis_inyoensis:0.188702,(Arabis_sparsiflora:0.17399,(Arabis_puberula:0.122229,(Arabis_repanda_repanda:0.071268,Arabis_repanda_greenei:0.071268,Arabis_repanda:0.071268,(Arabis_perstellata:0.032932,Smelowskia_holmgrenii:0.032932)44190:0.038336)44189:0.050961)44188:0.051761)44187:0.014712)44186:0.022303)44185:0.328658,(Draba_nemorosa_leiocarpa:0.526456,Draba_nemorosa:0.526456,((Draba_alpina:0.350159,(Draba_densifolia:0.242894,(Draba_crassifolia:0.095187,Draba_albertina:0.095187)44197:0.147707)44195:0.107265)44193:0.089021,((Draba_cinerea_cinerea:0.275227,Draba_ramosissima:0.275227,Draba_cinerea:0.275227)44199:0.130379,(Draba_macrocarpa:0.315945,Draba_corymbosa:0.315945,((Draba_pseudopilosa:0.158428,Draba_lactea:0.158428,(Draba_subcapitata:0.134083,(Draba_norvegica_norvegica:0.108528,Draba_incana_incana:0.108528,Draba_incana:0.108528,Draba_norvegica:0.108528)44206:0.025555)44205:0.024345)44204:0.147894,((Draba_brachycarpa:0.197394,((Draba_cana:0.077998,Draba_glabella:0.077998)44213:0.063399,Draba_aurea:0.141397)44212:0.055998)44210:0.052271,(Draba_nivalis_nivalis:0.247205,Draba_nivalis:0.247205,(Draba_incerta:0.133997,(Draba_fladnizensis_pattersonii:0.086615,Draba_fladnizensis_fladnizensis:0.086615,Draba_fladnizensis:0.086615,(Draba_arabisans:0.061872,(Draba_praealta:0.045171,Draba_oligosperma:0.045171)44219:0.016701)44218:0.024743)44217:0.047383)44216:0.113208)44215:0.002461)44209:0.056656)44203:0.009623)44202:0.089661)44198:0.033573)44192:0.087277)44191:0.013207)44181:0.46034)44175:0.612369)44171:0.805355)44139:0.434243)44136:0.300425)44066:0.322572)44047:2.179418)44039:1.215107)44034:2.561418)43991:0.927867)43966:3.708353)43762:20.687788)43755:9.483808)43753:16.507636)43749:8.502491)43717:8.070081)43621:0.377126)43615:23.726257,((((Wikstroemia_uva-ursi_uva-ursi:8.960453,Wikstroemia_oahuensis_oahuensis:8.960453,Wikstroemia_villosa:8.960452,Wikstroemia_uva-ursi_kauaiensis:8.960452,Wikstroemia_uva-ursi:8.960452,Wikstroemia_sandwicensis:8.960452,Wikstroemia_pulcherrima:8.960452,Wikstroemia_phillyreifolia:8.960452,Wikstroemia_oahuensis_palustris:8.960452,Wikstroemia_oahuensis:8.960452,Wikstroemia_monticola:8.960452,Wikstroemia_furcata:8.960452,Wikstroemia_forbesii:8.960452,Wikstroemia_bicornuta:8.960453)44240:13.787085,(Dirca_decipiens:1.643562,Dirca_occidentalis:1.643562,Dirca_palustris:1.643562)44269:21.103975)44238:58.252022,(((Amoreuxia_palmatifida:38.631313,Amoreuxia_gonzalezii:38.631313,Amoreuxia_wrightii:38.631313)44356:34.671777,(Helianthemum_canadense:36.874082,(Lechea_maritima_maritima:31.975638,Lechea_intermedia_intermedia:31.975639,Lechea_torreyi:31.975639,Lechea_tenuifolia:31.975639,Lechea_stricta:31.975639,Lechea_sessiliflora:31.975639,Lechea_san-sabeana:31.975639,Lechea_racemulosa:31.975639,Lechea_pulchella_pulchella:31.975639,Lechea_pulchella_moniliformis:31.975639,Lechea_pulchella:31.975639,Lechea_mucronata:31.975639,Lechea_minor:31.975639,Lechea_mensalis:31.975639,Lechea_maritima_virginica:31.975639,Lechea_maritima_subcylindrica:31.975639,Lechea_maritima:31.975639,Lechea_intermedia_depauperata:31.975639,Lechea_intermedia:31.975639,Lechea_divaricata:31.975639,Lechea_deckertii:31.975639,Lechea_cernua:31.975639,Helianthemum_scoparium:31.975639,Helianthemum_rosmarinifolium:31.975639,Helianthemum_propinquum:31.975639,Helianthemum_nashii:31.975639,Helianthemum_greenei:31.975639,Helianthemum_glomeratum:31.975639,Helianthemum_georgianum:31.975639,Helianthemum_dumosum:31.975639,Helianthemum_corymbosum:31.975639,Helianthemum_carolinianum:31.975639,Helianthemum_bicknellii:31.975639,Helianthemum_arenicola:31.975638,(Hudsonia_tomentosa_tomentosa:28.844254,Hudsonia_tomentosa_intermedia:28.844255,Hudsonia_montana:28.844255,Hudsonia_ericoides:28.844255,Hudsonia_tomentosa:28.844254)44370:3.131384)44362:4.898445)44359:36.429008)44351:6.445613,(Sida_glutinosa:19.779054,Wissadula_periplocifolia:19.779054,Wissadula_parvifolia:19.779054,Wissadula_amplissima:19.779054,Sidastrum_paniculatum:19.779054,Rhynchosida_physocalyx:19.779054,Meximalva_filipes:19.779054,Malvella_sagittifolia:19.779054,Malvella_leprosa:19.779054,Malvella_lepidota:19.779054,Malachra_fasciata:19.779054,Malachra_capitata:19.779054,Malachra_alceifolia:19.779054,Horsfordia_newberryi:19.779054,Horsfordia_alata:19.779054,Hibiscadelphus_woodii:19.779054,Hibiscadelphus_distans:19.779054,Herissantia_crispa:19.779054,Fryxellia_pygmaea:19.779054,Billieturnera_helleri:19.779054,Batesimalva_violacea:19.779054,Anoda_thurberi:19.779054,Anoda_pentaschista:19.779054,Anoda_lanceolata:19.779054,Anoda_cristata:19.779054,Anoda_crenatiflora:19.779054,Anoda_abutiloides:19.779054,Allowissadula_lozanii:19.779054,Allowissadula_holosericea:19.779054,Abutilon_umbellatum:19.779054,Abutilon_thurberi:19.779055,Cienfuegosia_yucatanensis:19.779054,Cienfuegosia_drummondii:19.779055,(Hibiscus_moscheutos_moscheutos:15.924983,Hibiscus_brackenridgei_mokuleianus:15.924982,Kosteletzkya_depressa:15.924982,Hibiscus_waimeae_waimeae:15.924982,Hibiscus_waimeae_hannerae:15.924982,Hibiscus_striatus:15.924982,Hibiscus_poeppigii:15.924982,Hibiscus_moscheutos_lasiocarpos:15.924982,Hibiscus_moscheutos:15.924982,Hibiscus_martianus:15.924982,Hibiscus_kokio_saintjohnianus:15.924982,Hibiscus_kokio_kokio:15.924982,Hibiscus_kokio:15.924982,Hibiscus_denudatus:15.924982,Hibiscus_coulteri:15.924982,Hibiscus_clayi:15.924982,Hibiscus_brackenridgei_brackenridgei:15.924982,Hibiscus_brackenridgei:15.924982,Hibiscus_biseptus:15.924982,Hibiscus_bifurcatus:15.924982,Hibiscus_arnottianus_punaluuensis:15.924982,Hibiscus_arnottianus_immaculatus:15.924982,Hibiscus_arnottianus_arnottianus:15.924982,Hibiscus_arnottianus:15.924982,Hibiscus_aculeatus:15.924984,(((Malvaviscus_drummondii:5.683567,Hibiscus_coccineus:5.683567,(Hibiscus_dasycalyx:3.149837,(Hibiscus_laevis:0.992865,Hibiscus_grandiflorus:0.992865)44733:2.156972)44732:2.53373)44731:2.726474,Hibiscus_waimeae:8.410042)44730:0.666163,(Kosteletzkya_virginica:7.490174,(Pavonia_paludicola:7.180552,Pavonia_lasiopetala:7.180553,(Hibiscus_furcellatus_youngianus:5.518444,Pavonia_spinifex:5.518444,Hibiscus_furcellatus:5.518443)44744:1.662109)44743:0.309621)44742:1.586029)44726:6.84878)44713:3.854071,((Gossypium_thurberi:10.905186,((Kokia_kauaiensis:1.781282,Kokia_drynarioides:1.781282)44771:8.041162,(Gossypium_tomentosum:6.477673,Gossypium_hirsutum_hirsutum:6.477673,Gossypium_hirsutum:6.477673)44772:3.344771)44769:1.082742)44763:7.784689,(((Sida_tragiifolia:4.450401,Sida_neomexicana:4.450401,Sida_longipes:4.450401,Sida_lindheimeri:4.450401,Sida_inflexa:4.450401,Sida_hermaphrodita:4.450401,Sida_elliottii:4.450401,Sida_cordifolia:4.450401,Sida_ciliaris:4.450401,Sida_aggregata:4.450401,Sida_acuta:4.450401,Sida_rhombifolia:4.450401,Sida_fallax:4.450401)44810:2.082798,(Abutilon_wrightii:4.964937,Abutilon_trisulcatum:4.964937,Abutilon_sandwicense:4.964937,Abutilon_reventum:4.964937,Abutilon_permolle:4.964937,Abutilon_parvulum:4.964937,Abutilon_parishii:4.964937,Abutilon_palmeri:4.964937,Abutilon_malacum:4.964937,Abutilon_hypoleucum:4.964937,Abutilon_hulseanum:4.964937,Abutilon_fruticosum:4.964937,Abutilon_eremitopetalum:4.964937,Abutilon_berlandieri:4.964937,Abutilon_abutiloides:4.964937,(Abutilon_mollicomum:4.323603,(Abutilon_menziesii:3.00193,Abutilon_incanum:3.00193)44816:1.321673)44815:0.641334,Bastardia_viscosa:4.964937)44814:1.568262)44809:4.485407,(((Napaea_dioica:5.255595,Modiola_caroliniana:5.255595)44823:1.876791,(Malvastrum_hispidum:4.507101,Malvastrum_corchorifolium:4.507101,Malvastrum_bicuspidatum:4.507101,Malvastrum_aurantiacum:4.507101)44824:2.625285)44822:0.121864,((Sphaeralcea_munroana_munroana:3.100327,Sphaeralcea_grossulariifolia_grossulariifolia:3.100327,Sphaeralcea_coccinea_coccinea:3.100327,Sphaeralcea_caespitosa_caespitosa:3.100328,Sphaeralcea_rusbyi_eremicola:3.100327,Sphaeralcea_wrightii:3.100327,Sphaeralcea_rusbyi:3.100327,Sphaeralcea_psoraloides:3.100327,Sphaeralcea_pedatifida:3.100327,Sphaeralcea_parvifolia:3.100327,Sphaeralcea_orcuttii:3.100327,Sphaeralcea_munroana:3.100327,Sphaeralcea_lindheimeri:3.100327,Sphaeralcea_leptophylla:3.100327,Sphaeralcea_laxa:3.100327,Sphaeralcea_janeae:3.100327,Sphaeralcea_incana_cuneata:3.100327,Sphaeralcea_incana:3.100327,Sphaeralcea_hastulata:3.100327,Sphaeralcea_grossulariifolia_fumariensis:3.100327,Sphaeralcea_grossulariifolia:3.100327,Sphaeralcea_gierischii:3.100327,Sphaeralcea_fendleri_venusta:3.100327,Sphaeralcea_fendleri:3.100327,Sphaeralcea_emoryi:3.100327,Sphaeralcea_digitata:3.100327,Sphaeralcea_coulteri:3.100327,Sphaeralcea_coccinea_elata:3.100327,Sphaeralcea_coccinea:3.100327,Sphaeralcea_caespitosa_williamsiae:3.100327,Sphaeralcea_caespitosa:3.100327,Sphaeralcea_angustifolia_lobata:3.100327,(((Callirhoe_involucrata_involucrata:0.398771,Callirhoe_triangulata:0.398771,Callirhoe_scabriuscula:0.398771,Callirhoe_pedata:0.398771,Callirhoe_papaver:0.398771,Callirhoe_leiocarpa:0.398771,Callirhoe_bushii:0.398771,Callirhoe_alcaeoides:0.398771,Callirhoe_digitata:0.398771,Callirhoe_involucrata:0.398771)44830:1.911371,(((Iliamna_rivularis_rivularis:0.389257,Iliamna_rivularis_diversa:0.389257,Iliamna_rivularis:0.389257,Iliamna_longisepala:0.389257,Iliamna_grandiflora:0.389257,Iliamna_corei:0.389257,Iliamna_latibracteata:0.389257,Iliamna_bakeri:0.389257)44833:0.646131,(Eremalche_parryi_parryi:0.600149,Eremalche_parryi_kernensis:0.600149,Eremalche_rotundifolia:0.600149,(Eremalche_parryi:0.194881,Eremalche_exilis:0.194881)44835:0.405268)44834:0.435239)44832:0.35665,(Sidalcea_oregana_procera:0.695955,Sidalcea_oregana_oregana:0.695955,Sidalcea_malviflora_malviflora:0.695955,Sidalcea_hickmanii_hickmanii:0.695955,Sidalcea_candida_glabrata:0.695955,Sidalcea_calycosa_calycosa:0.695955,Sidalcea_stipularis:0.695955,Sidalcea_robusta:0.695955,Sidalcea_reptans:0.695955,Sidalcea_ranunculacea:0.695955,Sidalcea_oregana_valida:0.695955,Sidalcea_oregana_hydrophila:0.695955,Sidalcea_oregana_eximia:0.695955,Sidalcea_oregana_calva:0.695955,Sidalcea_oregana:0.695955,Sidalcea_neomexicana_thurberi:0.695955,Sidalcea_nelsoniana:0.695955,Sidalcea_malviflora_uliginosa:0.695955,Sidalcea_malviflora_purpurea:0.695955,Sidalcea_malviflora_patula:0.695955,Sidalcea_malviflora_nana:0.695955,Sidalcea_malviflora_elegans:0.695955,Sidalcea_malviflora_dolosa:0.695955,Sidalcea_malviflora_celata:0.695955,Sidalcea_malviflora_californica:0.695955,Sidalcea_malviflora_asprella:0.695955,Sidalcea_malviflora:0.695955,Sidalcea_malachroides:0.695955,Sidalcea_keckii:0.695955,Sidalcea_hirtipes:0.695955,Sidalcea_hirsuta:0.695955,Sidalcea_hickmanii_viridis:0.695955,Sidalcea_hickmanii_pillsburiensis:0.695955,Sidalcea_hickmanii_parishii:0.695955,Sidalcea_hickmanii_napensis:0.695955,Sidalcea_hickmanii_anomala:0.695955,Sidalcea_hickmanii:0.695955,Sidalcea_hartwegii:0.695955,Sidalcea_gigantea:0.695955,Sidalcea_covillei:0.695955,Sidalcea_candida:0.695955,Sidalcea_campestris:0.695955,Sidalcea_calycosa_rhizomata:0.695955,Sidalcea_diploscypha:0.695955,((Sidalcea_pedata:0.374073,Sidalcea_neomexicana:0.374073)44838:0.154116,(Sidalcea_calycosa:0.486183,((Sidalcea_hendersonii:0.425287,Sidalcea_cusickii:0.425287)44841:0.008513,(Sidalcea_glaucescens:0.250317,Sidalcea_multifida:0.250317)44842:0.183483)44840:0.052383)44839:0.042006)44837:0.167766)44836:0.696082)44831:0.918104)44829:0.472254,((Malacothamnus_fasciculatus_nesioticus:2.272225,Malacothamnus_palmeri:2.272225,Malacothamnus_marrubioides:2.272225,Malacothamnus_jonesii:2.272225,Malacothamnus_fremontii:2.272225,Malacothamnus_densiflorus:2.272225,Malacothamnus_davidsonii:2.272225,Malacothamnus_clementinus:2.272225,Malacothamnus_aboriginum:2.272225,Malacothamnus_abbottii:2.272225,Malacothamnus_fasciculatus:2.272225)44844:0.292042,(Sphaeralcea_ambigua_ambigua:0.772148,Sphaeralcea_ambigua:0.772148,Sphaeralcea_angustifolia:0.772148)44847:1.792118)44843:0.218129)44828:0.317932)44827:2.954365,(Lavatera_assurgentiflora_glabra:1.423299,Lavatera_assurgentiflora_assurgentiflora:1.423298,Lavatera_assurgentiflora:1.423299)44877:4.631394)44826:1.199558)44821:3.764355)44795:7.67127)44762:1.089179)44712:59.969647)44350:1.250857)44223:19.514066,(Peganum_mexicanum:73.834061,(((Bursera_fagaroides_elongata:28.778321,Bursera_fagaroides:28.778321,(Bursera_microphylla:5.385058,Bursera_simaruba:5.385058)44951:23.393263)44939:31.049019,(Rhus_trilobata_trilobata:21.982494,Rhus_copallinum_copallinum:21.982494,Rhus_aromatica_aromatica:21.982494,Rhus_trilobata_simplicifolia:21.982494,Rhus_trilobata_racemulosa:21.982494,Rhus_trilobata_quinata:21.982494,Rhus_trilobata_pilosissima:21.982494,Rhus_trilobata_anisophylla:21.982494,Rhus_michauxii:21.982494,Rhus_kearneyi:21.982494,Rhus_copallinum_latifolia:21.982494,Rhus_copallinum:21.982494,Rhus_aromatica_arenaria:21.982494,((Metopium_toxiferum:6.82346,(((Rhus_microphylla:2.018586,(Rhus_trilobata:1.584211,Rhus_aromatica:1.584211)45089:0.434375)45088:0.362633,((Rhus_ovata:1.090502,Rhus_integrifolia:1.090502)45091:0.451879,(Rhus_virens_virens:0.275238,Rhus_virens_choriophylla:0.275238,Rhus_virens:0.275238)45093:1.267142)45090:0.838838)45087:2.247911,(Rhus_lanceolata:3.182599,((Rhus_glabra:0.459473,Rhus_typhina:0.459473)45097:2.10094,Rhus_sandwicensis:2.560412)45095:0.622187)45094:1.446531)45085:2.194331)45082:4.650116,((Cotinus_obovatus:9.700524,Pistacia_texana:9.700524)45103:0.109188,(Malosma_laurina:6.555209,(Toxicodendron_radicans_radicans:3.722294,Toxicodendron_radicans_pubens:3.722294,Toxicodendron_radicans_negundo:3.722294,Toxicodendron_vernix:3.722294,Toxicodendron_radicans_verrucosum:3.722294,Toxicodendron_radicans_eximium:3.722294,Toxicodendron_radicans_divaricatum:3.722294,Toxicodendron_pubescens:3.722294,(Toxicodendron_diversilobum:3.429991,(Toxicodendron_rydbergii:0.760824,Toxicodendron_radicans:0.760824)45122:2.669167)45120:0.292303)45115:2.832915)45112:3.254503)45102:1.663864)45080:10.508918)45042:37.844846)44909:11.1134,((Exothea_paniculata:46.097344,Cupania_glabra:46.097345,((Hypelate_trifoliata:30.302682,Dodonaea_viscosa:30.302683)45213:8.584682,(Ungnadia_speciosa:29.668772,(Sapindus_saponaria_drummondii:19.437533,Sapindus_oahuensis:19.437535,((Cardiospermum_dissectum:0.122907,Cardiospermum_corindum:0.122907)45311:0.827381,(Urvillea_ulmacea:0.777182,(Serjania_incisa:0.697755,Serjania_brachycarpa:0.697755)45313:0.079428)45312:0.173106)45308:18.487247,(Sapindus_saponaria:14.327088,(Alectryon_macrococcus_macrococcus:7.323021,Alectryon_macrococcus_auwahiensis:7.323021,Alectryon_macrococcus:7.323021)45360:7.004067)45317:5.110447)45289:10.231237)45278:9.218593)45212:7.20998)45126:22.565206,(Swietenia_mahagoni:53.58245,((Holacantha_stewartii:43.566081,(Castela_emoryi:41.209032,Castela_erecta:41.209032)45518:2.357049,Simarouba_glauca:43.56608)45517:6.434449,(Achyronychia_cooperi:45.473182,(Platydesma_spathulata:28.571073,Platydesma_rostrata:28.571073,Platydesma_remyi:28.571073,Platydesma_cornuta_decurrens:28.571073,Platydesma_cornuta_cornuta:28.571073,Platydesma_cornuta:28.571073,Melicope_elliptica:28.571073,Amyris_texana:28.571073,Amyris_madrensis:28.571073,Amyris_elemifera:28.571073,Amyris_balsamifera:28.571073,((Thamnosma_texana:6.630305,Thamnosma_montana:6.630305)45580:18.213864,Cneoridium_dumosum:24.844169)45578:3.726904,(Zanthoxylum_oahuense:16.734144,Zanthoxylum_kauaense:16.734144,Zanthoxylum_hirsutum:16.734144,Zanthoxylum_hawaiiense:16.734144,Zanthoxylum_dipetalum_tomentosum:16.734144,Zanthoxylum_dipetalum_dipetalum:16.734144,Zanthoxylum_dipetalum:16.734144,Zanthoxylum_coriaceum:16.734144,Zanthoxylum_clava-herculis:16.734144,(((Ptelea_trifoliata_trifoliata:10.878197,Ptelea_trifoliata_cognata:10.878197,Ptelea_trifoliata_polyadenia:10.878196,Ptelea_trifoliata_persicifolia:10.878196,Ptelea_trifoliata_pallida:10.878196,Ptelea_trifoliata_mollis:10.878196,Ptelea_trifoliata_lutescens:10.878196,Ptelea_trifoliata_confinis:10.878196,Ptelea_trifoliata_angustifolia:10.878196,Ptelea_crenulata:10.878196,Ptelea_trifoliata:10.878197)45633:2.281628,((Choisya_dumosa_mollis:3.5107,Choisya_dumosa_arizonica:3.5107,Choisya_dumosa:3.5107)45650:1.327808,(Helietta_parvifolia:1.943031,Esenbeckia_berlandieri:1.943031)45653:2.895476)45649:8.321317)45632:1.675461,(Zanthoxylum_fagara:5.450127,(Zanthoxylum_parvum:4.786142,Zanthoxylum_flavum:4.786142,Zanthoxylum_americanum:4.786142)45680:0.663985)45679:9.385157)45631:1.898858,(Melicope_mauii:8.550343,Melicope_zahlbruckneri:8.550343,Melicope_wawraeana:8.550343,Melicope_waialealae:8.550343,Melicope_volcanica:8.550343,Melicope_sandwicensis:8.550343,Melicope_saint-johnii:8.550343,Melicope_rotundifolia:8.550343,Melicope_reflexa:8.550343,Melicope_radiata:8.550343,Melicope_quadrangularis:8.550343,Melicope_puberula:8.550343,Melicope_pseudoanisata:8.550343,Melicope_peduncularis:8.550343,Melicope_paniculata:8.550343,Melicope_pallida:8.550343,Melicope_ovata:8.550343,Melicope_ovalis:8.550343,Melicope_orbicularis:8.550343,Melicope_oahuensis:8.550343,Melicope_munroi:8.550343,Melicope_mucronulata:8.550343,Melicope_molokaiensis:8.550343,Melicope_makahae:8.550343,Melicope_lydgatei:8.550343,Melicope_knudsenii:8.550343,Melicope_kavaiensis:8.550343,Melicope_kaalaensis:8.550343,Melicope_hosakae:8.550343,Melicope_hiiakae:8.550343,Melicope_hawaiensis:8.550343,Melicope_haupuensis:8.550343,Melicope_haleakalae:8.550343,Melicope_feddei:8.550343,Melicope_degeneri:8.550343,Melicope_cruciata:8.550343,Melicope_cinerea:8.550343,Melicope_christophersenii:8.550343,Melicope_barbigera:8.550343,Melicope_balloui:8.550343,Melicope_anisata:8.550343,Melicope_adscendens:8.550342,Melicope_clusiifolia:8.550342)45717:8.183801)45630:11.836929)45577:16.902109)45569:4.527348)45516:3.58192)45408:15.0801)45123:2.27819)44907:2.89332)44897:26.679566)44222:0.908691)43614:2.789943)43608:6.809574)42561:1.370987)42557:0.275588)42537:0.58204)42408:3.627011)42344:0.657279,(((Krameria_ramosissima:70.052559,(Krameria_erecta:65.51082,Krameria_lanceolata:65.51082)45761:4.541739,Krameria_grayi:70.052559)45759:13.553241,((Kallstroemia_perennans:17.804166,Kallstroemia_hirsutissima:17.804166,Kallstroemia_grandiflora:17.804166,Kallstroemia_californica:17.804165,Kallstroemia_parviflora:17.804165)45770:55.019494,((Larrea_tridentata_tridentata:17.165377,Larrea_tridentata_arenaria:17.165377,Larrea_tridentata:17.165377)45784:44.513045,(Fagonia_pachyacantha:9.980079,Fagonia_laevis:9.980079)45798:51.698342)45775:11.145238)45764:10.782141)45758:30.0738,(((Euonymus_occidentalis_parishii:67.743584,Euonymus_obovatus:67.743583,Euonymus_occidentalis:67.743585,Euonymus_atropurpureus_atropurpureus:67.743585,Euonymus_atropurpureus:67.743584,Euonymus_americanus:67.743584,((Schaefferia_cuneifolia:9.531355,Schaefferia_frutescens:9.531355)45826:51.507625,((Lepuropetalon_spathulatum:39.681025,(Parnassia_fimbriata_fimbriata:31.232027,Parnassia_palustris_tenuis:31.232027,Parnassia_palustris_parviflora:31.232027,Parnassia_palustris_montanensis:31.232027,Parnassia_grandifolia:31.232027,Parnassia_fimbriata_intermedia:31.232027,Parnassia_fimbriata_hoodiana:31.232027,Parnassia_cirrata:31.232027,Parnassia_caroliniana:31.232027,Parnassia_californica:31.232027,Parnassia_asarifolia:31.232027,(Parnassia_glauca:19.487338,(Parnassia_fimbriata:9.423877,(Parnassia_kotzebuei:2.882063,Parnassia_palustris:2.882063)45857:6.541814)45856:10.06346)45852:11.74469)45851:8.448997)45850:18.51299,(Gyminda_latifolia:54.289068,(Celastrus_scandens:38.222502,(Paxistima_canbyi:29.577726,Paxistima_myrsinites:29.577726,Canotia_holacantha:29.577726)45866:8.644776)45860:16.066566)45858:3.904947)45847:2.844965)45821:6.704604)45820:43.7473,(((Oxalis_priceae:54.842699,Oxalis_trilliifolia:54.842699,Oxalis_suksdorfii:54.842699,Oxalis_priceae_priceae:54.842699,Oxalis_illinoensis:54.842699,Oxalis_grandis:54.842699,Oxalis_frutescens:54.842699,Oxalis_dichondrifolia:54.842699,Oxalis_decaphylla:54.842699,Oxalis_alpina:54.842699,Oxalis_albicans_pilosa:54.842699,Oxalis_albicans_californica:54.842699,Oxalis_albicans_albicans:54.8427,(Oxalis_stricta:22.081951,(Oxalis_dillenii:18.621236,Oxalis_albicans:18.621236)45986:3.460716)45985:32.760749,((Oxalis_oregana:4.313587,Oxalis_montana:4.313587)45989:44.446564,(Oxalis_violacea:1.296666,Oxalis_drummondii:1.296666)45997:47.463485)45988:6.082548)45983:33.206422,(Spiraea_douglasii_douglasii:15.727648,Spiraea_splendens_splendens:15.727648,Spiraea_splendens:15.727648,Spiraea_septentrionalis:15.727648,Spiraea_douglasii_menziesii:15.727648,Spiraea_betulifolia_lucida:15.727648,Spiraea_betulifolia_corymbosa:15.727648,Porteranthus_trifoliatus:15.727648)46006:72.321473)45975:23.3319,((((Tetracoccus_ilicifolius:24.012156,Tetracoccus_fasciculatus_hallii:24.012156,Tetracoccus_fasciculatus:24.012156,Tetracoccus_dioicus:24.012156)46134:66.238934,(Licania_michauxii:46.107172,Chrysobalanus_icaco:46.107172)46152:44.143918)46123:12.09606,((Antidesma_platyphyllum_hillebrandii:14.974203,Antidesma_pulvinatum:14.974203,Antidesma_platyphyllum_platyphyllum:14.974203,Antidesma_platyphyllum:14.974203)46199:72.425013,(Leptopus_phyllanthoides:67.975816,((Savia_bahamensis:31.820071,Flueggea_neowawraea:31.820071)46270:5.941693,(Phyllanthus_caroliniensis_caroliniensis:26.785803,Phyllanthus_pudens:26.785805,Phyllanthus_polygonoides:26.785805,Phyllanthus_pentaphyllus_floridanus:26.785805,Phyllanthus_pentaphyllus:26.785805,Phyllanthus_liebmannianus_platylepis:26.785805,Phyllanthus_ericoides:26.785805,Phyllanthus_caroliniensis_saxicola:26.785805,Phyllanthus_abnormis_riograndensis:26.785805,Phyllanthus_abnormis:26.785806,(Phyllanthus_liebmannianus:26.073225,((Reverchonia_arenaria:13.673666,Phyllanthus_niruri:13.673666)46295:0.634821,Phyllanthus_caroliniensis:14.308485)46294:11.764738)46277:0.71258)46276:10.975959)46269:30.214052)46202:19.4234)46177:14.947933)46122:1.947859,((Linum_sulcatum_sulcatum:17.872609,Linum_rigidum_rigidum:17.872609,Linum_medium_medium:17.872609,Linum_lewisii_lewisii:17.872609,Linum_floridanum_floridanum:17.872609,Linum_carteri_carteri:17.872609,Linum_berlandieri_berlandieri:17.872609,Linum_australe_australe:17.872609,Linum_westii:17.872609,Linum_virginianum:17.872609,Linum_vernale:17.872609,Linum_sulcatum_harperi:17.872609,Linum_subteres:17.872609,Linum_schiedeanum:17.872609,Linum_rigidum:17.872609,Linum_puberulum:17.872609,Linum_neomexicanum:17.872609,Linum_medium_texanum:17.872609,Linum_medium:17.872609,Linum_macrocarpum:17.872609,Linum_lundellii:17.872609,Linum_lewisii_lepagei:17.872609,Linum_lewisii_alpicola:17.872609,Linum_kingii:17.872609,Linum_intercursum:17.872609,Linum_imbricatum:17.872609,Linum_hudsonioides:17.872609,Linum_floridanum_chrysocarpum:17.872609,Linum_floridanum:17.872609,Linum_compactum:17.872609,Linum_carteri_smallii:17.872609,Linum_carteri:17.872609,Linum_berlandieri:17.872609,Linum_australe_glandulosum:17.872609,Linum_australe:17.872609,Linum_aristatum:17.872609,Linum_arenicola:17.872609,Linum_alatum:17.872609,(Linum_pratense:4.280067,Linum_lewisii:4.280067)46386:13.592542,((Sclerolinon_digynum:2.664246,(Hesperolinon_tehamense:0.572431,Hesperolinon_sp.:0.572431,Hesperolinon_drymarioides:0.572431,Hesperolinon_disjunctum:0.572431,Hesperolinon_didymocarpum:0.572431,Hesperolinon_congestum:0.572431,Hesperolinon_clevelandii:0.572431,Hesperolinon_californicum:0.572431,Hesperolinon_breweri:0.572431,Hesperolinon_bicarpellatum:0.572431,Hesperolinon_adenophyllum:0.572431,Hesperolinon_spergulinum:0.572431,Hesperolinon_micranthum:0.572431)46403:2.091814)46402:1.033427,(Linum_striatum:3.646818,(Linum_sulcatum:1.260827,Linum_rupestre:1.260827)46406:2.385991)46404:0.050855)46401:14.174936)46375:85.436157,((Rhizophora_mangle:98.29413,(Podostemum_ceratophyllum:79.297606,((Triadenum_virginicum:18.203633,Triadenum_tubulosum:18.203633,Triadenum_fraseri:18.203633,Triadenum_walteri:18.203633)46503:52.981389,((Hypericum_scouleri_nortoniae:54.217767,Hypericum_hypericoides_hypericoides:54.217768,Hypericum_virgatum:54.217768,Hypericum_erythraeae:54.217768,Hypericum_suffruticosum:54.217768,Hypericum_scouleri_scouleri:54.217768,Hypericum_scouleri:54.217768,Hypericum_reductum:54.217768,Hypericum_pseudomaculatum:54.217768,Hypericum_pauciflorum:54.217768,Hypericum_nitidum:54.217768,Hypericum_mitchellianum:54.217768,Hypericum_microsepalum:54.217768,Hypericum_majus:54.217768,Hypericum_lloydii:54.217768,Hypericum_lissophloeus:54.217768,Hypericum_hypericoides_multicaule:54.217768,Hypericum_harperi:54.217768,Hypericum_graveolens:54.217768,Hypericum_gentianoides:54.217768,Hypericum_galioides:54.217768,Hypericum_exile:54.217768,Hypericum_ellipticum:54.217768,Hypericum_edisonianum:54.217768,Hypericum_dissimulatum:54.217768,Hypericum_denticulatum:54.217768,Hypericum_cumulicola:54.217768,Hypericum_concinnum:54.217768,Hypericum_chapmanii:54.217768,Hypericum_canadense:54.217768,Hypericum_buckleii:54.217768,Hypericum_brachyphyllum:54.217768,Hypericum_anagalloides:54.21777,((Hypericum_setosum:26.377746,(Hypericum_boreale:10.520635,(Hypericum_mutilum:5.457317,Hypericum_gymnanthum:5.457317,Hypericum_crux-andreae:5.457317)46523:5.063318)46520:15.857112)46518:20.650616,((Hypericum_dolabriforme:8.937807,Hypericum_sphaerocarpum:8.937807)46525:31.627472,((Hypericum_nudiflorum:14.92354,(Hypericum_cistifolium:9.399627,Hypericum_tetrapetalum:9.399627)46528:5.523913)46527:8.544871,((Hypericum_frondosum:16.106229,(Hypericum_lobocarpum:13.218277,Hypericum_kalmianum:13.218277)46531:2.887952)46530:6.899509,(Hypericum_densiflorum:11.351039,((Hypericum_fasciculatum:3.396559,Hypericum_adpressum:3.396559)46534:4.868255,(Hypericum_prolificum:5.697943,Hypericum_myrtifolium:5.697943)46536:2.566871)46533:3.086225)46532:11.654699)46529:0.462673)46526:17.096868)46524:6.463083)46517:7.189408,(Hypericum_ascyron:38.046616,(Hypericum_hypericoides:18.870761,(Hypericum_drummondii:10.086718,Hypericum_punctatum:10.086719)46562:8.784042)46557:19.175854)46542:16.171153)46516:14.528981,Clusia_rosea:68.746749)46515:2.438272)46500:8.112584)46484:18.996524)46417:2.819923,(Xylosma_hawaiiensis:100.581239,Xylosma_flexuosa:100.581239,Xylosma_crenata:100.581241,((Drypetes_lateriflora:4.029707,Drypetes_diversifolia:4.029707)46664:95.296912,(((Passiflora_foetida_arizonica:44.274758,Passiflora_sexflora:44.274758,Passiflora_pallens:44.274758,Passiflora_multiflora:44.274758,Passiflora_ciliata:44.274758,Passiflora_bryonioides:44.274758,Passiflora_affinis:44.274757,((Passiflora_foetida:11.764961,Passiflora_incarnata:11.764961)46710:9.528439,((Passiflora_tenuiloba:4.301769,Passiflora_suberosa:4.301769)46730:5.143759,((Passiflora_lutea:5.999718,(Passiflora_mexicana:2.328274,Passiflora_biflora:2.328274)46735:3.671444)46732:2.287522,Passiflora_filipes:8.28724)46731:1.158288)46729:11.847872)46707:22.981357)46705:44.757181,(Isodendrion_pyrifolium:40.078958,Isodendrion_longifolium:40.078958,Isodendrion_laurifolium:40.078958,Isodendrion_hosakae:40.078958,Hybanthus_verticillatus:40.078958,Hybanthus_attenuatus:40.078957,Hybanthus_concolor:40.078956,(Viola_vallicola_major:18.063121,Viola_missouriensis:18.063121,Viola_septentrionalis_septentrionalis:18.063121,Viola_sagittata_sagittata:18.063121,Viola_pubescens_pubescens:18.063121,Viola_praemorsa_praemorsa:18.063121,Viola_pinetorum_pinetorum:18.063121,Viola_pedunculata_pedunculata:18.063122,Viola_triloba_dilatata:18.063121,Viola_triloba:18.063121,Viola_nephrophylla_nephrophylla:18.063121,Viola_nephrophylla_cognata:18.063121,Viola_lanceolata_lanceolata:18.063121,Viola_canadensis_canadensis:18.063121,Viola_biflora_biflora:18.063121,Viola_beckwithii_beckwithii:18.063121,Viola_adunca_adunca:18.063121,Viola_viarum:18.063123,Viola_sagittata_ovata:18.063123,Viola_purpurea_venosa:18.063123,Viola_praemorsa_linguifolia:18.063123,Viola_cucullata:18.063123,Viola_conspersa:18.063123,Viola_walteri:18.063123,Viola_wailenalenae:18.063123,Viola_villosa:18.063123,Viola_vallicola_vallicola:18.063123,Viola_vallicola:18.063123,Viola_utahensis:18.063123,Viola_umbraticola_glaberrima:18.063123,Viola_umbraticola:18.063123,Viola_tripartita:18.063123,Viola_trinervata:18.063123,Viola_tomentosa:18.063123,Viola_striata:18.063123,Viola_sororia:18.063123,Viola_sheltonii:18.063123,Viola_septentrionalis:18.063123,Viola_septemloba:18.063123,Viola_sempervirens:18.063123,Viola_rostrata:18.063123,Viola_purpurea_quercetorum:18.063123,Viola_pubescens_leiocarpon:18.063123,Viola_psychodes:18.063123,Viola_pratincola:18.063123,Viola_praemorsa_flavovirens:18.063123,Viola_praemorsa:18.063123,Viola_pinetorum_grisea:18.063123,Viola_pinetorum:18.063123,Viola_pedunculata_tenuifolia:18.063123,Viola_pedunculata:18.063123,Viola_pedatifida:18.063123,Viola_orbiculata:18.063123,Viola_ocellata:18.063123,Viola_oahuensis:18.063123,Viola_nuttallii:18.063123,Viola_novae-angliae:18.063123,Viola_nephrophylla:18.063123,Viola_maviensis:18.063123,Viola_macloskeyi_pallens:18.063123,Viola_lovelliana:18.063123,Viola_lithion:18.063123,Viola_langsdorfii:18.063123,Viola_langloisii:18.063123,Viola_lanceolata_vittata:18.063123,Viola_lanceolata_occidentalis:18.063123,Viola_lanaiensis:18.063123,Viola_kauaensis_wahiawaensis:18.063123,Viola_kauaensis_kauaensis:18.063123,Viola_kauaensis:18.063123,Viola_howellii:18.063123,Viola_hirsutula:18.063123,Viola_helenae:18.063123,Viola_hastata:18.063123,Viola_hallii:18.063123,Viola_guadalupensis:18.063123,Viola_frank-smithii:18.063123,Viola_flettii:18.063123,Viola_esculenta:18.063123,Viola_egglestonii:18.063123,Viola_douglasii:18.063123,Viola_cuneata:18.063123,Viola_clauseniana:18.063123,Viola_charlestonensis:18.063123,Viola_chamissoniana_tracheliifolia:18.063123,Viola_chamissoniana_robusta:18.063123,Viola_chamissoniana_chamissoniana:18.063123,Viola_chamissoniana:18.063123,Viola_canadensis_rugulosa:18.063123,Viola_brittoniana_pectinata:18.063123,Viola_brittoniana_brittoniana:18.063123,Viola_brittoniana:18.063123,Viola_blanda_palustriformis:18.063123,Viola_blanda_blanda:18.063123,Viola_biflora_carlottae:18.063123,Viola_beckwithii_glabrata:18.063123,Viola_beckwithii:18.063123,Viola_bakeri:18.063123,Viola_aurea:18.063123,Viola_appalachiensis:18.063123,Viola_affinis:18.063123,Viola_adunca_kirkii:18.063123,((Viola_bicolor:10.614182,(Viola_adunca:7.045388,Viola_labradorica:7.045387)46781:3.568794)46777:3.909791,((Viola_biflora:11.616997,(Viola_canadensis:6.136436,((Viola_glabella:4.102454,Viola_rotundifolia:4.102454)46806:1.747698,(Viola_purpurea:5.391654,(Viola_lobata:1.235235,Viola_pubescens:1.235235)46808:4.156419)46807:0.458499)46805:0.286284)46804:5.48056)46801:0.864165,((Viola_macloskeyi:3.289964,Viola_renifolia:3.289964)46811:5.892541,(((Viola_pedata:1.728471,Viola_sagittata:1.728471)46814:4.414641,(Viola_blanda:1.833288,(Viola_palustris_palustris:1.831043,Viola_palustris:1.831043,Viola_epipsila_repens:1.831043,Viola_lanceolata:1.831043)46817:0.002245)46816:4.309824)46813:2.343411,(Viola_epipsila:6.530121,Viola_selkirkii:6.53012)46818:1.956402)46812:0.695983)46809:3.298656)46800:2.042811)46776:3.539149)46773:22.015835)46749:48.952981)46697:7.867736,((Populus_deltoides_deltoides:25.622338,Populus_deltoides_wislizeni:25.622339,Populus_heterophylla:25.622339,Populus_fremontii:25.622339,Populus_deltoides_monilifera:25.622339,Populus_angustifolia:25.622338,((Populus_deltoides:7.513061,Populus_balsamifera_trichocarpa:7.513061)46933:9.654102,(Populus_balsamifera_balsamifera:11.972028,Populus_balsamifera:11.972028,(Populus_grandidentata:6.434299,Populus_tremuloides:6.4343)46940:5.53773)46935:5.195134)46930:8.455175)46929:8.017844,(Salix_planifolia_planifolia:30.840444,Salix_ovalifolia_ovalifolia:30.840444,Salix_myrtillifolia_myrtillifolia:30.840444,Salix_myricoides_albovestita:30.840443,Salix_lasiolepis_lasiolepis:30.840444,Salix_lasiolepis_bigelovii:30.840444,Salix_humilis_humilis:30.840444,Salix_brachycarpa_brachycarpa:30.840444,Salix_alaxensis_alaxensis:30.840444,Salix_ovalifolia_arctolitoralis:30.840445,Salix_lucida_lasiandra:30.840445,Salix_lucida_caudata:30.840445,Salix_lanata_richardsonii:30.840445,Salix_glauca_callicarpaea:30.840445,Salix_brachycarpa_niphoclada:30.840445,Salix_vestita:30.840445,Salix_uva-ursi:30.840445,Salix_tweedyi:30.840445,Salix_turnorii:30.840445,Salix_stolonifera:30.840445,Salix_sphenophylla:30.840445,Salix_sitchensis:30.840445,Salix_silicicola:30.840445,Salix_setchelliana:30.840445,Salix_sessilifolia:30.840445,Salix_serissima:30.840445,Salix_scouleriana:30.840445,Salix_rotundifolia_dodgeana:30.840445,Salix_rotundifolia:30.840445,Salix_raupii:30.840445,Salix_pyrifolia:30.840445,Salix_pseudomonticola:30.840445,Salix_prolixa:30.840445,Salix_planifolia_tyrrellii:30.840445,Salix_planifolia:30.840445,Salix_petrophila:30.840445,Salix_petiolaris:30.840445,Salix_pellita:30.840445,Salix_pedicellaris:30.840445,Salix_orestera:30.840445,Salix_nummularia:30.840445,Salix_nivalis:30.840445,Salix_nigra:30.840445,Salix_myrtillifolia_cordata:30.840445,Salix_myrtillifolia:30.840445,Salix_myricoides_myricoides:30.840445,Salix_myricoides:30.840445,Salix_monticola:30.840445,Salix_monochroma:30.840445,Salix_maccalliana:30.840445,Salix_lutea:30.840445,Salix_ligulifolia:30.840445,Salix_lemmonii:30.840445,Salix_lasiolepis:30.840445,Salix_lanata_calcicola:30.840445,Salix_jepsonii:30.840445,Salix_jejuna:30.840445,Salix_irrorata:30.840445,Salix_humilis_tristis:30.840445,Salix_humilis:30.840445,Salix_hookeriana:30.840445,Salix_gooddingii:30.840445,Salix_glauca_villosa:30.840445,Salix_glauca_acutifolia:30.840445,Salix_geyeriana:30.840445,Salix_farriae:30.840445,Salix_eastwoodiae:30.840445,Salix_drummondiana:30.840445,Salix_delnortensis:30.840445,Salix_commutata:30.840445,Salix_chlorolepis:30.840445,Salix_cascadensis:30.840445,Salix_caroliniana:30.840445,Salix_candida:30.840445,Salix_breweri:30.840445,Salix_brachycarpa_psammophila:30.840445,Salix_brachycarpa:30.840445,Salix_boothii:30.840445,Salix_bonplandiana:30.840445,Salix_barrattiana:30.840445,Salix_barclayi:30.840445,Salix_ballii:30.840445,Salix_athabascensis:30.840445,Salix_arizonica:30.840445,Salix_argyrocarpa:30.840445,Salix_arbusculoides:30.840445,Salix_alaxensis_longistylis:30.840445,((Salix_lucida_lucida:2.474544,Salix_laevigata:2.474544,Salix_lucida:2.474544)46949:23.988764,(Salix_discolor:17.809554,((Salix_floridana:12.784791,Salix_amygdaloides:12.784791)46952:4.612829,(Salix_melanopsis:11.254749,Salix_fluviatilis:11.254749,(Salix_taxifolia:9.352492,Salix_exigua:9.352492)46955:1.902257)46954:6.14287)46951:0.411934)46950:8.653754)46943:4.377138,((Salix_wolfii:12.166946,(Salix_eriocephala:9.859709,Salix_sericea:9.859709)46960:2.307237)46959:7.632322,(Salix_arctophila:14.887886,(Salix_fuscescens:13.832136,(Salix_hastata:10.668543,(Salix_cordata:9.713811,(Salix_herbacea:8.644938,((Salix_reticulata_reticulata:6.587927,Salix_reticulata_glabellicarpa:6.587927,(Salix_alaxensis:6.240527,Salix_arctica:6.240527)46973:0.3474,Salix_reticulata:6.587927)46972:0.535133,((Salix_lanata:2.427259,(Salix_planifolia_pulchra:2.349603,(Salix_glauca:1.934959,(Salix_phlebophylla:1.205794,(Salix_bebbiana:0.401791,(Salix_polaris:0.384694,Salix_ovalifolia:0.384694)46987:0.017097)46986:0.804002)46982:0.729165)46981:0.414644)46980:0.077656)46979:2.314216,Salix_chamissonis:4.741475)46977:2.381584)46971:1.521878)46968:1.068873)46967:0.954732)46966:3.163592)46965:1.055749)46961:4.911383)46958:11.041178)46942:2.799737)46928:63.259491)46696:2.426945)46657:1.254622,((((Elatine_brachysperma:39.467823,Elatine_rubella:39.467823,Elatine_ojibwayensis:39.467823,Elatine_minima:39.467823,Elatine_heterandra:39.467823,Elatine_californica:39.467823,Elatine_americana:39.467823,Elatine_triandra:39.467823)47009:24.893473,Bergia_texana:64.361295)47008:29.4998,(Galphimia_angustifolia:69.846996,Byrsonima_lucida:69.846996,(Callaeum_macropterum:49.000486,(Malpighia_glabra:19.250342,(Banisteriopsis_lucida:16.469017,(Aspicarpa_longipes:12.854351,Aspicarpa_hyssopifolia:12.854351,(Janusia_gracilis:7.702702,Aspicarpa_hirtella:7.702701)47139:5.151649)47136:3.614667)47119:2.781325)47097:29.750143)47063:20.84651)47014:24.0141)47007:6.124095,(Argythamnia_simulans:70.964636,Argythamnia_mercurialina_pilosissima:70.964636,Argythamnia_mercurialina:70.964636,Argythamnia_lanceolata:70.964636,Argythamnia_humilis_laevis:70.964636,Argythamnia_cyanophylla:70.964636,Argythamnia_brandegeei_intonsa:70.964636,Argythamnia_brandegeei:70.964636,Argythamnia_blodgettii:70.964636,Argythamnia_aphoroides:70.964636,Argythamnia_serrata:70.964636,Argythamnia_neomexicana:70.964636,Argythamnia_humilis_humilis:70.964636,Argythamnia_humilis:70.964636,Argythamnia_claryana:70.964636,Argythamnia_californica:70.964636,Argythamnia_argyraea:70.964636,Argythamnia_adenophora:70.964636,((Claoxylon_sandwicense:41.128053,(Croton_pottsii_pottsii:29.580687,Eremocarpus_setigerus:29.580687,Croton_pottsii_thermophilus:29.580687,(Acalypha_rhomboidea:14.913348,Acalypha_deamii:14.913348,Acalypha_virginica:14.913348,Acalypha_radians:14.913348,Acalypha_poiretii:14.913348,Acalypha_phleoides:14.913348,Acalypha_ostryifolia:14.913348,Acalypha_neomexicana:14.913348,Acalypha_monostachya:14.913348,Acalypha_monococca:14.913348,Acalypha_gracilens:14.913348,Acalypha_chamaedryfolia:14.913348,Acalypha_californica:14.913348)47288:14.667339)47285:11.547366)47267:0.389438,(Adelia_vaseyi:35.441089,((Bernardia_myricifolia:6.397474,Bernardia_obovata:6.397474,Bernardia_incana:6.397474)47321:22.344643,(Tragia_smallii:6.343773,Tragia_saxicola:6.343773,Tragia_ramosa:6.343773,Tragia_nigricans:6.343773,Tragia_nepetifolia:6.343773,Tragia_laciniata:6.343773,Tragia_glanduligera:6.343773,Tragia_cordata:6.343773,Tragia_brevispica:6.343773,Tragia_amblyodonta:6.343773,Tragia_urens:6.343773,(Tragia_betonicifolia:5.689958,Tragia_urticifolia:5.689958)47332:0.653815)47331:22.398342)47318:6.698972)47297:6.076402)47266:29.447145,(((Cnidoscolus_stimulosus:36.986003,Cnidoscolus_texanus:36.986004,Cnidoscolus_angustidens:36.986002,(Manihot_walkerae:26.485767,Manihot_subspicata:26.485767,Manihot_davisiae:26.485767,Manihot_angustiloba:26.485766)47367:10.500237)47359:18.280074,((Jatropha_macrorhiza:10.514435,Jatropha_dioica:10.514435,Jatropha_cuneata:10.514435,Jatropha_cinerea:10.514435,Jatropha_cathartica:10.514435,Jatropha_cardiophylla:10.514435)47411:22.503675,(Croton_lobatus:24.688329,(Croton_texensis_utahensis:11.855652,Croton_glandulosus_simpsonii:11.855652,Croton_glandulosus_glandulosus:11.855652,Croton_alabamensis_alabamensis:11.855652,Croton_texensis_texensis:11.855652,Croton_suaveolens:11.855652,Croton_sonorae:11.855652,Croton_soliman:11.855652,Croton_sancti-lazari:11.855652,Croton_parksii:11.855652,Croton_michauxii:11.855652,Croton_linearis:11.855652,Croton_lindheimerianus:11.855652,Croton_leucophyllus:11.855652,Croton_glandulosus_septentrionalis:11.855652,Croton_glandulosus_pubentissimus:11.855652,Croton_glandulosus_floridanus:11.855652,Croton_fruticulosus:11.855652,Croton_elliottii:11.855652,Croton_coryi:11.855652,Croton_cortesianus:11.855652,Croton_argyranthemus:11.855652,Croton_alabamensis_texensis:11.855652,Croton_alabamensis:11.855653,((Croton_incanus:3.449463,(Croton_humilis:1.498226,Croton_ciliatoglandulifer:1.498226)47445:1.951237)47443:8.166118,((Croton_glandulosus:2.61271,(Croton_capitatus_capitatus:0.764373,Croton_capitatus:0.764373,(Croton_monanthogynus:0.363693,Croton_pottsii:0.363693)47482:0.40068)47481:1.848337)47473:0.626397,(Croton_willdenowii:1.749632,((Croton_punctatus:0.737198,Croton_wigginsii:0.737198)47492:0.657631,(Croton_californicus:1.080758,(Croton_texensis:0.966584,Croton_dioicus:0.966584)47494:0.114174)47493:0.314071)47491:0.354803)47489:1.489475)47470:8.376472)47435:0.240073)47421:12.832675)47416:8.329781)47409:22.247967)47357:13.566706,((Sebastiania_bilocularis:40.015379,(Sebastiania_fruticosa:15.079628,Gymnanthes_lucida:15.079628)47507:24.93575,(Stillingia_sylvatica_sylvatica:29.977232,Stillingia_treculiana:29.977233,Stillingia_sylvatica_tenuis:29.977233,Stillingia_sylvatica:29.977233,Stillingia_linearifolia:29.977233,Stillingia_aquatica:29.977232,Stillingia_spinulosa:29.977232,((Stillingia_paucidentata:8.539262,(Stillingia_texana:5.933476,Sapium_caribaeum:5.933475)47524:2.605787)47522:8.119069,Hippomane_mancinella:16.658331)47521:13.318901)47518:10.038147)47500:9.97856,(Euphorbia_exstipulata_exstipulata:31.011872,Euphorbia_pinetorum:31.011873,Euphorbia_palmeri_subpubens:31.011873,Euphorbia_palmeri:31.011873,Euphorbia_odontadenia:31.011873,Euphorbia_incisa_mollis:31.011873,Euphorbia_incisa:31.011873,Chamaesyce_theriaca:31.011873,Chamaesyce_sparsiflora:31.011873,Chamaesyce_skottsbergii_vaccinioides:31.011873,Chamaesyce_skottsbergii:31.011873,Chamaesyce_serpyllifolia:31.011873,Chamaesyce_rockii:31.011873,Chamaesyce_remyi_kauaiensis:31.011873,Chamaesyce_remyi:31.011873,Chamaesyce_porteriana_scoparia:31.011873,Chamaesyce_porteriana:31.011873,Chamaesyce_pediculifera:31.011873,Chamaesyce_parishii:31.011873,Chamaesyce_olowaluana:31.011873,Chamaesyce_ocellata_rattanii:31.011873,Chamaesyce_ocellata_arenicola:31.011873,Chamaesyce_ocellata:31.011873,Chamaesyce_multiformis_microphylla:31.011873,Chamaesyce_multiformis:31.011873,Chamaesyce_kuwaleana:31.011873,Chamaesyce_jejuna:31.011873,Chamaesyce_humistrata:31.011873,Chamaesyce_hooveri:31.011873,Chamaesyce_halemanui:31.011873,Chamaesyce_geyeri_wheeleriana:31.011873,Chamaesyce_geyeri:31.011873,Chamaesyce_garberi:31.011873,Chamaesyce_deppeana:31.011873,Chamaesyce_deltoidea_serpyllum:31.011873,Chamaesyce_deltoidea_pinetorum:31.011873,Chamaesyce_deltoidea_adhaerens:31.011873,Chamaesyce_deltoidea:31.011873,Chamaesyce_degeneri:31.011873,Chamaesyce_cumulicola:31.011873,Chamaesyce_cordifolia:31.011873,Chamaesyce_conferta:31.011873,Chamaesyce_clusiifolia:31.011873,Chamaesyce_chaetocalyx_triligulata:31.011873,Chamaesyce_chaetocalyx:31.011873,Chamaesyce_celastroides_stokesii:31.011873,Chamaesyce_celastroides_lorifolia:31.011873,Chamaesyce_celastroides_laehiensis:31.011873,Chamaesyce_celastroides_kaenana:31.011873,Chamaesyce_celastroides_hanapepensis:31.011873,Chamaesyce_celastroides_amplectens:31.011873,Chamaesyce_celastroides:31.011873,Chamaesyce_atrococca:31.011873,Chamaesyce_arnottiana:31.011873,Euphorbia_wrightii:31.011873,Euphorbia_trichotoma:31.011873,Euphorbia_tetrapora:31.011873,Euphorbia_telephioides:31.011873,Euphorbia_strictior:31.011873,Euphorbia_rosescens:31.011873,Euphorbia_roemeriana:31.011873,Euphorbia_purpurea:31.011873,Euphorbia_pubentissima:31.011873,Euphorbia_polyphylla:31.011873,Euphorbia_peplidion:31.011873,Euphorbia_palmeri_palmeri:31.011873,Euphorbia_nephradenia:31.011873,Euphorbia_mercurialina:31.011873,Euphorbia_marginata:31.011873,Euphorbia_macropus:31.011873,Euphorbia_longicruris:31.011873,Euphorbia_inundata:31.011873,Euphorbia_innocua:31.011873,Euphorbia_hexagona:31.011873,Euphorbia_helleri:31.011873,Euphorbia_haeleeleana:31.011873,Euphorbia_floridana:31.011873,Euphorbia_exstipulata:31.011873,Euphorbia_exserta:31.011873,Euphorbia_eriantha:31.011873,Euphorbia_discoidalis:31.011873,Euphorbia_cyathophora:31.011873,Euphorbia_curtisii:31.011873,Euphorbia_crenulata:31.011873,Euphorbia_corollata:31.011873,Euphorbia_commutata:31.011873,Euphorbia_chamaesula:31.011873,Euphorbia_brachycera:31.011873,Euphorbia_bilobata:31.011873,Euphorbia_bifurcata:31.011873,Euphorbia_alta:31.011873,Euphorbia_aaron-rossii:31.011873,Chamaesyce_villifera:31.011873,Chamaesyce_trachysperma:31.011873,Chamaesyce_simulans:31.011873,Chamaesyce_setiloba:31.011873,Chamaesyce_serrula:31.011872,Chamaesyce_revoluta:31.011873,Chamaesyce_platysperma:31.011873,Chamaesyce_perennans:31.011873,Chamaesyce_ophthalmica:31.011873,Chamaesyce_melanadenia:31.011873,Chamaesyce_lata:31.011873,Chamaesyce_lasiocarpa:31.011873,Chamaesyce_laredana:31.011872,Chamaesyce_herbstii:31.011873,Chamaesyce_gracillima:31.011873,Chamaesyce_golondrina:31.011873,Chamaesyce_florida:31.011873,Chamaesyce_eleanoriae:31.011873,Chamaesyce_cinerascens:31.011873,Chamaesyce_carunculata:31.011873,Chamaesyce_blodgettii:31.011873,Chamaesyce_astyla:31.011873,Chamaesyce_angusta:31.011873,Chamaesyce_adenoptera:31.011873,Chamaesyce_acuta:31.011873,Chamaesyce_abramsiana:31.011872,Euphorbia_spathulata:31.011873,(Pedilanthus_tithymaloides:29.470062,(((Euphorbia_misera:7.186319,(Euphorbia_ipecacuanhae:5.680269,Euphorbia_bicolor:5.680269)47632:1.506051)47630:4.024561,Euphorbia_antisyphilitica:11.21088)47629:5.143811,(Chamaesyce_vallis-mortae:14.799038,Chamaesyce_skottsbergii_skottsbergii:14.799038,Chamaesyce_serpyllifolia_serpyllifolia:14.799038,Chamaesyce_remyi_remyi:14.799038,Chamaesyce_porteriana_porteriana:14.799038,Chamaesyce_ocellata_ocellata:14.799038,Chamaesyce_multiformis_multiformis:14.799038,Chamaesyce_mesembrianthemifolia:14.799038,Chamaesyce_geyeri_geyeri:14.799038,Chamaesyce_dioica:14.799038,Chamaesyce_deltoidea_deltoidea:14.799038,Chamaesyce_chaetocalyx_chaetocalyx:14.799038,Chamaesyce_celastroides_celastroides:14.799038,Chamaesyce_berteriana:14.799038,((Euphorbia_radians:10.156657,(Euphorbia_dentata_dentata:7.640926,Euphorbia_dentata:7.640926,Euphorbia_cuphosperma:7.640926,Euphorbia_heterophylla:7.640926)47641:2.51573)47639:1.396685,(((Chamaesyce_capitellata:6.939343,(Chamaesyce_serpens:3.962337,Chamaesyce_albomarginata:3.962337)47648:2.977006)47647:0.358339,((Chamaesyce_micromera:2.853214,(Chamaesyce_arizonica:2.234254,Chamaesyce_polycarpa:2.234254)47651:0.61896)47650:3.996029,(Chamaesyce_fendleri:3.564558,(Chamaesyce_bombensis:2.649203,(Chamaesyce_polygonifolia:0.883257,(Chamaesyce_parryi:0.553095,Chamaesyce_missurica:0.553095)47656:0.330162)47655:1.765947)47654:0.915355)47652:3.284685)47649:0.448439)47646:0.920679,((Chamaesyce_glyptosperma:0.315485,Chamaesyce_maculata:0.315485)47662:5.045349,((Chamaesyce_prostrata:5.035195,(Chamaesyce_stictospora:4.621827,Chamaesyce_hirta:4.621827)47668:0.413368)47667:0.256038,((Chamaesyce_nutans:2.13956,Chamaesyce_hyssopifolia:2.13956)47672:2.484522,(Chamaesyce_vermiculata:3.557446,Chamaesyce_hypericifolia:3.557447)47673:1.066636)47671:0.66715)47666:0.069602)47658:2.857526)47645:3.334981)47638:3.245696)47636:1.555654)47627:13.11537)47604:1.541811)47544:18.982066)47499:18.838843)47353:2.131854)47167:29.020553)47006:0.59605)46653:0.532812)46407:2.194713)46371:0.986243)46121:7.086013)45971:0.109862)45817:1.76773,((((((Pilostyles_thurberi:37.00421,Datisca_glomerata:37.00421)47681:22.201913,Hillebrandia_sandwicensis:59.206123)47680:14.178771,(Sicyos_lasiocephalus:23.47956,((Sicyosperma_gracile:2.462575,(Sicyos_waimanaloensis:0.963024,Sicyos_parviflorus:0.963024,Sicyos_pachycarpus:0.963024,Sicyos_maximowiczii:0.963024,Sicyos_macrophyllus:0.963024,Sicyos_lanceoloideus:0.963024,Sicyos_laciniatus:0.963024,Sicyos_hispidus:0.963024,Sicyos_herbstii:0.963024,Sicyos_glaber:0.963024,Sicyos_erostratus:0.963024,Sicyos_cucumerinus:0.963024,Sicyos_anunu:0.963024,Sicyos_ampelophyllus:0.963024,Sicyos_albus:0.963024,Sicyos_angulatus:0.963024)47822:1.499551)47820:1.119237,((Echinocystis_lobata:2.70851,(Marah_fabaceus_fabaceus:1.062652,Marah_watsonii:1.062652,Marah_oreganus:1.062652,Marah_horridus:1.062652,Marah_gilensis:1.062652,Marah_fabaceus_agrestis:1.062652,Marah_fabaceus:1.062652,Marah_macrocarpus:1.062652)47825:1.645858)47824:0.769735,(Cyclanthera_dissecta:2.429571,(Echinopepon_wrightii:2.090617,Brandegea_bigelovii:2.090618)47829:0.338954)47826:1.048675)47823:0.103567)47817:19.897747,((Apodanthera_undulata:1.137766,(Tumamoca_macdougalii:1.087346,(Ibervillea_tripartita:0.637067,Ibervillea_tenuisecta:0.637067,Ibervillea_lindheimeri:0.637067)47864:0.450279)47863:0.050421)47861:21.701074,(Melothria_pendula_pendula:19.447503,((Cucurbita_pepo_texana:7.363684,Cucurbita_okeechobeensis:7.363684,Cucurbita_foetidissima:7.363684,Cucurbita_palmata:7.363684,(Cucurbita_digitata:6.491284,Cucurbita_pepo:6.491284)47878:0.8724)47877:8.310406,Cayaponia_quinqueloba:15.674091)47870:3.773413,Melothria_pendula:19.447503)47868:3.391335)47833:0.640721)47802:49.905332)47679:29.6899,(((Lithocarpus_densiflorus_echinoides:33.928852,Lithocarpus_densiflorus:33.928853,Fagus_grandifolia:33.928853)47986:6.481141,(Quercus_wislizeni_wislizeni:4.537493,Quercus_sinuata_sinuata:4.537493,Quercus_shumardii_shumardii:4.537493,Quercus_garryana_garryana:4.537493,Quercus_gambelii_bonina:4.537493,Quercus_durata_durata:4.537493,Quercus_dumosa_elegantula:4.537493,Quercus_wislizeni_frutescens:4.537493,Quercus_parvula_shrevei:4.537493,Quercus_parvula_parvula:4.537493,Quercus_parvula:4.537493,Quercus_havardii_tuckeri:4.537493,Quercus_grandidentata:4.537493,Quercus_graciliformis:4.537493,Quercus_garryana_semota:4.537493,Quercus_garryana_breweri:4.537493,Quercus_viminea:4.537493,Quercus_vaseyana:4.537493,Quercus_vacciniifolia:4.537493,Quercus_toumeyi:4.537493,Quercus_texana:4.537493,Quercus_tardifolia:4.537493,Quercus_sinuata_breviloba:4.537493,Quercus_similis:4.537493,Quercus_shumardii_schneckii:4.537493,Quercus_robusta:4.537493,Quercus_prinoides:4.537493,Quercus_polymorpha:4.537493,Quercus_phellos:4.537493,Quercus_parvula_tamalpaisensis:4.537493,Quercus_pagoda:4.537493,Quercus_pacifica:4.537493,Quercus_oglethorpensis:4.537493,Quercus_oblongifolia:4.537493,Quercus_muehlenbergii:4.537493,Quercus_mohriana:4.537493,Quercus_marilandica_marilandica:4.537493,Quercus_marilandica:4.537493,Quercus_laceyi:4.537493,Quercus_john-tuckeri:4.537493,Quercus_intricata:4.537493,Quercus_inopina:4.537493,Quercus_hypoleucoides:4.537493,Quercus_hinckleyi:4.537493,Quercus_havardii:4.537493,Quercus_grisea:4.537493,Quercus_gravesii:4.537493,Quercus_georgiana:4.537493,Quercus_gambelii:4.537493,Quercus_fusiformis:4.537493,Quercus_emoryi:4.537493,Quercus_ellipsoidalis:4.537493,Quercus_durata_gabrielensis:4.537493,Quercus_durata:4.537493,Quercus_dumosa_dumosa:4.537493,Quercus_douglasii:4.537493,Quercus_depressipes:4.537493,Quercus_cornelius-mulleri:4.537493,Quercus_coccinea_coccinea:4.537493,Quercus_coccinea:4.537493,Quercus_chihuahuensis:4.537493,Quercus_cedrosensis:4.537493,Quercus_carmenensis:4.537493,Quercus_boyntonii:4.537493,Quercus_berberidifolia:4.537493,Quercus_arkansana:4.537493,Quercus_arizonica:4.537493,Quercus_ajoensis:4.537493,Quercus_acerifolia:4.537493,((Chrysolepis_chrysophylla_chrysophylla:2.818215,Chrysolepis_chrysophylla_minor:2.818215,Chrysolepis_chrysophylla:2.818215,Chrysolepis_sempervirens:2.818215)47996:0.888803,(Castanea_dentata:1.615479,(Castanea_pumila_pumila:0.880147,Castanea_pumila_ozarkensis:0.880147,Castanea_pumila:0.880146)48029:0.735333)48026:2.091538)47995:0.830477,(Quercus_imbricaria:2.777943,((Quercus_dunnii:1.293253,(Quercus_chrysolepis_nana:1.171959,Quercus_chrysolepis:1.171959,Quercus_tomentella:1.171959)48084:0.121294)48083:0.996792,((((Quercus_buckleyi:0.726032,Quercus_laevis:0.726032)48091:0.243984,(Quercus_laurifolia:0.552334,(Quercus_hemisphaerica:0.376604,Quercus_nigra:0.376604)48093:0.17573)48092:0.417682)48090:0.593892,((Quercus_myrtifolia:0.632329,Quercus_pumila:0.632329)48095:0.583533,(Quercus_falcata:1.176025,(Quercus_shumardii:0.571566,((Quercus_wislizeni:0.25273,Quercus_palustris:0.25273)48099:0.13214,(Quercus_agrifolia_oxyadenia:0.299792,Quercus_agrifolia_agrifolia:0.299792,Quercus_agrifolia:0.299792,(Quercus_incana:0.28054,(Quercus_kelloggii:0.222057,(Quercus_rubra_rubra:0.127739,Quercus_rubra_ambigua:0.127739,Quercus_velutina:0.127739,Quercus_rubra:0.127739)48103:0.094318)48102:0.058483)48101:0.019252)48100:0.085077)48098:0.186697)48097:0.604459)48096:0.039837)48094:0.348046)48089:0.505103,((Quercus_virginiana:0.809937,Quercus_minima:0.809937)48107:1.063549,(Quercus_ilicifolia:0.973059,(Quercus_bicolor:0.967941,(Quercus_prinus:0.868625,Quercus_michauxii:0.868625,((Quercus_engelmannii:0.419387,Quercus_rugosa:0.419387)48114:0.087091,(Quercus_lyrata:0.291445,(Quercus_garryana:0.215132,(Quercus_geminata:0.078292,((Quercus_sinuata:0.049953,(Quercus_margarettiae:0.040951,Quercus_stellata:0.040951)48136:0.009002)48135:0.009336,(Quercus_lobata:0.057371,(Quercus_dumosa:0.048363,(Quercus_turbinella:0.04769,((Quercus_macrocarpa_macrocarpa:0.006456,Quercus_macrocarpa:0.006456,Quercus_alba:0.006456)48143:0.034872,(Quercus_chapmanii:0.01175,Quercus_austrina:0.01175)48144:0.029578)48142:0.006362)48141:0.000673)48138:0.009008)48137:0.001918)48134:0.019003)48132:0.136839)48121:0.076313)48119:0.215034)48113:0.362147)48112:0.099315)48111:0.005119)48110:0.900427)48104:0.195525)48086:0.221033)48082:0.487898)48050:1.759551)47994:35.8725)47985:21.8954,(((Comptonia_peregrina:21.670825,(Morella_inodora:18.127806,(Myrica_hartwegii:5.59007,Myrica_gale:5.59007)48150:12.537736,(Morella_pensylvanica:12.492724,(Morella_californica:11.582834,(Morella_caroliniensis:1.323823,Morella_cerifera:1.323823)48158:10.259011)48155:0.909888)48151:5.635084)48149:3.543019)48148:25.321468,((Carya_glabra_glabra:19.76167,Carya_ovalis:19.76167,Carya_glabra_hirsuta:19.76167,Carya_texana:19.76167,Carya_pallida:19.76167,Carya_laciniosa:19.76167,Carya_floridana:19.76167,Carya_carolinae-septentrionalis:19.76167,Carya_aquatica:19.76167,Carya_alba:19.76167,(Carya_ovata:13.56784,((Carya_cordiformis:4.161748,Carya_illinoinensis:4.161748)48176:5.288965,(Carya_glabra:7.502703,Carya_myristiciformis:7.502703)48177:1.94801)48175:4.117127)48174:6.19383)48172:4.548872,(Juglans_cinerea:10.551005,(Juglans_nigra:7.159171,(Juglans_hindsii:3.698712,(Juglans_californica:1.646225,(Juglans_microcarpa:1.121538,Juglans_major:1.121538)48195:0.524687)48194:2.052487)48193:3.460459)48192:3.391834)48187:13.759536)48171:22.681752)48146:2.3812,((Alnus_viridis_sinuata:20.688877,Alnus_viridis:20.688877,Alnus_incana_tenuifolia:20.688877,Alnus_incana_rugosa:20.688877,((Alnus_rubra:7.557311,(Alnus_incana:5.670912,(Alnus_rhombifolia:1.001114,Alnus_oblongifolia:1.001114)48288:4.669798)48286:1.886398)48285:10.796976,(Alnus_maritima:4.614854,Alnus_serrulata:4.614854)48294:13.739432)48282:2.334592)48276:6.590745,(((Corylus_cornuta_cornuta:7.050154,Corylus_cornuta_californica:7.050154,(Corylus_americana:1.002841,Corylus_cornuta:1.002841)48307:6.047313)48305:8.457451,(Carpinus_caroliniana_caroliniana:13.329185,Carpinus_caroliniana_virginiana:13.329184,((Ostrya_virginiana_virginiana:4.910491,Ostrya_virginiana_1:4.910491,Ostrya_knowltonii:4.910491,Ostrya_virginiana:4.910491)48319:3.514408,Carpinus_caroliniana:8.424899)48318:4.904286)48315:2.178421)48303:6.85845,(Betula_papyrifera_papyrifera:14.365945,Betula_papyrifera_commutata:14.365945,Betula_alleghaniensis_macrolepis:14.365945,Betula_uber:14.365945,Betula_papyrifera_kenaica:14.365945,Betula_papyrifera_cordifolia:14.365945,Betula_murrayana:14.365945,Betula_minor:14.365945,Betula_borealis:14.365945,Betula_alleghaniensis_alleghaniensis:14.365945,(Betula_alleghaniensis:9.038813,Betula_lenta:9.038813)48332:5.327132,(Betula_nigra:13.673472,((Betula_pumila_renifolia:1.800782,Betula_pumila_pumila:1.800782,Betula_pumila_glandulifera:1.800782,Betula_pumila:1.800782,Betula_papyrifera:1.800782)48352:2.114729,(Betula_nana:3.450977,(Betula_populifolia:2.422531,(Betula_neoalaskana:1.7653,Betula_occidentalis:1.7653)48358:0.657232)48356:1.028445)48355:0.464534)48350:9.757961)48335:0.692473)48330:8.000111)48302:4.913566)48275:22.093871)48145:12.9319)47984:40.7694)47678:2.86119,(Morus_rubra_rubra:89.277084,((Ziziphus_parryi:76.179947,Ziziphus_celata:76.179946,(((Sageretia_wrightii:29.036377,Sageretia_minutiflora:29.036376,((Condalia_globosa_pubescens:6.606542,Condalia_warnockii:6.606542,Condalia_viridis:6.606542,Condalia_spathulata:6.606542,Condalia_mexicana:6.606542,Condalia_hookeri_edwardsiana:6.606542,Condalia_hookeri:6.606542,Condalia_globosa:6.606542,Condalia_ericoides:6.606542)48373:12.30092,(Reynosia_septentrionalis:7.492108,(Berchemia_scandens:5.019109,Krugiodendron_ferreum:5.019109)48376:2.472999)48375:11.415355)48371:10.128914)48370:9.253447,(Rhamnus_lanceolata_lanceolata:29.370353,Rhamnus_crocea_crocea:29.370353,Karwinskia_humboldtiana:29.370353,Rhamnus_smithii:29.370353,Rhamnus_serrata:29.370353,Rhamnus_pirifolia:29.370353,Rhamnus_lanceolata_glabrata:29.370353,Rhamnus_crocea_pilosa:29.370353,Rhamnus_crocea_ilicifolia:29.370353,(Frangula_purshiana_ultramafica:19.469615,Frangula_californica:19.469615,Frangula_betulifolia_obovata:19.469615,Frangula_rubra_yosemitana:19.469615,Frangula_rubra_rubra:19.469615,Frangula_rubra_obtusissima:19.469615,Frangula_rubra_nevadensis:19.469615,Frangula_rubra_modocensis:19.469615,Frangula_rubra:19.469615,Frangula_purshiana_purshiana:19.469615,Frangula_californica_ursina:19.469615,Frangula_californica_tomentella:19.469615,Frangula_californica_occidentalis:19.469615,Frangula_californica_cuspidata:19.469615,Frangula_californica_crassifolia:19.469615,Frangula_californica_californica:19.469615,Frangula_betulifolia:19.469614,Frangula_purshiana:19.469614,(Frangula_caroliniana:18.408488,Rhamnus_lanceolata:18.408488)48381:1.061127)48379:9.900738,(Rhamnus_crocea:28.780758,Rhamnus_alnifolia:28.780758)48384:0.589595)48378:8.91947)48369:28.155122,(Ziziphus_obtusifolia:63.788573,(Adolphia_californica:56.961341,(Alphitonia_ponderosa:42.80679,((Adolphia_infesta:26.508432,((Colubrina_texensis:5.506507,Colubrina_stricta:5.506507,Colubrina_oppositifolia:5.506507,Colubrina_greggii:5.506507,Colubrina_cubensis_floridana:5.506507,Colubrina_cubensis:5.506507,Colubrina_californica:5.506507,Colubrina_arborescens:5.506507,Colubrina_elliptica:5.506507,Colubrina_asiatica:5.506507)48452:3.74991,(Gouania_vitifolia:4.168792,Gouania_meyenii:4.168792,Gouania_lupuloides:4.168792,Gouania_hillebrandii:4.168792)48454:5.087625)48450:17.252014)48430:9.770932,(Ceanothus_papillosus_roweanus:16.28699,Ceanothus_papillosus_papillosus:16.28699,Ceanothus_megacarpus_megacarpus:16.28699,Ceanothus_jepsonii_jepsonii:16.28699,Ceanothus_greggii_greggii:16.28699,Ceanothus_gloriosus_gloriosus:16.28699,Ceanothus_foliosus_foliosus:16.28699,Ceanothus_cuneatus_cuneatus:16.28699,Ceanothus_sorediatus:16.28699,Ceanothus_sonomensis:16.28699,Ceanothus_pumilus:16.28699,Ceanothus_masonii:16.28699,Ceanothus_jepsonii_albiflorus:16.28699,Ceanothus_gloriosus_porrectus:16.28699,Ceanothus_gloriosus_exaltatus:16.28699,Ceanothus_divergens:16.28699,Ceanothus_cuneatus_rigidus:16.28699,Ceanothus_cuneatus_fascicularis:16.28699,Ceanothus_velutinus:16.28699,Ceanothus_serpyllifolius:16.28699,Ceanothus_papillosus:16.28699,Ceanothus_megacarpus_insularis:16.28699,Ceanothus_megacarpus:16.28699,Ceanothus_martinii:16.28699,Ceanothus_jepsonii:16.28699,Ceanothus_greggii_vestitus:16.28699,Ceanothus_greggii_perplexans:16.28699,Ceanothus_greggii_franklinii:16.28699,Ceanothus_greggii:16.28699,Ceanothus_gloriosus:16.28699,Ceanothus_foliosus_vineatus:16.28699,Ceanothus_foliosus_medius:16.28699,Ceanothus_foliosus:16.28699,Ceanothus_cuneatus:16.28699,Ceanothus_connivens:16.28699,(Ceanothus_roderickii:9.416406,(((Ceanothus_pinetorum:4.348189,Ceanothus_prostratus:4.34819)48489:2.282479,(Ceanothus_maritimus:5.37736,Ceanothus_fresnensis:5.37736)48491:1.253308)48488:1.254166,(Ceanothus_purpureus:6.015534,((Ceanothus_ferrisiae:1.783957,Ceanothus_confusus:1.783958)48496:1.643161,(Ceanothus_verrucosus:1.40584,(Ceanothus_crassifolius:1.120044,Ceanothus_ophiochilus:1.120044)48499:0.285796)48498:2.021279)48495:2.588416)48493:1.869301)48487:1.531572)48486:6.870584,(Ceanothus_diversifolius:13.322474,(((Ceanothus_incanus:3.575606,Ceanothus_cordulatus:3.575606)48503:2.815297,(Ceanothus_fendleri:6.352756,(Ceanothus_sanguineus:4.401584,(Ceanothus_americanus:2.843206,(Ceanothus_microphyllus:2.545044,Ceanothus_herbaceus:2.545044)48507:0.298162)48506:1.558379)48505:1.951172)48504:0.038147)48502:5.711977,((Ceanothus_parvifolius:2.617959,Ceanothus_leucodermis:2.617959)48510:5.063523,((Ceanothus_hearstiorum:2.90977,(Ceanothus_cyaneus:0.998085,Ceanothus_lemmonii:0.998085)48513:1.911685)48512:2.227289,(Ceanothus_arboreus:2.640961,((Ceanothus_oliganthus:1.159026,(Ceanothus_impressus:1.106226,Ceanothus_tomentosus:1.106226)48517:0.0528)48516:0.669429,(Ceanothus_integerrimus:1.300787,((Ceanothus_parryi:0.617443,Ceanothus_palmeri:0.617443)48520:0.131704,(Ceanothus_griseus:0.495086,(Ceanothus_dentatus:0.465144,(Ceanothus_spinosus:0.220255,Ceanothus_thyrsiflorus:0.220255)48523:0.24489)48522:0.029942)48521:0.25406)48519:0.551641)48518:0.527668)48515:0.812506)48514:2.496099)48511:2.544422)48509:4.421398)48501:1.219593)48500:2.964516)48485:19.992374)48429:6.527426)48426:14.154552)48396:6.827232)48395:2.656371)48366:9.735002)48364:3.343818,(((Elaeagnus_commutata:56.439883,(Shepherdia_rotundifolia:35.642924,Shepherdia_argentea:35.642924,Shepherdia_canadensis:35.642924)48532:20.796959)48527:6.799762,(Laportea_canadensis:56.228656,Touchardia_latifolia:56.228656,Neraudia_sericea:56.228656,Neraudia_ovata:56.228656,Neraudia_melastomifolia:56.228656,Neraudia_kauaiensis:56.228656,Neraudia_angulata_dentata:56.228656,Neraudia_angulata_angulata:56.228656,Neraudia_angulata:56.228656,Laportea_aestuans:56.228657,Boehmeria_cylindrica:56.228657,(((Urera_kaalae:21.084697,Urera_glabra:21.084697)48538:10.01515,(Urtica_gracilenta:10.262225,Urtica_dioica_holosericea:10.262225,Urtica_dioica_gracilis:10.262225,Urtica_chamaedryoides:10.262224,(Hesperocnide_sandwicensis:7.950033,Hesperocnide_tenella:7.950033,Urtica_dioica:7.950033)48547:2.312192)48545:20.837622)48537:7.122397,(Pilea_pumila_pumila:16.267275,Pilea_pumila_deamii:16.267274,Pilea_microphylla:16.267274,Pilea_herniarioides:16.267275,Pilea_fontana:16.267275,(Pilea_peploides:11.993066,Pilea_pumila:11.993066)48559:4.274209)48557:21.954969)48536:18.006413,((Parietaria_hespera_hespera:7.110449,Parietaria_praetermissa:7.110449,Parietaria_pensylvanica_pensylvanica:7.110449,Parietaria_hespera:7.110449,Parietaria_floridana:7.110449,Parietaria_pensylvanica:7.110449)48575:23.924033,((Pipturus_ruber:1.247495,Pipturus_kauaiensis:1.247495,Pipturus_forbesii:1.247495,Pipturus_albidus:1.247495)48579:23.657939,Boehmeria_grandis:24.905435)48577:6.129048)48572:25.194175)48535:7.010988)48525:10.993236,((Planera_aquatica:37.751464,Ulmus_thomasii:37.751464,Ulmus_serotina:37.751464,(Ulmus_americana:29.127119,Ulmus_alata:29.127118)48602:8.624345,(Ulmus_crassifolia:20.615232,Ulmus_rubra:20.615232)48605:17.136232)48601:33.482755,((Celtis_occidentalis_occidentalis:47.742504,Celtis_laevigata_laevigata:47.742504,Celtis_pallida:47.742505,Celtis_occidentalis_pumila:47.742505,Celtis_occidentalis_canina:47.742505,Celtis_laevigata_texana:47.742505,Celtis_laevigata_reticulata:47.742505,Celtis_tenuifolia:47.742505,Celtis_lindheimeri:47.742505,((Humulus_lupulus_pubescens:4.842914,Humulus_lupulus_neomexicanus:4.842914,Humulus_lupulus_lupuloides:4.842914,Humulus_lupulus:4.842914)48621:7.420754,((Celtis_iguanaea:6.862089,(Celtis_occidentalis:2.348015,Celtis_laevigata:2.348015)48627:4.514074)48623:1.826267,(Trema_lamarckianum:3.558572,Trema_micranthum:3.558572)48633:5.129784)48622:3.575311)48618:35.478837)48612:17.739669,((Streblus_pendulinus:14.904864,(Morus_microphylla:1.243481,Morus_rubra:1.243481)48688:13.661384)48671:39.891862,(Maclura_pomifera:53.462824,(Ficus_aurea:37.545985,Ficus_citrifolia:37.545985)48744:15.916838)48689:1.333904)48639:10.685446)48611:5.752046)48594:2.998663)48524:5.290883)48362:9.75332,(Waldsteinia_fragarioides_fragarioides:82.294047,Dasiphora_fruticosa:82.294049,Waldsteinia_fragarioides_doniana:82.294047,Waldsteinia_fragarioides:82.294047,Sibbaldiopsis_tridentata:82.294047,Dasiphora_fruticosa_floribunda:82.294047,Chamaebatiaria_millefolium:82.294047,Argentina_egedii_groenlandica:82.294047,Argentina_egedii_egedii:82.294047,((Ivesia_purpurascens:45.541752,Filipendula_rubra:45.541752,Filipendula_occidentalis:45.541753)48855:27.951382,(((Geum_triflorum_triflorum:51.173541,Geum_laciniatum_laciniatum:51.173542,Geum_canadense_canadense:51.173542,Waldsteinia_lobata:51.173542,Waldsteinia_idahoensis:51.173542,Geum_triflorum_ciliatum:51.173542,Geum_virginianum:51.173542,Geum_triflorum_campanulatum:51.173542,Geum_triflorum:51.173542,Geum_rossii_turbinatum:51.173542,Geum_rossii_rossii:51.173542,Geum_rossii_depressum:51.173542,Geum_rossii:51.173542,Geum_radiatum:51.173542,Geum_peckii:51.173542,Geum_laciniatum_trichocarpum:51.173542,Geum_laciniatum:51.173542,Geum_glaciale:51.173542,Geum_geniculatum:51.173542,Geum_canadense_texanum:51.173542,Geum_canadense:51.173542,Geum_calthifolium:51.17354,(Geum_macrophyllum_perincisum:29.975007,Geum_macrophyllum_macrophyllum:29.975007,Geum_macrophyllum:29.975007,Geum_aleppicum:29.975007)48861:21.198533,(Fallugia_paradoxa:43.442522,(Geum_pentapetalum:40.501368,(Geum_vernum:19.48659,Geum_rivale:19.486591)48865:21.014778)48864:2.941155)48863:7.731018)48859:5.857791,(Rubus_vitifolius_vitifolius:47.142104,Rubus_ursinus_ursinus:47.142104,Rubus_spectabilis_spectabilis:47.142104,Rubus_spectabilis_franciscanus:47.142104,Rubus_pubescens_pubescens:47.142104,Rubus_parviflorus_velutinus:47.142104,Rubus_parviflorus_parviflorus:47.142104,Rubus_odoratus_odoratus:47.142104,Rubus_idaeus_idaeus:47.142104,Rubus_glaucifolius_glaucifolius:47.142104,Rubus_arcticus_arcticus:47.142104,Rubus_pubifolius:47.142104,Rubus_ostryifolius:47.142104,Rubus_bellobatus:47.142104,Rubus_suppar:47.142104,Rubus_pedatus:47.142104,Rubus_mananensis:47.142104,Rubus_leucodermis_bernardinus:47.142104,Rubus_leucodermis:47.142104,Rubus_idaeus_strigosus:47.142104,Rubus_glaucifolius_ganderi:47.142104,Rubus_exeter:47.142104,Rubus_baileyanus:47.142104,Rubus_arcticus_stellatus:47.142104,Dalibarda_repens:47.142104,Rubus_wisconsinensis:47.142104,Rubus_wheeleri:47.142104,Rubus_whartoniae:47.142104,Rubus_weatherbyi:47.142104,Rubus_vitifolius:47.142104,Rubus_vigilis:47.142104,Rubus_vermontanus:47.142104,Rubus_velox:47.142104,Rubus_variispinus:47.142104,Rubus_vagus:47.142104,Rubus_ursinus_sirbenus:47.142104,Rubus_ursinus_macropetalus:47.142104,Rubus_uniformis:47.142104,Rubus_trux:47.142104,Rubus_tholiformis:47.142104,Rubus_suus:47.142104,Rubus_stipulatus:47.142104,Rubus_steelei:47.142104,Rubus_spectatus:47.142104,Rubus_spectabilis:47.142104,Rubus_sons:47.142104,Rubus_sewardianus:47.142104,Rubus_severus:47.142104,Rubus_semisetosus:47.142104,Rubus_segnis:47.142104,Rubus_schoolcraftianus:47.142104,Rubus_scambens:47.142104,Rubus_saltuensis:47.142104,Rubus_russeus:47.142104,Rubus_rossbergianus:47.142104,Rubus_rosarius:47.142104,Rubus_rosa:47.142104,Rubus_roribaccus:47.142104,Rubus_riograndis:47.142104,Rubus_regionalis:47.142104,Rubus_recurvicaulis:47.142104,Rubus_recurvans:47.142104,Rubus_randolphiorum:47.142104,Rubus_racemiger:47.142104,Rubus_pugnax:47.142104,Rubus_pubescens_scius:47.142104,Rubus_pubescens_pilosifolius:47.142104,Rubus_pubescens:47.142104,Rubus_provincialis:47.142104,Rubus_prosper:47.142104,Rubus_probativus:47.142104,Rubus_probabilis:47.142104,Rubus_prestonensis:47.142104,Rubus_porteri:47.142104,Rubus_plus:47.142104,Rubus_plicatifolius:47.142104,Rubus_philadelphicus:47.142104,Rubus_pervarius:47.142104,Rubus_perspicuus:47.142104,Rubus_persistens:47.142104,Rubus_permixtus:47.142104,Rubus_pascuus:47.142104,Rubus_parviflorus:47.142104,Rubus_particeps:47.142104,Rubus_parlinii:47.142104,Rubus_paludivagus:47.142104,Rubus_paganus:47.142104,Rubus_ortivus:47.142104,Rubus_originalis:47.142104,Rubus_oklahomus:47.142104,Rubus_odoratus:47.142104,Rubus_obsessus:47.142104,Rubus_noveboracus:47.142104,Rubus_novanglicus:47.142104,Rubus_notatus:47.142104,Rubus_nivalis:47.142104,Rubus_nigerrimus:47.142104,Rubus_neomexicanus:47.142104,Rubus_nefrens:47.142104,Rubus_navus:47.142104,Rubus_mundus:47.142104,Rubus_multispinus:47.142104,Rubus_multiformis:47.142104,Rubus_multifer:47.142104,Rubus_montensis:47.142104,Rubus_mollior:47.142104,Rubus_missouricus:47.142104,Rubus_mirus:47.142104,Rubus_michiganensis:47.142104,Rubus_meracus:47.142104,Rubus_macraei:47.142104,Rubus_lucidus:47.142104,Rubus_longii:47.142104,Rubus_leviculus:47.142104,Rubus_leucodermis_leucodermis:47.142104,Rubus_lawrencei:47.142104,Rubus_laudatus:47.142104,Rubus_lasiococcus:47.142104,Rubus_largus:47.142104,Rubus_kennedyanus:47.142104,Rubus_kelloggii:47.142104,Rubus_junceus:47.142104,Rubus_jacens:47.142104,Rubus_ithacanus:47.142104,Rubus_invisus:47.142104,Rubus_insulanus:47.142104,Rubus_insons:47.142104,Rubus_iniens:47.142104,Rubus_inferior:47.142104,Rubus_inclinis:47.142104,Rubus_impar:47.142104,Rubus_immanis:47.142104,Rubus_ictus:47.142104,Rubus_hypolasius:47.142104,Rubus_hispidoides:47.142104,Rubus_heterophyllus:47.142104,Rubus_hawaiensis:47.142104,Rubus_harmonicus:47.142104,Rubus_hanesii:47.142104,Rubus_hancinianus:47.142104,Rubus_grimesii:47.142104,Rubus_gnarus:47.142104,Rubus_glaucifolius:47.142104,Rubus_glandicaulis:47.142104,Rubus_furtivus:47.142104,Rubus_frondosus:47.142104,Rubus_frondisentis:47.142104,Rubus_flavinanus:47.142104,Rubus_felix:47.142104,Rubus_fecundus:47.142104,Rubus_exsularis:47.142104,Rubus_elegantulus:47.142104,Rubus_dissimilis:47.142104,Rubus_depavitus:47.142104,Rubus_densissimus:47.142104,Rubus_deliciosus:47.142104,Rubus_defectionis:47.142104,Rubus_deamii:47.142104,Rubus_curtipes:47.142104,Rubus_cubitans:47.142104,Rubus_clarus:47.142104,Rubus_centralis:47.142104,Rubus_bushii:47.142104,Rubus_burnhamii:47.142104,Rubus_boyntonii:47.142104,Rubus_bigelovianus:47.142104,Rubus_biformispinus:47.142104,Rubus_bicknellii:47.142104,Rubus_bartonianus:47.142104,Rubus_audax:47.142104,Rubus_arvensis:47.142104,Rubus_arenicola:47.142104,Rubus_arcticus_acaulis:47.142104,Rubus_aptatus:47.142104,Rubus_apogaeus:47.142104,Rubus_andrewsianus:47.142104,Rubus_alumnus:47.142104,Rubus_alter:47.142104,Rubus_alaskensis:47.142104,Rubus_adjacens:47.142104,Rubus_adenocaulis:47.142104,Rubus_aculiferus:47.142104,Rubus_aboriginum:47.142104,(Rubus_chamaemorus:39.731376,(Rubus_arcticus:35.629248,(Rubus_occidentalis:28.828665,(Rubus_idaeus:20.035438,(Rubus_ursinus:11.135574,((Rubus_floricomus:6.857198,Rubus_allegheniensis_allegheniensis:6.857199,Rubus_arizonensis:6.857199,Rubus_allegheniensis:6.857198)48918:0.552577,((Rubus_argutus:1.079982,Rubus_cuneifolius:1.079982)48933:1.097811,(Rubus_hispidus:2.013518,(Rubus_flagellaris:1.359536,(Rubus_pensilvanicus:0.714651,(Rubus_setosus:0.708502,(Rubus_pergratus:0.376126,Rubus_canadensis:0.376126,Rubus_trivialis:0.376126)48939:0.332376)48938:0.006149)48937:0.644885)48936:0.653983)48935:0.164274)48932:5.231983)48917:3.725799)48915:8.899863)48894:8.793227)48885:6.800583)48875:4.102129)48872:7.410727)48871:9.889228)48858:3.152823,(((Agrimonia_pubescens:28.528958,Agrimonia_striata:28.528958,Agrimonia_rostellata:28.528958,Agrimonia_bicknellii:28.528958,Agrimonia_microcarpa:28.528958,Agrimonia_incisa:28.528958,Agrimonia_gryposepala:28.528958,Agrimonia_parviflora:28.528958)48943:23.216756,(Sanguisorba_occidentalis:33.212097,Sanguisorba_annua:33.212097,((Sanguisorba_officinalis:8.69717,Sanguisorba_menziesii:8.69717,Sanguisorba_canadensis:8.69717)48951:18.91138,(Acaena_pinnatifida_californica:14.751874,Acaena_exigua:14.751874)48963:12.856676)48948:5.603547)48946:18.533618)48942:4.218274,((Rosa_woodsii_woodsii:26.329339,Rosa_setigera_setigera:26.329339,Rosa_nutkana_nutkana:26.329339,Rosa_blanda_blanda:26.329339,Rosa_arkansana_arkansana:26.329339,Rosa_acicularis_acicularis:26.329339,Rosa_stellata_mirifica:26.329339,Rosa_nutkana_hispida:26.329339,Rosa_myriadenia:26.329339,Rosa_manca:26.329339,Rosa_blanda_glabra:26.329339,Rosa_yainacensis:26.329339,Rosa_woodsii_ultramontana:26.329339,Rosa_woodsii_glabrata:26.329339,Rosa_virginiana_virginiana:26.329339,Rosa_virginiana_lamprophylla:26.329339,Rosa_stellata_erlansoniae:26.329339,Rosa_stellata_abyssa:26.329339,Rosa_stellata:26.329339,Rosa_setigera_tomentosa:26.329339,Rosa_minutifolia:26.329339,Rosa_blanda_hispida:26.329339,Rosa_arkansana_suffulta:26.329339,Rosa_acicularis_sayi:26.329339,(Rosa_setigera:13.070035,(Rosa_acicularis:5.248408,((Rosa_californica:1.507357,(Rosa_nutkana:0.084462,Rosa_bridgesii:0.084462)49023:1.422895)49022:1.499468,(Rosa_spithamea:2.947146,((Rosa_gymnocarpa:1.38373,Rosa_pinetorum:1.38373)49031:0.80471,(Rosa_pisocarpa:1.825423,(Rosa_palustris:1.724974,(Rosa_foliolosa:1.478329,((Rosa_carolina_carolina:0.369838,Rosa_carolina:0.369838,Rosa_virginiana:0.369838)49037:0.411106,(Rosa_woodsii:0.724751,(Rosa_blanda:0.59886,(Rosa_nitida:0.199637,Rosa_arkansana:0.199637)49041:0.399222)49040:0.125891)49038:0.056194)49036:0.697384)49035:0.246645)49033:0.100448)49032:0.363017)49030:0.758707)49024:0.059678)49019:2.241583)49012:7.821627)48982:13.259306)48974:25.947148,(Potentilla_thurberi_thurberi:46.187908,Potentilla_subviscosa_subviscosa:46.187908,Potentilla_rubricaulis:46.187908,Potentilla_pensylvanica_pensylvanica:46.187908,Potentilla_ovina_ovina:46.187908,Potentilla_nivea_nivea:46.187908,Potentilla_hippiana_hippiana:46.187908,Potentilla_gracilis_gracilis:46.187908,Potentilla_crinita_crinita:46.187908,Potentilla_concinna_concinna:46.187908,Potentilla_canadensis_canadensis:46.187908,Potentilla_arguta_arguta:46.187909,Potentilla_paradoxa:46.187908,Potentilla_nivea_pentaphylla:46.187908,Potentilla_nana:46.187908,Potentilla_macounii:46.187908,Potentilla_hookeriana_chamissonis:46.187908,Potentilla_gracilis_nuttallii:46.187908,Potentilla_glandulosa_micropetala:46.187908,Potentilla_glandulosa_glabrata:46.187908,Potentilla_glandulosa_arizonica:46.187908,Potentilla_glandulosa:46.187908,Potentilla_flabelliformis:46.187908,Ivesia_shockleyi:46.187908,Ivesia_sericoleuca:46.187908,Ivesia_lycopodioides:46.187908,Ivesia_jaegeri:46.187908,Ivesia_argyrocoma:46.187908,Horkelia_wilderae:46.187908,Horkelia_truncata:46.187908,Horkelia_hispidula:46.187908,Horkelia_bolanderi:46.187908,Argentina_egedii:46.187908,Potentilla_thurberi_sanguinea:46.187908,Potentilla_thurberi_atrorubens:46.187908,Potentilla_thurberi:46.187908,Potentilla_subviscosa_ramulosa:46.187908,Potentilla_subviscosa:46.187908,Potentilla_subvahliana:46.187908,Potentilla_subjuga:46.187908,Potentilla_subgorodkovii:46.187908,Potentilla_stipularis_groenlandica:46.187908,Potentilla_stipularis:46.187908,Potentilla_simplex:46.187908,Potentilla_sierrae-blancae:46.187908,Potentilla_rupincola:46.187908,Potentilla_concinna_modesta:46.187908,Potentilla_robbinsiana:46.187908,Potentilla_rimicola:46.187908,Potentilla_rhyolitica_rhyolitica:46.187908,Potentilla_rhyolitica_chiricahuensis:46.187908,Potentilla_rhyolitica:46.187908,Potentilla_plattensis:46.187908,Potentilla_pensylvanica_litoralis:46.187908,Potentilla_pensylvanica:46.187908,Potentilla_pectinisecta:46.187908,Potentilla_ovina:46.187908,Potentilla_oblanceolata:46.187908,Potentilla_multisecta:46.187908,Potentilla_morefieldii:46.187908,Potentilla_millefolia:46.187908,Potentilla_johnstonii:46.187908,Potentilla_hippiana_argyrea:46.187908,Potentilla_hippiana:46.187908,Potentilla_hickmanii:46.187908,Potentilla_grayi:46.187908,Potentilla_gracilis_brunnescens:46.187908,Potentilla_glandulosa_reflexa:46.187908,Potentilla_glandulosa_pseudorupestris:46.187908,Potentilla_glandulosa_nevadensis:46.187908,Potentilla_glandulosa_hansenii:46.187908,Potentilla_glandulosa_globosa:46.187908,Potentilla_glandulosa_glandulosa:46.187908,Potentilla_glandulosa_ewanii:46.187908,Potentilla_glandulosa_ashlandica:46.187908,Potentilla_fragiformis:46.187908,Potentilla_flabellifolia:46.187908,Potentilla_fissa:46.187908,Potentilla_elegans:46.187908,Potentilla_effusa:46.187908,Potentilla_diversifolia_perdissecta:46.187908,Potentilla_diversifolia_diversifolia:46.187908,Potentilla_cristae:46.187908,Potentilla_crinita_lemmonii:46.187908,Potentilla_cottamii:46.187908,Potentilla_concinna:46.187908,Potentilla_canadensis_villosissima:46.187908,Potentilla_canadensis:46.187908,Potentilla_brevifolia:46.187908,Potentilla_bipinnatifida:46.187908,Potentilla_biflora:46.187908,Potentilla_biennis:46.187908,Potentilla_basaltica:46.187908,Potentilla_arguta_convallaria:46.187908,Potentilla_arguta:46.187908,Potentilla_angelliae:46.187908,Potentilla_ambigens:46.187908,Potentilla_albiflora:46.187909,(((Fragaria_virginiana_virginiana:33.777982,Fragaria_virginiana_grayana:33.777982,Fragaria_virginiana_glauca:33.777982,Fragaria_vesca_vesca:33.777982,Fragaria_vesca_bracteata:33.777982,Fragaria_vesca_americana:33.777982,Fragaria_chiloensis_sandwicensis:33.777982,Fragaria_chiloensis_lucida:33.777982,Fragaria_chiloensis:33.777982,Fragaria_virginiana_platypetala:33.777982,Fragaria_crinita:33.777982,Fragaria_chiloensis_pacifica:33.777982,(Fragaria_vesca:11.887989,Fragaria_virginiana:11.887989)49047:21.889993)49045:1.130637,((Chamaerhodos_erecta_nuttallii:3.116673,Chamaerhodos_erecta:3.116673)49051:14.445253,Potentilla_drummondii:17.561926)49050:17.346692)49044:8.665809,(Sibbaldia_procumbens:38.288372,(Comarum_palustre:35.41804,(Alchemilla_filicaulis_vestita:27.21754,Alchemilla_filicaulis_filicaulis:27.21754,Alchemilla_filicaulis:27.21754,(Alchemilla_alpina:15.842369,Alchemilla_glomerulans:15.842369)49063:11.375171)49060:8.2005)49058:2.870332)49055:5.286055)49043:2.613482,(Argentina_anserina:42.552444,((Potentilla_hookeriana_hookeriana:4.187041,Potentilla_hookeriana:4.187041,Potentilla_neumanniana:4.187041)49090:19.257573,(((Potentilla_norvegica_monspeliensis:7.359903,Ivesia_kingii_eremica:7.359903,Ivesia_baileyi_baileyi:7.359903,Potentilla_saxosa:7.359903,Ivesia_baileyi_setosa:7.359903,Ivesia_tweedyi:7.359903,Ivesia_shockleyi_shockleyi:7.359903,Ivesia_shockleyi_ostleri:7.359903,Ivesia_santolinoides:7.359903,Ivesia_sabulosa:7.359903,Ivesia_rhypara_shellyi:7.359903,Ivesia_rhypara_rhypara:7.359903,Ivesia_rhypara:7.359903,Ivesia_pityocharis:7.359903,Ivesia_pickeringii:7.359903,Ivesia_patellifera:7.359903,Ivesia_paniculata:7.359903,Ivesia_multifoliolata:7.359903,Ivesia_longibracteata:7.359903,Ivesia_kingii:7.359903,Ivesia_gordonii:7.359903,Ivesia_cryptocaulis:7.359903,Ivesia_campestris:7.359903,Ivesia_callida:7.359903,Ivesia_baileyi_beneolens:7.359903,Ivesia_baileyi:7.359903,Ivesia_arizonica_saxosa:7.359903,Ivesia_arizonica_arizonica:7.359903,Ivesia_arizonica:7.359903,Ivesia_aperta_canina:7.359903,Ivesia_aperta_aperta:7.359903,Ivesia_aperta:7.359903,Potentilla_norvegica:7.359903)49093:6.642647,(Horkelia_tridentata_tridentata:6.578688,Horkelia_rydbergii:6.578688,Horkelia_daucifolia_daucifolia:6.578688,Horkelia_congesta_congesta:6.578688,Horkelia_californica_californica:6.578688,Ivesia_webberi:6.578688,Ivesia_utahensis:6.578688,Ivesia_unguiculata:6.578688,Ivesia_pygmaea:6.578688,Ivesia_muirii:6.578688,Horkelia_tridentata_flavescens:6.578688,Horkelia_cuneata_puberula:6.578688,Horkelia_yadonii:6.578688,Horkelia_tularensis:6.578688,Horkelia_tridentata:6.578688,Horkelia_tenuiloba:6.578688,Horkelia_sericata:6.578688,Horkelia_parryi:6.578688,Horkelia_marinensis:6.578688,Horkelia_fusca_filicoides:6.578688,Horkelia_fusca:6.578688,Horkelia_daucifolia_latior:6.578688,Horkelia_daucifolia_indicta:6.578688,Horkelia_cuneata_sericea:6.578688,Horkelia_cuneata_cuneata:6.578688,Horkelia_congesta_nemorosa:6.578688,Horkelia_congesta:6.578688,Horkelia_clevelandii:6.578688,Horkelia_californica_frondosa:6.578688,Horkelia_californica_dissita:6.578688,Horkelia_californica:6.578689,Horkelia_cuneata:6.578689,(Horkelia_hendersonii:0.642279,Horkelia_daucifolia:0.642279)49101:5.936409)49096:7.423861)49092:4.376287,((Potentilla_multifida:8.108789,(Potentilla_pulchella_pulchella:3.681062,Potentilla_pulchella:3.681062,(Potentilla_pulcherrima:2.070943,Potentilla_vahliana:2.070943)49112:1.61012)49107:4.427727)49103:4.948474,(Potentilla_diversifolia:10.663839,((Potentilla_gracilis:4.419554,Potentilla_crinita:4.419554)49128:1.391378,(Potentilla_nivea:3.290409,(Potentilla_newberryi:2.853471,(Potentilla_rivalis_rivalis:1.775187,Potentilla_rivalis_pentandra:1.775187,Potentilla_rivalis_millegrana:1.775187,Potentilla_rivalis:1.775187,(Potentilla_wheeleri:1.443138,(Potentilla_villosula:0.606069,Potentilla_villosa:0.606069,Potentilla_uniflora:0.606069)49137:0.837068)49135:0.33205)49134:1.078284)49133:0.436937)49131:2.520522)49127:4.852908)49119:2.393424)49102:5.321573)49091:5.065778)49089:19.107831)49071:3.635464)49042:6.088581)48973:3.687498)48941:4.220166)48857:13.308981)48854:8.800915,(((Dryas_octopetala_octopetala:51.983996,Dryas_integrifolia_integrifolia:51.983996,Dryas_drummondii_drummondii:51.983996,Dryas_octopetala_kamtschatica:51.983996,Dryas_octopetala_hookeriana:51.983996,Dryas_octopetala_angustifolia:51.983996,Dryas_octopetala_alaskensis:51.983996,Dryas_integrifolia_sylvatica:51.983996,Dryas_integrifolia_chamissonis:51.983996,Dryas_drummondii_tomentosa:51.983996,Dryas_integrifolia:51.983996,(Dryas_octopetala:17.331269,Dryas_drummondii:17.331269)49142:34.652727)49141:20.570256,(Cercocarpus_montanus_montanus:38.062909,Cercocarpus_ledifolius_ledifolius:38.062909,Cercocarpus_montanus_blancheae:38.062909,Cercocarpus_traskiae:38.062909,Cercocarpus_montanus_paucidentatus:38.062909,Cercocarpus_montanus_minutiflorus:38.062909,Cercocarpus_montanus_macrourus:38.062909,Cercocarpus_montanus_glaber:38.062909,Cercocarpus_montanus_argenteus:38.062909,Cercocarpus_ledifolius_intermontanus:38.062909,Cercocarpus_ledifolius_intercedens:38.062909,Cercocarpus_intricatus:38.062909,Cercocarpus_ledifolius:38.062909,(Cercocarpus_montanus:16.267043,(Chamaebatia_australis:13.008682,Chamaebatia_foliolosa:13.008682,(Purshia_stansburiana:8.14029,Purshia_mexicana:8.14029,Purshia_glandulosa:8.14029,Purshia_ericifolia:8.14029,Purshia_tridentata:8.14029)49147:4.868392)49146:3.258361)49144:21.795866)49143:34.491343)49140:8.879434,(((Adenostoma_fasciculatum_fasciculatum:16.373296,Adenostoma_fasciculatum_obtusifolium:16.373296,Adenostoma_sparsifolium:16.373296,Adenostoma_fasciculatum:16.373296)49150:22.739935,(((Holodiscus_dumosus:4.72509,Holodiscus_discolor:4.72509)49156:19.441142,(Aruncus_dioicus_dioicus:14.062309,Aruncus_dioicus:14.062309,Luetkea_pectinata:14.062309)49157:10.103923)49155:4.045987,((Petrophyton_caespitosum_caespitosum:11.026461,Petrophyton_hendersonii:11.026461,Petrophyton_cinerascens:11.026461,Petrophyton_acuminatum:11.026461,Kelseya_uniflora:11.026461,Petrophyton_caespitosum:11.026461)49159:13.430891,(Spiraea_tomentosa_tomentosa:18.621889,Spiraea_alba_alba:18.621889,Spiraea_tomentosa_rosea:18.621888,Spiraea_tomentosa:18.621888,Spiraea_alba_latifolia:18.621888,((Spiraea_alba:10.134385,(Spiraea_betulifolia:2.867565,Spiraea_virginiana:2.867565)49164:7.266821)49162:1.188727,Spiraea_douglasii:11.323112)49161:7.298777,Spiraea_stevenii:18.621889)49160:5.835463)49158:3.754867)49154:10.901012)49149:6.271853,((Physocarpus_opulifolius_opulifolius:34.059106,Physocarpus_alternans_alternans:34.059106,Physocarpus_opulifolius_intermedius:34.059106,Physocarpus_opulifolius:34.059106,Physocarpus_alternans_panamintensis:34.059106,Physocarpus_alternans_annulatus:34.059106,Physocarpus_alternans:34.059106,(Physocarpus_malvaceus:30.212554,(Physocarpus_monogynus:26.336239,Physocarpus_capitatus:26.336239)49181:3.876315)49180:3.846552)49179:5.070489,(Lyonothamnus_floribundus_floribundus:32.270743,Lyonothamnus_floribundus_aspleniifolius:32.270743,Lyonothamnus_floribundus:32.270745,(((Coleogyne_ramosissima:11.766444,(Neviusia_cliftonii:4.924554,Neviusia_alabamensis:4.924554)49194:6.84189)49193:17.533324,Oemleria_cerasiformis:29.299768)49191:1.052425,((Prunus_virginiana_virginiana:23.215889,Prunus_serotina_serotina:23.215889,Prunus_pumila_pumila:23.215889,Prunus_fasciculata_fasciculata:23.215889,Prunus_alleghaniensis_alleghaniensis:23.215889,Prunus_virginiana_melanocarpa:23.215889,Prunus_virginiana_demissa:23.215889,Prunus_pumila_susquehanae:23.215889,Prunus_alabamensis:23.215889,Prunus_texana:23.215889,Prunus_subcordata_rubicunda:23.215889,Prunus_serotina_virens:23.215889,Prunus_serotina_eximia:23.215889,Prunus_rivularis_pubescens:23.215889,Prunus_rivularis:23.215889,Prunus_pumila_depressa:23.215889,Prunus_pumila_besseyi:23.215889,Prunus_nigra:23.215889,Prunus_myrtifolia:23.215889,Prunus_minutiflora:23.215889,Prunus_lyonii:23.215889,Prunus_ilicifolia:23.215889,Prunus_havardii:23.215889,Prunus_gracilis:23.215889,Prunus_geniculata:23.215889,Prunus_fremontii:23.215889,Prunus_fasciculata_punctata:23.215889,Prunus_eremophila:23.215889,Prunus_alleghaniensis_davisii:23.215889,((Prunus_serotina:1.985534,Prunus_virginiana:1.985534)49208:8.31511,Prunus_caroliniana:10.300645)49204:12.915245,((Prunus_pensylvanica_pensylvanica:3.570309,Prunus_emarginata_emarginata:3.57031,Prunus_emarginata:3.57031,Prunus_pensylvanica:3.570309)49229:12.264068,(Prunus_fasciculata:10.780612,((Prunus_andersonii:1.955731,Prunus_pumila:1.955731)49262:1.230328,(Prunus_maritima_maritima:1.85844,Prunus_maritima:1.85844,((Prunus_munsoniana:0.934739,(Prunus_hortulana:0.728358,Prunus_mexicana:0.728358)49267:0.20638)49266:0.466284,(Prunus_subcordata:1.19405,(Prunus_alleghaniensis:0.801262,(Prunus_umbellata:0.413388,(Prunus_angustifolia_angustifolia:0.386931,Prunus_angustifolia:0.386931,Prunus_americana:0.386931)49272:0.026457)49271:0.387874)49270:0.392788)49268:0.206973)49265:0.457417)49264:1.32762)49258:7.594552)49243:5.053765)49222:7.381512)49201:3.01031,(Porteranthus_stipulatus:20.148542,(Vauquelinia_californica_californica:18.106298,Vauquelinia_corymbosa_angustifolia:18.106296,Vauquelinia_californica_sonorensis:18.106296,Vauquelinia_californica_pauciflora:18.106296,Vauquelinia_californica:18.106298,(Vauquelinia_corymbosa:14.527361,(Sorbus_sitchensis_sitchensis:9.438977,Sorbus_scopulina_scopulina:9.438977,Sorbus_scopulina:9.438979,Sorbus_sitchensis_grayi:9.438979,Sorbus_sitchensis:9.438977,Sorbus_scopulina_cascadensis:9.438977,Sorbus_groenlandica:9.438977,Sorbus_decora:9.438977,Sorbus_americana:9.438978,(Sorbus_californica:8.74939,Sorbus_dumosa:8.74939)49282:0.689588,(Crataegus_douglasii_douglasii:7.375449,Crataegus_helvina:7.375449,Crataegus_crus-galli_crus-galli:7.375449,Crataegus_tristis:7.375449,Crataegus_scabrida:7.375449,Crataegus_ovata:7.375449,Crataegus_opulens:7.375449,Crataegus_mira:7.375449,Crataegus_meridionalis:7.375449,Crataegus_membranacea:7.375449,Crataegus_lumaria:7.375449,Crataegus_latebrosa:7.375449,Crataegus_lanata:7.375449,Crataegus_integra:7.375449,Crataegus_inanis:7.375449,Crataegus_fulleriana:7.375449,Crataegus_extraria:7.375449,Crataegus_dissona:7.375449,Crataegus_dispessa:7.375449,Crataegus_contrita:7.375449,Crataegus_consanguinea:7.375449,Crataegus_coleae:7.375449,Crataegus_chrysocarpa_piperi:7.375449,Crataegus_arrogans:7.375449,Crataegus_arborea:7.375449,Crataegus_xanthophylla:7.375449,Crataegus_wootoniana:7.375449,Crataegus_warneri:7.375449,Crataegus_vulsa:7.375449,Crataegus_viburnifolia:7.375449,Crataegus_versuta:7.375449,Crataegus_valida:7.375449,Crataegus_vailiae:7.375449,Crataegus_turnerorum:7.375449,Crataegus_triflora:7.375449,Crataegus_tracyi:7.375449,Crataegus_tinctoria:7.375449,Crataegus_thermopegaea:7.375449,Crataegus_texana:7.375449,Crataegus_tanuphylla:7.375449,Crataegus_sutherlandensis:7.375449,Crataegus_succulenta:7.375449,Crataegus_suborbiculata:7.375449,Crataegus_submollis:7.375449,Crataegus_stenosepala:7.375449,Crataegus_spissa:7.375449,Crataegus_shaferi:7.375449,Crataegus_schuettei:7.375449,Crataegus_sargentii:7.375449,Crataegus_saligna:7.375449,Crataegus_rufula:7.375449,Crataegus_robinsonii:7.375449,Crataegus_rivularis:7.375449,Crataegus_rigens:7.375449,Crataegus_reverchonii:7.375449,Crataegus_resima:7.375449,Crataegus_ravida:7.375449,Crataegus_putata:7.375449,Crataegus_punctata:7.375449,Crataegus_pulcherrima:7.375449,Crataegus_pruinosa:7.375449,Crataegus_prona:7.375449,Crataegus_pringlei:7.375449,Crataegus_pratensis:7.375449,Crataegus_poliophylla:7.375449,Crataegus_pinetorum:7.375449,Crataegus_phippsii:7.375449,Crataegus_perjucunda:7.375449,Crataegus_pennsylvanica:7.375449,Crataegus_penita:7.375449,Crataegus_pedicellata:7.375449,Crataegus_panda:7.375449,Crataegus_okennonii:7.375449,Crataegus_nuda:7.375449,Crataegus_nitidula:7.375449,Crataegus_nitida:7.375449,Crataegus_nananixonii:7.375449,Crataegus_munda:7.375449,Crataegus_mollis:7.375449,Crataegus_mendosa:7.375449,Crataegus_margarettiae:7.375449,Crataegus_macrosperma:7.375449,Crataegus_lucorum:7.375449,Crataegus_limnophila:7.375449,Crataegus_limata:7.375449,Crataegus_lemingtonensis:7.375449,Crataegus_lanuginosa:7.375449,Crataegus_lacrimata:7.375449,Crataegus_knieskerniana:7.375449,Crataegus_kelloggii:7.375449,Crataegus_jonesiae:7.375449,Crataegus_jesupii:7.375449,Crataegus_irrasa:7.375449,Crataegus_iracunda:7.375449,Crataegus_invicta:7.375449,Crataegus_intricata:7.375449,Crataegus_insidiosa:7.375449,Crataegus_indicens:7.375449,Crataegus_impar:7.375449,Crataegus_ignave:7.375449,Crataegus_ideae:7.375449,Crataegus_holmesiana:7.375449,Crataegus_harveyana:7.375449,Crataegus_harbisonii:7.375449,Crataegus_greggiana:7.375449,Crataegus_grandis:7.375449,Crataegus_glareosa:7.375449,Crataegus_furtiva:7.375449,Crataegus_fragilis:7.375449,Crataegus_flava:7.375449,Crataegus_exilis:7.375449,Crataegus_erythrocarpa:7.375449,Crataegus_engelmannii:7.375449,Crataegus_douglasii_duchesnensis:7.375449,Crataegus_dodgei:7.375449,Crataegus_distincta:7.375449,Crataegus_disperma:7.375449,Crataegus_dispar:7.375449,Crataegus_dilatata:7.375449,Crataegus_desueta:7.375449,Crataegus_dallasiana:7.375449,Crataegus_crus-galli:7.375449,Crataegus_corusca:7.375449,Crataegus_condigna:7.375449,Crataegus_compta:7.375449,Crataegus_compacta:7.375449,Crataegus_coccinioides:7.375449,Crataegus_castlegarensis:7.375449,Crataegus_carrollensis:7.375449,Crataegus_canadensis:7.375449,Crataegus_brazoria:7.375449,Crataegus_brainerdii:7.375449,Crataegus_bona:7.375449,Crataegus_berberifolia:7.375449,Crataegus_beata:7.375449,Crataegus_beadlei:7.375449,Crataegus_austromontana:7.375449,Crataegus_ater:7.375449,Crataegus_arcana:7.375449,Crataegus_apiomorpha:7.375449,Crataegus_ancisa:7.375449,Crataegus_anamesa:7.375449,Crataegus_ambitiosa:7.375449,Crataegus_aemula:7.375449,(Amelanchier_utahensis_utahensis:7.00388,Amelanchier_sanguinea_sanguinea:7.00388,Amelanchier_alnifolia_alnifolia:7.00388,Amelanchier_utahensis_covillei:7.00388,Amelanchier_humilis:7.00388,Amelanchier_alnifolia_semiintegrifolia:7.00388,Amelanchier_alnifolia_cusickii:7.00388,Amelanchier_stolonifera:7.00388,Amelanchier_sanguinea_gaspensis:7.00388,Amelanchier_sanguinea:7.00388,Amelanchier_pumila:7.00388,Amelanchier_pallida:7.00388,Amelanchier_obovalis:7.00388,Amelanchier_nantucketensis:7.00388,Amelanchier_laevis:7.00388,Amelanchier_interior:7.00388,Amelanchier_fernaldii:7.00388,Amelanchier_canadensis:7.00388,Amelanchier_alnifolia_humptulipensis:7.00388,(Malacomeles_denticulata:4.340205,(Amelanchier_utahensis:3.839765,(Peraphyllum_ramosissimum:1.206754,(Amelanchier_arborea_arborea:1.169931,Amelanchier_bartramiana:1.169931,Amelanchier_arborea:1.169931)49302:0.036823)49301:2.63301)49300:0.50044)49299:2.663674,(Mespilus_canescens:6.590392,(Amelanchier_alnifolia:3.960677,Crataegus_persimilis:3.960678)49305:2.629715,(Crataegus_brachyacantha:6.048198,((Crataegus_marshallii:1.260008,(Crataegus_phaenopyrum:0.868782,Crataegus_spathulata:0.868782)49317:0.391226)49316:0.43029,(Crataegus_erythropoda:1.357949,((Crataegus_douglasii:0.813072,Crataegus_suksdorfii:0.813072)49323:0.315585,(Crataegus_opaca:0.736274,(Crataegus_viridis_viridis:0.73365,Crataegus_viridis:0.73365,(Crataegus_flabellata:0.241797,(Crataegus_chrysocarpa_chrysocarpa:0.218252,Crataegus_chrysocarpa:0.218252,(Crataegus_calpodendron:0.034239,(Crataegus_uniflora:0.033781,Crataegus_aestivalis:0.033781,Crataegus_rhodella:0.033781)49336:0.000458)49335:0.184013)49332:0.023545)49331:0.491853)49329:0.002625)49327:0.392383)49321:0.229292)49318:0.332349)49315:4.3579)49307:0.542195)49303:0.413486)49298:0.371571,(Photinia_floribunda:6.850068,(Photinia_melanocarpa:0.669906,Photinia_pyrifolia:0.669906)49338:6.180162,((Osteomeles_anthyllidifolia:2.663265,(Malus_angustifolia_angustifolia:1.86572,Malus_angustifolia_puberula:1.865719,Malus_glaucescens:1.865719,Malus_coronaria:1.865719,(Malus_ioensis_ioensis:0.606395,Malus_angustifolia:0.606395,Malus_ioensis:0.606396)49358:1.259324,Malus_fusca:1.86572)49356:0.797544)49348:1.042092,(Heteromeles_arbutifolia_macrocarpa:1.502879,Heteromeles_arbutifolia_cerina:1.502879,Heteromeles_arbutifolia_arbutifolia:1.502879,Heteromeles_arbutifolia:1.502879)49425:2.202476)49345:3.144711)49337:0.525383)49297:2.063528)49281:5.088383)49280:3.578936)49276:2.042244)49274:6.077657)49200:4.125994)49190:1.918552)49189:6.85885)49177:6.255489)49148:36.048602)49139:0.860363)48853:6.983035)48361:16.6589)47677:1.05941,((Polygala_verticillata_verticillata:60.126192,Polygala_grandiflora_grandiflora:60.126192,Polygala_cruciata_cruciata:60.126192,Polygala_cornuta_cornuta:60.126192,Polygala_leptocaulis:60.126192,Polygala_glandulosa:60.126192,Polygala_verticillata_isocycla:60.126192,Polygala_verticillata_ambigua:60.126192,Polygala_subspinosa:60.126192,Polygala_smallii:60.126192,Polygala_setacea:60.126192,Polygala_scoparioides:60.126192,Polygala_rusbyi:60.126192,Polygala_rugelii:60.126192,Polygala_rimulicola_rimulicola:60.126192,Polygala_rimulicola_mescalerorum:60.126192,Polygala_rimulicola:60.126192,Polygala_paucifolia:60.126192,Polygala_palmeri:60.126192,Polygala_ovatifolia:60.126192,Polygala_obscura:60.126192,Polygala_nudata:60.126192,Polygala_nitida:60.126192,Polygala_nana:60.126192,Polygala_maravillasensis:60.126192,Polygala_macradenia:60.126192,Polygala_lindheimeri_parvifolia:60.126192,Polygala_lindheimeri:60.126192,Polygala_lewtonii:60.126192,Polygala_leptostachys:60.126192,Polygala_hookeri:60.126192,Polygala_heterorhyncha:60.126192,Polygala_hemipterocarpa:60.126192,Polygala_grandiflora:60.126192,Polygala_glochidiata:60.126192,Polygala_curtissii:60.126192,Polygala_cruciata_aquilonia:60.126192,Polygala_crenata:60.126192,Polygala_cornuta_fishiae:60.126192,Polygala_cornuta:60.126192,Polygala_chapmanii:60.126192,Polygala_californica:60.126192,Polygala_brevifolia:60.126192,Polygala_boykinii_sparsifolia:60.126192,Polygala_boykinii:60.126192,Polygala_barbeyana:60.126192,Polygala_balduinii:60.126192,Polygala_acanthoclada:60.126192,(Polygala_intermontana:15.484257,(Monnina_wrightii:12.753733,(Polygala_senega:7.600951,(Polygala_paniculata:5.281783,((Polygala_alba:1.608381,Polygala_verticillata:1.608381)49469:2.860917,((Polygala_polygama:1.819818,Polygala_incarnata:1.819818)49472:0.479034,((Polygala_sanguinea:0.999245,(Polygala_mariana:0.913954,Polygala_nuttallii:0.913954)49475:0.085291)49474:0.832785,(Polygala_cruciata:0.76414,(Polygala_lutea:0.496754,(Polygala_ramosa:0.208795,Polygala_cymosa:0.208795)49479:0.287959)49478:0.267386)49476:1.067891)49473:0.466821)49471:2.170447)49468:0.812484)49467:2.319168)49466:5.152783)49456:2.730523)49451:44.641935)49438:11.922602,(Suriana_maritima:69.419188,(Lithocarpus_densiflorus_densiflorus:35.092074,Phyla_strigulosa:35.092075)51077:34.327116)49494:2.629605)49437:34.9466)47676:6.26322)45816:0.420986)45757:3.85514)42343:0.138911)41950:1.491856,((Gunnera_kauaiensis:89.359795,Gunnera_petaloidea:89.359795)51875:29.785337,(((Ximenia_americana_americana:60.981496,Ximenia_americana:60.981496,(Schoepfia_schreberi:40.345721,(((Geocaulon_lividum:11.925173,(Comandra_umbellata_umbellata:0.197763,Comandra_umbellata_pallida:0.197763,Comandra_umbellata_californica:0.197763,Comandra_umbellata:0.197763)52000:11.72741)51999:13.623069,Buckleya_distichophylla:25.548242)51998:2.105037,(Pyrularia_pubera:26.233179,((Exocarpos_menziesii:3.922084,Exocarpos_luteolus:3.922084,Exocarpos_gaudichaudii:3.922084)52041:4.766457,(Nestronia_umbellula:4.363422,(Santalum_paniculatum_pilgeri:2.508177,Santalum_paniculatum_paniculatum:2.508177,Santalum_paniculatum:2.508177,Santalum_haleakalae:2.508177,Santalum_freycinetianum_pyrularium:2.508177,Santalum_freycinetianum_lanaiense:2.508177,Santalum_freycinetianum_freycinetianum:2.508177,Santalum_freycinetianum:2.508177,Santalum_ellipticum:2.508178)52052:1.855245)52047:4.325119)52040:17.544638)52009:1.4201)51997:12.692441)51987:20.635776)51933:54.179505,(((Dionaea_muscipula:55.75939,(Drosera_tracyi:52.091783,Drosera_linearis:52.091782,(Drosera_brevifolia:9.736999,(Drosera_anglica:9.014687,(Drosera_rotundifolia_rotundifolia:6.027962,Drosera_rotundifolia:6.027962,(Drosera_filiformis:2.694133,(Drosera_capillaris:1.768235,Drosera_intermedia:1.768235)52096:0.925898)52094:3.33383)52091:2.986725)52089:0.722312)52088:42.354783)52064:3.667609)52062:29.918128,((Frankenia_palmeri:36.925508,(Frankenia_salina:24.579352,(Frankenia_johnstonii:15.006198,Frankenia_jamesii:15.006198)52199:9.573154)52197:12.346156)52196:46.48116,((Plumbago_zeylanica:36.790268,Plumbago_scandens:36.790268,((Armeria_maritima_sibirica:17.489788,Armeria_maritima_interior:17.489788,Armeria_maritima_californica:17.489788,Armeria_maritima:17.489788)52234:12.628136,(Limonium_limbatum:16.510379,Limonium_carolinianum:16.510379,Limonium_californicum:16.510378)52247:13.607545)52231:6.672345)52224:22.3121,(Nemacaulis_denudata_denudata:46.607634,Systenotheca_vortriedei:46.607636,Stenogonum_salsuginosum:46.607636,Stenogonum_flexum:46.607636,Polygonum_phytolaccifolium:46.607636,Polygonum_davisiae:46.607636,Oxytheca_watsonii:46.607636,Oxytheca_trilobata:46.607636,Oxytheca_perfoliata:46.607636,Oxytheca_parishii_parishii:46.607636,Oxytheca_parishii_goodmaniana:46.607636,Oxytheca_parishii_cienegensis:46.607636,Oxytheca_parishii_abramsii:46.607636,Oxytheca_parishii:46.607636,Oxytheca_emarginata:46.607636,Oxytheca_dendroidea:46.607636,Oxytheca_caryophylloides:46.607636,Nemacaulis_denudata_gracilis:46.607636,Nemacaulis_denudata:46.607636,Mucronea_perfoliata:46.607636,Mucronea_californica:46.607636,Lastarriaea_coriacea:46.607636,Hollisteria_lanata:46.607636,Goodmania_luteola:46.607636,Gilmania_luteola:46.607636,Dodecahema_leptoceras:46.607636,Centrostegia_thurberi:46.607636,Aristocapsa_insignis:46.607634,(Brunnichia_ovata:39.02337,((Coccoloba_uvifera:11.122509,Coccoloba_diversifolia:11.122509)52273:20.995345,(Pterostegia_drymarioides:10.569141,(Eriogonum_zionis_zionis:9.651082,Eriogonum_wrightii_pringlei:9.651082,Eriogonum_wrightii_wrightii:9.651082,Eriogonum_wrightii_trachygonum:9.651082,Eriogonum_umbellatum_umbellatum:9.651082,Eriogonum_umbellatum_polyanthum:9.651082,Eriogonum_thompsoniae_matthewsiae:9.651082,Eriogonum_thompsoniae_thompsoniae:9.651082,Eriogonum_tenellum_tenellum:9.651082,Eriogonum_strictum_strictum:9.651082,Eriogonum_sphaerocephalum_sphaerocephalum:9.651082,Eriogonum_sphaerocephalum_fasciculifolium:9.651082,Eriogonum_spergulinum_spergulinum:9.651082,Eriogonum_shockleyi_shockleyi:9.651082,Eriogonum_shockleyi_packardiae:9.651082,Eriogonum_pyrolifolium_pyrolifolium:9.651082,Eriogonum_prattenianum_prattenianum:9.651082,Eriogonum_pharnaceoides_pharnaceoides:9.651082,Eriogonum_pauciflorum_pauciflorum:9.651082,Eriogonum_pauciflorum_gnaphalodes:9.651082,Eriogonum_ovalifolium_ovalifolium:9.651082,Eriogonum_ochrocephalum_sceptrum:9.651082,Eriogonum_ochrocephalum_ochrocephalum:9.651082,Eriogonum_nutans_nutans:9.651082,Eriogonum_multiflorum_multiflorum:9.651082,Eriogonum_microthecum_microthecum:9.651082,Eriogonum_luteolum_luteolum:9.651082,Eriogonum_longifolium_longifolium:9.651082,Eriogonum_lonchophyllum_saurinum:9.651082,Eriogonum_lonchophyllum_nudicaule:9.651082,Eriogonum_leptocladon_leptocladon:9.651082,Eriogonum_kennedyi_kennedyi:9.651082,Eriogonum_kennedyi_alpigenum:9.651082,Eriogonum_jamesii_jamesii:9.651082,Eriogonum_hoffmannii_hoffmannii:9.651082,Eriogonum_heracleoides_heracleoides:9.651082,Eriogonum_heracleoides_angustifolium:9.651082,Eriogonum_heermannii_subracemosum:9.651082,Eriogonum_heermannii_heermannii:9.651082,Eriogonum_grande_grande:9.651082,Eriogonum_gracile_gracile:9.651082,Eriogonum_giganteum_giganteum:9.651082,Eriogonum_giganteum_formosum:9.651082,Eriogonum_flavum_flavum:9.651082,Eriogonum_fasciculatum_foliolosum:9.651082,Eriogonum_fasciculatum_fasciculatum:9.651082,Eriogonum_esmeraldense_esmeraldense:9.651082,Eriogonum_elatum_elatum:9.651082,Eriogonum_effusum_effusum:9.651082,Eriogonum_douglasii_douglasii:9.651082,Eriogonum_lewisii:9.651082,Eriogonum_insigne:9.651082,Eriogonum_deflexum_rectum:9.651082,Eriogonum_deflexum_deflexum:9.651082,Eriogonum_verrucosum:9.651082,Eriogonum_ochrocephalum_alexandrae:9.651082,Eriogonum_meledonum:9.651082,Eriogonum_crosbyae:9.651082,Eriogonum_capistratum_welshii:9.651082,Eriogonum_capistratum_muhlickii:9.651082,Eriogonum_corymbosum_corymbosum:9.651082,Eriogonum_compositum_compositum:9.651081,Eriogonum_brevicaule_brevicaule:9.651082,Eriogonum_breedlovei_breedlovei:9.651082,Eriogonum_baileyi_baileyi:9.651082,Eriogonum_atrorubens_atrorubens:9.651082,Eriogonum_jamesii_flavescens:9.651082,Eriogonum_arcuatum_arcuatum:9.651082,Eriogonum_apricum_apricum:9.651082,Eriogonum_alatum_alatum:9.65108,Eriogonum_wrightii_membranaceum:9.651082,Eriogonum_umbellatum_versicolor:9.651082,Eriogonum_umbellatum_hausknechtii:9.651082,Eriogonum_nudum_pubiflorum:9.651082,Eriogonum_mitophyllum:9.651082,Eriogonum_grande_rubescens:9.651082,Eriogonum_fasciculatum_polifolium:9.651082,Eriogonum_compositum_leianthum:9.651082,Eriogonum_cedrorum:9.651082,Eriogonum_zionis_coccineum:9.651082,Eriogonum_zionis:9.651082,Eriogonum_wrightii_subscaposum:9.651082,Eriogonum_wrightii_nodosum:9.651082,Eriogonum_wrightii_olanchense:9.651082,Eriogonum_wrightii:9.651082,Eriogonum_wetherillii:9.651082,Eriogonum_watsonii:9.651082,Eriogonum_visheri:9.651082,Eriogonum_viscidulum:9.651082,Eriogonum_viridulum:9.651082,Eriogonum_viridescens:9.651082,Eriogonum_vimineum:9.651082,Eriogonum_villiflorum:9.651082,Eriogonum_vestitum:9.651082,Eriogonum_ursinum_erubescens:9.651082,Eriogonum_ursinum:9.651082,Eriogonum_umbellatum_vernum:9.651082,Eriogonum_umbellatum_torreyanum:9.651082,Eriogonum_umbellatum_subaridum:9.651082,Eriogonum_umbellatum_stellatum:9.651082,Eriogonum_umbellatum_speciosum:9.651082,Eriogonum_umbellatum_porteri:9.651082,Eriogonum_umbellatum_nevadense:9.651082,Eriogonum_umbellatum_munzii:9.651082,Eriogonum_umbellatum_minus:9.651082,Eriogonum_umbellatum_majus:9.651082,Eriogonum_umbellatum_lautum:9.651082,Eriogonum_umbellatum_juniporinum:9.651082,Eriogonum_umbellatum_hypoleium:9.651082,Eriogonum_umbellatum_humistratum:9.651082,Eriogonum_umbellatum_goodmanii:9.651082,Eriogonum_umbellatum_glaberrimum:9.651082,Eriogonum_umbellatum_furcosum:9.651082,Eriogonum_umbellatum_dichrocephalum:9.651082,Eriogonum_umbellatum_devestivum:9.651082,Eriogonum_umbellatum_deserticum:9.651082,Eriogonum_umbellatum_covillei:9.651082,Eriogonum_umbellatum_cognatum:9.651082,Eriogonum_umbellatum_cladophorum:9.651082,Eriogonum_umbellatum_chlorothamnus:9.651082,Eriogonum_umbellatum_bahiiforme:9.651082,Eriogonum_umbellatum_aureum:9.651082,Eriogonum_umbellatum_argus:9.651082,Eriogonum_umbellatum_ahartii:9.651082,Eriogonum_twisselmannii:9.651082,Eriogonum_tumulosum:9.651082,Eriogonum_truncatum:9.651082,Eriogonum_tripodum:9.651082,Eriogonum_trichopes_trichopes:9.651082,Eriogonum_trichopes_hooveri:9.651082,Eriogonum_trichopes:9.651082,Eriogonum_tiehmii:9.651082,Eriogonum_thymoides:9.651082,Eriogonum_thurberi:9.651082,Eriogonum_thompsoniae_atwoodii:9.651082,Eriogonum_thompsoniae_albiflorum:9.651082,Eriogonum_thompsoniae:9.651082,Eriogonum_thomasii:9.651082,Eriogonum_terrenatum:9.651082,Eriogonum_ternatum:9.651082,Eriogonum_tenellum_ramosissimum:9.651082,Eriogonum_tenellum_platyphyllum:9.651082,Eriogonum_tenellum:9.651082,Eriogonum_temblorense:9.651082,Eriogonum_suffruticosum:9.651082,Eriogonum_subreniforme:9.651082,Eriogonum_strictum_proliferum:9.651082,Eriogonum_strictum:9.651082,Eriogonum_sphaerocephalum_halimioides:9.651082,Eriogonum_sphaerocephalum:9.651082,Eriogonum_spergulinum_reddingianum:9.651082,Eriogonum_spergulinum_pratense:9.651082,Eriogonum_spergulinum:9.651082,Eriogonum_spectabile:9.651082,Eriogonum_spathulatum:9.651082,Eriogonum_soredium:9.651082,Eriogonum_soliceps:9.651082,Eriogonum_smithii:9.651082,Eriogonum_siskiyouense:9.651082,Eriogonum_shockleyi:9.651082,Eriogonum_scopulorum:9.651082,Eriogonum_scabrellum:9.651082,Eriogonum_saxatile:9.651082,Eriogonum_salicornioides:9.651082,Eriogonum_rupinum:9.651082,Eriogonum_rubricaule:9.651082,Eriogonum_rotundifolium:9.651082,Eriogonum_roseum:9.651082,Eriogonum_rosense:9.651082,Eriogonum_robustum:9.651082,Eriogonum_rixfordii:9.651082,Eriogonum_ripleyi:9.651082,Eriogonum_reniforme:9.651082,Eriogonum_racemosum:9.651082,Eriogonum_pyrolifolium_coryphaeum:9.651082,Eriogonum_pyrolifolium:9.651082,Eriogonum_pusillum:9.651082,Eriogonum_prociduum:9.651082,Eriogonum_prattenianum_avium:9.651082,Eriogonum_prattenianum:9.651082,Eriogonum_polypodum:9.651082,Eriogonum_polycladon:9.651082,Eriogonum_plumatella:9.651082,Eriogonum_phoeniceum:9.651082,Eriogonum_pharnaceoides_cervinum:9.651082,Eriogonum_pharnaceoides:9.651082,Eriogonum_pendulum:9.651082,Eriogonum_pelinophilum:9.651082,Eriogonum_pauciflorum:9.651082,Eriogonum_parvifolium:9.651082,Eriogonum_parishii:9.651082,Eriogonum_panguicense_alpestre:9.651082,Eriogonum_panguicense:9.651082,Eriogonum_panamintense:9.651082,Eriogonum_palmerianum:9.651082,Eriogonum_ovalifolium_williamsiae:9.651082,Eriogonum_ovalifolium_vineum:9.651082,Eriogonum_ovalifolium_purpureum:9.651082,Eriogonum_ovalifolium_pansum:9.651082,Eriogonum_ovalifolium_ochroleucum:9.651082,Eriogonum_ovalifolium_nivale:9.651082,Eriogonum_ovalifolium_monarchense:9.651082,Eriogonum_ovalifolium_eximium:9.651082,Eriogonum_ovalifolium_depressum:9.651082,Eriogonum_ovalifolium_caelestinum:9.651082,Eriogonum_ovalifolium:9.651082,Eriogonum_ostlundii:9.651082,Eriogonum_ordii:9.651082,Eriogonum_ochrocephalum_calcareum:9.651082,Eriogonum_ochrocephalum:9.651082,Eriogonum_nutans_glabratum:9.651082,Eriogonum_nutans:9.651082,Eriogonum_nummulare:9.651082,Eriogonum_nudum_westonii:9.651082,Eriogonum_nudum_scapigerum:9.651082,Eriogonum_nudum_regirivum:9.651082,Eriogonum_nudum_paralinum:9.651082,Eriogonum_nudum_oblongifolium:9.651082,Eriogonum_nudum_nudum:9.651082,Eriogonum_nudum_murinum:9.651082,Eriogonum_nudum_indictum:9.651082,Eriogonum_nudum_deductum:9.651082,Eriogonum_nudum_decurrens:9.651082,Eriogonum_nudum_auriculatum:9.651082,Eriogonum_novonudum:9.651082,Eriogonum_nortonii:9.651082,Eriogonum_niveum:9.651082,Eriogonum_nidularium:9.651082,Eriogonum_nervulosum:9.651082,Eriogonum_nealleyi:9.651082,Eriogonum_natum:9.651082,Eriogonum_multiflorum:9.651082,Eriogonum_mortonianum:9.651082,Eriogonum_molestum:9.651082,Eriogonum_mohavense:9.651082,Eriogonum_microthecum_simpsonii:9.651082,Eriogonum_microthecum_schoolcraftii:9.651082,Eriogonum_microthecum_panamintense:9.651082,Eriogonum_microthecum_laxiflorum:9.651082,Eriogonum_microthecum_lapidicola:9.651082,Eriogonum_microthecum_lacus-ursi:9.651082,Eriogonum_microthecum_johnstonii:9.651082,Eriogonum_microthecum_corymbosoides:9.651082,Eriogonum_microthecum_ambiguum:9.651082,Eriogonum_microthecum_alpinum:9.651082,Eriogonum_microthecum:9.651082,Eriogonum_mensicola:9.651082,Eriogonum_marifolium:9.651082,Eriogonum_mancum:9.651082,Eriogonum_maculatum:9.651082,Eriogonum_luteolum_saltuarium:9.651082,Eriogonum_luteolum_pedunculatum:9.651082,Eriogonum_luteolum_caninum:9.651082,Eriogonum_luteolum:9.651082,Eriogonum_longifolium_harperi:9.651082,Eriogonum_longifolium_gnaphalifolium:9.651082,Eriogonum_longifolium:9.651082,Eriogonum_lonchophyllum:9.651082,Eriogonum_loganum:9.651082,Eriogonum_lobbii:9.651082,Eriogonum_libertini:9.651082,Eriogonum_leptophyllum:9.651082,Eriogonum_leptocladon_ramosissimum:9.651082,Eriogonum_leptocladon_papiliunculi:9.651082,Eriogonum_leptocladon:9.651082,Eriogonum_latifolium:9.651082,Eriogonum_latens:9.651082,Eriogonum_lancifolium:9.651082,Eriogonum_lagopus:9.651082,Eriogonum_lachnogynum:9.651082,Eriogonum_kingii:9.651082,Eriogonum_kennedyi_purpusii:9.651082,Eriogonum_kennedyi_pinicola:9.651082,Eriogonum_kennedyi_austromontanum:9.651082,Eriogonum_kennedyi:9.651082,Eriogonum_kelloggii:9.651082,Eriogonum_jonesii:9.651082,Eriogonum_jamesii_xanthum:9.651082,Eriogonum_jamesii_wootonii:9.651082,Eriogonum_jamesii_undulatum:9.651082,Eriogonum_jamesii_simplex:9.651082,Eriogonum_jamesii:9.651082,Eriogonum_intrafractum:9.651082,Eriogonum_inflatum_fusiforme:9.651082,Eriogonum_inerme:9.651082,Eriogonum_incanum:9.651082,Eriogonum_hylophilum:9.651082,Eriogonum_howellianum:9.651082,Eriogonum_hookeri:9.651082,Eriogonum_holmgrenii:9.651082,Eriogonum_hoffmannii_robustius:9.651082,Eriogonum_hoffmannii:9.651082,Eriogonum_hirtiflorum:9.651082,Eriogonum_hirtellum:9.651082,Eriogonum_hieraciifolium:9.651082,Eriogonum_heracleoides_leucophaeum:9.651082,Eriogonum_heracleoides:9.651082,Eriogonum_hemipterum:9.651082,Eriogonum_heermannii_sulcatum:9.651082,Eriogonum_heermannii_subspinosum:9.651082,Eriogonum_heermannii_occidentale:9.651082,Eriogonum_heermannii_humilius:9.651082,Eriogonum_heermannii_floccosum:9.651082,Eriogonum_heermannii_clokeyi:9.651082,Eriogonum_heermannii_argense:9.651082,Eriogonum_heermannii_apachense:9.651082,Eriogonum_heermannii:9.651082,Eriogonum_havardii:9.651082,Eriogonum_gypsophilum:9.651082,Eriogonum_greggii:9.651082,Eriogonum_grande_timorum:9.651082,Eriogonum_grande:9.651082,Eriogonum_gracillimum:9.651082,Eriogonum_gracilipes:9.651082,Eriogonum_gracile_incultum:9.651082,Eriogonum_gracile:9.651082,Eriogonum_gossypinum:9.651082,Eriogonum_gordonii:9.651082,Eriogonum_glandulosum:9.651082,Eriogonum_gilmanii:9.651082,Eriogonum_giganteum_compactum:9.651082,Eriogonum_giganteum:9.651082,Eriogonum_foliosum:9.651082,Eriogonum_flavum_piperi:9.651082,Eriogonum_flavum_aquilinum:9.651082,Eriogonum_fasciculatum_flavoviride:9.651082,Eriogonum_fasciculatum:9.651082,Eriogonum_exilifolium:9.651082,Eriogonum_evanidum:9.651082,Eriogonum_esmeraldense_toiyabense:9.651082,Eriogonum_ericifolium_thornei:9.651082,Eriogonum_ericifolium_pulchrum:9.651082,Eriogonum_ericifolium_ericifolium:9.651082,Eriogonum_ericifolium:9.651082,Eriogonum_eremicum:9.651082,Eriogonum_eremicola:9.651082,Eriogonum_ephedroides:9.651082,Eriogonum_elongatum:9.651082,Eriogonum_elegans:9.651082,Eriogonum_elatum_villosum:9.651082,Eriogonum_elatum:9.651082,Eriogonum_effusum_rosmarinoides:9.651082,Eriogonum_effusum:9.651082,Eriogonum_eastwoodianum:9.651082,Eriogonum_douglasii_elkoense:9.651082,Eriogonum_douglasii:9.651082,Eriogonum_divaricatum:9.651082,Eriogonum_diclinum:9.651082,Eriogonum_diatomaceum:9.651082,Eriogonum_desertorum:9.651082,Eriogonum_deserticola:9.651082,Eriogonum_deflexum_nevadense:9.651082,Eriogonum_deflexum_baratum:9.651082,Eriogonum_deflexum:9.651082,Eriogonum_davidsonii:9.651082,Eriogonum_dasyanthemum:9.651082,Eriogonum_darrovii:9.651082,Eriogonum_cusickii:9.651082,Eriogonum_cronquistii:9.651082,Eriogonum_crocatum:9.651082,Eriogonum_covilleanum:9.651082,Eriogonum_corymbosum_velutinum:9.651082,Eriogonum_corymbosum_revealianum:9.651082,Eriogonum_corymbosum_orbiculatum:9.651082,Eriogonum_corymbosum_nilesii:9.651082,Eriogonum_corymbosum_heilii:9.651082,Eriogonum_corymbosum_glutinosum:9.651082,Eriogonum_corymbosum_aureum:9.651082,Eriogonum_corymbosum:9.651082,Eriogonum_correllii:9.651082,Eriogonum_contortum:9.651082,Eriogonum_congdonii:9.651082,Eriogonum_concinnum:9.651082,Eriogonum_compositum:9.651082,Eriogonum_coloradense:9.651082,Eriogonum_collinum:9.651082,Eriogonum_codium:9.651082,Eriogonum_clavellatum:9.651082,Eriogonum_cithariforme:9.651082,Eriogonum_cinereum:9.651082,Eriogonum_chrysops:9.651082,Eriogonum_nudum:9.651082,Eriogonum_capistratum_capistratum:9.651082,Eriogonum_capistratum:9.651082,Eriogonum_capillare:9.651082,Eriogonum_callistum:9.651082,Eriogonum_caespitosum:9.651082,Eriogonum_butterworthianum:9.651082,Eriogonum_brevicaule_micranthum:9.651082,Eriogonum_brevicaule_laxifolium:9.651082,Eriogonum_brevicaule_cottamii:9.651082,Eriogonum_brevicaule:9.651082,Eriogonum_breedlovei_shevockii:9.651082,Eriogonum_breedlovei:9.651082,Eriogonum_brandegeei:9.651082,Eriogonum_brachypodum:9.651082,Eriogonum_brachyanthum:9.651082,Eriogonum_bifurcatum:9.651082,Eriogonum_bicolor:9.651082,Eriogonum_beatleyae:9.651082,Eriogonum_batemanii:9.651082,Eriogonum_baileyi_praebens:9.651082,Eriogonum_baileyi:9.651082,Eriogonum_atrorubens:9.651082,Eriogonum_artificis:9.651082,Eriogonum_arizonicum:9.651082,Eriogonum_argophyllum:9.651082,Eriogonum_argillosum:9.651082,Eriogonum_aretioides:9.651082,Eriogonum_arcuatum:9.651082,Eriogonum_arborescens:9.651082,Eriogonum_apricum_prostratum:9.651082,Eriogonum_apricum:9.651082,Eriogonum_apiculatum:9.651082,Eriogonum_annuum:9.651082,Eriogonum_angulosum:9.651082,Eriogonum_anemophilum:9.651082,Eriogonum_androsaceum:9.651082,Eriogonum_ampullaceum:9.651082,Eriogonum_ammophilum:9.651082,Eriogonum_alpinum:9.651082,Eriogonum_allenii:9.651082,Eriogonum_aliquantum:9.651082,Eriogonum_alatum_glabriusculum:9.651082,Eriogonum_acaule:9.651082,Eriogonum_abertianum_abertianum:9.651082,Eriogonum_abertianum:9.65108,(Eriogonum_tomentosum:3.722992,(Eriogonum_flavum:1.215619,Eriogonum_umbellatum:1.215619)52299:2.507373)52298:5.928088,((Eriogonum_lemmonii:7.720876,(Eriogonum_esmeraldense:4.157442,(Dedeckera_eurekensis:3.569234,(Eriogonum_cernuum_viminale:0.397198,Eriogonum_cernuum_cernuum:0.397198,Eriogonum_cernuum:0.397198,Eriogonum_contiguum:0.397198)52304:3.172035)52303:0.588208)52302:3.563434)52301:0.685585,((Chorizanthe_xanti_xanti:4.056657,Chorizanthe_robusta_robusta:4.056657,Chorizanthe_pungens_pungens:4.056657,Chorizanthe_polygonoides_polygonoides:4.056657,Chorizanthe_parryi_parryi:4.056657,Chorizanthe_fimbriata_fimbriata:4.056657,Chorizanthe_cuspidata_cuspidata:4.056657,Chorizanthe_brevicornu_brevicornu:4.056657,Chorizanthe_biloba_biloba:4.056657,Chorizanthe_xanti_leucotheca:4.056657,Chorizanthe_xanti:4.056657,Chorizanthe_wheeleri:4.056657,Chorizanthe_watsonii:4.056657,Chorizanthe_ventricosa:4.056657,Chorizanthe_valida:4.056657,Chorizanthe_uniaristata:4.056657,Chorizanthe_stellulata:4.056657,Chorizanthe_staticoides:4.056657,Chorizanthe_spinosa:4.056657,Chorizanthe_robusta_hartwegii:4.056657,Chorizanthe_robusta:4.056657,Chorizanthe_rigida:4.056657,Chorizanthe_rectispina:4.056657,Chorizanthe_pungens_hartwegiana:4.056657,Chorizanthe_pungens:4.056657,Chorizanthe_procumbens:4.056657,Chorizanthe_polygonoides_longispina:4.056657,Chorizanthe_polygonoides:4.056657,Chorizanthe_parryi_fernandina:4.056657,Chorizanthe_parryi:4.056657,Chorizanthe_palmeri:4.056657,Chorizanthe_orcuttiana:4.056657,Chorizanthe_obovata:4.056657,Chorizanthe_membranacea:4.056657,Chorizanthe_leptotheca:4.056657,Chorizanthe_howellii:4.056657,Chorizanthe_fimbriata_laciniata:4.056657,Chorizanthe_fimbriata:4.056657,Chorizanthe_cuspidata_villosa:4.056657,Chorizanthe_cuspidata:4.056657,Chorizanthe_corrugata:4.056657,Chorizanthe_clevelandii:4.056657,Chorizanthe_breweri:4.056657,Chorizanthe_brevicornu_spathulata:4.056657,Chorizanthe_blakleyi:4.056657,Chorizanthe_biloba_immemora:4.056657,Chorizanthe_biloba:4.056657,Chorizanthe_angustifolia:4.056658,Chorizanthe_diffusa:4.056658,(Chorizanthe_douglasii:2.008383,Chorizanthe_brevicornu:2.008383)52307:2.048274)52306:3.535683,(Eriogonum_puberulum:6.041047,Johanneshowellia_crateriorum:6.041046,(Eriogonum_inflatum_inflatum:3.904311,Eriogonum_inflatum_deflatum:3.904311,Eriogonum_inflatum:3.904311,Eriogonum_alatum:3.904311)52309:2.136736)52308:1.551295)52305:0.81412)52300:1.24462)52297:0.91806)52296:21.548713)52269:6.905515)52267:7.584264,(Polygonum_ramosissimum_ramosissimum:35.343769,Polygonum_ramosissimum:35.343769,Polygonum_douglasii_douglasii:35.34377,Polygonum_douglasii_johnstonii:35.34377,Polygonum_douglasii_engelmannii:35.34377,Polygonum_douglasii_austiniae:35.34377,Polygonum_densiflorum:35.34377,Polygonum_careyi:35.34377,Polygonum_boreale:35.34377,Polygonum_virginianum:35.34377,Polygonum_tenue:35.34377,Polygonum_striatulum:35.34377,Polygonum_shastense:35.34377,Polygonum_setaceum:35.34377,Polygonum_scandens_scandens:35.34377,Polygonum_ramosissimum_prolificum:35.34377,Polygonum_raii:35.34377,Polygonum_punctatum_punctatum:35.34377,Polygonum_polygaloides_kelloggii:35.34377,Polygonum_polygaloides_esotericum:35.34377,Polygonum_polygaloides_confertiflorum:35.34377,Polygonum_polygaloides:35.34377,Polygonum_parryi:35.34377,Polygonum_paronychia:35.34377,Polygonum_minimum:35.34377,Polygonum_marinense:35.34377,Polygonum_hudsonianum:35.343769,Polygonum_hickmanii:35.34377,Polygonum_heterosepalum:35.34377,Polygonum_glaucum:35.34377,Polygonum_franktonii:35.34377,Polygonum_erectum:35.34377,Polygonum_douglasii_spergulariiforme:35.34377,Polygonum_douglasii_majus:35.34377,Polygonum_caurianum:35.34377,Polygonum_cascadense:35.34377,Polygonum_californicum:35.34377,Polygonum_buxiforme:35.34377,Polygonum_bolanderi:35.343769,Polygonum_bidwelliae:35.343768,((Polygonum_bistortoides:18.479725,Koenigia_islandica:18.479724)52313:10.272865,(Polygonum_viviparum:16.277163,Polygonum_hydropiperoides:16.277163,Polygonum_bistorta_plumosum:16.277163,Polygonum_bistorta:16.277163,Polygonum_alpinum:16.277163,Polygonum_robustius:16.277163,Polygonum_hirsutum:16.277162,((Polygonum_sagittatum:5.409568,(Polygonum_meisnerianum_beyrichianum:3.458131,Polygonum_meisnerianum:3.458131,Polygonum_arifolium:3.458131)52336:1.951437)52335:2.153069,(Polygonum_amphibium_stipulaceum:7.107237,Polygonum_amphibium_emersum:7.107236,Polygonum_amphibium:7.107236,(Polygonum_punctatum_confertiflorum:4.747563,Polygonum_punctatum:4.747563,((Polygonum_persicaria:1.939346,Polygonum_pensylvanicum:1.939346)52344:1.42539,Polygonum_lapathifolium:3.364736)52343:1.382828)52340:2.359673)52339:0.455401)52332:8.714525)52326:12.475428)52312:6.591179,(((Polygonum_scandens_cristatum:11.820537,Polygonum_cilinode:11.820536,Polygonum_scandens:11.820537)52381:1.772759,(Polygonum_douglasii:10.908084,(Polygonella_robusta:5.719165,Polygonella_polygama:5.719165,Polygonella_parksii:5.719165,Polygonella_myriophylla:5.719165,Polygonella_macrophylla:5.719165,Polygonella_gracilis:5.719165,Polygonella_fimbriata:5.719165,Polygonella_ciliata:5.719165,Polygonella_basiramia:5.719165,Polygonella_americana:5.719165,Polygonella_articulata:5.719165,((Polygonum_achoreum:2.188427,Polygonum_leptocarpum:2.188427)52403:0.68263,Polygonum_fowleri:2.871056)52402:2.848109)52398:5.188919)52394:2.685212)52380:4.618328,(Oxyria_digyna:13.821847,(Rumex_paucifolius_paucifolius:9.971845,Rumex_arcticus:9.971846,Rumex_acetosa_alpestris:9.971846,Rumex_violascens:9.971846,Rumex_verticillatus:9.971846,Rumex_venosus:9.971846,Rumex_spiralis:9.971846,Rumex_skottsbergii:9.971846,Rumex_sibiricus:9.971846,Rumex_salicifolius_mexicanus:9.971846,Rumex_salicifolius_denticulatus:9.971846,Rumex_salicifolius_crassus:9.971846,Rumex_salicifolius:9.971846,Rumex_paucifolius:9.971846,Rumex_pallidus:9.971846,Rumex_orthoneurus:9.971846,Rumex_orbiculatus_orbiculatus:9.971846,Rumex_orbiculatus_borealis:9.971846,Rumex_orbiculatus:9.971846,Rumex_nematopodus:9.971846,Rumex_maritimus:9.971846,Rumex_krausei:9.971846,Rumex_hymenosepalus:9.971846,Rumex_graminifolius:9.971846,Rumex_giganteus:9.971846,Rumex_densiflorus:9.971846,Rumex_chrysocarpus:9.971846,Rumex_beringensis:9.971846,Rumex_aquaticus_fenestratus:9.971846,Rumex_aquaticus:9.971846,Rumex_altissimus:9.971846,Rumex_albescens:9.971846,(Rumex_hastatulus:4.256893,Rumex_acetosa:4.256893)52446:5.714952)52429:3.850002)52414:4.389777)52378:17.132145)52310:11.263866)52266:12.494734)52222:24.3043)52194:2.27085)52060:3.78342,(Simmondsia_chinensis:83.298418,(Portulaca_umbraticola_umbraticola:61.000238,Portulaca_umbraticola_coronata:61.000239,Portulaca_villosa:61.000239,Portulaca_umbraticola:61.000239,Portulaca_suffrutescens:61.000239,Portulaca_smallii:61.000239,Portulaca_sclerocarpa:61.000239,Portulaca_rubricaulis:61.000239,Portulaca_lutea:61.000239,Portulaca_halimoides:61.000239,Portulaca_biloba:61.000238,((((Trichostigma_octandrum:35.00203,(Phytolacca_americana_americana:15.939795,Phytolacca_sandwicensis:15.939795,Phytolacca_americana_rigida:15.939795,Phytolacca_americana:15.939795)52472:19.062234,(Rivina_humilis:18.288673,Petiveria_alliacea:18.288673)52476:16.713357)52469:1.494169,(Mirabilis_nyctaginea:34.706379,(Nyctaginia_capitata:32.668993,(Pisonia_floridana:29.909705,Pisonia_wagneriana:29.909705,Pisonia_sandwicensis:29.909705,Pisonia_rotundata:29.909705,Pisonia_grandis:29.909705,Pisonia_brunoniana:29.909704,Pisonia_umbellifera:29.909704,((Pisonia_capitata:5.821765,Pisonia_aculeata:5.821765)52489:19.367047,Guapira_discolor:25.188812)52487:4.720893)52485:2.759288,((Mirabilis_linearis:10.855378,Mirabilis_diffusa:10.855378,Mirabilis_glabra:10.855378,Mirabilis_exaltata:10.855378,Mirabilis_californica_californica:10.855378,Mirabilis_hirsuta:10.855378,Mirabilis_tenuiloba:10.855378,Mirabilis_rotundifolia:10.855378,Mirabilis_rotata:10.855378,Mirabilis_pumila:10.855378,Mirabilis_pudica_pudica:10.855378,Mirabilis_pudica_pubescens:10.855378,Mirabilis_pudica:10.855378,Mirabilis_oxybaphoides:10.855378,Mirabilis_oblongifolia:10.855378,Mirabilis_macfarlanei:10.855378,Mirabilis_longiflora:10.855378,Mirabilis_decumbens:10.855378,Mirabilis_glabrifolia:10.855378,Mirabilis_gigantea:10.855378,Mirabilis_dumetorum:10.855378,Mirabilis_decipiens:10.855378,Mirabilis_coccinea:10.855378,Mirabilis_carletonii:10.855378,Mirabilis_californica_cordifolia:10.855378,Mirabilis_californica_cedrosensis:10.855378,Mirabilis_californica:10.855378,Mirabilis_bigelovii_retrorsa:10.855378,Mirabilis_alipes:10.855377,(Mirabilis_pseudaggregata:6.462319,Mirabilis_grayana:6.462319,Mirabilis_eutricha:6.462319,Mirabilis_coahuilensis:6.462319,Mirabilis_ciliata:6.462319,Mirabilis_albida:6.462319,(Mirabilis_lindheimeri:6.459397,(Mirabilis_bigelovii_bigelovii:5.025593,Mirabilis_bigelovii:5.025593,(Mirabilis_multiflora:1.162065,Mirabilis_greenei:1.162065)52506:3.863528)52504:1.433804)52503:0.002922)52502:4.393059)52501:5.40406,(((Selinocarpus_maloneanus:6.075984,Selinocarpus_parvifolius:6.075984,Selinocarpus_nevadensis:6.075984,Selinocarpus_diffusus:6.075984,Selinocarpus_angustifolius:6.075984,Ammocodon_chenopodioides:6.075984,Acleisanthes_wrightii:6.075984,Acleisanthes_obtusa:6.075984,Acleisanthes_crassifolia:6.075984,Acleisanthes_anisophylla:6.075984,Acleisanthes_acutifolia:6.075984,Acleisanthes_longiflora:6.075984,Selinocarpus_lanceolatus:6.075984)52509:2.081828,(Tripterocalyx_carnea_wootonii:6.619239,Tripterocalyx_carnea:6.61924,(Abronia_villosa_villosa:4.161486,Abronia_umbellata_umbellata:4.161486,Abronia_nana_nana:4.161486,Tripterocalyx_micranthus:4.161486,Tripterocalyx_crux-maltae:4.161486,Abronia_umbellata_breviflora:4.161486,Abronia_nana_harrisii:4.161486,Abronia_villosa_aurita:4.161486,Abronia_turbinata:4.161486,Abronia_pogonantha:4.161486,Abronia_nana_covillei:4.161486,Abronia_nana:4.161486,Abronia_minor:4.161486,Abronia_mellifera:4.161486,Abronia_maritima:4.161486,Abronia_macrocarpa:4.161486,Abronia_latifolia:4.161486,Abronia_gracilis:4.161486,Abronia_elliptica:4.161486,Abronia_argillosa:4.161486,Abronia_angustifolia:4.161486,Abronia_ammophila:4.161486,Abronia_alpina:4.161487,(Abronia_villosa:0.129574,Abronia_umbellata:0.129574)52512:4.031913,(Abronia_bigelovii:3.932711,(Abronia_fragrans:1.085218,Abronia_ameliae:1.085218,Abronia_carletonii:1.085218)52515:2.847493)52513:0.228775)52511:2.457753)52510:1.538572)52508:4.158099,(Boerhavia_pterocarpa:11.13782,Boerhavia_intermedia:11.13782,Boerhavia_wrightii:11.13782,Boerhavia_triquetra:11.13782,Boerhavia_megaptera:11.13782,Boerhavia_mathisiana:11.13782,Boerhavia_herbstii:11.13782,Boerhavia_coulteri:11.13782,Boerhavia_scandens:11.13782,(Cyphomeris_crassifolia:8.614824,Cyphomeris_gypsophiloides:8.614824,((Anulocaulis_leiosolenus_leiosolenus:5.887034,Anulocaulis_leiosolenus_lasianthus:5.887034,Anulocaulis_leiosolenus_howardii:5.887034,Anulocaulis_gypsogenus:5.887034,Anulocaulis_eriosolenus:5.887034,Anulocaulis_annulatus:5.887034,(Anulocaulis_leiosolenus:1.678702,Anulocaulis_reflexus:1.678702)52521:4.208332)52520:2.454181,((Allionia_incarnata:1.739736,Allionia_choisyi:1.739736)52523:5.224137,(Okenia_hypogaea:6.250468,((Boerhavia_gracillima:1.861062,(Boerhavia_diffusa:1.32367,Boerhavia_coccinea:1.32367)52527:0.537391)52526:3.837679,((Boerhavia_linearifolia:1.108976,Boerhavia_anisophylla:1.108976)52529:4.22092,((Boerhavia_glabrata:0.430983,Boerhavia_repens:0.430983)52531:0.946122,(Boerhavia_spicata:0.65691,(Boerhavia_purpurascens:0.540807,Boerhavia_erecta:0.540807)52535:0.116103)52534:0.720195)52530:3.95279)52528:0.368845)52525:0.551728)52524:0.713405)52522:1.377342)52519:0.273609)52518:2.522996)52516:1.178091)52507:3.943527)52500:16.409554)52484:2.037387)52480:1.789821)52468:7.89033,(Trianthema_portulacastrum:26.186024,(Sesuvium_sessile:4.178962,Sesuvium_portulacastrum:4.178962,(Sesuvium_maritimum:0.689792,Sesuvium_verrucosum:0.689792)52546:3.48917)52545:22.007062)52538:18.200505)52465:12.33252,(Glinus_radiatus:49.611458,((Anredera_vesicaria:16.562688,Anredera_baselloides:16.562688,Anredera_leptostachys:16.562688)52651:19.847271,((Talinum_parviflorum:21.409392,Talinum_gooddingii:21.409392,Talinum_pulchellum:21.409392,Lewisia_triphylla:21.409392,Talinum_marginatum:21.409392,Talinum_aurantiacum:21.409392,Talinum_validulum:21.409392,Talinum_thompsonii:21.409392,Talinum_teretifolium:21.409392,Talinum_rugospermum:21.409392,Talinum_mengesii:21.409392,Talinum_longipes:21.409392,Talinum_humile:21.409392,Talinum_confertiflorum:21.409392,Talinum_calcaricum:21.409392,Talinum_brevifolium:21.409392,Talinum_brevicaule:21.409392,Talinum_spinescens:21.40939,(Cistanthe_parryi_nevadensis:13.00051,Cistanthe_parryi_hesseae:13.00051,Cistanthe_parryi_arizonica:13.00051,Cistanthe_rosea:13.00051,Cistanthe_pygmaea:13.00051,Cistanthe_pulchella:13.00051,Cistanthe_parryi_parryi:13.00051,Cistanthe_parryi:13.00051,Cistanthe_maritima:13.00051,Cistanthe_ambigua:13.000508,(((Cistanthe_umbellata_umbellata:2.48772,Cistanthe_umbellata_caudicifera:2.48772,Cistanthe_umbellata:2.48772,Cistanthe_monosperma:2.48772)52678:2.606769,(Cistanthe_quadripetala:0.686074,Cistanthe_monandra:0.686074)52679:4.408416)52677:6.098537,(Claytonia_sibirica_sibirica:7.016808,Claytonia_rubra_rubra:7.016808,Claytonia_lanceolata_peirsonii:7.016808,Claytonia_lanceolata_lanceolata:7.016808,Claytonia_exigua_exigua:7.016808,Claytonia_multiscapa:7.016808,Claytonia_megarhiza_nivalis:7.016808,Claytonia_megarhiza_megarhiza:7.016808,Claytonia_megarhiza_bellidifolia:7.016808,Claytonia_megarhiza:7.016808,Claytonia_lanceolata_pacifica:7.016808,Claytonia_lanceolata_multiscapa:7.016808,Claytonia_lanceolata_flava:7.016808,Claytonia_heterophylla:7.016808,Claytonia_eschscholtzii:7.016808,Claytonia_washingtoniana:7.016808,Claytonia_umbellata:7.016808,Claytonia_tuberosa_tuberosa:7.016808,Claytonia_tuberosa:7.016808,Claytonia_scammaniana:7.016808,Claytonia_saxosa:7.016808,Claytonia_sarmentosa:7.016808,Claytonia_rubra_depressa:7.016808,Claytonia_rosea:7.016808,Claytonia_perfoliata_viridis:7.016808,Claytonia_parviflora_grandiflora:7.016808,Claytonia_parviflora:7.016808,Claytonia_palustris:7.016808,Claytonia_ozarkensis:7.016808,Claytonia_ogilviensis:7.016808,Claytonia_exigua_glauca:7.016808,Claytonia_exigua:7.016808,Claytonia_cordifolia:7.016808,Claytonia_arenicola:7.016808,Claytonia_arctica:7.016806,(Calandrinia_ciliata:5.55516,Calandrinia_breweri:5.555161)52684:1.461646,((Lewisia_rediviva_rediviva:4.656189,Lewisia_kelloggii_hutchisonii:4.656189,Lewisia_cotyledon_cotyledon:4.656189,Lewisia_columbiana_columbiana:4.656189,Lewisia_serrata:4.656189,Cistanthe_tweedyi:4.656189,Lewisia_stebbinsii:4.656189,Lewisia_sacajaweana:4.656189,Lewisia_rediviva_minor:4.656189,Lewisia_oppositifolia:4.656189,Lewisia_nevadensis:4.656189,Lewisia_maguirei:4.656189,Lewisia_longipetala:4.656189,Lewisia_leeana:4.656189,Lewisia_kelloggii_kelloggii:4.656189,Lewisia_kelloggii:4.656189,Lewisia_disepala:4.656189,Lewisia_cotyledon_howellii:4.656189,Lewisia_cotyledon_heckneri:4.656189,Lewisia_cotyledon:4.656189,Lewisia_columbiana_wallowensis:4.656189,Lewisia_columbiana_rupicola:4.656189,Lewisia_columbiana:4.656189,Lewisia_brachycalyx:4.656188,Lewisia_cantelovii:4.656188,(Lewisia_rediviva:4.587114,(Lewisia_congdonii:2.85157,Lewisia_pygmaea:2.851571)52694:1.735543)52693:0.069075)52692:1.051425,((Montia_parvifolia_parvifolia:2.383605,Montia_fontana_fontana:2.383605,Montia_minor:2.383605,Montia_parvifolia:2.383605,Montia_howellii:2.383605,Montia_diffusa:2.383605,Montia_dichotoma:2.383605,Montia_bostockii:2.383605,Montia_linearis:2.383605,(Montia_fontana:1.287614,Montia_chamissoi:1.287614)52699:1.095991)52697:1.794412,(((Claytonia_gypsophiloides:1.308937,Claytonia_sibirica:1.308937)52703:1.246866,(Claytonia_perfoliata:0.66908,Claytonia_rubra:0.66908)52704:1.886722)52702:0.359198,(Claytonia_nevadensis:2.289308,(Claytonia_virginica_virginica:1.186744,Claytonia_virginica_hammondiae:1.186744,Claytonia_virginica:1.186744,(Claytonia_caroliniana_caroliniana:1.051762,Claytonia_lanceolata:1.051762,Claytonia_caroliniana:1.051762)52707:0.134982)52706:1.102565)52705:0.625692)52701:1.263016)52696:1.529597)52691:1.309194)52683:4.176219)52674:1.807483)52668:8.408882)52662:13.050968,((Talinum_sediforme:22.886586,Talinum_calycinum:22.886586,Talinum_chrysanthum:22.886587)52709:7.615793,((Portulaca_molokiniensis:16.493035,Portulaca_pilosa:16.493033)52717:12.377495,(Talinopsis_frutescens:27.526221,((Opuntia_schottii:12.180786,Opuntia_pulchella:12.180786,Opuntia_parishii:12.180786,Opuntia_kunzei:12.180786,Opuntia_grahamii:12.180786,Opuntia_aggeria:12.180786)52727:8.883074,(Thelocactus_bicolor_bicolor:11.756207,Sclerocactus_terrae-canyonae:11.756207,Peniocereus_greggii_greggii:11.756207,Pediocactus_simpsonii_simpsonii:11.756207,Pediocactus_peeblesianus_peeblesianus:11.756208,Escobaria_vivipara_rosea:11.756207,Escobaria_vivipara_radiosa:11.756207,Escobaria_vivipara_kaibabensis:11.756207,Escobaria_vivipara_buoflama:11.756207,Escobaria_vivipara_bisbeeana:11.756207,Escobaria_vivipara_arizonica:11.756207,Escobaria_sneedii_sneedii:11.756207,Escobaria_sneedii:11.756207,Escobaria_guadalupensis:11.756207,Escobaria_missouriensis_similis:11.756207,Escobaria_missouriensis_robustior:11.756207,Escobaria_dasyacantha_dasyacantha:11.756208,Sclerocactus_johnsonii:11.756207,Escobaria_vivipara_deserti:11.756207,Escobaria_sandbergii:11.756207,Escobaria_orcuttii:11.756207,Escobaria_minima:11.756207,Escobaria_hesteri:11.756208,Thelocactus_setispinus:11.756207,Thelocactus_bicolor_flavidispinus:11.756207,Thelocactus_bicolor:11.756207,Sclerocactus_wrightiae:11.756207,Sclerocactus_whipplei:11.756207,Sclerocactus_wetlandicus:11.756207,Sclerocactus_warnockii:11.756207,Sclerocactus_uncinatus_wrightii:11.756207,Sclerocactus_uncinatus:11.756207,Sclerocactus_parviflorus_intermedius:11.756207,Sclerocactus_spinosior:11.756207,Sclerocactus_sileri:11.756207,Sclerocactus_scheeri:11.756207,Sclerocactus_pubispinus:11.756207,Sclerocactus_polyancistrus:11.756207,Sclerocactus_parviflorus_parviflorus:11.756207,Sclerocactus_parviflorus:11.756207,Sclerocactus_papyracanthus:11.756207,Sclerocactus_nyensis:11.756207,Sclerocactus_mesae-verdae:11.756207,Sclerocactus_mariposensis:11.756207,Sclerocactus_intertextus_intertextus:11.756207,Sclerocactus_intertextus_dasyacanthus:11.756207,Sclerocactus_intertextus:11.756207,Sclerocactus_glaucus:11.756207,Sclerocactus_erectocentrus_acunencis:11.756207,Sclerocactus_erectocentrus:11.756207,Sclerocactus_contortus:11.756207,Sclerocactus_cloveriae_cloveriae:11.756207,Sclerocactus_cloveriae_brackii:11.756207,Sclerocactus_cloveriae:11.756207,Sclerocactus_brevispinus:11.756207,Sclerocactus_brevihamatus_tobuschii:11.756207,Sclerocactus_brevihamatus_brevihamatus:11.756207,Sclerocactus_brevihamatus:11.756207,Sclerocactus_blainei:11.756207,Pilosocereus_robinii_robinii:11.756207,Pilosocereus_robinii_deeringii:11.756207,Pilosocereus_robinii:11.756207,Peniocereus_striatus:11.756207,Peniocereus_greggii_transmontanus:11.756207,Peniocereus_greggii:11.756207,Pediocactus_winkleri:11.756207,Pediocactus_simpsonii_robustior:11.756207,Pediocactus_simpsonii_minor:11.756207,Pediocactus_simpsonii:11.756207,Pediocactus_sileri:11.756207,Pediocactus_peeblesianus_fickeiseniae:11.756207,Pediocactus_peeblesianus:11.756207,Pediocactus_paradinei:11.756207,Pediocactus_nigrispinus:11.756207,Pediocactus_knowltonii:11.756207,Pediocactus_despainii:11.756207,Pediocactus_bradyi:11.756207,Opuntia_corallicola:11.756207,Neolloydia_conoidea:11.756207,Lophophora_williamsii:11.756207,Escobaria_vivipara_vivipara:11.756207,Escobaria_vivipara:11.756207,Escobaria_villardii:11.756207,Escobaria_tuberculosa:11.756207,Escobaria_sneedii_leei:11.756207,Escobaria_albicolumnaria:11.756207,Escobaria_robbinsiorum:11.756207,Escobaria_organensis:11.756207,Escobaria_missouriensis_missouriensis:11.756207,Escobaria_missouriensis:11.756207,Escobaria_emskoetteriana:11.756207,Escobaria_dasyacantha_duncanii:11.756207,Escobaria_dasyacantha_chaffeyi:11.756207,Escobaria_dasyacantha:11.756207,Escobaria_alversonii:11.756207,Bergerocactus_emoryi:11.756207,(Opuntia_littoralis_vaseyi:4.445828,Opuntia_polyacantha_trichophora:4.445828,Opuntia_polyacantha_rufispina:4.445828,Opuntia_polyacantha_polyacantha:4.445828,Opuntia_polyacantha_juniperina:4.445828,Opuntia_polyacantha:4.445828,Opuntia_phaeacantha_phaeacantha:4.445828,Opuntia_phaeacantha_major:4.445828,Opuntia_phaeacantha_laevis:4.445828,Opuntia_macrorhiza_macrorhiza:4.445828,Opuntia_macrocentra:4.445828,Opuntia_littoralis_littoralis:4.445827,Opuntia_pusilla:4.445828,Opuntia_fragilis_brachyarthra:4.445828,Opuntia_erinacea_ursina:4.445828,Opuntia_erinacea_hystricina:4.445828,Opuntia_engelmannii_engelmannii:4.445828,Opuntia_engelmannii:4.445828,Opuntia_basilaris_brachyclada:4.445828,Opuntia_basilaris_basilaris:4.445827,Opuntia_engelmannii_flexospina:4.445828,Opuntia_whipplei_whipplei:4.445828,Opuntia_whipplei_multigeniculata:4.445827,Opuntia_valida:4.445828,Opuntia_tunicata_tunicata:4.445827,Opuntia_triacantha:4.445828,Opuntia_strigil:4.445828,Opuntia_santa-rita:4.445828,Opuntia_rufida:4.445828,Opuntia_pinkavae:4.445828,Opuntia_phaeacantha_wootonii:4.445828,Opuntia_phaeacantha_camanchica:4.445828,Opuntia_nicholii:4.445828,Opuntia_martiniana:4.445828,Opuntia_macrorhiza_pottsii:4.445828,Opuntia_macrorhiza:4.445828,Opuntia_macrocentra_macrocentra:4.445828,Opuntia_littoralis_piercei:4.445828,Opuntia_littoralis_austrocalifornica:4.445827,Opuntia_imbricata_imbricata:4.445827,Opuntia_fulgida_fulgida:4.445828,Opuntia_fragilis_fragilis:4.445828,Opuntia_erinacea_utahensis:4.445828,Opuntia_erinacea:4.445828,Opuntia_engelmannii_linguiformis:4.445828,Opuntia_engelmannii_lindheimeri:4.445828,Opuntia_engelmannii_flavispina:4.445828,Opuntia_edwardsii:4.445828,Opuntia_densispina:4.445828,Opuntia_curvispina:4.445828,Opuntia_cubensis:4.445828,Opuntia_californica_californica:4.445827,Opuntia_basilaris_treleasei:4.445828,Opuntia_basilaris_longiareolata:4.445828,Opuntia_basilaris_heilii:4.445828,Opuntia_aureispina:4.445828,Opuntia_aurea:4.445828,Opuntia_atrispina:4.445828,Opuntia_arenaria:4.445827,Opuntia_acanthocarpa_acanthocarpa:4.445827,(Opuntia_fosbergii:1.008739,Opuntia_acanthocarpa_thornberi:1.008739,Opuntia_wolfii:1.008739,Opuntia_whipplei:1.008739,Opuntia_versicolor:1.008739,Opuntia_tunicata_davisii:1.008739,Opuntia_tunicata:1.008739,Opuntia_ramosissima:1.008739,Opuntia_munzii:1.008739,Opuntia_leptocaulis:1.008739,Opuntia_kleiniae:1.008739,Opuntia_imbricata_argentea:1.008739,Opuntia_bigelovii:1.008739,Opuntia_californica:1.008739,Opuntia_arbuscula:1.008739,Opuntia_acanthocarpa_major:1.008739,Opuntia_acanthocarpa_coloradensis:1.008739,Opuntia_fulgida:1.008739,(Opuntia_prolifera:0.518138,(Opuntia_wigginsii:0.425469,Opuntia_echinocarpa:0.425469,(Opuntia_acanthocarpa:0.189869,(Opuntia_imbricata:0.070415,Opuntia_spinosior:0.070415)52759:0.119455)52758:0.235599)52757:0.092669)52756:0.490601)52755:3.437088,(((Opuntia_stricta_dillenii:1.030706,Opuntia_fragilis:1.030706)52765:0.451718,(Opuntia_oricola:1.133686,(Opuntia_phaeacantha:1.07915,(Opuntia_stricta:0.429853,(Opuntia_chisosensis:0.330293,(Opuntia_chlorotica:0.148151,(Opuntia_humifusa_humifusa:0.145882,Opuntia_humifusa:0.145882,Opuntia_gosseliniana:0.145882)52772:0.002269)52771:0.182142)52770:0.09956)52769:0.649297)52768:0.054536)52767:0.348737)52764:0.257683,(Opuntia_basilaris:0.977846,(Opuntia_heacockiae:0.811983,Opuntia_littoralis:0.811984)52780:0.165863)52778:0.76226)52763:2.705721)52745:7.31038,(Mammillaria_wrightii_wrightii:10.176406,Mammillaria_heyderi_heyderi:10.176406,Mammillaria_heyderi_bullingtoniana:10.176406,Mammillaria_grahamii_oliviae:10.176407,Mammillaria_wrightii_wilcoxii:10.176406,Mammillaria_wrightii:10.176406,Mammillaria_viridiflora:10.176406,Mammillaria_thornberi:10.176406,Mammillaria_tetrancistra:10.176406,Mammillaria_sphaerica:10.176406,Mammillaria_prolifera_texana:10.176406,Mammillaria_prolifera:10.176406,Mammillaria_pottsii:10.176406,Mammillaria_mainiae:10.176406,Mammillaria_lasiacantha:10.176406,Mammillaria_heyderi_meiacantha:10.176406,Mammillaria_heyderi_macdougalii:10.176406,Mammillaria_heyderi:10.176406,Mammillaria_grahamii_grahamii:10.176406,Mammillaria_grahamii:10.176406,Mammillaria_dioica:10.176406,((Astrophytum_asterias:5.470463,(Echinocactus_polycephalus_polycephalus:4.048067,Echinocactus_horizonthalonius_horizonthalonius:4.048067,Echinocactus_polycephalus_xeranthemoides:4.048066,Echinocactus_texensis:4.048066,Echinocactus_polycephalus:4.048066,Echinocactus_horizonthalonius_nicholii:4.048066,Echinocactus_horizonthalonius:4.048067)52788:1.422397)52787:0.410765,(Ferocactus_hamatacanthus_hamatacanthus:5.307984,Ferocactus_cylindraceus_cylindraceus:5.307985,Ferocactus_wislizeni:5.307984,Ferocactus_viridescens:5.307984,Ferocactus_hamatacanthus_sinuatus:5.307984,Ferocactus_hamatacanthus:5.307984,Ferocactus_emoryi:5.307984,Ferocactus_cylindraceus_lecontei:5.307984,Ferocactus_cylindraceus_eastwoodiae:5.307984,Ferocactus_cylindraceus:5.307985,((Epithelantha_micromeris_micromeris:3.518787,Epithelantha_micromeris_bokei:3.518787,Epithelantha_micromeris:3.518787,(Coryphantha_scheeri_valida:1.691924,Coryphantha_ramillosa_ramillosa:1.691924,Coryphantha_scheeri_robustispina:1.691924,Coryphantha_sulcata:1.691924,Coryphantha_scheeri_scheeri:1.691924,Coryphantha_scheeri:1.691924,Coryphantha_recurvata:1.691924,Coryphantha_ramillosa:1.691924,Coryphantha_nickelsiae:1.691924,Coryphantha_macromeris_runyonii:1.691924,Coryphantha_macromeris_macromeris:1.691924,Coryphantha_macromeris:1.691924,Coryphantha_echinus:1.691924)52793:1.826863)52792:0.281624,Ariocarpus_fissuratus:3.80041)52791:1.507574)52790:0.573245)52785:4.295177,((Rhipsalis_baccifera:4.622496,(Harrisia_simpsonii:1.569483,Harrisia_fragrans:1.569483,Harrisia_aboriginum:1.569483)52815:3.053013)52805:0.21303,(Opuntia_clavata:3.221256,((Acanthocereus_tetragonus:1.133917,(Selenicereus_spinulosus:0.477287,Selenicereus_grandiflorus:0.477287)52837:0.65663)52834:0.607405,((Pachycereus_schottii:0.808195,Carnegiea_gigantea:0.808196)52842:0.358524,((Echinocereus_viridiflorus_viridiflorus:0.5996,Echinocereus_viridiflorus_canus:0.5996,Echinocereus_viridiflorus:0.5996,Echinocereus_triglochidiatus_triglochidiatus:0.5996,Echinocereus_reichenbachii_reichenbachii:0.5996,Echinocereus_pectinatus_pectinatus:0.5996,Echinocereus_enneacanthus_enneacanthus:0.5996,Echinocereus_engelmannii_howei:0.5996,Echinocereus_engelmannii_engelmannii:0.5996,Echinocereus_engelmannii_armatus:0.5996,Echinocereus_engelmannii_acicularis:0.5996,Echinocereus_viridiflorus_davisii:0.5996,Echinocereus_viridiflorus_correllii:0.5996,Echinocereus_triglochidiatus_mojavensis:0.5996,Echinocereus_reichenbachii_perbellus:0.5996,Echinocereus_reichenbachii_fitchii:0.5996,Echinocereus_reichenbachii_baileyi:0.5996,Echinocereus_reichenbachii_albertii:0.5996,Echinocereus_polyacanthus:0.5996,Echinocereus_pectinatus_wenigeri:0.5996,Echinocereus_pectinatus_dasyacanthus:0.5996,Echinocereus_papillosus_angusticeps:0.5996,Echinocereus_milleri:0.5996,Echinocereus_fendleri_rectispinus:0.5996,Echinocereus_fendleri_ledingii:0.5996,Echinocereus_fendleri_kuenzleri:0.5996,Echinocereus_fendleri_fasciculatus:0.5996,Echinocereus_fendleri_boyce-thompsonii:0.5996,Echinocereus_fendleri_bonkerae:0.5996,Echinocereus_engelmannii_variegatus:0.5996,Echinocereus_engelmannii_munzii:0.5996,Echinocereus_engelmannii_chrysocentrus:0.5996,Echinocereus_coccineus_paucispinus:0.5996,Echinocereus_coccineus_gurneyi:0.5996,Echinocereus_coccineus_arizonicus:0.5996,Echinocereus_coccineus:0.5996,Echinocereus_chloranthus_russanthus:0.5996,Echinocereus_chloranthus_cylindricus:0.5996,Echinocereus_chloranthus_chloranthus:0.5996,Echinocereus_chloranthus:0.5996,Echinocereus_chisoensis:0.5996,Echinocereus_triglochidiatus:0.5996,Echinocereus_stramineus:0.5996,Echinocereus_rigidissimus:0.5996,Echinocereus_reichenbachii:0.5996,Echinocereus_pseudopectinatus:0.5996,Echinocereus_poselgeri:0.5996,Echinocereus_pectinatus:0.5996,Echinocereus_papillosus_papillosus:0.5996,Echinocereus_papillosus:0.5996,Echinocereus_nicholii:0.5996,Echinocereus_fendleri_fendleri:0.5996,Echinocereus_fendleri:0.5996,Echinocereus_enneacanthus_brevispinus:0.5996,Echinocereus_enneacanthus:0.5996,Echinocereus_engelmannii_purpureus:0.5996,Echinocereus_engelmannii:0.5996,Echinocereus_coccineus_coccineus:0.5996,Echinocereus_chloranthus_neocapillus:0.5996,Echinocereus_chisoensis_chisoensis:0.5996,Echinocereus_berlandieri:0.5996,Echinocereus_pentalophus:0.5996)52849:0.116221,Stenocereus_thurberi:0.71582)52848:0.450899)52840:0.574603)52830:1.479933)52822:1.61427)52804:5.340881)52783:1.579801)52732:9.307653)52726:6.462361)52721:1.344309)52714:1.63185)52708:3.957978)52660:1.949601)52650:13.2015)52633:7.10759)52463:4.281189,((Paronychia_rugelii_interior:47.365551,Paronychia_fastigiata_paleacea:47.365551,Paronychia_fastigiata_fastigiata:47.365551,Paronychia_erecta_corymbosa:47.365551,Paronychia_chartacea_chartacea:47.365551,Paronychia_baldwinii_riparia:47.365551,Paronychia_wilkinsonii:47.365551,Paronychia_virginica:47.365551,Paronychia_setacea:47.365551,Paronychia_sessiliflora:47.365551,Paronychia_rugelii_rugelii:47.365551,Paronychia_rugelii:47.365551,Paronychia_pulvinata:47.365551,Paronychia_patula:47.365551,Paronychia_monticola:47.365551,Paronychia_montana:47.365551,Paronychia_maccartii:47.365551,Paronychia_lundelliorum:47.365551,Paronychia_lindheimeri_lindheimeri:47.365551,Paronychia_lindheimeri:47.365551,Paronychia_jonesii:47.365551,Paronychia_jamesii:47.365551,Paronychia_herniarioides:47.365551,Paronychia_fastigiata_nuttallii:47.365551,Paronychia_erecta:47.365551,Paronychia_drummondii:47.365551,Paronychia_depressa:47.365551,Paronychia_congesta:47.365551,Paronychia_chartacea_minima:47.365551,Paronychia_chartacea:47.365551,Paronychia_baldwinii:47.365551,Paronychia_americana_americana:47.365551,Paronychia_americana:47.365551,Paronychia_ahartii:47.365551,(Paronychia_fastigiata:4.610923,Paronychia_canadensis:4.610923)52867:42.754628,((Drymaria_effusa_effusa:18.716037,Drymaria_viscosa:18.716037,Drymaria_pachyphylla:18.716037,Drymaria_molluginea:18.716037,Drymaria_leptophylla:18.716037,Drymaria_laxiflora:18.716037,Drymaria_glandulosa:18.716037,Drymaria_effusa_depressa:18.716037,Drymaria_effusa:18.716037,Paronychia_argyrocoma:18.716037)52869:17.955896,(Polycarpon_depressum:35.531689,(Spergularia_macrotheca_macrotheca:23.795182,Spergularia_canadensis_canadensis:23.795182,Minuartia_nuttallii_nuttallii:23.795182,Minuartia_michauxii_texana:23.795182,Minuartia_macrantha:23.795182,Minuartia_litorea:23.795182,Minuartia_pusilla_diffusa:23.795182,Arenaria_lanuginosa_longipedunculata:23.795182,Arenaria_lanuginosa_lanuginosa:23.795182,Spergularia_macrotheca_longistyla:23.795182,Spergularia_macrotheca_leucantha:23.795182,Spergularia_macrotheca:23.795182,Spergularia_canadensis_occidentalis:23.795182,Spergularia_canadensis:23.795182,Spergularia_atrosperma:23.795182,Minuartia_yukonensis:23.795182,Minuartia_uniflora:23.795182,Minuartia_tenella:23.795182,Minuartia_stolonifera:23.795182,Minuartia_rossii:23.795182,Minuartia_rosei:23.795182,Minuartia_pusilla_pusilla:23.795182,Minuartia_pusilla:23.795182,Minuartia_patula:23.795182,Minuartia_obtusiloba:23.795182,Minuartia_nuttallii_gracilis:23.795182,Minuartia_nuttallii_fragilis:23.795182,Minuartia_nuttallii:23.795182,Minuartia_michauxii_michauxii:23.795182,Minuartia_michauxii:23.795182,Minuartia_marcescens:23.795182,Minuartia_macrocarpa:23.795182,Minuartia_howellii:23.795182,Minuartia_godfreyi:23.795182,Minuartia_glabra:23.795182,Minuartia_filiorum:23.795182,Minuartia_elegans:23.795182,Minuartia_drummondii:23.795182,Minuartia_douglasii:23.795182,Minuartia_decumbens:23.795182,Minuartia_dawsonensis:23.795182,Minuartia_cumberlandensis:23.795182,Minuartia_cismontana:23.795182,Minuartia_caroliniana:23.795182,Minuartia_californica:23.795182,Minuartia_austromontana:23.795182,Minuartia_arctica:23.795181,Arenaria_pumicola_pumicola:23.795182,Arenaria_paludicola:23.795182,Arenaria_macradenia_macradenia:23.795182,Arenaria_longipedunculata:23.795182,Arenaria_livermorensis:23.795182,Arenaria_lanuginosa_saxosa:23.795182,Arenaria_humifusa:23.795182,Arenaria_hookeri_hookeri:23.795183,Arenaria_franklinii_franklinii:23.795182,Arenaria_fendleri_fendleri:23.795183,Arenaria_eastwoodiae_eastwoodiae:23.795182,Arenaria_congesta_congesta:23.795182,Arenaria_benthamii:23.795182,((Arenaria_macradenia_kuschei:14.255984,Arenaria_kingii_rosea:14.255984,Arenaria_hookeri_desertorum:14.255984,Arenaria_fendleri_tweedyi:14.255984,Arenaria_fendleri_porteri:14.255984,Arenaria_fendleri_brevifolia:14.255984,Arenaria_congesta_wheelerensis:14.255984,Arenaria_congesta_prolifera:14.255984,Arenaria_hookeri_pinetorum:14.255984,Arenaria_congesta_lithophila:14.255984,Eremogone_cliftonii:14.255984,Arenaria_ursina:14.255984,Arenaria_stenomeres:14.255984,Arenaria_pumicola:14.255984,Arenaria_macradenia_arcuifolia:14.255984,Arenaria_macradenia:14.255984,Arenaria_kingii_plateauensis:14.255984,Arenaria_hookeri:14.255984,Arenaria_franklinii:14.255984,Arenaria_fendleri:14.255984,Arenaria_eastwoodiae:14.255984,Arenaria_congesta_suffrutescens:14.255984,Arenaria_congesta_subcongesta:14.255984,Arenaria_congesta_simulans:14.255984,Arenaria_congesta_glandulifera:14.255984,Arenaria_congesta_crassula:14.255984,Arenaria_congesta_charlestonensis:14.255984,Arenaria_congesta_cephaloidea:14.255984,Arenaria_capillaris_americana:14.255984,Arenaria_capillaris:14.255984,Arenaria_aberrans:14.255984,Arenaria_kingii:14.255984,(Arenaria_pumicola_californica:9.921008,Arenaria_congesta:9.921008,Arenaria_aculeata:9.921008)52877:4.334976)52876:7.462335,(Spergularia_salina_salina:19.995285,Spergularia_salina:19.995285,((Arenaria_lanuginosa:10.316521,(Moehringia_macrophylla:2.564419,Moehringia_lateriflora:2.564419)52885:7.752102)52882:4.392425,((Stellaria_oxyphylla:5.629834,Pseudostellaria_sierrae:5.629834,Pseudostellaria_jamesiana:5.629834)52887:6.724375,(Stellaria_ruscifolia_aleutica:11.212347,Stellaria_longipes_longipes:11.212348,Stellaria_borealis_borealis:11.212348,Stellaria_prostrata:11.212349,Stellaria_crassipes:11.212349,Stellaria_alsine:11.212348,Stellaria_umbellata:11.212349,Stellaria_ruscifolia:11.212349,Stellaria_porsildii:11.212349,Stellaria_obtusa:11.212349,Stellaria_nitens:11.212349,Stellaria_longipes_arenicola:11.212349,Stellaria_littoralis:11.212349,Stellaria_irrigua:11.212349,Stellaria_humifusa:11.212349,Stellaria_fontinalis:11.212349,Stellaria_dicranoides:11.212349,Stellaria_cuspidata:11.212349,Stellaria_crispa:11.212349,Stellaria_corei:11.212349,Stellaria_ciliatosepala:11.212349,Stellaria_calycantha:11.212349,Stellaria_borealis_sitchana:11.212349,Stellaria_americana:11.212349,Stellaria_alaskana:11.212349,Stellaria_pubera:11.212349,(((Stellaria_crassifolia_crassifolia:0.159359,Stellaria_borealis:0.159359,Stellaria_crassifolia:0.159359)52897:1.824918,(Stellaria_longifolia_longifolia:1.924325,Stellaria_longifolia_eciliata:1.924325,Stellaria_longipes:1.924325,Stellaria_longifolia:1.924325)52898:0.059952)52896:8.521776,(Cerastium_texanum:8.301792,Cerastium_regelii:8.301792,Cerastium_beeringianum_earlei:8.301792,Cerastium_beeringianum_beeringianum:8.301792,Cerastium_arvense_arvense:8.301792,Cerastium_nigrescens:8.301794,Cerastium_arvense_villosum:8.301794,Cerastium_arvense_velutinum:8.301794,Cerastium_sordidum:8.301794,Cerastium_maximum:8.301794,Cerastium_jenisejense:8.301794,Cerastium_fischerianum:8.301794,Cerastium_brachypodum:8.301794,Cerastium_beeringianum_terrae-novae:8.301794,Cerastium_beeringianum:8.301794,Cerastium_axillare:8.301794,Cerastium_arvense_strictum:8.301794,Cerastium_arvense_maximum:8.301794,Cerastium_aleuticum:8.301793,(Cerastium_cerastioides:7.569986,(Cerastium_nutans_nutans:4.490043,Cerastium_nutans:4.490043,((Cerastium_nigrescens_arcticum:1.965515,Cerastium_alpinum:1.965515)52911:1.616293,Cerastium_arvense:3.581808)52910:0.908234)52908:3.079943)52900:0.731807)52899:2.204259)52889:0.706296)52888:1.141861)52886:2.354737)52881:5.286339)52878:1.723035)52875:2.076863,(((Sagina_nodosa_nodosa:7.228364,Sagina_maxima_maxima:7.228364,Sagina_decumbens_decumbens:7.228364,Sagina_nodosa_borealis:7.228364,Sagina_nodosa:7.228364,Sagina_maxima_crassicaulis:7.228364,Sagina_maxima:7.228364,Sagina_decumbens_occidentalis:7.228364,Sagina_caespitosa:7.228364,((Minuartia_stricta:4.876808,Minuartia_rubella:4.876807)52927:1.631483,(Sagina_saginoides:1.460333,(Sagina_nivalis:0.952418,(Sagina_decumbens:0.763469,Sagina_procumbens:0.763469)52934:0.188949)52933:0.507915)52932:5.047957)52926:0.720074)52924:1.891555,(Minuartia_biflora:6.868347,(Honckenya_peploides_peploides:5.212779,Honckenya_peploides_diffusa:5.212779,Honckenya_peploides_robusta:5.212779,Honckenya_peploides_major:5.212779,Honckenya_peploides:5.212779,(Minuartia_groenlandica:4.763297,(Schiedea_verticillata:3.215863,Schiedea_spergulina_spergulina:3.215863,Schiedea_spergulina_leiopoda:3.215863,Schiedea_pubescens_purpurascens:3.215863,Schiedea_pubescens_pubescens:3.215863,Schiedea_pubescens:3.215863,Schiedea_perlmanii:3.215863,Schiedea_diffusa:3.215863,Schiedea_attenuata:3.215863,(Alsinidendron_obovatum:1.494078,Alsinidendron_viscosum:1.494078,Alsinidendron_trinerve:1.494078,Alsinidendron_lychnoides:1.494078)52944:1.721786,(Schiedea_apokremnos:2.909164,((Schiedea_stellarioides:0.875761,(Schiedea_spergulina:0.627819,(Schiedea_helleri:0.509868,(Schiedea_kauaiensis:0.232012,Schiedea_membranacea:0.232012)52952:0.277856)52951:0.117951)52950:0.247943)52949:1.632396,((Schiedea_adamantis:0.820598,Schiedea_salicaria:0.820598)52954:1.15321,((Schiedea_hookeri:0.042005,Schiedea_mannii:0.042005)52957:1.254981,(Schiedea_kealiae:1.069703,(Schiedea_ligustrina:0.837602,(Schiedea_nuttallii:0.764297,(Schiedea_haleakalensis:0.468257,((Schiedea_sarmentosa:0.125716,Schiedea_lydgatei:0.125716)52963:0.22504,(Schiedea_kaalae:0.24244,(Schiedea_menziesii:0.138122,(Schiedea_globosa:0.073068,Schiedea_laui:0.073068)52967:0.065055)52966:0.104318)52964:0.108315)52962:0.117502)52961:0.29604)52960:0.073305)52959:0.2321)52958:0.227283)52956:0.676822)52953:0.534349)52948:0.401007)52947:0.306699)52943:1.547434)52942:0.449482)52941:1.655567)52936:2.251572)52923:10.88399,(Dianthus_repens:12.314072,(Silene_virginica_robusta:7.930072,Silene_verecunda_verecunda:7.930072,Silene_verecunda_eglandulosa:7.930072,Silene_uralensis_uralensis:7.930072,Silene_uralensis_attenuata:7.930072,Silene_taimyrensis:7.930072,Silene_scaposa_scaposa:7.930072,Silene_scaposa_lobata:7.930072,Silene_petersonii_minor:7.930072,Silene_petersonii:7.930073,Silene_occidentalis_occidentalis:7.930072,Silene_occidentalis_longistipitata:7.930072,Silene_nuda_insectivora:7.930072,Silene_involucrata_involucrata:7.930072,Silene_hookeri_pulverulenta:7.930072,Silene_hookeri_hookeri:7.930072,Silene_douglasii_monantha:7.930072,Silene_douglasii_douglasii:7.930072,Silene_caroliniana_caroliniana:7.930072,Silene_campanulata_greenei:7.930072,Silene_campanulata_campanulata:7.930072,Silene_macrosperma:7.930072,Silene_wrightii:7.930072,Silene_virginica_virginica:7.930072,Silene_verecunda:7.930072,Silene_uralensis_ogilviensis:7.930072,Silene_uralensis:7.930072,Silene_thurberi:7.930072,Silene_tayloriae:7.930072,Silene_sorensenis:7.930072,Silene_suksdorfii:7.930072,Silene_subciliata:7.930072,Silene_struthioloides:7.930072,Silene_spaldingii:7.930072,Silene_serpentinicola:7.930072,Silene_seelyi:7.930072,Silene_scaposa:7.930072,Silene_sargentii:7.930072,Silene_salmonacea:7.930072,Silene_repens:7.930072,Silene_rectiramea:7.930072,Silene_plankii:7.930072,Silene_petersonii_petersonii:7.930072,Silene_perlmanii:7.930072,Silene_occidentalis:7.930072,Silene_nuda_nuda:7.930072,Silene_nuda:7.930072,Silene_nachlingerae:7.930072,Silene_menziesii_williamsii:7.930072,Silene_marmorensis:7.930072,Silene_lanceolata:7.930072,Silene_kingii:7.930072,Silene_invisa:7.930072,Silene_hookeri_bolanderi:7.930072,Silene_hookeri:7.930072,Silene_hawaiiensis:7.930072,Silene_grayi:7.930072,Silene_douglasii_oraria:7.930072,Silene_clokeyi:7.930072,Silene_caroliniana_wherryi:7.930072,Silene_caroliniana_pensylvanica:7.930072,Silene_campanulata_glandulosa:7.930072,Silene_campanulata:7.930072,Silene_californica:7.930072,Silene_bridgesii:7.930072,Silene_aperta:7.930072,Silene_alexandri:7.930072,Silene_acaulis_subacaulescens:7.930072,Silene_acaulis_exscapa:7.930073,Lychnis_alpina:7.930073,((Lychnis_alpina_americana:4.775881,(Silene_antirrhina:2.300979,Silene_acaulis:2.300978)53037:2.474901)53021:1.352694,(Silene_multinervia:4.939128,((Silene_menziesii_viscosa:2.646467,Silene_menziesii_menziesii:2.646467,Silene_menziesii_dorrii:2.646467,Silene_nivea:2.646467,Silene_menziesii:2.646467)53075:1.260245,(Silene_involucrata:2.142471,((Silene_laciniata:0.631879,Silene_scouleri:0.631879)53081:1.214565,((Silene_polypetala:1.220239,Silene_regia:1.220239,Silene_ovata:1.220239)53083:0.093875,((Silene_parishii_parishii:0.624568,Silene_parishii:0.624568,(Silene_drummondii_drummondii:0.263311,Silene_drummondii:0.263311,(Silene_bernardina:0.243969,(Silene_parryi:0.107087,Silene_lemmonii:0.107087)53089:0.136882)53088:0.019342)53087:0.361257)53085:0.431541,(Silene_oregana:0.679554,((Silene_douglasii:0.190063,Silene_stellata:0.190063)53092:0.394893,(Silene_rotundifolia:0.230322,(Silene_virginica:0.068389,Silene_caroliniana:0.068389)53094:0.161932)53093:0.354635)53091:0.094597)53090:0.376556)53084:0.258005)53082:0.53233)53079:0.296028)53077:1.76424)53074:1.032416)53060:1.189446)53020:1.801498)53011:4.384)52968:7.689836)52922:3.791274)52874:11.736507)52871:1.140244)52868:10.693618)52863:9.605887,(Gossypianthus_lanuginosus_lanuginosus:29.591923,(Charpentiera_tomentosa_tomentosa:4.161984,Charpentiera_tomentosa_maakuaensis:4.161984,Charpentiera_tomentosa:4.161984,Charpentiera_ovata_ovata:4.161984,Charpentiera_ovata_niuensis:4.161984,Charpentiera_elliptica:4.161984,Charpentiera_densiflora:4.161984,Charpentiera_obovata:4.161984,Charpentiera_ovata:4.161984)53100:25.429939,(((Celosia_palmeri:1.873029,Celosia_nitida:1.87303)53107:16.640995,(Amaranthus_tuberculatus:9.395244,Amaranthus_wrightii:9.395244,Amaranthus_watsonii:9.395244,Amaranthus_scleropoides:9.395244,Amaranthus_rudis:9.395244,Amaranthus_pumilus:9.395244,Amaranthus_powellii:9.395244,Amaranthus_polygonoides:9.395244,Amaranthus_palmeri:9.395244,Amaranthus_obcordatus:9.395244,Amaranthus_floridanus:9.395244,Amaranthus_fimbriatus:9.395244,Amaranthus_dubius:9.395244,Amaranthus_crassipes:9.395244,Amaranthus_cannabinus:9.395244,Amaranthus_californicus:9.395244,Amaranthus_brownii:9.395244,Amaranthus_bigelovii:9.395244,Amaranthus_australis:9.395244,Amaranthus_arenicola:9.395244,Amaranthus_acanthochiton:9.395245,Amaranthus_greggii:9.395245,(Amaranthus_spinosus:5.267879,Amaranthus_hybridus:5.267878)53116:4.127366)53110:9.11878)53102:1.766257,((Achyranthes_splendens_rotundata:2.929014,Achyranthes_splendens_splendens:2.929014,Achyranthes_splendens:2.929014,Achyranthes_mutica:2.929015,Achyranthes_aspera:2.929015,(Nototrichium_divaricatum:0.875704,Nototrichium_sandwicense:0.875704,Nototrichium_humile:0.875704)53149:2.05331)53146:11.38286,(Iresine_rhizomatosa:8.104997,Iresine_leptoclada:8.104997,Iresine_heterophylla:8.104997,(Iresine_palmeri:7.565953,Iresine_diffusa:7.565953)53164:0.539044,((Tidestromia_suffruticosa:5.952458,Tidestromia_gemmata:5.952458,Tidestromia_oblongifolia:5.952458,Tidestromia_carnosa:5.952459,Tidestromia_lanuginosa:5.952458,(Alternanthera_maritima:3.153148,Alternanthera_flavescens:3.153148)53168:2.79931)53167:0.492905,(Gomphrena_nealleyi:3.374896,Gomphrena_caespitosa:3.374896,(Gomphrena_sonorae:2.430237,((Froelichia_latifolia:1.054042,Froelichia_drummondii:1.054042,Froelichia_arizonica:1.054041,Froelichia_interrupta:1.054041,(Froelichia_floridana_floridana:0.447122,Froelichia_floridana_campestris:0.447122,Froelichia_floridana:0.447122,Froelichia_gracilis:0.447122)53180:0.60692)53179:1.068531,(Gossypianthus_lanuginosus_tenuiflorus:1.829892,Gossypianthus_lanuginosus:1.829892,Guilleminea_densa:1.829892,(Blutaparon_vermiculare:1.030622,(Gomphrena_haageana:0.468125,Gomphrena_nitida:0.468125)53185:0.562498)53182:0.799269)53181:0.292681)53178:0.307665)53176:0.944658)53174:3.070468)53166:1.659633)53162:6.206879)53139:5.968407)53101:9.31164)53099:27.379515)52861:4.0288)52458:22.29818)52455:6.16252)52059:25.700064)51914:1.536275,(Ilex_opaca_opaca:107.609468,Harpagonella_palmeri_palmeri:107.609466,Ilex_anomala:107.609469,Cordia_globosa:107.60947,Pectocarya_setosa:107.609469,Pectocarya_recurvata:107.609469,Pectocarya_pusilla:107.609469,Pectocarya_platycarpa:107.609469,Pectocarya_penicillata:107.609469,Pectocarya_linearis:107.609469,Pectocarya_heterocarpa:107.609469,Macromeria_viridiflora_viridiflora:107.609469,Macromeria_viridiflora_thurberi:107.609469,Macromeria_viridiflora:107.609468,Harpagonella_palmeri_arizonica:107.609469,Harpagonella_palmeri:107.609469,Dasynotus_daubenmirei:107.609469,Ilex_opaca_arenicola:107.609469,Ilex_myrtifolia:107.609469,Ilex_krugiana:107.609469,Ilex_cuthbertii:107.609469,Ilex_ambigua:107.609468,Cordia_podocephala:107.609469,Cordia_parvifolia:107.609468,(((Cornus_sericea_sericea:50.232855,Cornus_amomum_amomum:50.232855,Cornus_sericea_occidentalis:50.232855,Cornus_amomum_obliqua:50.232855,((Cornus_suecica:22.13837,(Cornus_unalaschkensis:17.656674,Cornus_canadensis:17.656674)53461:4.481696)53460:26.368062,(Cornus_florida:8.38238,Cornus_nuttallii:8.38238)53463:40.124051)53459:1.726424,(Cornus_sessilis:36.161942,(Cornus_alternifolia:25.020601,(Cornus_sericea:20.906778,(Cornus_amomum:5.490388,((Cornus_glabrata:4.724917,Cornus_racemosa:4.724917)53499:0.303621,(Cornus_drummondii:4.916082,(Cornus_foemina:3.021925,(Cornus_asperifolia:1.639747,Cornus_rugosa:1.639747)53503:1.382178)53501:1.894157)53500:0.112456)53498:0.461851)53496:15.41639)53480:4.113822)53477:11.141341)53469:14.070913)53458:47.507613,(((Jamesia_americana_americana:53.03874,Fendlera_rupicola_falcata:53.03874,Fendlera_rigida:53.03874,Jamesia_tetrapetala:53.03874,Jamesia_americana_zionis:53.03874,Jamesia_americana_rosea:53.03874,Jamesia_americana_macrocalyx:53.03874,Fendlera_wrightii:53.03874,Jamesia_americana:53.03874,Fendlera_rupicola:53.03874)53522:10.750885,(((Fendlerella_utahensis_cymosa:27.385414,Fendlerella_utahensis:27.385414,Whipplea_modesta:27.385414)53529:0.725049,(Carpenteria_californica:18.262936,(Philadelphus_pubescens_pubescens:16.533193,Philadelphus_zelleri:16.533194,Philadelphus_wootonii:16.533194,Philadelphus_trichothecus:16.533194,Philadelphus_texensis:16.533194,Philadelphus_stramineus:16.533194,Philadelphus_sharpianus:16.533194,Philadelphus_serpyllifolius:16.533194,Philadelphus_pumilus:16.533194,Philadelphus_pubescens:16.533194,Philadelphus_palmeri:16.533194,Philadelphus_oreganus:16.533194,Philadelphus_occidentalis:16.533194,Philadelphus_microphyllus:16.533194,Philadelphus_mearnsii:16.533194,Philadelphus_madrensis:16.533194,Philadelphus_maculatus:16.533194,Philadelphus_inodorus:16.533194,Philadelphus_hitchcockianus:16.533194,Philadelphus_floridus:16.533194,Philadelphus_ernestii:16.533194,Philadelphus_crinitus:16.533194,Philadelphus_confusus:16.533194,Philadelphus_californicus:16.533194,Philadelphus_argyrocalyx:16.533194,Philadelphus_argenteus:16.533193,(Philadelphus_hirsutus:12.246661,Philadelphus_lewisii:12.246661)53532:4.286532)53531:1.729743)53530:9.847527)53528:23.579615,(Hydrangea_radiata:36.792835,Hydrangea_cinerea:36.792835,Broussaisia_arguta:36.792835,(Hydrangea_quercifolia:15.611209,(Hydrangea_arborescens:13.594861,Decumaria_barbara:13.594862)53547:2.016348)53546:21.181625)53536:14.897243)53523:12.099547)53521:7.654183,(Eucnide_rupestris:64.963492,(Eucnide_bartonioides:34.862079,Eucnide_urens:34.862079)53557:30.101413,((Petalonyx_thurberi_gilmanii:16.39633,Petalonyx_thurberi:16.39633,(Petalonyx_parryi:13.522513,(Petalonyx_nitidus:10.124757,Petalonyx_linearis:10.124757)53602:3.397756)53601:2.873817)53600:30.753978,(Mentzelia_torreyi_torreyi:42.73443,Mentzelia_multicaulis_multicaulis:42.734431,Mentzelia_involucrata_involucrata:42.73443,Mentzelia_dispersa_latifolia:42.73443,Mentzelia_dispersa_dispersa:42.73443,Mentzelia_dispersa_compacta:42.734431,Mentzelia_veatchiana:42.73443,Mentzelia_tridentata:42.73443,Mentzelia_torreyi_acerosa:42.73443,Mentzelia_tiehmii:42.73443,Mentzelia_thompsonii:42.73443,Mentzelia_texana:42.73443,Mentzelia_strictissima:42.73443,Mentzelia_springeri:42.73443,Mentzelia_speciosa:42.73443,Mentzelia_sinuata:42.73443,Mentzelia_shultziorum:42.73443,Mentzelia_saxicola:42.73443,Mentzelia_rusbyi:42.73443,Mentzelia_reverchonii:42.73443,Mentzelia_puberula:42.73443,Mentzelia_polita:42.73443,Mentzelia_perennis:42.73443,Mentzelia_pectinata:42.73443,Mentzelia_packardiae:42.73443,Mentzelia_obscura:42.73443,Mentzelia_nuda:42.73443,Mentzelia_multicaulis_librina:42.73443,Mentzelia_multicaulis_flumensevera:42.73443,Mentzelia_multicaulis:42.73443,Mentzelia_montana:42.73443,Mentzelia_monoensis:42.73443,Mentzelia_mollis:42.73443,Mentzelia_micrantha:42.73443,Mentzelia_memorabalis:42.73443,Mentzelia_longiloba:42.73443,Mentzelia_lindheimeri:42.73443,Mentzelia_leucophylla:42.73443,Mentzelia_laciniata:42.73443,Mentzelia_jonesii:42.73443,Mentzelia_inyoensis:42.73443,Mentzelia_involucrata_megalantha:42.73443,Mentzelia_humilis_guadalupensis:42.73443,Mentzelia_humilis:42.73443,Mentzelia_goodrichii:42.73443,Mentzelia_floridana:42.73443,Mentzelia_eremophila:42.73443,Mentzelia_dispersa_obtusa:42.73443,Mentzelia_desertorum:42.73443,Mentzelia_densa:42.73443,Mentzelia_cronquistii:42.73443,Mentzelia_crocea:42.73443,Mentzelia_conspicua:42.73443,Mentzelia_chrysantha:42.73443,Mentzelia_candelariae:42.73443,Mentzelia_asperula:42.73443,Mentzelia_argillicola:42.73443,Mentzelia_affinis:42.73443,Mentzelia_torreyi:42.73443,((Mentzelia_oligosperma:8.737213,(Mentzelia_aspera:2.626914,Mentzelia_albicaulis:2.626914,Mentzelia_incisa:2.626914)53611:6.110299)53609:13.625385,((Mentzelia_dispersa:14.143213,(Mentzelia_gracilenta:9.648879,(Mentzelia_nitens_nitens:4.263785,Mentzelia_nitens:4.263785,Mentzelia_californica:4.263785,(Mentzelia_lindleyi:2.629277,Mentzelia_congesta:2.629277)53617:1.634508)53616:5.385095)53615:4.494334)53614:1.508957,(((Mentzelia_involucrata:3.565565,Mentzelia_hirsutissima:3.565565)53620:4.65988,(Mentzelia_tricuspis:3.949629,Mentzelia_reflexa:3.949629)53621:4.275816)53619:4.733013,(Mentzelia_albescens:11.517498,((Mentzelia_decapetala:6.294388,(Mentzelia_laevicaulis_laevicaulis:5.2336,Mentzelia_laevicaulis:5.2336,(Mentzelia_rhizomata:4.491671,(Mentzelia_argillosa:1.240111,(Mentzelia_pterosperma:1.14402,Mentzelia_oreophila:1.14402)53628:0.096091)53627:3.25156)53626:0.741929)53625:1.060788)53624:3.01802,(Mentzelia_pumila_pumila:3.549066,Mentzelia_pumila:3.549066,(Mentzelia_marginata:3.122867,(Mentzelia_pumila_lagarosa:1.96633,Mentzelia_multiflora:1.96633,Mentzelia_mexicana:1.966329)53633:1.156538)53631:0.426199)53629:5.763342)53623:2.20509)53622:1.44096)53618:2.693712)53613:6.710428)53606:20.371832)53604:4.415878)53596:17.813184)53555:6.480316)53520:26.29666)53447:7.93534,((Impatiens_ecalcarata:41.839654,Impatiens_noli-tangere:41.839654,Impatiens_aurella:41.839656,(Impatiens_capensis:28.816823,Impatiens_pallida:28.816823)53670:13.022832)53654:50.608222,(((Galax_urceolata:32.788056,(Pyxidanthera_brevifolia:25.181587,Pyxidanthera_barbulata:25.181588,(Diapensia_lapponica_obovata:15.949041,Diapensia_lapponica_lapponica:15.949041,Diapensia_lapponica:15.949041,(Shortia_galacifolia_galacifolia:14.293019,Shortia_galacifolia_brevistyla:14.293019,Shortia_galacifolia:14.293019)53701:1.656022)53700:9.232546)53699:7.606469)53698:39.740479,(Glaux_maritima_maritima:44.031948,(Samolus_valerandi_parviflorus:18.044964,Samolus_vagans:18.044964,Samolus_ebracteatus_alyssoides:18.044964,Samolus_ebracteatus:18.044964,Samolus_valerandi:18.044964)53711:25.986982,((Trientalis_europaea:20.390602,Lysimachia_waianaeensis:20.390602,Lysimachia_venosa:20.390602,Lysimachia_tonsa:20.390602,Lysimachia_terrestris:20.390602,Lysimachia_scopulensis:20.390602,Lysimachia_remyi:20.390602,Lysimachia_radicans:20.390602,Lysimachia_quadriflora:20.390602,Lysimachia_pendens:20.390602,Lysimachia_ovoidea:20.390602,Lysimachia_lydgatei:20.390602,Lysimachia_loomisii:20.390602,Lysimachia_lanceolata:20.390602,Lysimachia_kalalauensis:20.390602,Lysimachia_iniki:20.390602,Lysimachia_hybrida:20.390602,Lysimachia_graminea:20.390602,Lysimachia_glutinosa:20.390602,Lysimachia_fraseri:20.390602,Lysimachia_filifolia:20.390602,Lysimachia_daphnoides:20.390602,Lysimachia_asperulifolia:20.390601,((Trientalis_borealis_borealis:3.542821,Trientalis_europaea_arctica:3.542821,Trientalis_borealis_latifolia:3.542821,Trientalis_borealis:3.542821)53779:14.741955,(Lysimachia_quadrifolia:0.819282,Lysimachia_ciliata:0.819282)53780:17.465494)53778:2.105825,((Anagallis_minima:7.037474,Anagallis_pumila:7.037475)53791:12.203922,(Lys
[truncated: 272,311 more chars]
