# Supplementary material for: Keeping All the PIECES: Phylogenetically Informed Ex Situ Conservation of Endangered Species
Source: PLoS One. 2016 Jun 3;11(6):e0156973. doi: 10.1371/journal.pone.0156973 (PMC4892560; doi:10.1371/journal.pone.0156973)
Supplement: S1 Table — (CSV) [file pone.0156973.s004.csv]

Species.natserve	Species.tnrs	Family	Genus	GE	GE.num	GE.scale	SeedBank.count	SeedBank.scale	LivColls.count	LivColls.scale	ED	ED.scale	EDGE.score	PIECES.score	Endangered.rank	ExSitu.rank	ED.Seed.rank	EDGE.rank	PIECES.rank
Abildgaardia_ovata	Fimbristylis_ovata	Cyperaceae	Abildgaardia	R5	0	0	0	1	1	0.870484762	1.801598389	0.189351605	1.030190107	57.91570419	1	8229	4761	13593	11092
Abronia_alpina	Abronia_alpina	Nyctaginaceae	Abronia	R2	3	0.75	0	1	0	1	1.535031453	0.170749994	3.009647586	73.26810235	15252	1	5016	3884	2072
Abronia_ameliae	Abronia_ameliae	Nyctaginaceae	Abronia	R3	2	0.5	3	0.369070246	0	1	2.429642164	0.226982304	2.618750291	40.62994263	11900	8229	12462	5542	15530
Abronia_ammophila	Abronia_ammophila	Nyctaginaceae	Abronia	R1	4	1	2	0.5	1	0.870484762	1.535031231	0.170749978	3.702794679	54.10203944	17277	8229	12462	1866	12921
Abronia_angustifolia	Abronia_angustifolia	Nyctaginaceae	Abronia	R5	0	0	0	1	0	1	1.535031231	0.170749978	0.930205957	58.42560193	1	1	5017	14293	10879
Abronia_argillosa	Abronia_argillosa	Nyctaginaceae	Abronia	R3	2	0.5	0	1	0	1	1.535031231	0.170749978	2.316500318	68.32060193	11900	1	5017	6840	4251
Abronia_bigelovii	Abronia_bigelovii	Nyctaginaceae	Abronia	R3	2	0.5	0	1	0	1	4.558394605	0.316815132	3.101603688	72.15773351	11900	1	2849	3510	2396
Abronia_carletonii	Abronia_fragrans	Nyctaginaceae	Abronia	R4	1	0.25	0	1	0	1	2.429642164	0.226982304	1.925603111	64.85032513	6318	1	4114	8847	6088
Abronia_elliptica	Abronia_elliptica	Nyctaginaceae	Abronia	R5	0	0	0	1	1	0.870484762	1.535031231	0.170749978	0.930205957	57.42703944	1	8229	5017	14293	11290
Abronia_fragrans	Abronia_fragrans	Nyctaginaceae	Abronia	R5	0	0	2	0.5	5	0.665207966	2.429642164	0.226982304	1.23245593	34.20657855	1	8229	12462	12648	16787
Abronia_gracilis	Abronia_gracilis	Nyctaginaceae	Abronia	R3	2	0.5	0	1	0	1	1.535031231	0.170749978	2.316500318	68.32060193	11900	1	5017	6840	4251
Abronia_latifolia	Abronia_latifolia	Nyctaginaceae	Abronia	R5	0	0	2	0.5	4	0.69927493	1.535031231	0.170749978	0.930205957	32.99201163	1	8229	12462	14293	16973
Abronia_macrocarpa	Abronia_macrocarpa	Nyctaginaceae	Abronia	R2	3	0.75	2	0.5	1	0.870484762	1.535031231	0.170749978	3.009647499	49.15453944	15252	8229	12462	3885	14050
Abronia_maritima	Abronia_maritima	Nyctaginaceae	Abronia	R4	1	0.25	2	0.5	1	0.870484762	1.535031231	0.170749978	1.623353138	39.25953944	6318	8229	12462	10331	15842
Abronia_mellifera	Abronia_mellifera	Nyctaginaceae	Abronia	R4	1	0.25	0	1	0	1	1.535031231	0.170749978	1.623353138	63.37310193	6318	1	5017	10331	7467
Abronia_minor	Abronia_minor	Nyctaginaceae	Abronia	R3	2	0.5	0	1	0	1	1.535031231	0.170749978	2.316500318	68.32060193	11900	1	5017	6840	4251
Abronia_nana	Abronia_nana	Nyctaginaceae	Abronia	R4	1	0.25	2	0.5	1	0.870484762	1.535031231	0.170749978	1.623353138	39.25953944	6318	8229	12462	10331	15842
Abronia_nana_covillei	Abronia_nana_subsp._covillei	Nyctaginaceae	Abronia	R3	2	0.5	0	1	0	1	1.535031231	0.170749978	2.316500318	68.32060193	11900	1	5017	6840	4251
Abronia_nana_harrisii	Abronia_nana_var._harrisii	Nyctaginaceae	Abronia	R1	4	1	0	1	0	1	1.535031231	0.170749978	3.702794679	78.21560193	17277	1	5017	1866	605
Abronia_nana_nana	Abronia_nana	Nyctaginaceae	Abronia	R3	2	0.5	0	1	0	1	1.535031231	0.170749978	2.316500318	68.32060193	11900	1	5017	6840	4251
Abronia_pogonantha	Abronia_pogonantha	Nyctaginaceae	Abronia	R3	2	0.5	1	0.684535123	0	1	1.535031231	0.170749978	2.316500318	53.73666067	11900	8229	12462	6840	13041
Abronia_turbinata	Abronia_turbinata	Nyctaginaceae	Abronia	R5	0	0	2	0.5	1	0.870484762	1.535031231	0.170749978	0.930205957	34.31203944	1	8229	12462	14293	16773
Abronia_umbellata	Abronia_umbellata	Nyctaginaceae	Abronia	R4	1	0.25	1	0.684535123	0	1	1.189241383	0.143466205	1.476702264	48.07241595	6318	8229	12462	11656	14221
Abronia_umbellata_breviflora	Abronia_umbellata_subsp._breviflora	Nyctaginaceae	Abronia	R2	3	0.75	0	1	0	1	1.535031231	0.170749978	3.009647499	73.26810193	15252	1	5017	3885	2073
Abronia_umbellata_umbellata	Abronia_umbellata	Nyctaginaceae	Abronia	R4	1	0.25	1	0.684535123	0	1	1.535031231	0.170749978	1.623353138	48.78916067	6318	8229	12462	10331	14096
Abronia_villosa	Abronia_villosa	Nyctaginaceae	Abronia	R5	0	0	3	0.369070246	3	0.740969524	1.189241383	0.143466205	0.783555084	26.54384972	1	8229	12462	15771	18036
Abronia_villosa_aurita	Abronia_villosa_var._aurita	Nyctaginaceae	Abronia	R3	2	0.5	0	1	1	0.870484762	1.535031231	0.170749978	2.316500318	67.32203944	11900	8229	5017	6840	4654
Abronia_villosa_villosa	Abronia_villosa	Nyctaginaceae	Abronia	R4	1	0.25	2	0.5	1	0.870484762	1.535031231	0.170749978	1.623353138	39.25953944	6318	8229	12462	10331	15842
Abutilon_abutiloides	Abutilon_abutiloides	Malvaceae	Abutilon	R5	0	0	2	0.5	1	0.870484762	2.233829039	0.216044854	1.173666896	35.50193582	1	8229	12462	12877	16531
Abutilon_berlandieri	Abutilon_berlandieri	Malvaceae	Abutilon	R5	0	0	0	1	0	1	2.233829039	0.216044854	1.173666896	59.61549831	1	1	4343	12877	9721
Abutilon_eremitopetalum	Abutilon_eremitopetalum	Malvaceae	Abutilon	R1	4	1	2	0.5	6	0.636404759	2.233829039	0.216044854	3.946255618	53.487179	17277	8229	12462	1391	13137
Abutilon_fruticosum	Abutilon_fruticosum	Malvaceae	Abutilon	R4	1	0.25	3	0.369070246	2	0.794723204	2.233829039	0.216044854	1.866814077	33.8124317	6318	8229	12462	9083	16853
Abutilon_hulseanum	Abutilon_hulseanum	Malvaceae	Abutilon	R4	1	0.25	0	1	0	1	2.233829039	0.216044854	1.866814077	64.56299831	6318	1	4343	9083	6397
Abutilon_hypoleucum	Abutilon_hypoleucum	Malvaceae	Abutilon	R4	1	0.25	1	0.684535123	0	1	2.233829039	0.216044854	1.866814077	49.97905705	6318	8229	12462	9083	13902
Abutilon_incanum	Abutilon_incanum	Malvaceae	Abutilon	R5	0	0	5	0.184535123	5	0.665207966	4.35469223	0.309868909	1.677973229	21.8000684	1	8229	12462	9967	18515
Abutilon_malacum	Abutilon_malacum	Malvaceae	Abutilon	R4	1	0.25	0	1	0	1	2.233829039	0.216044854	1.866814077	64.56299831	6318	1	4343	9083	6397
Abutilon_menziesii	Abutilon_menziesii	Malvaceae	Abutilon	R1	4	1	3	0.369070246	12	0.520736669	4.35469223	0.309868909	4.450561951	49.00725345	17277	8229	12462	768	14064
Abutilon_mollicomum	Abutilon_grandifolium	Malvaceae	Abutilon	R5	0	0	0	1	1	0.870484762	5.01552873	0.331519244	1.794344248	61.65044804	1	8229	2683	9425	8209
Abutilon_palmeri	Abutilon_palmeri	Malvaceae	Abutilon	R4	1	0.25	2	0.5	12	0.520736669	2.233829039	0.216044854	1.866814077	37.75287802	6318	8229	12462	9083	16106
Abutilon_parishii	Abutilon_parishii	Malvaceae	Abutilon	R2	3	0.75	2	0.5	0	1	2.233829039	0.216044854	3.253108438	51.34299831	15252	8229	12462	2974	13628
Abutilon_parvulum	Abutilon_parvulum	Malvaceae	Abutilon	R5	0	0	0	1	1	0.870484762	2.233829039	0.216044854	1.173666896	58.61693582	1	8229	4343	12877	10778
Abutilon_permolle	Abutilon_permolle	Malvaceae	Abutilon	R4	1	0.25	0	1	0	1	2.233829039	0.216044854	1.866814077	64.56299831	6318	1	4343	9083	6397
Abutilon_reventum	Abutilon_reventum	Malvaceae	Abutilon	R4	1	0.25	0	1	0	1	2.233829039	0.216044854	1.866814077	64.56299831	6318	1	4343	9083	6397
Abutilon_sandwicense	Abutilon_sandwicense	Malvaceae	Abutilon	R1	4	1	2	0.5	5	0.665207966	2.233829039	0.216044854	3.946255618	53.70925173	17277	8229	12462	1391	13051
Abutilon_thurberi	Pseudabutilon_thurberi	Malvaceae	Abutilon	R2	3	0.75	0	1	0	1	2.956670131	0.253576963	3.454844337	75.44396681	15252	1	3595	2369	1159
Abutilon_trisulcatum	Abutilon_trisulcatum	Malvaceae	Abutilon	R5	0	0	2	0.5	0	1	2.233829039	0.216044854	1.173666896	36.50049831	1	8229	12462	12877	16339
Abutilon_umbellatum	Pseudabutilon_umbellatum	Malvaceae	Abutilon	R5	0	0	2	0.5	0	1	2.956669999	0.253576956	1.375402762	37.48646664	1	8229	12462	12127	16162
Abutilon_wrightii	Abutilon_wrightii	Malvaceae	Abutilon	R4	1	0.25	0	1	0	1	2.233829039	0.216044854	1.866814077	64.56299831	6318	1	4343	9083	6397
Acaena_exigua	Acaena_exigua	Rosaceae	Acaena	R1	4	1	0	1	0	1	25.08730853	0.604467851	6.034037655	89.60937044	17277	1	419	50	17
Acaena_pinnatifida_californica	Acaena_pinnatifida_var._californica	Rosaceae	Acaena	R3	2	0.5	0	1	2	0.794723204	25.08730853	0.604467851	4.647743294	78.13168634	11900	8229	419	592	635
Acalypha_californica	Acalypha_californica	Euphorbiaceae	Acalypha	R4	1	0.25	0	1	6	0.636404759	7.8387078	0.40310899	2.87228787	66.67385387	6318	8229	1860	4647	4912
Acalypha_chamaedryfolia	Acalypha_chamaedryfolia	Euphorbiaceae	Acalypha	R4	1	0.25	0	1	4	0.69927493	7.8387078	0.40310899	2.87228787	67.15858288	6318	8229	1860	4647	4720
Acalypha_deamii	Acalypha_virginica_var._deamii	Euphorbiaceae	Acalypha	R4	1	0.25	0	1	0	1	7.8387078	0.40310899	2.87228787	69.47717318	6318	1	1860	4647	3505
Acalypha_gracilens	Acalypha_gracilens	Euphorbiaceae	Acalypha	R5	0	0	0	1	2	0.794723204	7.8387078	0.40310899	2.17914069	62.94698908	1	8229	1860	7751	7655
Acalypha_monococca	Acalypha_monococca	Euphorbiaceae	Acalypha	R4	1	0.25	3	0.369070246	0	1	7.8387078	0.40310899	2.87228787	40.30929067	6318	8229	12462	4647	15608
Acalypha_monostachya	Acalypha_monostachya	Euphorbiaceae	Acalypha	R5	0	0	0	1	0	1	7.8387078	0.40310899	2.17914069	64.52967318	1	1	1860	7751	6446
Acalypha_neomexicana	Acalypha_neomexicana	Euphorbiaceae	Acalypha	R4	1	0.25	0	1	0	1	7.8387078	0.40310899	2.87228787	69.47717318	6318	1	1860	4647	3505
Acalypha_ostryifolia	Acalypha_ostryifolia	Euphorbiaceae	Acalypha	R5	0	0	3	0.369070246	2	0.794723204	7.8387078	0.40310899	2.17914069	33.77910657	1	8229	12462	7751	16861
Acalypha_phleoides	Acalypha_phleoides	Euphorbiaceae	Acalypha	R5	0	0	3	0.369070246	2	0.794723204	7.8387078	0.40310899	2.17914069	33.77910657	1	8229	12462	7751	16861
Acalypha_poiretii	Acalypha_poiretii	Euphorbiaceae	Acalypha	R4	1	0.25	0	1	1	0.870484762	7.8387078	0.40310899	2.87228787	68.47861069	6318	8229	1860	4647	4173
Acalypha_radians	Acalypha_radians	Euphorbiaceae	Acalypha	R5	0	0	0	1	1	0.870484762	7.8387078	0.40310899	2.17914069	63.53111069	1	8229	1860	7751	7382
Acalypha_rhomboidea	Acalypha_virginica_var._rhomboidea	Euphorbiaceae	Acalypha	R5	0	0	3	0.369070246	10	0.55195089	7.8387078	0.40310899	2.17914069	31.90733203	1	8229	12462	7751	17122
Acalypha_virginica	Acalypha_virginica	Euphorbiaceae	Acalypha	R5	0	0	3	0.369070246	9	0.569759692	7.8387078	0.40310899	2.17914069	32.04463789	1	8229	12462	7751	17099
Acamptopappus_shockleyi	Acamptopappus_shockleyi	Asteraceae	Acamptopappus	R3	2	0.5	3	0.369070246	1	0.870484762	0.219747846	0.034646006	1.584938515	34.57870558	11900	8229	12462	10607	16735
Acamptopappus_sphaerocephalus	Acamptopappus_sphaerocephalus	Asteraceae	Acamptopappus	R5	0	0	4	0.26751324	2	0.794723204	0.219747846	0.034646006	0.198644154	19.40460355	1	8229	12462	17776	18649
Acamptopappus_sphaerocephalus_hirtellus	Acamptopappus_sphaerocephalus_var._hirtellus	Asteraceae	Acamptopappus	R4	1	0.25	0	1	0	1	0.219747846	0.034646006	0.891791334	59.79765058	6318	1	9403	14619	9583
Acamptopappus_sphaerocephalus_sphaerocephalus	Acamptopappus_sphaerocephalus_var._sphaerocephalus	Asteraceae	Acamptopappus	R4	1	0.25	0	1	0	1	0.219747846	0.034646006	0.891791334	59.79765058	6318	1	9403	14619	9583
Acanthocereus_tetragonus	Acanthocereus_tetragonus	Cactaceae	Acanthocereus	R5	0	0	1	0.684535123	28	0.370817435	1.579699043	0.173999599	0.947672742	39.07603064	1	8229	12462	14181	15871
Acanthomintha_duttonii	Acanthomintha_duttonii	Lamiaceae	Acanthomintha	R1	4	1	1	0.684535123	1	0.870484762	4.833836271	0.325813324	4.536263529	66.70661228	17277	8229	12462	681	4892
Acanthomintha_ilicifolia	Acanthomintha_ilicifolia	Lamiaceae	Acanthomintha	R1	4	1	2	0.5	0	1	4.833836271	0.325813324	4.536263529	59.17411602	17277	8229	12462	681	10432
Acanthomintha_lanceolata	Acanthomintha_lanceolata	Lamiaceae	Acanthomintha	R3	2	0.5	1	0.684535123	0	1	4.833836271	0.325813324	3.149969168	57.81017477	11900	8229	12462	3332	11129
Acanthomintha_obovata	Acanthomintha_obovata	Lamiaceae	Acanthomintha	R3	2	0.5	1	0.684535123	0	1	4.833836271	0.325813324	3.149969168	57.81017477	11900	8229	12462	3332	11129
Acanthomintha_obovata_cordata	Acanthomintha_obovata_subsp._cordata	Lamiaceae	Acanthomintha	R3	2	0.5	1	0.684535123	0	1	4.833836271	0.325813324	3.149969168	57.81017477	11900	8229	12462	3332	11129
Acanthomintha_obovata_obovata	Acanthomintha_obovata	Lamiaceae	Acanthomintha	R3	2	0.5	0	1	0	1	4.83383606	0.325813317	3.149969131	72.39411585	11900	1	2722	3339	2319
Achillea_millefolium	Achillea_millefolium	Asteraceae	Achillea	R5	0	0	4	0.26751324	155	0.056429397	1.020155834	0.128511767	0.703174654	16.17821183	1	8229	12462	16158	18728
Achillea_millefolium_alpicola	Achillea_millefolium	Asteraceae	Achillea	R5	0	0	0	1	0	1	1.020155834	0.128511767	0.703174654	57.31600411	1	1	5626	16158	11323
Achillea_millefolium_arenicola	Achillea_millefolium	Asteraceae	Achillea	R2	3	0.75	0	1	0	1	1.020155834	0.128511767	2.782616196	72.15850411	15252	1	5626	4933	2392
Achillea_millefolium_borealis	Achillea_millefolium_subsp._borealis	Asteraceae	Achillea	R5	0	0	0	1	1	0.870484762	1.492273413	0.16758522	0.913195311	57.34390123	1	8229	5090	14389	11316
Achillea_millefolium_californica	Achillea_millefolium	Asteraceae	Achillea	R4	1	0.25	0	1	1	0.870484762	1.020155834	0.128511767	1.396321835	61.26494163	6318	8229	5626	12059	8352
Achillea_millefolium_gigantea	Achillea_millefolium	Asteraceae	Achillea	R2	3	0.75	0	1	0	1	1.020155834	0.128511767	2.782616196	72.15850411	15252	1	5626	4933	2392
Achillea_millefolium_litoralis	Achillea_millefolium	Asteraceae	Achillea	R2	3	0.75	0	1	0	1	1.020155834	0.128511767	2.782616196	72.15850411	15252	1	5626	4933	2392
Achillea_millefolium_megacephala	Achillea_millefolium	Asteraceae	Achillea	R1	4	1	0	1	0	1	1.020155834	0.128511767	3.475763376	77.10600411	17277	1	5626	2321	794
Achillea_millefolium_nigrescens	Achillea_millefolium	Asteraceae	Achillea	R5	0	0	0	1	0	1	1.020155834	0.128511767	0.703174654	57.31600411	1	1	5626	16158	11323
Achillea_millefolium_occidentalis	Achillea_millefolium	Asteraceae	Achillea	R5	0	0	2	0.5	0	1	1.020155834	0.128511767	0.703174654	34.20100411	1	8229	12462	16158	16788
Achillea_millefolium_pacifica	Achillea_millefolium	Asteraceae	Achillea	R5	0	0	0	1	1	0.870484762	1.020155834	0.128511767	0.703174654	56.31744163	1	8229	5626	16158	11621
Achillea_millefolium_puberula	Achillea_millefolium	Asteraceae	Achillea	R2	3	0.75	0	1	0	1	1.020155834	0.128511767	2.782616196	72.15850411	15252	1	5626	4933	2392
Achillea_sibirica	Achillea_alpina	Asteraceae	Achillea	R5	0	0	2	0.5	25	0.391221431	1.492272413	0.167585145	0.91319491	30.53377899	1	8229	12462	14390	17398
Achlys_californica	Achlys_triphylla_subsp._californica	Berberidaceae	Achlys	R4	1	0.25	1	0.684535123	1	0.870484762	37.76083817	0.678134805	4.350557592	61.11959759	6318	8229	12462	875	8410
Achlys_triphylla	Achlys_triphylla	Berberidaceae	Achlys	R5	0	0	2	0.5	22	0.414129796	37.76083817	0.678134805	3.657410411	44.12254206	1	8229	12462	1977	14909
Achnatherum_aridum	Stipa_arida	Poaceae	Achnatherum	R5	0	0	2	0.5	0	1	0.258312405	0.04043711	0.229771462	31.88728287	1	8229	12462	17607	17127
Achnatherum_contractum	Oryzopsis_contracta	Poaceae	Achnatherum	R3	2	0.5	2	0.5	1	0.870484762	0.591864626	0.084182903	1.851200411	41.93292237	11900	8229	12462	9163	15270
Achnatherum_curvifolium	Stipa_curvifolia	Poaceae	Achnatherum	R3	2	0.5	0	1	0	1	0.258312405	0.04043711	1.616065824	64.89728287	11900	1	8840	10370	6048
Achnatherum_diegoense	Stipa_diegoensis	Poaceae	Achnatherum	R3	2	0.5	2	0.5	1	0.870484762	0.258312405	0.04043711	1.616065824	40.78372039	11900	8229	12462	10370	15491
Achnatherum_eminens	Stipa_eminens	Poaceae	Achnatherum	R4	1	0.25	0	1	0	1	0.258312405	0.04043711	0.922918643	59.94978287	6318	1	8840	14337	9354
Achnatherum_hendersonii	Oryzopsis_hendersonii	Poaceae	Achnatherum	R3	2	0.5	1	0.684535123	0	1	0.591864626	0.084182903	1.851200411	51.46254361	11900	8229	12462	9163	13606
Achnatherum_hymenoides	Oryzopsis_hymenoides	Poaceae	Achnatherum	R5	0	0	5	0.184535123	9	0.569759692	0.591864626	0.084182903	0.46490605	15.13539083	1	8229	12462	16643	18741
Achnatherum_latiglume	Stipa_latiglumis	Poaceae	Achnatherum	R4	1	0.25	0	1	0	1	0.258312405	0.04043711	0.922918643	59.94978287	6318	1	8840	14337	9354
Achnatherum_lemmonii	Stipa_lemmonii	Poaceae	Achnatherum	R5	0	0	3	0.369070246	3	0.740969524	0.258312405	0.04043711	0.229771462	23.8372754	1	8229	12462	17607	18356
Achnatherum_lemmonii_lemmonii	Achnatherum_lemmonii_subsp._lemmonii	Poaceae	Achnatherum	R5	0	0	0	1	1	0.870484762	1.038244858	0.130170257	0.712089074	56.36101016	1	8229	5618	16086	11598
Achnatherum_lemmonii_pubescens	Stipa_lemmonii	Poaceae	Achnatherum	R1	4	1	0	1	0	1	0.258312405	0.04043711	3.002360185	74.79228287	17277	1	8840	3910	1400
Achnatherum_lettermanii	Stipa_lettermanii	Poaceae	Achnatherum	R5	0	0	2	0.5	1	0.870484762	0.258312405	0.04043711	0.229771462	30.88872039	1	8229	12462	17607	17329
Achnatherum_lobatum	Stipa_robusta	Poaceae	Achnatherum	R4	1	0.25	0	1	0	1	0.258312405	0.04043711	0.922918643	59.94978287	6318	1	8840	14337	9354
Achnatherum_nelsonii	Stipa_nelsonii	Poaceae	Achnatherum	R5	0	0	1	0.684535123	2	0.794723204	0.258312405	0.04043711	0.229771462	38.83565753	1	8229	12462	17607	15920
Achnatherum_nelsonii_dorei	Stipa_nelsonii	Poaceae	Achnatherum	R5	0	0	0	1	1	0.870484762	0.258312405	0.04043711	0.229771462	54.00372039	1	8229	8840	17607	12950
Achnatherum_nelsonii_nelsonii	Achnatherum_nelsonii_subsp._nelsonii	Poaceae	Achnatherum	R5	0	0	0	1	0	1	1.038244858	0.130170257	0.712089074	57.35957264	1	1	5618	16086	11307
Achnatherum_nevadense	Stipa_nevadensis	Poaceae	Achnatherum	R4	1	0.25	0	1	1	0.870484762	0.258312405	0.04043711	0.922918643	58.95122039	6318	8229	8840	14337	10575
Achnatherum_occidentale	Stipa_occidentalis	Poaceae	Achnatherum	R5	0	0	2	0.5	1	0.870484762	0.258312405	0.04043711	0.229771462	30.88872039	1	8229	12462	17607	17329
Achnatherum_occidentale_californicum	Stipa_occidentalis	Poaceae	Achnatherum	R5	0	0	0	1	0	1	0.258312405	0.04043711	0.229771462	55.00228287	1	1	8840	17607	12230
Achnatherum_occidentale_pubescens	Stipa_occidentalis	Poaceae	Achnatherum	R4	1	0.25	0	1	1	0.870484762	0.258312405	0.04043711	0.922918643	58.95122039	6318	8229	8840	14337	10575
Achnatherum_pinetorum	Stipa_pinetorum	Poaceae	Achnatherum	R4	1	0.25	0	1	0	1	0.258312405	0.04043711	0.922918643	59.94978287	6318	1	8840	14337	9354
Achnatherum_richardsonii	Stipa_richardsonii	Poaceae	Achnatherum	R5	0	0	0	1	1	0.870484762	0.258312405	0.04043711	0.229771462	54.00372039	1	8229	8840	17607	12950
Achnatherum_robustum	Stipa_robusta	Poaceae	Achnatherum	R5	0	0	2	0.5	3	0.740969524	0.258312405	0.04043711	0.229771462	29.8901579	1	8229	12462	17607	17548
Achnatherum_scribneri	Stipa_scribneri	Poaceae	Achnatherum	R4	1	0.25	0	1	1	0.870484762	0.258312405	0.04043711	0.922918643	58.95122039	6318	8229	8840	14337	10575
Achnatherum_speciosum	Stipa_speciosa	Poaceae	Achnatherum	R5	0	0	4	0.26751324	9	0.569759692	0.258312405	0.04043711	0.229771462	17.82226717	1	8229	12462	17607	18700
Achnatherum_stillmanii	Stipa_stillmanii	Poaceae	Achnatherum	R3	2	0.5	0	1	0	1	0.258312405	0.04043711	1.616065824	64.89728287	11900	1	8840	10370	6048
Achnatherum_swallenii	Oryzopsis_swallenii	Poaceae	Achnatherum	R5	0	0	0	1	0	1	0.591864626	0.084182903	0.46490605	56.15148486	1	1	6595	16643	11674
Achnatherum_thurberianum	Stipa_thurberiana	Poaceae	Achnatherum	R5	0	0	2	0.5	2	0.794723204	0.258312405	0.04043711	0.229771462	30.30459878	1	8229	12462	17607	17457
Achnatherum_wallowaensis	Achnatherum_wallowaensis	Poaceae	Achnatherum	R2	3	0.75	0	1	0	1	1.038244858	0.130170257	2.791530615	72.20207264	15252	1	5618	4898	2374
Achnatherum_webberi	Stipa_webberi	Poaceae	Achnatherum	R4	1	0.25	0	1	0	1	0.258312405	0.04043711	0.922918643	59.94978287	6318	1	8840	14337	9354
Achyrachaena_mollis	Achyrachaena_mollis	Asteraceae	Achyrachaena	R5	0	0	3	0.369070246	5	0.665207966	0.828002286	0.10991632	0.603223724	25.07837263	1	8229	12462	16343	18206
Achyranthes_aspera	Achyranthes_aspera	Amaranthaceae	Achyranthes	R5	0	0	1	0.684535123	30	0.358356085	3.903758642	0.293502231	1.590001981	42.11928778	1	8229	12462	10508	15243
Achyranthes_mutica	Achyranthes_mutica	Amaranthaceae	Achyranthes	R1	4	1	1	0.684535123	1	0.870484762	3.903758642	0.293502231	4.362590703	65.85779987	17277	8229	12462	864	5306
Achyranthes_splendens	Achyranthes_splendens	Amaranthaceae	Achyranthes	R2	3	0.75	1	0.684535123	3	0.740969524	3.903758039	0.293502208	3.6694434	59.91173679	15252	8229	12462	1945	9398
Achyranthes_splendens_rotundata	Achyranthes_splendens	Amaranthaceae	Achyranthes	R1	4	1	2	0.5	4	0.69927493	3.903758039	0.293502208	4.36259058	56.00671272	17277	8229	12462	865	11755
Achyranthes_splendens_splendens	Achyranthes_splendens_var._splendens	Amaranthaceae	Achyranthes	R2	3	0.75	0	1	4	0.69927493	3.903758039	0.293502208	3.6694434	74.17421272	15252	8229	3060	1945	1784
Achyronychia_cooperi	Achyronychia_cooperi	Caryophyllaceae	Achyronychia	R5	0	0	1	0.684535123	1	0.870484762	45.97112633	0.713878413	3.849533079	57.11108217	1	8229	12462	1567	11386
Acleisanthes_acutifolia	Acleisanthes_acutifolia	Nyctaginaceae	Acleisanthes	R4	1	0.25	0	1	0	1	3.06381869	0.258548161	2.095270276	65.67956019	6318	1	3483	8127	5397
Acleisanthes_anisophylla	Acleisanthes_anisophylla	Nyctaginaceae	Acleisanthes	R4	1	0.25	0	1	1	0.870484762	3.06381869	0.258548161	2.095270276	64.68099771	6318	8229	3483	8127	6317
Acleisanthes_crassifolia	Acleisanthes_crassifolia	Nyctaginaceae	Acleisanthes	R2	3	0.75	0	1	0	1	3.06381869	0.258548161	3.481564637	75.57456019	15252	1	3483	2303	1111
Acleisanthes_longiflora	Acleisanthes_longiflora	Nyctaginaceae	Acleisanthes	R5	0	0	0	1	2	0.794723204	3.06381869	0.258548161	1.402123096	59.1493761	1	8229	3483	12022	10456
Acleisanthes_obtusa	Acleisanthes_obtusa	Nyctaginaceae	Acleisanthes	R4	1	0.25	0	1	0	1	3.06381869	0.258548161	2.095270276	65.67956019	6318	1	3483	8127	5397
Acleisanthes_wrightii	Acleisanthes_wrightii	Nyctaginaceae	Acleisanthes	R2	3	0.75	0	1	0	1	3.06381869	0.258548161	3.481564637	75.57456019	15252	1	3483	2303	1111
Acmella_oppositifolia	Heliopsis_buphthalmoides	Asteraceae	Acmella	R5	0	0	0	1	0	1	0.377338756	0.057252249	0.3201532	55.44401658	1	1	7619	17105	11972
Acmella_oppositifolia_repens	Acmella_repens	Asteraceae	Acmella	R5	0	0	3	0.369070246	3	0.740969524	0.267556709	0.041798915	0.237091196	23.87305002	1	8229	12462	17573	18350
Acoelorraphe_wrightii	Acoelorraphe_wrightii	Arecaceae	Acoelorraphe	R4	1	0.25	0	1	14	0.493998134	24.78038284	0.602265983	3.942761028	70.80775299	6318	8229	434	1395	2776
Aconitum_columbianum	Aconitum_columbianum	Ranunculaceae	Aconitum	R5	0	0	3	0.369070246	9	0.569759692	9.130285272	0.428483546	2.315529479	32.71122748	1	8229	12462	6847	17006
Aconitum_columbianum_columbianum	Aconitum_columbianum	Ranunculaceae	Aconitum	R5	0	0	0	1	0	1	9.130285272	0.428483546	2.315529479	65.19626276	1	1	1601	6847	5790
Aconitum_delphiniifolium	Aconitum_delphiniifolium	Ranunculaceae	Aconitum	R4	1	0.25	0	1	0	1	9.130285272	0.428483546	3.008676659	70.14376276	6318	1	1601	3890	3085
Aconitum_delphiniifolium_chamissonianum	Aconitum_delphinifolium	Ranunculaceae	Aconitum	R3	2	0.5	0	1	0	1	21.1089765	0.573683746	4.482278063	78.90567201	11900	1	598	738	511
Aconitum_delphiniifolium_paradoxum	Aconitum_delphinifolium	Ranunculaceae	Aconitum	R3	2	0.5	0	1	0	1	21.1089765	0.573683746	4.482278063	78.90567201	11900	1	598	738	511
Aconitum_infectum	Aconitum_infectum	Ranunculaceae	Aconitum	R1	4	1	0	1	0	1	21.1089765	0.573683746	5.868572425	88.80067201	17277	1	598	83	29
Aconitum_maximum	Aconitum_maximum	Ranunculaceae	Aconitum	R4	1	0.25	0	1	4	0.69927493	21.1089765	0.573683746	3.789130883	71.63958172	6318	8229	598	1707	2507
Aconitum_noveboracense	Aconitum_noveboracense	Ranunculaceae	Aconitum	R3	2	0.5	2	0.5	1	0.870484762	21.1089765	0.573683746	4.482278063	54.79210952	11900	8229	12462	738	12366
Aconitum_reclinatum	Aconitum_reclinatum	Ranunculaceae	Aconitum	R3	2	0.5	0	1	1	0.870484762	21.1089765	0.573683746	4.482278063	77.90710952	11900	8229	598	738	661
Aconitum_uncinatum	Aconitum_uncinatum	Ranunculaceae	Aconitum	R4	1	0.25	0	1	16	0.470611277	21.1089765	0.573683746	3.789130883	69.87658495	6318	8229	598	1707	3241
Aconitum_uncinatum_muticum	Aconitum_uncinatum	Ranunculaceae	Aconitum	R4	1	0.25	0	1	0	1	21.1089765	0.573683746	3.789130883	73.95817201	6318	1	604	1707	1874
Aconitum_uncinatum_uncinatum	Aconitum_uncinatum	Ranunculaceae	Aconitum	R4	1	0.25	0	1	0	1	21.10897605	0.573683742	3.789130863	73.95817191	6318	1	605	1710	1875
Acorus_americanus	Acorus_calamus_var._americanus	Acoraceae	Acorus	R5	0	0	1	0.684535123	10	0.55195089	150.8034026	0.932119988	5.02258628	60.38839219	1	8229	12462	326	8952
Acorus_calamus	Acorus_calamus	Acoraceae	Acorus	R4	1	0.25	3	0.369070246	117	0.108592847	150.8034026	0.932119988	5.71573346	47.33366042	6318	8229	12462	97	14326
Acourtia_microcephala	Acourtia_microcephala	Asteraceae	Acourtia	R3	2	0.5	3	0.369070246	3	0.740969524	2.930743368	0.252353854	2.755122921	39.29932826	11900	8229	12462	5014	15822
Acourtia_nana	Acourtia_nana	Asteraceae	Acourtia	R5	0	0	2	0.5	2	0.794723204	2.930743368	0.252353854	1.36882856	35.87165165	1	8229	12462	12150	16458
Acourtia_runcinata	Acourtia_runcinata	Asteraceae	Acourtia	R5	0	0	0	1	1	0.870484762	2.930743368	0.252353854	1.36882856	59.57077326	1	8229	3616	12150	9761
Acourtia_thurberi	Acourtia_thurberi	Asteraceae	Acourtia	R4	1	0.25	1	0.684535123	1	0.870484762	2.930743368	0.252353854	2.061975741	49.934332	6318	8229	12462	8247	13907
Acourtia_wrightii	Acourtia_wrightii	Asteraceae	Acourtia	R5	0	0	2	0.5	4	0.69927493	2.930743368	0.252353854	1.36882856	35.13574545	1	8229	12462	12150	16626
Actaea_arizonica	Actaea_arizonica	Ranunculaceae	Actaea	R2	3	0.75	2	0.5	4	0.69927493	18.96382266	0.554695556	5.07336331	57.92076196	15252	8229	12462	298	11090
Actaea_elata	Actaea_elata	Ranunculaceae	Actaea	R3	2	0.5	2	0.5	5	0.665207966	11.96112025	0.474329807	3.948248487	50.59939746	11900	8229	12462	1388	13782
Actaea_laciniata	Actaea_laciniata	Ranunculaceae	Actaea	R4	1	0.25	0	1	0	1	18.96382166	0.554695547	3.687068899	73.45935201	6318	1	715	1916	2018
Actaea_pachypoda	Actaea_pachypoda	Ranunculaceae	Actaea	R5	0	0	3	0.369070246	102	0.133996292	5.708464559	0.351803041	1.903370096	27.33709478	1	8229	12462	8972	17936
Actaea_podocarpa	Actaea_podocarpa	Ranunculaceae	Actaea	R4	1	0.25	0	1	33	0.341096039	11.96112025	0.474329807	3.255101307	66.2679945	6318	8229	1204	2969	5087
Actaea_racemosa	Actaea_racemosa	Ranunculaceae	Actaea	R4	1	0.25	0	1	123	0.099325609	11.96112025	0.474329807	3.255101307	64.40394448	6318	8229	1204	2969	6730
Actaea_racemosa_racemosa	Actaea_racemosa_var._racemosa	Ranunculaceae	Actaea	R4	1	0.25	0	1	2	0.794723204	11.96112025	0.474329807	3.255101307	69.76545994	6318	8229	1204	2969	3312
Actaea_rubifolia	Actaea_cordifolia	Ranunculaceae	Actaea	R3	2	0.5	0	1	18	0.449828657	11.96112025	0.474329807	3.948248487	72.05382298	11900	8229	1204	1388	2411
Actaea_rubra	Actaea_rubra	Ranunculaceae	Actaea	R5	0	0	4	0.26751324	84	0.169886207	5.708464559	0.351803041	1.903370096	22.9188256	1	8229	12462	8972	18438
Actaea_rubra_arguta	Actaea_rubra	Ranunculaceae	Actaea	R5	0	0	0	1	0	1	5.708464559	0.351803041	1.903370096	63.18186587	1	1	2398	8972	7555
Actaea_rubra_rubra	Actaea_rubra	Ranunculaceae	Actaea	R5	0	0	0	1	0	1	5.708464559	0.351803041	1.903370096	63.18186587	1	1	2398	8972	7555
Adelia_vaseyi	Adelia_vaseyi	Euphorbiaceae	Adelia	R2	3	0.75	0	1	0	1	36.18253183	0.670400634	5.695280618	86.39392467	15252	1	200	102	73
Adenocaulon_bicolor	Adenocaulon_bicolor	Asteraceae	Adenocaulon	R5	0	0	2	0.5	6	0.636404759	5.620925294	0.349359336	1.890235133	37.19935045	1	8229	12462	9011	16217
Adenophyllum_cooperi	Adenophyllum_cooperi	Asteraceae	Adenophyllum	R4	1	0.25	0	1	1	0.870484762	1.397904288	0.160403822	1.567742323	62.10274591	6318	8229	5204	10698	7996
Adenophyllum_porophylloides	Adenophyllum_porophylloides	Asteraceae	Adenophyllum	R5	0	0	4	0.26751324	2	0.794723204	1.397904288	0.160403822	0.874595143	22.70826137	1	8229	12462	14726	18452
Adenophyllum_wrightii	Adenophyllum_wrightii	Asteraceae	Adenophyllum	R1	4	1	0	1	0	1	1.397904288	0.160403822	3.647183865	77.9438084	17277	1	5204	1995	658
Adenostemma_lavenia	Adenostemma_lavenia	Asteraceae	Adenostemma	R5	0	0	1	0.684535123	2	0.794723204	0.377338756	0.057252249	0.3201532	39.27739123	1	8229	12462	17105	15835
Adenostoma_fasciculatum	Adenostoma_fasciculatum	Rosaceae	Adenostoma	R5	0	0	3	0.369070246	13	0.506889521	17.73581921	0.542884513	2.930437157	35.23181186	1	8229	12462	4248	16604
Adenostoma_fasciculatum_fasciculatum	Adenostoma_fasciculatum	Rosaceae	Adenostoma	R5	0	0	0	1	0	1	17.73581921	0.542884513	2.930437157	68.20157616	1	1	789	4248	4326
Adenostoma_fasciculatum_obtusifolium	Adenostoma_fasciculatum_var._obtusifolium	Rosaceae	Adenostoma	R4	1	0.25	0	1	0	1	17.73581921	0.542884513	3.623584338	73.14907616	6318	1	789	2037	2114
Adenostoma_sparsifolium	Adenostoma_sparsifolium	Rosaceae	Adenostoma	R4	1	0.25	1	0.684535123	6	0.636404759	17.73581921	0.542884513	3.623584338	55.76181559	6318	8229	12462	2037	11843
Adolphia_californica	Adolphia_californica	Rhamnaceae	Adolphia	R3	2	0.5	3	0.369070246	4	0.69927493	57.22828611	0.753848144	5.450665613	52.15211795	11900	8229	12462	147	13445
Adolphia_infesta	Adolphia_infesta	Rhamnaceae	Adolphia	R5	0	0	3	0.369070246	0	1	27.66815364	0.622019025	3.355786877	41.11255729	1	8229	12462	2637	15422
Adoxa_moschatellina	Adoxa_moschatellina	Adoxaceae	Adoxa	R5	0	0	1	0.684535123	37	0.320313418	47.38518367	0.719396635	3.879193644	53.01422481	1	8229	12462	1529	13259
Aegopogon_tenellus	Aegopogon_tenellus	Poaceae	Aegopogon	R5	0	0	0	1	1	0.870484762	0.206297434	0.032583045	0.187555696	53.79739412	1	8229	9528	17840	13027
Agalinis_acuta	Agalinis_acuta	Scrophulariaceae	Agalinis	R1	4	1	2	0.5	1	0.870484762	1.767009701	0.187040377	3.790355929	54.52998823	17277	8229	12462	1706	12584
Agalinis_aphylla	Agalinis_aphylla	Scrophulariaceae	Agalinis	R3	2	0.5	3	0.369070246	0	1	3.260124867	0.26732494	2.835592833	41.68974366	11900	8229	12462	4780	15315
Agalinis_aspera	Agalinis_aspera	Scrophulariaceae	Agalinis	R5	0	0	3	0.369070246	0	1	2.476757709	0.229520757	1.246100167	30.80162777	1	8229	12462	12596	17344
Agalinis_auriculata	Agalinis_auriculata	Scrophulariaceae	Agalinis	R3	2	0.5	2	0.5	3	0.740969524	5.465092844	0.344928143	3.252711734	47.78413735	11900	8229	12462	2977	14262
Agalinis_calycina	Agalinis_calycina	Scrophulariaceae	Agalinis	R1	4	1	0	1	0	1	2.47675799	0.229520772	4.01868897	79.75951067	17277	1	4028	1267	411
Agalinis_densiflora	Agalinis_densiflora	Scrophulariaceae	Agalinis	R3	2	0.5	2	0.5	0	1	2.476757709	0.229520757	2.632394528	46.74951028	11900	8229	12462	5461	14408
Agalinis_divaricata	Agalinis_divaricata	Scrophulariaceae	Agalinis	R3	2	0.5	0	1	0	1	2.915557867	0.251633718	2.751252175	70.44541777	11900	1	3622	5028	2904
Agalinis_edwardsiana	Agalinis_edwardsiana	Scrophulariaceae	Agalinis	R4	1	0.25	3	0.369070246	1	0.870484762	3.503501867	0.27766105	2.198002467	36.01521078	6318	8229	12462	7590	16430
Agalinis_fasciculata	Agalinis_fasciculata	Scrophulariaceae	Agalinis	R5	0	0	3	0.369070246	1	0.870484762	2.16907794	0.212281851	1.153440675	29.35019923	1	8229	12462	12972	17635
Agalinis_filicaulis	Agalinis_filicaulis	Scrophulariaceae	Agalinis	R3	2	0.5	0	1	0	1	2.915557867	0.251633718	2.751252175	70.44541777	11900	1	3622	5028	2904
Agalinis_filifolia	Agalinis_filifolia	Scrophulariaceae	Agalinis	R4	1	0.25	0	1	0	1	2.47675799	0.229520772	1.939247428	64.91701067	6318	1	4028	8768	6025
Agalinis_gattingeri	Agalinis_gattingeri	Scrophulariaceae	Agalinis	R4	1	0.25	0	1	0	1	1.819698173	0.190549692	1.729777029	63.89324041	6318	1	4756	9709	7206
Agalinis_harperi	Agalinis_harperi	Scrophulariaceae	Agalinis	R4	1	0.25	0	1	0	1	2.47675799	0.229520772	1.939247428	64.91701067	6318	1	4028	8768	6025
Agalinis_heterophylla	Agalinis_heterophylla	Scrophulariaceae	Agalinis	R4	1	0.25	3	0.369070246	2	0.794723204	5.942696794	0.358188166	2.630837467	37.54653653	6318	8229	12462	5462	16145
Agalinis_homalantha	Agalinis_homalantha	Scrophulariaceae	Agalinis	R5	0	0	0	1	0	1	2.47675799	0.229520772	1.246100248	59.96951067	1	1	4028	12592	9333
Agalinis_laxa	Agalinis_laxa	Scrophulariaceae	Agalinis	R3	2	0.5	0	1	0	1	2.47675799	0.229520772	2.632394609	69.86451067	11900	1	4028	5459	3251
Agalinis_linifolia	Agalinis_linifolia	Scrophulariaceae	Agalinis	R4	1	0.25	0	1	1	0.870484762	3.616207523	0.282259766	2.222720666	65.30390156	6318	8229	3156	7390	5714
Agalinis_maritima	Agalinis_maritima	Scrophulariaceae	Agalinis	R5	0	0	2	0.5	0	1	1.819698173	0.190549692	1.036629848	35.83074041	1	8229	12462	13569	16463
Agalinis_maritima_maritima	Agalinis_maritima_var._maritima	Scrophulariaceae	Agalinis	R5	0	0	0	1	0	1	2.47675799	0.229520772	1.246100248	59.96951067	1	1	4028	12592	9333
Agalinis_navasotensis	Agalinis_navasotensis	Scrophulariaceae	Agalinis	R1	4	1	2	0.5	1	0.870484762	2.47675799	0.229520772	4.01868897	55.64594819	17277	8229	12462	1267	11889
Agalinis_neoscotica	Agalinis_neoscotica	Scrophulariaceae	Agalinis	R4	1	0.25	0	1	0	1	2.47675799	0.229520772	1.939247428	64.91701067	6318	1	4028	8768	6025
Agalinis_obtusifolia	Agalinis_obtusifolia	Scrophulariaceae	Agalinis	R4	1	0.25	0	1	0	1	1.767009701	0.187040377	1.710914387	63.80105071	6318	1	4819	9796	7262
Agalinis_oligophylla	Agalinis_oligophylla	Scrophulariaceae	Agalinis	R4	1	0.25	0	1	0	1	2.47675799	0.229520772	1.939247428	64.91701067	6318	1	4028	8768	6025
Agalinis_paupercula	Agalinis_paupercula	Scrophulariaceae	Agalinis	R5	0	0	1	0.684535123	1	0.870484762	1.82359294	0.190806494	1.038010166	43.36998286	1	8229	12462	13554	15039
Agalinis_paupercula_borealis	Agalinis_paupercula	Scrophulariaceae	Agalinis	R4	1	0.25	0	1	0	1	2.47675799	0.229520772	1.939247428	64.91701067	6318	1	4028	8768	6025
Agalinis_paupercula_paupercula	Agalinis_paupercula_var._paupercula	Scrophulariaceae	Agalinis	R5	0	0	0	1	0	1	2.47675799	0.229520772	1.246100248	59.96951067	1	1	4028	12592	9333
Agalinis_plukenetii	Agalinis_plukenetii	Scrophulariaceae	Agalinis	R4	1	0.25	0	1	0	1	1.902170506	0.195913216	1.758606088	64.03414019	6318	1	4667	9605	7131
Agalinis_pulchella	Agalinis_pulchella	Scrophulariaceae	Agalinis	R4	1	0.25	0	1	0	1	3.136701367	0.261855237	2.11304588	65.76643707	6318	1	3441	8081	5348
Agalinis_purpurea	Agalinis_purpurea	Scrophulariaceae	Agalinis	R5	0	0	3	0.369070246	11	0.535692728	1.82359294	0.190806494	1.038010166	26.20479503	1	8229	12462	13554	18075
Agalinis_setacea	Agalinis_setacea	Scrophulariaceae	Agalinis	R5	0	0	0	1	0	1	1.902170506	0.195913216	1.065458907	59.08664019	1	1	4667	13447	10520
Agalinis_skinneriana	Agalinis_skinneriana	Scrophulariaceae	Agalinis	R3	2	0.5	2	0.5	1	0.870484762	2.431186201	0.227066044	2.619200394	45.68646249	11900	8229	12462	5530	14602
Agalinis_strictifolia	Agalinis_strictifolia	Scrophulariaceae	Agalinis	R4	1	0.25	0	1	0	1	3.136701367	0.261855237	2.11304588	65.76643707	6318	1	3441	8081	5348
Agalinis_tenuifolia	Agalinis_tenuifolia	Scrophulariaceae	Agalinis	R5	0	0	1	0.684535123	4	0.69927493	2.090445006	0.207607343	1.128315095	42.49131337	1	8229	12462	13135	15190
Agalinis_tenuifolia_macrophylla	Agalinis_tenuifolia	Scrophulariaceae	Agalinis	R4	1	0.25	1	0.684535123	0	1	2.47675799	0.229520772	1.939247428	50.33306942	6318	8229	12462	8768	13827
Agalinis_tenuifolia_parviflora	Agalinis_tenuifolia	Scrophulariaceae	Agalinis	R4	1	0.25	0	1	0	1	2.47675799	0.229520772	1.939247428	64.91701067	6318	1	4028	8768	6025
Agalinis_tenuifolia_polyphylla	Agalinis_tenuifolia	Scrophulariaceae	Agalinis	R3	2	0.5	0	1	0	1	2.47675799	0.229520772	2.632394609	69.86451067	11900	1	4028	5459	3251
Agalinis_tenuifolia_tenuifolia	Agalinis_tenuifolia_var._tenuifolia	Scrophulariaceae	Agalinis	R5	0	0	0	1	0	1	2.47675799	0.229520772	1.246100248	59.96951067	1	1	4028	12592	9333
Agalinis_viridis	Agalinis_viridis	Scrophulariaceae	Agalinis	R4	1	0.25	0	1	0	1	2.47675799	0.229520772	1.939247428	64.91701067	6318	1	4028	8768	6025
Agarista_populifolia	Agarista_populifolia	Ericaceae	Agarista	R4	1	0.25	0	1	39	0.310729216	17.45073977	0.540031931	3.608251646	67.75986107	6318	8229	815	2081	4471
Agastache_breviflora	Agastache_breviflora	Lamiaceae	Agastache	R4	1	0.25	0	1	3	0.740969524	0.708974143	0.097389775	1.229040455	59.44880442	6318	8229	6237	12656	10072
Agastache_cana	Agastache_cana	Lamiaceae	Agastache	R4	1	0.25	2	0.5	18	0.449828657	0.708974501	0.097389814	1.229040664	34.08910936	6318	8229	12462	12649	16802
Agastache_cusickii	Agastache_cusickii	Lamiaceae	Agastache	R3	2	0.5	1	0.684535123	3	0.740969524	0.708974501	0.097389814	1.922187845	49.81236419	11900	8229	12462	8851	13949
Agastache_foeniculum	Agastache_foeniculum	Lamiaceae	Agastache	R4	1	0.25	2	0.5	76	0.188355649	0.708974501	0.097389814	1.229040664	32.07315247	6318	8229	12462	12649	17093
Agastache_mearnsii	Agastache_mearnsii	Lamiaceae	Agastache	R3	2	0.5	0	1	2	0.794723204	0.708974501	0.097389814	1.922187845	64.81074632	11900	8229	6232	8851	6127
Agastache_micrantha	Agastache_micrantha	Lamiaceae	Agastache	R4	1	0.25	2	0.5	1	0.870484762	0.708974501	0.097389814	1.229040664	37.33236793	6318	8229	12462	12649	16189
Agastache_nepetoides	Agastache_nepetoides	Lamiaceae	Agastache	R5	0	0	5	0.184535123	30	0.358356085	0.915987975	0.118662271	0.650233404	14.41124203	1	8229	12462	16262	18748
Agastache_occidentalis	Agastache_occidentalis	Lamiaceae	Agastache	R3	2	0.5	0	1	0	1	0.708974501	0.097389814	1.922187845	66.39343042	11900	1	6232	8851	5025
Agastache_pallida	Agastache_pallida	Lamiaceae	Agastache	R4	1	0.25	1	0.684535123	4	0.69927493	0.708974501	0.097389814	1.229040664	44.54339887	6318	8229	12462	12649	14829
Agastache_pallidiflora	Agastache_pallidiflora	Lamiaceae	Agastache	R4	1	0.25	0	1	2	0.794723204	0.708974501	0.097389814	1.229040664	59.86324632	6318	8229	6232	12649	9458
Agastache_parvifolia	Agastache_parvifolia	Lamiaceae	Agastache	R4	1	0.25	0	1	0	1	0.708974501	0.097389814	1.229040664	61.44593042	6318	1	6232	12649	8284
Agastache_pringlei	Agastache_pringlei	Lamiaceae	Agastache	R3	2	0.5	1	0.684535123	4	0.69927493	0.708974501	0.097389814	1.922187845	49.49089887	11900	8229	12462	8851	14008
Agastache_pringlei_verticillata	Agastache_pringlei_var._verticillata	Lamiaceae	Agastache	R2	3	0.75	0	1	0	1	0.708974501	0.097389814	2.615335026	71.34093042	15252	1	6232	5548	2572
Agastache_rupestris	Agastache_rupestris	Lamiaceae	Agastache	R3	2	0.5	1	0.684535123	33	0.341096039	0.708974501	0.097389814	1.922187845	46.72933962	11900	8229	12462	8851	14411
Agastache_scrophulariifolia	Agastache_scrophulariifolia	Lamiaceae	Agastache	R4	1	0.25	5	0.184535123	25	0.391221431	0.915987975	0.118662271	1.343380584	19.61213385	6318	8229	12462	12260	18641
Agastache_urticifolia	Agastache_urticifolia	Lamiaceae	Agastache	R5	0	0	4	0.26751324	20	0.431127963	0.838945458	0.111026746	0.609192286	18.60780627	1	8229	12462	16331	18680
Agastache_urticifolia_glaucifolia	Agastache_urticifolia	Lamiaceae	Agastache	R4	1	0.25	0	1	0	1	0.838945458	0.111026746	1.302339467	61.80417261	6318	1	5948	12409	8135
Agastache_urticifolia_urticifolia	Agastache_urticifolia	Lamiaceae	Agastache	R5	0	0	0	1	0	1	0.838945458	0.111026746	0.609192286	56.85667261	1	1	5948	16331	11457
Agastache_wrightii	Agastache_wrightii	Lamiaceae	Agastache	R4	1	0.25	1	0.684535123	1	0.870484762	0.708974501	0.097389814	1.229040664	45.86342668	6318	8229	12462	12649	14571
Ageratina_altissima	Ageratina_altissima	Asteraceae	Ageratina	R5	0	0	2	0.5	34	0.335679689	2.233801434	0.216043266	1.17365836	31.37854699	1	8229	12462	12881	17228
Ageratina_altissima_altissima	Ageratina_altissima_var._altissima	Asteraceae	Ageratina	R5	0	0	1	0.684535123	52	0.258147018	2.233801434	0.216043266	1.17365836	39.31182884	1	8229	12462	12881	15821
Ageratina_altissima_roanensis	Ageratina_altissima_var._roanensis	Asteraceae	Ageratina	R3	2	0.5	0	1	0	1	2.233801434	0.216043266	2.559952721	69.51045659	11900	1	4350	5769	3474
Ageratina_aromatica	Ageratina_aromatica	Asteraceae	Ageratina	R5	0	0	3	0.369070246	20	0.431127963	2.233801434	0.216043266	1.17365836	26.06157067	1	8229	12462	12881	18088
Ageratina_aromatica_aromatica	Ageratina_aromatica	Asteraceae	Ageratina	R5	0	0	0	1	0	1	2.233801434	0.216043266	1.17365836	59.61545659	1	1	4350	12881	9722
Ageratina_havanensis	Ageratina_havanensis	Asteraceae	Ageratina	R5	0	0	3	0.369070246	2	0.794723204	2.233801434	0.216043266	1.17365836	28.86488998	1	8229	12462	12881	17720
Ageratina_herbacea	Ageratina_herbacea	Asteraceae	Ageratina	R5	0	0	0	1	2	0.794723204	2.233801434	0.216043266	1.17365836	58.03277249	1	8229	4350	12881	11050
Ageratina_jucunda	Ageratina_jucunda	Asteraceae	Ageratina	R4	1	0.25	0	1	0	1	2.233801434	0.216043266	1.86680554	64.56295659	6318	1	4350	9091	6402
Ageratina_lemmonii	Ageratina_lemmonii	Asteraceae	Ageratina	R3	2	0.5	0	1	0	1	2.233801434	0.216043266	2.559952721	69.51045659	11900	1	4350	5769	3474
Ageratina_luciae-brauniae	Ageratina_luciae-brauniae	Asteraceae	Ageratina	R3	2	0.5	2	0.5	0	1	2.233801434	0.216043266	2.559952721	46.39545659	11900	8229	12462	5769	14465
Ageratina_occidentalis	Ageratina_occidentalis	Asteraceae	Ageratina	R4	1	0.25	3	0.369070246	5	0.665207966	2.233801434	0.216043266	1.86680554	32.8138275	6318	8229	12462	9091	16995
Ageratina_paupercula	Ageratina_paupercula	Asteraceae	Ageratina	R3	2	0.5	0	1	0	1	2.233801434	0.216043266	2.559952721	69.51045659	11900	1	4350	5769	3474
Ageratina_rothrockii	Ageratina_rothrockii	Asteraceae	Ageratina	R4	1	0.25	0	1	0	1	2.233801434	0.216043266	1.86680554	64.56295659	6318	1	4350	9091	6402
Ageratina_shastensis	Ageratina_shastensis	Asteraceae	Ageratina	R2	3	0.75	0	1	0	1	2.233801434	0.216043266	3.253099902	74.45795659	15252	1	4350	2975	1541
Ageratina_thyrsiflora	Ageratina_thyrsiflora	Asteraceae	Ageratina	R3	2	0.5	0	1	0	1	2.233801434	0.216043266	2.559952721	69.51045659	11900	1	4350	5769	3474
Ageratina_wrightii	Ageratina_wrightii	Asteraceae	Ageratina	R5	0	0	0	1	1	0.870484762	2.233801434	0.216043266	1.17365836	58.6168941	1	8229	4350	12881	10779
Ageratum_corymbosum	Ageratum_corymbosum	Asteraceae	Ageratum	R5	0	0	2	0.5	7	0.611454286	2.062873188	0.205940063	1.119353426	33.23935799	1	8229	12462	13181	16943
Ageratum_littorale	Ageratum_littorale	Asteraceae	Ageratum	R2	3	0.75	0	1	1	0.870484762	2.062873188	0.205940063	3.198794967	73.19398296	15252	8229	4520	3203	2101
Agoseris_apargioides	Agoseris_apargioides	Asteraceae	Agoseris	R4	1	0.25	0	1	0	1	0.643876783	0.090164515	1.190204525	61.25612181	6318	1	6469	12831	8360
Agoseris_apargioides_apargioides	Agoseris_apargioides_var._apargioides	Asteraceae	Agoseris	R3	2	0.5	0	1	0	1	0.643876783	0.090164515	1.883351706	66.20362181	11900	1	6469	9032	5109
Agoseris_apargioides_eastwoodiae	Agoseris_apargioides_var._eastwoodiae	Asteraceae	Agoseris	R3	2	0.5	0	1	0	1	0.643876783	0.090164515	1.883351706	66.20362181	11900	1	6469	9032	5109
Agoseris_apargioides_maritima	Agoseris_apargioides_var._maritima	Asteraceae	Agoseris	R4	1	0.25	0	1	0	1	0.643876783	0.090164515	1.190204525	61.25612181	6318	1	6469	12831	8360
Agoseris_aurantiaca	Agoseris_aurantiaca	Asteraceae	Agoseris	R5	0	0	1	0.684535123	3	0.740969524	0.643876783	0.090164515	0.497057344	39.72755558	1	8229	12462	16563	15755
Agoseris_aurantiaca_aurantiaca	Agoseris_aurantiaca_var._aurantiaca	Asteraceae	Agoseris	R4	1	0.25	0	1	0	1	0.643876783	0.090164515	1.190204525	61.25612181	6318	1	6469	12831	8360
Agoseris_aurantiaca_purpurea	Agoseris_aurantiaca	Asteraceae	Agoseris	R4	1	0.25	0	1	0	1	0.643876783	0.090164515	1.190204525	61.25612181	6318	1	6469	12831	8360
Agoseris_elata	Agoseris_elata	Asteraceae	Agoseris	R4	1	0.25	1	0.684535123	2	0.794723204	0.643876783	0.090164515	1.190204525	45.08949646	6318	8229	12462	12831	14694
Agoseris_gaspensis	Agoseris_aurantiaca	Asteraceae	Agoseris	R2	3	0.75	0	1	0	1	0.643876783	0.090164515	2.576498886	71.15112181	15252	1	6469	5714	2648
Agoseris_glauca	Agoseris_glauca	Asteraceae	Agoseris	R5	0	0	2	0.5	3	0.740969524	0.643876783	0.090164515	0.497057344	31.19649684	1	8229	12462	16563	17282
Agoseris_glauca_agrestis	Agoseris_glauca	Asteraceae	Agoseris	R5	0	0	0	1	0	1	0.643876783	0.090164515	0.497057344	56.30862181	1	1	6469	16563	11625
Agoseris_glauca_dasycephala	Agoseris_glauca_var._dasycephala	Asteraceae	Agoseris	R5	0	0	2	0.5	1	0.870484762	0.643876783	0.090164515	0.497057344	32.19505932	1	8229	12462	16563	17078
Agoseris_glauca_glauca	Agoseris_glauca_var._glauca	Asteraceae	Agoseris	R5	0	0	0	1	0	1	0.643876783	0.090164515	0.497057344	56.30862181	1	1	6469	16563	11625
Agoseris_glauca_laciniata	Agoseris_parviflora	Asteraceae	Agoseris	R4	1	0.25	0	1	0	1	0.643876783	0.090164515	1.190204525	61.25612181	6318	1	6469	12831	8360
Agoseris_glauca_monticola	Agoseris_monticola	Asteraceae	Agoseris	R4	1	0.25	0	1	0	1	0.643876783	0.090164515	1.190204525	61.25612181	6318	1	6469	12831	8360
Agoseris_grandiflora	Agoseris_grandiflora	Asteraceae	Agoseris	R5	0	0	3	0.369070246	4	0.69927493	1.491171182	0.167502921	0.912752954	26.85382893	1	8229	12462	14392	17996
Agoseris_heterophylla	Agoseris_heterophylla	Asteraceae	Agoseris	R5	0	0	2	0.5	2	0.794723204	1.491171182	0.167502921	0.912752954	33.64261764	1	8229	12462	14392	16882
Agoseris_heterophylla_crenulata	Agoseris_heterophylla_var._cryptopleura	Asteraceae	Agoseris	R4	1	0.25	0	1	0	1	0.643876783	0.090164515	1.190204525	61.25612181	6318	1	6469	12831	8360
Agoseris_heterophylla_heterophylla	Agoseris_heterophylla_var._heterophylla	Asteraceae	Agoseris	R5	0	0	0	1	0	1	0.643876783	0.090164515	0.497057344	56.30862181	1	1	6469	16563	11625
Agoseris_heterophylla_turgida	Agoseris_heterophylla_var._cryptopleura	Asteraceae	Agoseris	R2	3	0.75	0	1	0	1	0.643876783	0.090164515	2.576498886	71.15112181	15252	1	6469	5714	2648
Agoseris_lackschewitzii	Agoseris_aurantiaca	Asteraceae	Agoseris	R4	1	0.25	0	1	0	1	0.643876783	0.090164515	1.190204525	61.25612181	6318	1	6469	12831	8360
Agoseris_retrorsa	Agoseris_retrorsa	Asteraceae	Agoseris	R5	0	0	3	0.369070246	1	0.870484762	1.542296182	0.17128239	0.933067681	28.27314339	1	8229	12462	14281	17825
Agrimonia_bicknellii	Agrimonia_pubescens	Rosaceae	Agrimonia	R5	0	0	0	1	0	1	18.27899695	0.548201534	2.959016262	68.34125431	1	1	755	4126	4237
Agrimonia_gryposepala	Agrimonia_gryposepala	Rosaceae	Agrimonia	R5	0	0	3	0.369070246	12	0.520736669	18.27899695	0.548201534	2.959016262	35.47825152	1	8229	12462	4126	16535
Agrimonia_incisa	Agrimonia_incisa	Rosaceae	Agrimonia	R3	2	0.5	0	1	0	1	18.27899695	0.548201534	4.345310623	78.23625431	11900	1	755	880	600
Agrimonia_microcarpa	Agrimonia_microcarpa	Rosaceae	Agrimonia	R5	0	0	0	1	0	1	18.27899695	0.548201534	2.959016262	68.34125431	1	1	755	4126	4237
Agrimonia_parviflora	Agrimonia_parviflora	Rosaceae	Agrimonia	R5	0	0	4	0.26751324	6	0.636404759	18.27899695	0.548201534	2.959016262	31.67507207	1	8229	12462	4126	17172
Agrimonia_pubescens	Agrimonia_pubescens	Rosaceae	Agrimonia	R5	0	0	3	0.369070246	5	0.665207966	18.27899695	0.548201534	2.959016262	36.59212522	1	8229	12462	4126	16332
Agrimonia_rostellata	Agrimonia_rostellata	Rosaceae	Agrimonia	R5	0	0	0	1	2	0.794723204	18.27899695	0.548201534	2.959016262	66.75857021	1	8229	755	4126	4865
Agrimonia_striata	Agrimonia_striata	Rosaceae	Agrimonia	R5	0	0	0	1	4	0.69927493	18.27899695	0.548201534	2.959016262	66.02266402	1	8229	755	4126	5174
Agrostis_aequivalvis	Agrostis_aequivalvis	Poaceae	Agrostis	R5	0	0	0	1	0	1	0.544448995	0.078557095	0.434667209	56.00369488	1	1	6903	16796	11762
Agrostis_alascana	Agrostis_alascana	Poaceae	Agrostis	R5	0	0	0	1	0	1	0.544448813	0.078557073	0.434667091	56.00369431	1	1	6904	16797	11763
Agrostis_blasdalei	Agrostis_blasdalei	Poaceae	Agrostis	R2	3	0.75	0	1	0	1	0.544449177	0.078557117	2.514108869	70.84619546	15252	1	6882	6008	2754
Agrostis_clavata	Agrostis_clavata	Poaceae	Agrostis	R4	1	0.25	0	1	1	0.870484762	0.245151398	0.038480962	0.912404308	58.89983239	6318	8229	8945	14394	10609
Agrostis_clivicola	Agrostis_densiflora	Poaceae	Agrostis	R3	2	0.5	0	1	0	1	0.544449177	0.078557117	1.820961688	65.89869546	11900	1	6882	9296	5266
Agrostis_clivicola_clivicola	Agrostis_densiflora	Poaceae	Agrostis	R3	2	0.5	0	1	0	1	0.544449177	0.078557117	1.820961688	65.89869546	11900	1	6882	9296	5266
Agrostis_clivicola_punta-reyesensis	Agrostis_densiflora	Poaceae	Agrostis	R1	4	1	0	1	0	1	0.544449177	0.078557117	3.207256049	75.79369546	17277	1	6882	3143	1048
Agrostis_densiflora	Agrostis_densiflora	Poaceae	Agrostis	R3	2	0.5	0	1	0	1	0.544449177	0.078557117	1.820961688	65.89869546	11900	1	6882	9296	5266
Agrostis_diegoensis	Agrostis_pallens	Poaceae	Agrostis	R5	0	0	0	1	0	1	0.544449177	0.078557117	0.434667327	56.00369546	1	1	6882	16789	11756
Agrostis_elliottiana	Agrostis_elliottiana	Poaceae	Agrostis	R5	0	0	0	1	0	1	0.544449177	0.078557117	0.434667327	56.00369546	1	1	6882	16789	11756
Agrostis_exarata	Agrostis_exarata	Poaceae	Agrostis	R5	0	0	2	0.5	4	0.69927493	0.293554331	0.045576115	0.257393725	29.70369424	1	8229	12462	17494	17580
Agrostis_geminata	Agrostis_hyemalis	Poaceae	Agrostis	R5	0	0	0	1	0	1	0.208438224	0.032912924	0.189328802	54.80462252	1	1	9515	17829	12360
Agrostis_hallii	Agrostis_hallii	Poaceae	Agrostis	R4	1	0.25	0	1	1	0.870484762	0.544449177	0.078557117	1.127814508	59.95263297	6318	8229	6882	13138	9352
Agrostis_hendersonii	Agrostis_hendersonii	Poaceae	Agrostis	R1	4	1	0	1	0	1	0.544449177	0.078557117	3.207256049	75.79369546	17277	1	6882	3143	1048
Agrostis_hooveri	Agrostis_hooveri	Poaceae	Agrostis	R2	3	0.75	0	1	0	1	0.544449177	0.078557117	2.514108869	70.84619546	15252	1	6882	6008	2754
Agrostis_howellii	Agrostis_howellii	Poaceae	Agrostis	R2	3	0.75	1	0.684535123	0	1	0.544449177	0.078557117	2.514108869	56.2622542	15252	8229	12462	6008	11643
Agrostis_humilis	Agrostis_humilis	Poaceae	Agrostis	R4	1	0.25	0	1	0	1	0.544449177	0.078557117	1.127814508	60.95119546	6318	1	6882	13138	8528
Agrostis_hyemalis	Agrostis_hyemalis	Poaceae	Agrostis	R5	0	0	3	0.369070246	2	0.794723204	0.208438224	0.032912924	0.189328802	24.05405592	1	8229	12462	17829	18334
Agrostis_idahoensis	Agrostis_idahoensis	Poaceae	Agrostis	R5	0	0	0	1	0	1	0.544449177	0.078557117	0.434667327	56.00369546	1	1	6882	16789	11756
Agrostis_idahoensis_idahoensis	Agrostis_idahoensis_var._idahoensis	Poaceae	Agrostis	R4	1	0.25	0	1	0	1	0.544449177	0.078557117	1.127814508	60.95119546	6318	1	6882	13138	8528
Agrostis_lacuna-vernalis	Agrostis_lacuna-vernalis	Poaceae	Agrostis	R1	4	1	0	1	0	1	0.544449177	0.078557117	3.207256049	75.79369546	17277	1	6882	3143	1048
Agrostis_mertensii	Agrostis_mertensii	Poaceae	Agrostis	R5	0	0	1	0.684535123	4	0.69927493	0.256349648	0.040146683	0.228210411	38.09212181	1	8229	12462	17632	16052
Agrostis_microphylla	Agrostis_microphylla	Poaceae	Agrostis	R4	1	0.25	0	1	0	1	0.544449177	0.078557117	1.127814508	60.95119546	6318	1	6882	13138	8528
Agrostis_oregonensis	Agrostis_oregonensis	Poaceae	Agrostis	R5	0	0	0	1	0	1	0.544449177	0.078557117	0.434667327	56.00369546	1	1	6882	16789	11756
Agrostis_pallens	Agrostis_pallens	Poaceae	Agrostis	R4	1	0.25	1	0.684535123	3	0.740969524	0.544449177	0.078557117	1.127814508	44.37012923	6318	8229	12462	13138	14859
Agrostis_perennans	Agrostis_perennans	Poaceae	Agrostis	R5	0	0	4	0.26751324	9	0.569759692	0.544449177	0.078557117	0.434667327	18.82367975	1	8229	12462	16789	18671
Agrostis_rossiae	Agrostis_rossiae	Poaceae	Agrostis	R1	4	1	0	1	0	1	0.544449177	0.078557117	3.207256049	75.79369546	17277	1	6882	3143	1048
Agrostis_sandwicensis	Agrostis_sandwicensis	Poaceae	Agrostis	R3	2	0.5	0	1	0	1	0.544449177	0.078557117	1.820961688	65.89869546	11900	1	6882	9296	5266
Agrostis_scabra	Agrostis_scabra	Poaceae	Agrostis	R5	0	0	2	0.5	9	0.569759692	0.262199211	0.041010902	0.232855605	28.58520361	1	8229	12462	17587	17772
Agrostis_scabra_scabra	Agrostis_scabra	Poaceae	Agrostis	R5	0	0	0	1	0	1	0.262199211	0.041010902	0.232855605	55.01735638	1	1	8790	17587	12224
Agrostis_scabra_septentrionalis	Agrostis_scabra	Poaceae	Agrostis	R5	0	0	0	1	0	1	0.26219779	0.041010692	0.232854479	55.01735088	1	1	8791	17589	12225
Agrostis_stolonifera	Agrostis_stolonifera	Poaceae	Agrostis	R5	0	0	2	0.5	25	0.391221431	0.208438224	0.032912924	0.189328802	26.99593975	1	8229	12462	17829	17981
Agrostis_thurberiana	Agrostis_thurberiana	Poaceae	Agrostis	R5	0	0	0	1	0	1	0.544449177	0.078557117	0.434667327	56.00369546	1	1	6882	16789	11756
Agrostis_variabilis	Agrostis_variabilis	Poaceae	Agrostis	R5	0	0	0	1	0	1	0.544449177	0.078557117	0.434667327	56.00369546	1	1	6882	16789	11756
Agrostis_vinealis	Agrostis_vinealis	Poaceae	Agrostis	R5	0	0	1	0.684535123	9	0.569759692	0.250607767	0.039294451	0.223629647	37.0711712	1	8229	12462	17637	16239
Agrostis_vinealis_trinii	Agrostis_vinealis	Poaceae	Agrostis	R5	0	0	0	1	1	0.870484762	0.250607767	0.039294451	0.223629647	53.97370274	1	8229	8931	17637	12958
Alchemilla_alpina	Alchemilla_alpina	Rosaceae	Alchemilla	R5	0	0	1	0.684535123	74	0.193273064	22.89798175	0.588160024	3.17379401	48.58715789	1	8229	12462	3269	14139
Alchemilla_filicaulis	Alchemilla_filicaulis	Rosaceae	Alchemilla	R4	1	0.25	0	1	7	0.611454286	22.3603834	0.583927029	3.844188751	71.23157559	6318	8229	534	1572	2625
Alchemilla_filicaulis_filicaulis	Alchemilla_filicaulis	Rosaceae	Alchemilla	R3	2	0.5	0	1	0	1	22.3603834	0.583927029	4.537335932	79.17476305	11900	1	534	679	481
Alchemilla_filicaulis_vestita	Alchemilla_filicaulis	Rosaceae	Alchemilla	R3	2	0.5	0	1	0	1	22.3603834	0.583927029	4.537335932	79.17476305	11900	1	534	679	481
Alchemilla_glomerulans	Alchemilla_glomerulans	Rosaceae	Alchemilla	R4	1	0.25	0	1	10	0.55195089	22.89798175	0.588160024	3.86694119	70.88400519	6318	8229	497	1542	2737
Alectryon_macrococcus	Alectryon_macrococcus	Sapindaceae	Alectryon	R1	4	1	0	1	2	0.794723204	12.76795214	0.48556501	5.394932305	84.90310871	17277	8229	1124	157	103
Alectryon_macrococcus_auwahiensis	Alectryon_macrococcus_var._auwahiensis	Sapindaceae	Alectryon	R1	4	1	2	0.5	1	0.870484762	12.76795214	0.48556501	5.394932305	62.37223032	17277	8229	12462	157	7911
Alectryon_macrococcus_macrococcus	Alectryon_macrococcus_var._macrococcus	Sapindaceae	Alectryon	R1	4	1	0	1	2	0.794723204	12.76795214	0.48556501	5.394932305	84.90310871	17277	8229	1124	157	103
Aletes_acaulis	Aletes_acaulis	Apiaceae	Aletes	R4	1	0.25	3	0.369070246	1	0.870484762	0.585834456	0.083476802	1.15425792	30.91399058	6318	8229	12462	12971	17327
Aletes_anisatus	Cymopterus_anisatus	Apiaceae	Aletes	R3	2	0.5	0	1	0	1	0.733854642	0.100078838	1.936641408	66.46407108	11900	1	6156	8777	4997
Aletes_filifolius	Cymopterus_filifolius	Apiaceae	Aletes	R4	1	0.25	0	1	0	1	0.733854642	0.100078838	1.243494227	61.51657108	6318	1	6156	12601	8249
Aletes_humilis	Aletes_humilis	Apiaceae	Aletes	R2	3	0.75	1	0.684535123	2	0.794723204	0.585833745	0.083476718	2.540551833	54.80880804	15252	8229	12462	5864	12349
Aletes_macdougalii	Cymopterus_macdougalii	Apiaceae	Aletes	R3	2	0.5	0	1	0	1	0.733854642	0.100078838	1.936641408	66.46407108	11900	1	6156	8777	4997
Aletes_macdougalii_breviradiatus	Cymopterus_breviradiatus	Apiaceae	Aletes	R2	3	0.75	1	0.684535123	0	1	0.733854906	0.100078867	2.629788741	56.82763057	15252	8229	12462	5470	11466
Aletes_macdougalii_macdougalii	Aletes_macdougalii_var._macdougalii	Apiaceae	Aletes	R2	3	0.75	0	1	0	1	0.585833745	0.083476718	2.540551833	70.97543339	15252	1	6598	5864	2690
Aletes_sessiliflorus	Cymopterus_sessiliflorus	Apiaceae	Aletes	R3	2	0.5	0	1	0	1	0.733854642	0.100078838	1.936641408	66.46407108	11900	1	6156	8777	4997
Aletris_aurea	Aletris_aurea	Liliaceae	Aletris	R5	0	0	3	0.369070246	3	0.740969524	56.90416692	0.752809655	4.05878935	42.55130215	1	8229	12462	1214	15181
Aletris_bracteata	Aletris_bracteata	Liliaceae	Aletris	R2	3	0.75	0	1	0	1	56.90416692	0.752809655	6.138230891	88.55880963	15252	1	56	36	32
Aletris_farinosa	Aletris_farinosa	Liliaceae	Aletris	R5	0	0	2	0.5	14	0.493998134	71.59386273	0.794872933	4.284880383	47.80503757	1	8229	12462	948	14258
Aletris_lutea	Aletris_lutea	Liliaceae	Aletris	R4	1	0.25	0	1	1	0.870484762	71.59386273	0.794872933	4.978027563	78.77024947	6318	8229	19	352	523
Aletris_obovata	Aletris_obovata	Liliaceae	Aletris	R4	1	0.25	0	1	0	1	56.90416692	0.752809655	4.75193653	78.66380963	6318	1	56	509	532
Alisma_gramineum	Alisma_gramineum	Alismataceae	Alisma	R5	0	0	0	1	0	1	29.94267597	0.636223517	3.43213633	70.6535918	1	1	278	2412	2822
Alisma_subcordatum	Alisma_subcordatum	Alismataceae	Alisma	R4	1	0.25	2	0.5	18	0.449828657	25.32172597	0.606132169	3.963541861	47.45377102	6318	8229	12462	1367	14310
Alisma_triviale	Alisma_triviale	Alismataceae	Alisma	R5	0	0	3	0.369070246	8	0.589446409	25.32172597	0.606132169	3.270394681	37.52984138	1	8229	12462	2931	16150
Allionia_choisyi	Allionia_choisyi	Nyctaginaceae	Allionia	R5	0	0	2	0.5	1	0.870484762	4.958095879	0.329734451	1.784750947	38.48856153	1	8229	12462	9480	15989
Allionia_incarnata	Allionia_incarnata	Nyctaginaceae	Allionia	R5	0	0	3	0.369070246	5	0.665207966	4.958095879	0.329734451	1.784750947	30.85299493	1	8229	12462	9480	17332
Allium_aaseae	Allium_aaseae	Liliaceae	Allium	R3	2	0.5	1	0.684535123	0	1	0.498813291	0.072976921	1.790968017	51.16816247	11900	8229	12462	9440	13660
Allium_abramsii	Allium_abramsii	Liliaceae	Allium	R2	3	0.75	0	1	0	1	0.498813291	0.072976921	2.484115198	70.69960373	15252	1	7089	6137	2805
Allium_acuminatum	Allium_acuminatum	Liliaceae	Allium	R5	0	0	2	0.5	15	0.481939048	0.498813291	0.072976921	0.404673656	28.74785378	1	8229	12462	16880	17741
Allium_allegheniense	Allium_cernuum	Liliaceae	Allium	R3	2	0.5	0	1	0	1	13.40048654	0.49392189	4.053556355	76.81032804	11900	1	1090	1223	829
Allium_amplectens	Allium_amplectens	Liliaceae	Allium	R4	1	0.25	2	0.5	12	0.520736669	11.15389854	0.462366295	3.190797166	44.22374228	6318	8229	12462	3226	14895
Allium_anceps	Allium_anceps	Liliaceae	Allium	R4	1	0.25	0	1	0	1	0.498813291	0.072976921	1.097820836	60.80460373	6318	1	7089	13286	8622
Allium_atrorubens	Allium_atrorubens	Liliaceae	Allium	R4	1	0.25	0	1	0	1	0.498813291	0.072976921	1.097820836	60.80460373	6318	1	7089	13286	8622
Allium_atrorubens_atrorubens	Allium_atrorubens	Liliaceae	Allium	R4	1	0.25	0	1	0	1	0.498813291	0.072976921	1.097820836	60.80460373	6318	1	7089	13286	8622
Allium_atrorubens_cristatum	Allium_atrorubens_var._cristatum	Liliaceae	Allium	R3	2	0.5	0	1	2	0.794723204	0.498813291	0.072976921	1.790968017	64.16941963	11900	8229	7089	9440	7015
Allium_bigelovii	Allium_bigelovii	Liliaceae	Allium	R3	2	0.5	1	0.684535123	1	0.870484762	0.498813291	0.072976921	1.790968017	50.16959999	11900	8229	12462	9440	13875
Allium_bisceptrum	Allium_bisceptrum	Liliaceae	Allium	R4	1	0.25	2	0.5	3	0.740969524	0.498813291	0.072976921	1.097820836	35.69247875	6318	8229	12462	13286	16498
Allium_bisceptrum_bisceptrum	Allium_bisceptrum	Liliaceae	Allium	R4	1	0.25	0	1	0	1	0.498813291	0.072976921	1.097820836	60.80460373	6318	1	7089	13286	8622
Allium_bisceptrum_palmeri	Allium_bisceptrum	Liliaceae	Allium	R3	2	0.5	0	1	0	1	0.498813291	0.072976921	1.790968017	65.75210373	11900	1	7089	9440	5356
Allium_bolanderi	Allium_bolanderi	Liliaceae	Allium	R4	1	0.25	0	1	2	0.794723204	0.498813291	0.072976921	1.097820836	59.22191963	6318	8229	7089	13286	10396
Allium_bolanderi_bolanderi	Allium_bolanderi	Liliaceae	Allium	R3	2	0.5	0	1	1	0.870484762	0.498813291	0.072976921	1.790968017	64.75354124	11900	8229	7089	9440	6246
Allium_bolanderi_mirabile	Allium_bolanderi_var._mirabile	Liliaceae	Allium	R3	2	0.5	1	0.684535123	0	1	0.498813291	0.072976921	1.790968017	51.16816247	11900	8229	12462	9440	13660
Allium_bolanderi_stenanthum	Allium_bolanderi	Liliaceae	Allium	R1	4	1	0	1	0	1	0.498813291	0.072976921	3.177262378	75.64710373	17277	1	7089	3257	1098
Allium_brandegeei	Allium_brandegeei	Liliaceae	Allium	R4	1	0.25	1	0.684535123	0	1	0.498813291	0.072976921	1.097820836	46.22066247	6318	8229	12462	13286	14509
Allium_brevistylum	Allium_brevistylum	Liliaceae	Allium	R4	1	0.25	0	1	4	0.69927493	0.498813291	0.072976921	1.097820836	58.48601344	6318	8229	7089	13286	10848
Allium_burdickii	Allium_tricoccum_var._burdickii	Liliaceae	Allium	R4	1	0.25	3	0.369070246	3	0.740969524	0.498813291	0.072976921	1.097820836	29.63959625	6318	8229	12462	13286	17595
Allium_burlewii	Allium_burlewii	Liliaceae	Allium	R3	2	0.5	1	0.684535123	2	0.794723204	0.498813291	0.072976921	1.790968017	49.58547838	11900	8229	12462	9440	13992
Allium_campanulatum	Allium_campanulatum	Liliaceae	Allium	R4	1	0.25	1	0.684535123	7	0.611454286	0.498813291	0.072976921	1.097820836	43.22497501	6318	8229	12462	13286	15074
Allium_canadense	Allium_canadense	Liliaceae	Allium	R5	0	0	4	0.26751324	25	0.391221431	0.498813291	0.072976921	0.404673656	17.30055802	1	8229	12462	16880	18712
Allium_canadense_canadense	Allium_canadense	Liliaceae	Allium	R5	0	0	4	0.26751324	25	0.391221431	0.498813291	0.072976921	0.404673656	17.30055802	1	8229	12462	16880	18712
Allium_canadense_ecristatum	Allium_canadense_var._ecristatum	Liliaceae	Allium	R3	2	0.5	0	1	0	1	0.498813291	0.072976921	1.790968017	65.75210373	11900	1	7089	9440	5356
Allium_canadense_fraseri	Allium_fraseri	Liliaceae	Allium	R4	1	0.25	1	0.684535123	1	0.870484762	0.498813291	0.072976921	1.097820836	45.22209999	6318	8229	12462	13286	14675
Allium_canadense_hyacinthoides	Allium_canadense_var._hyacinthoides	Liliaceae	Allium	R4	1	0.25	0	1	1	0.870484762	0.498813291	0.072976921	1.097820836	59.80604124	6318	8229	7089	13286	9570
Allium_canadense_mobilense	Allium_canadense_var._mobilense	Liliaceae	Allium	R4	1	0.25	0	1	1	0.870484762	0.498813291	0.072976921	1.097820836	59.80604124	6318	8229	7089	13286	9570
Allium_cernuum	Allium_cernuum	Liliaceae	Allium	R5	0	0	5	0.184535123	88	0.161293843	0.498813291	0.072976921	0.404673656	11.691738	1	8229	12462	16880	18760
Allium_cernuum_cernuum	Allium_cernuum_var._cernuum	Liliaceae	Allium	R5	0	0	0	1	2	0.794723204	0.498813291	0.072976921	0.404673656	54.27441963	1	8229	7089	16880	12847
Allium_cernuum_neomexicanum	Allium_cernuum	Liliaceae	Allium	R5	0	0	0	1	0	1	0.498813291	0.072976921	0.404673656	55.85710373	1	1	7089	16880	11819
Allium_columbianum	Allium_columbianum	Liliaceae	Allium	R3	2	0.5	0	1	0	1	0.498813291	0.072976921	1.790968017	65.75210373	11900	1	7089	9440	5356
Allium_constrictum	Allium_constrictum	Liliaceae	Allium	R2	3	0.75	1	0.684535123	0	1	0.498813291	0.072976921	2.484115198	56.11566247	15252	8229	12462	6137	11689
Allium_coryi	Allium_coryi	Liliaceae	Allium	R4	1	0.25	0	1	1	0.870484762	0.498813291	0.072976921	1.097820836	59.80604124	6318	8229	7089	13286	9570
Allium_cratericola	Allium_cratericola	Liliaceae	Allium	R3	2	0.5	0	1	5	0.665207966	0.498813291	0.072976921	1.790968017	63.17085715	11900	8229	7089	9440	7559
Allium_crenulatum	Allium_crenulatum	Liliaceae	Allium	R4	1	0.25	1	0.684535123	2	0.794723204	0.498813291	0.072976921	1.097820836	44.63797838	6318	8229	12462	13286	14813
Allium_crispum	Allium_crispum	Liliaceae	Allium	R3	2	0.5	1	0.684535123	5	0.665207966	10.17057454	0.446670183	3.799577409	58.40383788	11900	8229	12462	1674	10883
Allium_cuthbertii	Allium_cuthbertii	Liliaceae	Allium	R4	1	0.25	0	1	0	1	0.498813291	0.072976921	1.097820836	60.80460373	6318	1	7089	13286	8622
Allium_dichlamydeum	Allium_dichlamydeum	Liliaceae	Allium	R4	1	0.25	1	0.684535123	9	0.569759692	8.596131541	0.418405554	2.954507233	51.97791988	6318	8229	12462	4151	13491
Allium_dictuon	Allium_dictuon	Liliaceae	Allium	R2	3	0.75	1	0.684535123	0	1	0.498813291	0.072976921	2.484115198	56.11566247	15252	8229	12462	6137	11689
Allium_douglasii	Allium_douglasii	Liliaceae	Allium	R4	1	0.25	0	1	3	0.740969524	0.498813291	0.072976921	1.097820836	58.80747875	6318	8229	7089	13286	10685
Allium_drummondii	Allium_drummondii	Liliaceae	Allium	R5	0	0	3	0.369070246	4	0.69927493	0.498813291	0.072976921	0.404673656	24.37063093	1	8229	12462	16880	18297
Allium_elmendorfii	Allium_elmendorfii	Liliaceae	Allium	R2	3	0.75	0	1	0	1	0.498813291	0.072976921	2.484115198	70.69960373	15252	1	7089	6137	2805
Allium_falcifolium	Allium_falcifolium	Liliaceae	Allium	R4	1	0.25	2	0.5	14	0.493998134	8.567007125	0.417840044	2.951467602	42.84788356	6318	8229	12462	4175	15131
Allium_fibrillum	Allium_fibrillum	Liliaceae	Allium	R4	1	0.25	0	1	1	0.870484762	0.498813291	0.072976921	1.097820836	59.80604124	6318	8229	7089	13286	9570
Allium_fimbriatum	Allium_fimbriatum	Liliaceae	Allium	R4	1	0.25	1	0.684535123	3	0.740969524	0.498813291	0.072976921	1.097820836	44.2235375	6318	8229	12462	13286	14896
Allium_fimbriatum_fimbriatum	Allium_fimbriatum	Liliaceae	Allium	R4	1	0.25	0	1	1	0.870484762	0.498813291	0.072976921	1.097820836	59.80604124	6318	8229	7089	13286	9570
Allium_fimbriatum_mohavense	Allium_fimbriatum_var._mohavense	Liliaceae	Allium	R4	1	0.25	0	1	0	1	0.498813291	0.072976921	1.097820836	60.80460373	6318	1	7089	13286	8622
Allium_fimbriatum_purdyi	Allium_fimbriatum_var._purdyi	Liliaceae	Allium	R3	2	0.5	0	1	4	0.69927493	0.498813291	0.072976921	1.790968017	63.43351344	11900	8229	7089	9440	7431
Allium_geyeri	Allium_geyeri	Liliaceae	Allium	R4	1	0.25	3	0.369070246	5	0.665207966	0.498813291	0.072976921	1.097820836	29.05547464	6318	8229	12462	13286	17695
Allium_geyeri_chatterleyi	Allium_geyeri_var._chatterleyi	Liliaceae	Allium	R2	3	0.75	0	1	0	1	0.498813291	0.072976921	2.484115198	70.69960373	15252	1	7089	6137	2805
Allium_geyeri_geyeri	Allium_geyeri	Liliaceae	Allium	R4	1	0.25	0	1	3	0.740969524	0.498813291	0.072976921	1.097820836	58.80747875	6318	8229	7089	13286	10685
Allium_geyeri_tenerum	Allium_geyeri_var._tenerum	Liliaceae	Allium	R4	1	0.25	0	1	3	0.740969524	0.498813291	0.072976921	1.097820836	58.80747875	6318	8229	7089	13286	10685
Allium_glandulosum	Allium_glandulosum	Liliaceae	Allium	R4	1	0.25	0	1	2	0.794723204	0.498813291	0.072976921	1.097820836	59.22191963	6318	8229	7089	13286	10396
Allium_gooddingii	Allium_gooddingii	Liliaceae	Allium	R4	1	0.25	1	0.684535123	4	0.69927493	0.498813291	0.072976921	1.097820836	43.90207218	6318	8229	12462	13286	14948
Allium_haematochiton	Allium_haematochiton	Liliaceae	Allium	R3	2	0.5	3	0.369070246	10	0.55195089	11.33239029	0.465078688	3.898523519	43.43027598	11900	8229	12462	1481	15030
Allium_hickmanii	Allium_hickmanii	Liliaceae	Allium	R2	3	0.75	0	1	1	0.870484762	0.498813291	0.072976921	2.484115198	69.70104124	15252	8229	7089	6137	3379
Allium_hoffmanii	Allium_hoffmanii	Liliaceae	Allium	R3	2	0.5	0	1	1	0.870484762	0.498813291	0.072976921	1.790968017	64.75354124	11900	8229	7089	9440	6246
Allium_howellii	Allium_howellii	Liliaceae	Allium	R4	1	0.25	0	1	3	0.740969524	0.498813291	0.072976921	1.097820836	58.80747875	6318	8229	7089	13286	10685
Allium_howellii_clokeyi	Allium_howellii_var._clokeyi	Liliaceae	Allium	R2	3	0.75	0	1	3	0.740969524	0.498813291	0.072976921	2.484115198	68.70247875	15252	8229	7089	6137	4092
Allium_howellii_howellii	Allium_howellii	Liliaceae	Allium	R4	1	0.25	0	1	0	1	0.498813291	0.072976921	1.097820836	60.80460373	6318	1	7089	13286	8622
Allium_howellii_sanbenitense	Allium_howellii_var._sanbenitense	Liliaceae	Allium	R3	2	0.5	0	1	0	1	0.498813291	0.072976921	1.790968017	65.75210373	11900	1	7089	9440	5356
Allium_hyalinum	Allium_hyalinum	Liliaceae	Allium	R4	1	0.25	0	1	11	0.535692728	0.498813291	0.072976921	1.097820836	57.22479466	6318	8229	7089	13286	11350
Allium_jepsonii	Allium_jepsonii	Liliaceae	Allium	R1	4	1	0	1	3	0.740969524	0.498813291	0.072976921	3.177262378	73.64997875	17277	8229	7089	3257	1962
Allium_kunthii	Allium_longifolium	Liliaceae	Allium	R4	1	0.25	1	0.684535123	4	0.69927493	0.498813291	0.072976921	1.097820836	43.90207218	6318	8229	12462	13286	14948
Allium_lacunosum	Allium_lacunosum	Liliaceae	Allium	R4	1	0.25	0	1	3	0.740969524	0.498813291	0.072976921	1.097820836	58.80747875	6318	8229	7089	13286	10685
Allium_lacunosum_davisiae	Allium_lacunosum_var._davisiae	Liliaceae	Allium	R3	2	0.5	0	1	0	1	0.498813291	0.072976921	1.790968017	65.75210373	11900	1	7089	9440	5356
Allium_lacunosum_kernense	Allium_lacunosum_var._kernensis	Liliaceae	Allium	R3	2	0.5	0	1	0	1	0.498813291	0.072976921	1.790968017	65.75210373	11900	1	7089	9440	5356
Allium_lacunosum_lacunosum	Allium_lacunosum	Liliaceae	Allium	R4	1	0.25	0	1	0	1	0.498813291	0.072976921	1.097820836	60.80460373	6318	1	7089	13286	8622
Allium_lacunosum_micranthum	Allium_lacunosum_var._micranthum	Liliaceae	Allium	R3	2	0.5	1	0.684535123	0	1	0.498813291	0.072976921	1.790968017	51.16816247	11900	8229	12462	9440	13660
Allium_lemmonii	Allium_lemmonii	Liliaceae	Allium	R4	1	0.25	0	1	1	0.870484762	0.498813291	0.072976921	1.097820836	59.80604124	6318	8229	7089	13286	9570
Allium_macropetalum	Allium_macropetalum	Liliaceae	Allium	R5	0	0	0	1	3	0.740969524	0.498813291	0.072976921	0.404673656	53.85997875	1	8229	7089	16880	13018
Allium_macrum	Allium_macrum	Liliaceae	Allium	R4	1	0.25	1	0.684535123	0	1	0.498813291	0.072976921	1.097820836	46.22066247	6318	8229	12462	13286	14509
Allium_madidum	Allium_madidum	Liliaceae	Allium	R3	2	0.5	0	1	0	1	0.498813291	0.072976921	1.790968017	65.75210373	11900	1	7089	9440	5356
Allium_membranaceum	Allium_membranaceum	Liliaceae	Allium	R4	1	0.25	0	1	3	0.740969524	0.498813291	0.072976921	1.097820836	58.80747875	6318	8229	7089	13286	10685
Allium_monticola	Allium_monticola	Liliaceae	Allium	R2	3	0.75	0	1	0	1	0.498813291	0.072976921	2.484115198	70.69960373	15252	1	7089	6137	2805
Allium_munzii	Allium_munzii	Liliaceae	Allium	R1	4	1	2	0.5	0	1	0.498813291	0.072976921	3.177262378	52.53210373	17277	8229	12462	3257	13387
Allium_nevadense	Allium_nevadense	Liliaceae	Allium	R4	1	0.25	0	1	0	1	0.498813291	0.072976921	1.097820836	60.80460373	6318	1	7089	13286	8622
Allium_nevii	Allium_nevii	Liliaceae	Allium	R3	2	0.5	2	0.5	4	0.69927493	0.498813291	0.072976921	1.790968017	40.31851344	11900	8229	12462	9440	15604
Allium_obtusum	Allium_obtusum	Liliaceae	Allium	R4	1	0.25	0	1	0	1	0.498813291	0.072976921	1.097820836	60.80460373	6318	1	7089	13286	8622
Allium_obtusum_conspicuum	Allium_obtusum_var._conspicuum	Liliaceae	Allium	R2	3	0.75	0	1	2	0.794723204	0.498813291	0.072976921	2.484115198	69.11691963	15252	8229	7089	6137	3923
Allium_obtusum_obtusum	Allium_obtusum	Liliaceae	Allium	R4	1	0.25	0	1	0	1	0.498813291	0.072976921	1.097820836	60.80460373	6318	1	7089	13286	8622
Allium_oxyphilum	Allium_cernuum	Liliaceae	Allium	R2	3	0.75	0	1	0	1	0.498813291	0.072976921	2.484115198	70.69960373	15252	1	7089	6137	2805
Allium_parishii	Allium_parishii	Liliaceae	Allium	R3	2	0.5	0	1	0	1	0.498813291	0.072976921	1.790968017	65.75210373	11900	1	7089	9440	5356
Allium_parvum	Allium_parvum	Liliaceae	Allium	R5	0	0	0	1	4	0.69927493	0.498813291	0.072976921	0.404673656	53.53851344	1	8229	7089	16880	13107
Allium_passeyi	Allium_passeyi	Liliaceae	Allium	R1	4	1	0	1	0	1	0.498813291	0.072976921	3.177262378	75.64710373	17277	1	7089	3257	1098
Allium_peninsulare	Allium_peninsulare	Liliaceae	Allium	R5	0	0	1	0.684535123	6	0.636404759	0.498813291	0.072976921	0.404673656	38.46984316	1	8229	12462	16880	15991
Allium_peninsulare_franciscanum	Allium_peninsulare_var._franciscanum	Liliaceae	Allium	R2	3	0.75	0	1	0	1	0.498813291	0.072976921	2.484115198	70.69960373	15252	1	7089	6137	2805
Allium_peninsulare_peninsulare	Allium_peninsulare	Liliaceae	Allium	R5	0	0	2	0.5	1	0.870484762	0.498813291	0.072976921	0.404673656	31.74354124	1	8229	12462	16880	17157
Allium_perdulce	Allium_perdulce	Liliaceae	Allium	R4	1	0.25	0	1	0	1	0.498813291	0.072976921	1.097820836	60.80460373	6318	1	7089	13286	8622
Allium_perdulce_sperryi	Allium_perdulce_var._sperryi	Liliaceae	Allium	R4	1	0.25	0	1	0	1	0.498813291	0.072976921	1.097820836	60.80460373	6318	1	7089	13286	8622
Allium_platycaule	Allium_platycaule	Liliaceae	Allium	R4	1	0.25	1	0.684535123	10	0.55195089	8.974239625	0.425595419	2.993152912	52.02949177	6318	8229	12462	3958	13472
Allium_pleianthum	Allium_tolmiei	Liliaceae	Allium	R3	2	0.5	0	1	0	1	0.498813291	0.072976921	1.790968017	65.75210373	11900	1	7089	9440	5356
Allium_plummerae	Allium_plummerae	Liliaceae	Allium	R4	1	0.25	1	0.684535123	3	0.740969524	0.498813291	0.072976921	1.097820836	44.2235375	6318	8229	12462	13286	14896
Allium_praecox	Allium_praecox	Liliaceae	Allium	R4	1	0.25	3	0.369070246	4	0.69927493	9.731963541	0.439217839	3.066373716	38.93927984	6318	8229	12462	3634	15902
Allium_punctum	Allium_punctum	Liliaceae	Allium	R3	2	0.5	0	1	0	1	0.498813291	0.072976921	1.790968017	65.75210373	11900	1	7089	9440	5356
Allium_robinsonii	Allium_robinsonii	Liliaceae	Allium	R3	2	0.5	0	1	0	1	0.498813291	0.072976921	1.790968017	65.75210373	11900	1	7089	9440	5356
Allium_runyonii	Allium_runyonii	Liliaceae	Allium	R4	1	0.25	0	1	0	1	0.498813291	0.072976921	1.097820836	60.80460373	6318	1	7089	13286	8622
Allium_sanbornii	Allium_sanbornii	Liliaceae	Allium	R3	2	0.5	0	1	0	1	0.498813291	0.072976921	1.790968017	65.75210373	11900	1	7089	9440	5356
Allium_sanbornii_congdonii	Allium_sanbornii_var._congdonii	Liliaceae	Allium	R3	2	0.5	0	1	0	1	0.498813291	0.072976921	1.790968017	65.75210373	11900	1	7089	9440	5356
Allium_sanbornii_sanbornii	Allium_sanbornii	Liliaceae	Allium	R3	2	0.5	0	1	0	1	0.498813291	0.072976921	1.790968017	65.75210373	11900	1	7089	9440	5356
Allium_schoenoprasum	Allium_schoenoprasum	Liliaceae	Allium	R5	0	0	2	0.5	136	0.080696685	0.498813291	0.072976921	0.404673656	25.65427516	1	8229	12462	16880	18139
Allium_schoenoprasum_sibiricum	Allium_schoenoprasum	Liliaceae	Allium	R5	0	0	0	1	16	0.470611277	0.498813291	0.072976921	0.404673656	51.77551667	1	8229	7089	16880	13534
Allium_scilloides	Allium_scilloides	Liliaceae	Allium	R2	3	0.75	0	1	0	1	0.498813291	0.072976921	2.484115198	70.69960373	15252	1	7089	6137	2805
Allium_serra	Allium_serra	Liliaceae	Allium	R3	2	0.5	0	1	1	0.870484762	8.596131541	0.418405554	3.647654414	73.82795143	11900	8229	1732	1994	1911
Allium_sharsmithiae	Allium_sharsmithiae	Liliaceae	Allium	R2	3	0.75	0	1	0	1	0.498813291	0.072976921	2.484115198	70.69960373	15252	1	7089	6137	2805
Allium_shevockii	Allium_shevockii	Liliaceae	Allium	R1	4	1	0	1	0	1	0.498813291	0.072976921	3.177262378	75.64710373	17277	1	7089	3257	1098
Allium_simillimum	Allium_simillimum	Liliaceae	Allium	R4	1	0.25	0	1	0	1	0.498813291	0.072976921	1.097820836	60.80460373	6318	1	7089	13286	8622
Allium_siskiyouense	Allium_siskiyouense	Liliaceae	Allium	R4	1	0.25	3	0.369070246	5	0.665207966	8.567007125	0.417840044	2.951467602	38.11502886	6318	8229	12462	4175	16048
Allium_speculae	Allium_speculae	Liliaceae	Allium	R2	3	0.75	0	1	0	1	0.498813291	0.072976921	2.484115198	70.69960373	15252	1	7089	6137	2805
Allium_stellatum	Allium_stellatum	Liliaceae	Allium	R5	0	0	3	0.369070246	25	0.391221431	13.40048654	0.49392189	2.667261994	33.05376276	1	8229	12462	5343	16967
Allium_textile	Allium_textile	Liliaceae	Allium	R5	0	0	2	0.5	6	0.636404759	24.55615629	0.60064076	3.240878238	43.80051346	1	8229	12462	3000	14964
Allium_tolmiei	Allium_tolmiei	Liliaceae	Allium	R4	1	0.25	1	0.684535123	1	0.870484762	0.498813291	0.072976921	1.097820836	45.22209999	6318	8229	12462	13286	14675
Allium_tolmiei_persimile	Allium_tolmiei_var._persimile	Liliaceae	Allium	R3	2	0.5	0	1	0	1	0.498813291	0.072976921	1.790968017	65.75210373	11900	1	7089	9440	5356
Allium_tolmiei_platyphyllum	Allium_tolmiei	Liliaceae	Allium	R3	2	0.5	0	1	1	0.870484762	0.498813291	0.072976921	1.790968017	64.75354124	11900	8229	7089	9440	6246
Allium_tolmiei_tolmiei	Allium_tolmiei	Liliaceae	Allium	R4	1	0.25	0	1	0	1	0.498813291	0.072976921	1.097820836	60.80460373	6318	1	7089	13286	8622
Allium_tribracteatum	Allium_tribracteatum	Liliaceae	Allium	R2	3	0.75	0	1	0	1	0.498813291	0.072976921	2.484115198	70.69960373	15252	1	7089	6137	2805
Allium_tricoccum	Allium_tricoccum	Liliaceae	Allium	R5	0	0	4	0.26751324	146	0.067532722	0.498813291	0.072976921	0.404673656	14.80491808	1	8229	12462	16880	18746
Allium_tuolumnense	Allium_tuolumnense	Liliaceae	Allium	R2	3	0.75	0	1	1	0.870484762	0.498813291	0.072976921	2.484115198	69.70104124	15252	8229	7089	6137	3379
Allium_unifolium	Allium_unifolium	Liliaceae	Allium	R4	1	0.25	1	0.684535123	44	0.288721338	9.731963541	0.439217839	3.066373716	50.3578529	6318	8229	12462	3634	13821
Allium_validum	Allium_validum	Liliaceae	Allium	R4	1	0.25	1	0.684535123	6	0.636404759	0.498813291	0.072976921	1.097820836	43.41734316	6318	8229	12462	13286	15033
Allium_victorialis	Allium_victorialis	Liliaceae	Allium	R5	0	0	1	0.684535123	51	0.261706192	0.498813291	0.072976921	0.404673656	35.58091722	1	8229	12462	16880	16518
Allium_yosemitense	Allium_yosemitense	Liliaceae	Allium	R2	3	0.75	0	1	0	1	0.498813291	0.072976921	2.484115198	70.69960373	15252	1	7089	6137	2805
Allolepis_texana	Allolepis_texana	Poaceae	Allolepis	R2	3	0.75	0	1	0	1	0.012498582	0	2.091862661	68.7825	15252	1	12405	8160	4065
Allophyllum_divaricatum	Allophyllum_divaricatum	Polemoniaceae	Allophyllum	R4	1	0.25	0	1	0	1	5.439439389	0.344188446	2.555588665	67.92933047	6318	1	2483	5791	4416
Allophyllum_gilioides	Allophyllum_gilioides	Polemoniaceae	Allophyllum	R4	1	0.25	0	1	0	1	6.3449044	0.368665614	2.687153974	68.57234568	6318	1	2168	5258	4131
Allophyllum_gilioides_gilioides	Allophyllum_gilioides	Polemoniaceae	Allophyllum	R4	1	0.25	0	1	0	1	6.3449044	0.368665614	2.687153974	68.57234568	6318	1	2168	5258	4131
Allophyllum_gilioides_violaceum	Allophyllum_gilioides_subsp._violaceum	Polemoniaceae	Allophyllum	R4	1	0.25	0	1	0	1	6.3449044	0.368665614	2.687153974	68.57234568	6318	1	2168	5258	4131
Allophyllum_glutinosum	Allophyllum_glutinosum	Polemoniaceae	Allophyllum	R4	1	0.25	1	0.684535123	0	1	7.781244389	0.401895495	2.865765308	54.86135341	6318	8229	12462	4672	12324
Allophyllum_integrifolium	Allophyllum_integrifolium	Polemoniaceae	Allophyllum	R4	1	0.25	1	0.684535123	0	1	5.439439389	0.344188446	2.555588665	53.34538922	6318	8229	12462	5791	13172
Allowissadula_holosericea	Allowissadula_holosericea	Malvaceae	Allowissadula	R4	1	0.25	3	0.369070246	1	0.870484762	2.956669999	0.253576956	2.068549943	35.38252165	6318	8229	12462	8233	16561
Allowissadula_lozanii	Allowissadula_lozanii	Malvaceae	Allowissadula	R4	1	0.25	0	1	0	1	2.956669999	0.253576956	2.068549943	65.54896664	6318	1	3597	8233	5509
Almutaster_pauciflorus	Almutaster_pauciflorus	Asteraceae	Almutaster	R4	1	0.25	2	0.5	1	0.870484762	0.508276615	0.074147899	1.104114865	36.72180281	6318	8229	12462	13268	16309
Alnus_incana	Alnus_incana	Betulaceae	Alnus	R5	0	0	3	0.369070246	84	0.169886207	10.84470886	0.457572132	2.471881258	30.39236005	1	8229	12462	6180	17430
Alnus_incana_rugosa	Alnus_incana_subsp._rugosa	Betulaceae	Alnus	R5	0	0	1	0.684535123	44	0.288721338	15.06659473	0.514290228	2.776742255	47.38250456	1	8229	12462	4961	14320
Alnus_incana_tenuifolia	Alnus_incana_subsp._tenuifolia	Betulaceae	Alnus	R5	0	0	1	0.684535123	22	0.414129796	15.06659473	0.514290228	2.776742255	48.34940377	1	8229	12462	4961	14181
Alnus_maritima	Alnus_maritima	Betulaceae	Alnus	R3	2	0.5	0	1	33	0.341096039	13.33032352	0.493013209	4.048672179	71.70630747	11900	8229	1095	1227	2485
Alnus_oblongifolia	Alnus_oblongifolia	Betulaceae	Alnus	R3	2	0.5	3	0.369070246	4	0.69927493	8.509809858	0.416724413	3.638618244	43.29587753	11900	8229	12462	2008	15062
Alnus_rhombifolia	Alnus_rhombifolia	Betulaceae	Alnus	R5	0	0	4	0.26751324	30	0.358356085	8.509809858	0.416724413	2.252323882	26.07741282	1	8229	12462	7142	18086
Alnus_rubra	Alnus_rubra	Betulaceae	Alnus	R5	0	0	4	0.26751324	59	0.234967658	12.10230852	0.476345485	2.572788438	26.6923336	1	8229	12462	5721	18018
Alnus_serrulata	Alnus_serrulata	Betulaceae	Alnus	R5	0	0	3	0.369070246	58	0.238108085	13.33032352	0.493013209	2.662377818	31.84938784	1	8229	12462	5362	17134
Alnus_viridis	Alnus_alnobetula	Betulaceae	Alnus	R5	0	0	1	0.684535123	69	0.206164451	15.06659473	0.514290228	2.776742255	46.74599095	1	8229	12462	4961	14409
Alnus_viridis_sinuata	Alnus_alnobetula_subsp._sinuata	Betulaceae	Alnus	R5	0	0	1	0.684535123	26	0.384169613	15.06659473	0.514290228	2.776742255	48.11841075	1	8229	12462	4961	14212
Alopecurus_aequalis	Alopecurus_aequalis	Poaceae	Alopecurus	R5	0	0	1	0.684535123	12	0.520736669	0.50041513	0.073175649	0.405741823	37.58326277	1	8229	12462	16878	16139
Alopecurus_aequalis_aequalis	Alopecurus_aequalis	Poaceae	Alopecurus	R5	0	0	0	1	0	1	0.50041513	0.073175649	0.405741823	55.86232431	1	1	7088	16878	11817
Alopecurus_aequalis_sonomensis	Alopecurus_magellanicus	Poaceae	Alopecurus	R1	4	1	1	0.684535123	0	1	0.50041513	0.073175649	3.178330545	61.06838306	17277	8229	12462	3256	8436
Alopecurus_alpinus	Alopecurus_alpinus	Poaceae	Alopecurus	R5	0	0	1	0.684535123	11	0.535692728	0.968682214	0.123709877	0.677364392	39.02610814	1	8229	12462	16188	15880
Alopecurus_carolinianus	Alopecurus_carolinianus	Poaceae	Alopecurus	R5	0	0	3	0.369070246	1	0.870484762	0.968682214	0.123709877	0.677364392	27.02341347	1	8229	12462	16188	17975
Alopecurus_saccatus	Alopecurus_saccatus	Poaceae	Alopecurus	R4	1	0.25	0	1	0	1	0.968682214	0.123709877	1.370511572	62.13735846	6318	1	5669	12149	7982
Alophia_drummondii	Alophia_drummondii	Iridaceae	Alophia	R4	1	0.25	0	1	3	0.740969524	52.94068452	0.739618203	4.681032189	76.32014521	6318	8229	77	558	905
Aloysia_gratissima	Aloysia_gratissima	Verbenaceae	Aloysia	R5	0	0	1	0.684535123	11	0.535692728	2.051355982	0.205239163	1.115586076	41.1678825	1	8229	12462	13187	15415
Aloysia_gratissima_gratissima	Aloysia_gratissima	Verbenaceae	Aloysia	R5	0	0	0	1	2	0.794723204	2.051355982	0.205239163	1.115586076	57.74894873	1	8229	4525	13187	11150
Aloysia_gratissima_schulziae	Aloysia_gratissima	Verbenaceae	Aloysia	R4	1	0.25	0	1	0	1	2.051355982	0.205239163	1.808733257	64.27913282	6318	1	4525	9359	6903
Aloysia_macrostachya	Aloysia_macrostachya	Verbenaceae	Aloysia	R5	0	0	0	1	4	0.69927493	2.051355982	0.205239163	1.115586076	57.01304253	1	8229	4525	13187	11418
Aloysia_wrightii	Aloysia_wrightii	Verbenaceae	Aloysia	R5	0	0	3	0.369070246	8	0.589446409	2.051355982	0.205239163	1.115586076	26.99838212	1	8229	12462	13187	17980
Alphitonia_ponderosa	Alphitonia_ponderosa	Rhamnaceae	Alphitonia	R2	3	0.75	1	0.684535123	4	0.69927493	43.23832293	0.702726527	5.86903299	70.34059431	15252	8229	12462	82	2952
Alsinidendron_lychnoides	Alsinidendron_lychnoides	Caryophyllaceae	Alsinidendron	R1	4	1	1	0.684535123	1	0.870484762	1.737854665	0.185069676	3.779763367	63.00927665	17277	8229	12462	1715	7635
Alsinidendron_obovatum	Alsinidendron_obovatum	Caryophyllaceae	Alsinidendron	R1	4	1	3	0.369070246	3	0.740969524	1.737854665	0.185069676	3.779763367	47.42677291	17277	8229	12462	1715	14315
Alsinidendron_trinerve	Alsinidendron_trinerve	Caryophyllaceae	Alsinidendron	R1	4	1	3	0.369070246	5	0.665207966	1.737854665	0.185069676	3.779763367	46.8426513	17277	8229	12462	1715	14396
Alsinidendron_viscosum	Alsinidendron_viscosum	Caryophyllaceae	Alsinidendron	R1	4	1	1	0.684535123	1	0.870484762	1.737854665	0.185069676	3.779763367	63.00927665	17277	8229	12462	1715	7635
Alternanthera_flavescens	Alternanthera_flavescens	Amaranthaceae	Alternanthera	R4	1	0.25	0	1	0	1	5.04193869	0.332334252	2.491872116	67.6179208	6318	1	2681	6125	4548
Alternanthera_maritima	Alternanthera_littoralis	Amaranthaceae	Alternanthera	R4	1	0.25	0	1	1	0.870484762	5.04193869	0.332334252	2.491872116	66.61935832	6318	8229	2681	6125	4950
Alvaradoa_amorphoides	Alvaradoa_amorphoides	Simaroubaceae	Alvaradoa	R5	0	0	2	0.5	6	0.636404759	100.509197	0.857248313	4.620149405	50.54159388	1	8229	12462	611	13793
Alyssum_obovatum	Alyssum_obovatum	Brassicaceae	Alyssum	R5	0	0	0	1	2	0.794723204	0.110938923	0.017262147	0.105205534	52.81079251	1	8229	11488	18388	13321
Alyxia_oliviformis	Alyxia_stellata	Apocynaceae	Alyxia	R3	2	0.5	0	1	3	0.740969524	10.2873769	0.448605425	3.809979374	73.62273954	11900	8229	1441	1658	1972
Amaranthus_acanthochiton	Amaranthus_acanthochiton	Amaranthaceae	Amaranthus	R5	0	0	0	1	1	0.870484762	3.293227123	0.268764975	1.457038693	60.00189341	1	8229	3273	11774	9298
Amaranthus_arenicola	Amaranthus_arenicola	Amaranthaceae	Amaranthus	R4	1	0.25	0	1	2	0.794723204	3.293226879	0.268764965	2.150185817	64.36527153	6318	8229	3274	7899	6763
Amaranthus_australis	Amaranthus_australis	Amaranthaceae	Amaranthus	R5	0	0	0	1	1	0.870484762	3.293226879	0.268764965	1.457038636	60.00189314	1	8229	3274	11775	9299
Amaranthus_bigelovii	Amaranthus_torreyi	Amaranthaceae	Amaranthus	R4	1	0.25	0	1	0	1	3.293226879	0.268764965	2.150185817	65.94795562	6318	1	3274	7899	5222
Amaranthus_brownii	Amaranthus_brownii	Amaranthaceae	Amaranthus	R1	4	1	0	1	0	1	3.293226879	0.268764965	4.229627359	80.79045562	17277	1	3274	998	327
Amaranthus_californicus	Amaranthus_californicus	Amaranthaceae	Amaranthus	R4	1	0.25	0	1	1	0.870484762	3.293226879	0.268764965	2.150185817	64.94939314	6318	8229	3274	7899	6009
Amaranthus_cannabinus	Amaranthus_cannabinus	Amaranthaceae	Amaranthus	R5	0	0	0	1	1	0.870484762	3.293226879	0.268764965	1.457038636	60.00189314	1	8229	3274	11775	9299
Amaranthus_crassipes	Amaranthus_crassipes	Amaranthaceae	Amaranthus	R5	0	0	0	1	1	0.870484762	3.293226879	0.268764965	1.457038636	60.00189314	1	8229	3274	11775	9299
Amaranthus_dubius	Amaranthus_dubius	Amaranthaceae	Amaranthus	R5	0	0	1	0.684535123	3	0.740969524	3.293226879	0.268764965	1.457038636	44.4193894	1	8229	12462	11775	14851
Amaranthus_fimbriatus	Amaranthus_fimbriatus	Amaranthaceae	Amaranthus	R5	0	0	1	0.684535123	2	0.794723204	3.293226879	0.268764965	1.457038636	44.83383027	1	8229	12462	11775	14756
Amaranthus_floridanus	Amaranthus_floridanus	Amaranthaceae	Amaranthus	R3	2	0.5	0	1	1	0.870484762	3.293226879	0.268764965	2.843332998	69.89689314	11900	8229	3274	4740	3239
Amaranthus_greggii	Amaranthus_greggii	Amaranthaceae	Amaranthus	R4	1	0.25	3	0.369070246	1	0.870484762	3.293227123	0.268764975	2.150185874	35.7815109	6318	8229	12462	7898	16477
Amaranthus_hybridus	Amaranthus_hybridus	Amaranthaceae	Amaranthus	R5	0	0	3	0.369070246	23	0.40617749	6.773501356	0.379216993	2.050720688	30.15577636	1	8229	12462	8274	17489
Amaranthus_obcordatus	Amaranthus_obcordatus	Amaranthaceae	Amaranthus	R5	0	0	0	1	0	1	3.293226879	0.268764965	1.457038636	61.00045562	1	1	3274	11775	8491
Amaranthus_palmeri	Amaranthus_palmeri	Amaranthaceae	Amaranthus	R5	0	0	2	0.5	2	0.794723204	3.293226879	0.268764965	1.457038636	36.30277153	1	8229	12462	11775	16383
Amaranthus_polygonoides	Amaranthus_polygonoides	Amaranthaceae	Amaranthus	R5	0	0	0	1	1	0.870484762	3.293226879	0.268764965	1.457038636	60.00189314	1	8229	3274	11775	9299
Amaranthus_powellii	Amaranthus_powellii	Amaranthaceae	Amaranthus	R5	0	0	1	0.684535123	6	0.636404759	3.293226879	0.268764965	1.457038636	43.61319506	1	8229	12462	11775	15000
Amaranthus_pumilus	Amaranthus_pumilus	Amaranthaceae	Amaranthus	R2	3	0.75	2	0.5	2	0.794723204	3.293226879	0.268764965	3.536480178	51.14527153	15252	8229	12462	2210	13667
Amaranthus_rudis	Amaranthus_tuberculatus	Amaranthaceae	Amaranthus	R5	0	0	0	1	2	0.794723204	3.293226879	0.268764965	1.457038636	59.41777153	1	8229	3274	11775	10113
Amaranthus_scleropoides	Amaranthus_scleropoides	Amaranthaceae	Amaranthus	R5	0	0	0	1	0	1	3.293226879	0.268764965	1.457038636	61.00045562	1	1	3274	11775	8491
Amaranthus_spinosus	Amaranthus_spinosus	Amaranthaceae	Amaranthus	R5	0	0	2	0.5	19	0.440244454	6.773502356	0.379217017	2.050720816	36.47131578	1	8229	12462	8273	16348
Amaranthus_tuberculatus	Amaranthus_tuberculatus	Amaranthaceae	Amaranthus	R4	1	0.25	4	0.26751324	3	0.740969524	3.293226879	0.268764965	2.150185817	30.08796772	6318	8229	12462	7899	17501
Amaranthus_watsonii	Amaranthus_watsonii	Amaranthaceae	Amaranthus	R4	1	0.25	2	0.5	0	1	3.293226879	0.268764965	2.150185817	42.83295562	6318	8229	12462	7899	15135
Amaranthus_wrightii	Amaranthus_wrightii	Amaranthaceae	Amaranthus	R5	0	0	0	1	2	0.794723204	3.293226879	0.268764965	1.457038636	59.41777153	1	8229	3274	11775	10113
Amblyolepis_setigera	Amblyolepis_setigera	Asteraceae	Amblyolepis	R5	0	0	0	1	2	0.794723204	1.584703203	0.174360146	0.949610686	56.93775693	1	8229	4971	14180	11437
Amblyopappus_pusillus	Amblyopappus_pusillus	Asteraceae	Amblyopappus	R4	1	0.25	3	0.369070246	0	1	2.138020637	0.21044959	1.836739411	35.24812821	6318	8229	12462	9246	16598
Ambrosia_acanthicarpa	Ambrosia_acanthicarpa	Asteraceae	Ambrosia	R5	0	0	1	0.684535123	2	0.794723204	0.41953097	0.062865866	0.350326514	39.42486095	1	8229	12462	16998	15799
Ambrosia_ambrosioides	Ambrosia_ambrosioides	Asteraceae	Ambrosia	R5	0	0	2	0.5	3	0.740969524	0.41953097	0.062865866	0.350326514	30.47936133	1	8229	12462	16998	17415
Ambrosia_artemisiifolia	Ambrosia_artemisiifolia	Asteraceae	Ambrosia	R5	0	0	3	0.369070246	37	0.320313418	0.41953097	0.062865866	0.350326514	21.18322025	1	8229	12462	16998	18551
Ambrosia_artemisiifolia_artemisiifolia	Ambrosia_artemisiifolia_var._artemisiifolia	Asteraceae	Ambrosia	R5	0	0	0	1	0	1	0.41953097	0.062865866	0.350326514	55.5914863	1	1	7432	16998	11900
Ambrosia_artemisiifolia_elatior	Ambrosia_artemisiifolia	Asteraceae	Ambrosia	R5	0	0	0	1	2	0.794723204	0.41953097	0.062865866	0.350326514	54.00880221	1	8229	7432	16998	12947
Ambrosia_artemisiifolia_paniculata	Ambrosia_artemisiifolia	Asteraceae	Ambrosia	R4	1	0.25	0	1	0	1	0.41953097	0.062865866	1.043473695	60.5389863	6318	1	7432	13524	8790
Ambrosia_bidentata	Ambrosia_bidentata	Asteraceae	Ambrosia	R5	0	0	3	0.369070246	1	0.870484762	0.41953097	0.062865866	0.350326514	25.42504131	1	8229	12462	16998	18165
Ambrosia_chamissonis	Ambrosia_chamissonis	Asteraceae	Ambrosia	R4	1	0.25	3	0.369070246	4	0.69927493	0.41953097	0.062865866	1.043473695	29.0525135	6318	8229	12462	13524	17696
Ambrosia_cheiranthifolia	Ambrosia_cheiranthifolia	Asteraceae	Ambrosia	R2	3	0.75	1	0.684535123	1	0.870484762	0.41953097	0.062865866	2.429768056	54.85148256	15252	8229	12462	6352	12327
Ambrosia_chenopodiifolia	Ambrosia_chenopodiifolia	Asteraceae	Ambrosia	R3	2	0.5	1	0.684535123	4	0.69927493	0.41953097	0.062865866	1.736620875	48.58395476	11900	8229	12462	9683	14140
Ambrosia_confertiflora	Ambrosia_confertiflora	Asteraceae	Ambrosia	R5	0	0	3	0.369070246	1	0.870484762	0.41953097	0.062865866	0.350326514	25.42504131	1	8229	12462	16998	18165
Ambrosia_cordifolia	Ambrosia_cordifolia	Asteraceae	Ambrosia	R4	1	0.25	2	0.5	0	1	0.41953097	0.062865866	1.043473695	37.4239863	6318	8229	12462	13524	16170
Ambrosia_coronopifolia	Ambrosia_psilostachya	Asteraceae	Ambrosia	R5	0	0	0	1	2	0.794723204	0.41953097	0.062865866	0.350326514	54.00880221	1	8229	7432	16998	12947
Ambrosia_deltoidea	Ambrosia_deltoidea	Asteraceae	Ambrosia	R4	1	0.25	3	0.369070246	6	0.636404759	0.41953097	0.062865866	1.043473695	28.56778449	6318	8229	12462	13524	17776
Ambrosia_dumosa	Ambrosia_dumosa	Asteraceae	Ambrosia	R5	0	0	4	0.26751324	7	0.611454286	0.41953097	0.062865866	0.350326514	18.73293591	1	8229	12462	16998	18675
Ambrosia_eriocentra	Ambrosia_eriocentra	Asteraceae	Ambrosia	R5	0	0	4	0.26751324	3	0.740969524	0.41953097	0.062865866	0.350326514	19.7314984	1	8229	12462	16998	18636
Ambrosia_grayi	Ambrosia_grayi	Asteraceae	Ambrosia	R5	0	0	0	1	0	1	0.41953097	0.062865866	0.350326514	55.5914863	1	1	7432	16998	11900
Ambrosia_hispida	Ambrosia_hispida	Asteraceae	Ambrosia	R5	0	0	0	1	1	0.870484762	0.41953097	0.062865866	0.350326514	54.59292382	1	8229	7432	16998	12520
Ambrosia_ilicifolia	Ambrosia_ilicifolia	Asteraceae	Ambrosia	R4	1	0.25	1	0.684535123	4	0.69927493	0.41953097	0.062865866	1.043473695	43.63645476	6318	8229	12462	13524	14996
Ambrosia_linearis	Ambrosia_linearis	Asteraceae	Ambrosia	R3	2	0.5	1	0.684535123	0	1	0.41953097	0.062865866	1.736620875	50.90254505	11900	8229	12462	9683	13720
Ambrosia_psilostachya	Ambrosia_psilostachya	Asteraceae	Ambrosia	R5	0	0	3	0.369070246	4	0.69927493	0.41953097	0.062865866	0.350326514	24.1050135	1	8229	12462	16998	18326
Ambrosia_pumila	Ambrosia_pumila	Asteraceae	Ambrosia	R1	4	1	0	1	4	0.69927493	0.41953097	0.062865866	3.122915236	73.06289601	17277	8229	7432	3436	2133
Ambrosia_tomentosa	Ambrosia_tomentosa	Asteraceae	Ambrosia	R4	1	0.25	0	1	0	1	0.41953097	0.062865866	1.043473695	60.5389863	6318	1	7432	13524	8790
Ambrosia_trifida	Ambrosia_trifida	Asteraceae	Ambrosia	R5	0	0	2	0.5	22	0.414129796	0.41953097	0.062865866	0.350326514	27.95942703	1	8229	12462	16998	17859
Ambrosia_trifida_texana	Ambrosia_trifida	Asteraceae	Ambrosia	R5	0	0	2	0.5	1	0.870484762	0.41953097	0.062865866	0.350326514	31.47792382	1	8229	12462	16998	17210
Ambrosia_trifida_trifida	Ambrosia_trifida_fo._trifida	Asteraceae	Ambrosia	R5	0	0	0	1	0	1	0.41953097	0.062865866	0.350326514	55.5914863	1	1	7432	16998	11900
Amelanchier_alnifolia	Amelanchier_alnifolia	Rosaceae	Amelanchier	R5	0	0	3	0.369070246	85	0.16770079	5.303233978	0.340211038	1.841062832	27.29243455	1	8229	12462	9230	17943
Amelanchier_alnifolia_alnifolia	Amelanchier_alnifolia	Rosaceae	Amelanchier	R5	0	0	0	1	8	0.589446409	2.179167291	0.212873221	1.156619304	56.36681134	1	8229	4395	12959	11597
Amelanchier_alnifolia_cusickii	Amelanchier_cusickii	Rosaceae	Amelanchier	R4	1	0.25	0	1	12	0.520736669	2.179167291	0.212873221	1.849766485	60.78455924	6318	8229	4395	9172	8640
Amelanchier_alnifolia_humptulipensis	Amelanchier_alnifolia_var._humptulipensis	Rosaceae	Amelanchier	R4	1	0.25	0	1	0	1	2.179167291	0.212873221	1.849766485	64.47967953	6318	1	4395	9172	6574
Amelanchier_alnifolia_semiintegrifolia	Amelanchier_alnifolia_var._semi-integrifolia	Rosaceae	Amelanchier	R4	1	0.25	1	0.684535123	38	0.315459873	2.179167291	0.212873221	1.849766485	44.6179339	6318	8229	12462	9172	14817
Amelanchier_arborea	Amelanchier_arborea	Rosaceae	Amelanchier	R5	0	0	3	0.369070246	77	0.185944635	2.112501828	0.208930455	1.135426849	23.98435368	1	8229	12462	13122	18338
Amelanchier_arborea_arborea	Amelanchier_arborea	Rosaceae	Amelanchier	R5	0	0	0	1	0	1	2.112501828	0.208930455	1.135426849	59.42860305	1	1	4448	13122	10106
Amelanchier_bartramiana	Amelanchier_bartramiana	Rosaceae	Amelanchier	R5	0	0	0	1	26	0.384169613	2.112501828	0.208930455	1.135426849	54.68055077	1	8229	4448	13122	12400
Amelanchier_canadensis	Amelanchier_canadensis	Rosaceae	Amelanchier	R5	0	0	0	1	147	0.066265931	2.179167291	0.212873221	1.156619304	52.33308985	1	8229	4395	12959	13420
Amelanchier_fernaldii	Amelanchier_fernaldii	Rosaceae	Amelanchier	R3	2	0.5	0	1	5	0.665207966	2.179167291	0.212873221	2.542913665	66.84593295	11900	8229	4395	5857	4835
Amelanchier_humilis	Amelanchier_spicata	Rosaceae	Amelanchier	R5	0	0	0	1	19	0.440244454	2.179167291	0.212873221	1.156619304	55.21646427	1	8229	4395	12959	12115
Amelanchier_interior	Amelanchier_interior	Rosaceae	Amelanchier	R5	0	0	0	1	13	0.506889521	2.179167291	0.212873221	1.156619304	55.73029773	1	8229	4395	12959	11855
Amelanchier_laevis	Amelanchier_laevis	Rosaceae	Amelanchier	R4	1	0.25	4	0.26751324	111	0.118343806	2.179167291	0.212873221	1.849766485	23.81924734	6318	8229	12462	9172	18358
Amelanchier_nantucketensis	Amelanchier_nantucketensis	Rosaceae	Amelanchier	R3	2	0.5	2	0.5	12	0.520736669	2.179167291	0.212873221	2.542913665	42.61705924	11900	8229	12462	5857	15169
Amelanchier_obovalis	Amelanchier_obovalis	Rosaceae	Amelanchier	R4	1	0.25	0	1	16	0.470611277	2.179167291	0.212873221	1.849766485	60.39809247	6318	8229	4395	9172	8894
Amelanchier_pallida	Amelanchier_pallida	Rosaceae	Amelanchier	R5	0	0	0	1	2	0.794723204	2.179167291	0.212873221	1.156619304	57.94949543	1	8229	4395	12959	11078
Amelanchier_pumila	Amelanchier_pumila	Rosaceae	Amelanchier	R5	0	0	0	1	13	0.506889521	2.179167291	0.212873221	1.156619304	55.73029773	1	8229	4395	12959	11855
Amelanchier_sanguinea	Amelanchier_sanguinea	Rosaceae	Amelanchier	R5	0	0	1	0.684535123	42	0.297216028	2.179167291	0.212873221	1.156619304	39.52977385	1	8229	12462	12959	15783
Amelanchier_sanguinea_gaspensis	Amelanchier_sanguinea_var._gaspensis	Rosaceae	Amelanchier	R4	1	0.25	0	1	2	0.794723204	2.179167291	0.212873221	1.849766485	62.89699543	6318	8229	4395	9172	7674
Amelanchier_sanguinea_sanguinea	Amelanchier_sanguinea	Rosaceae	Amelanchier	R5	0	0	0	1	1	0.870484762	2.179167291	0.212873221	1.156619304	58.53361704	1	8229	4395	12959	10820
Amelanchier_stolonifera	Amelanchier_stolonifera	Rosaceae	Amelanchier	R5	0	0	1	0.684535123	102	0.133996292	2.179167291	0.212873221	1.156619304	38.27134969	1	8229	12462	12959	16018
Amelanchier_utahensis	Amelanchier_utahensis	Rosaceae	Amelanchier	R5	0	0	3	0.369070246	19	0.440244454	4.360219837	0.310060863	1.679004989	28.60170111	1	8229	12462	9964	17768
Amelanchier_utahensis_covillei	Amelanchier_utahensis_var._covillei	Rosaceae	Amelanchier	R3	2	0.5	0	1	1	0.870484762	2.179167291	0.212873221	2.542913665	68.42861704	11900	8229	4395	5857	4194
Amelanchier_utahensis_utahensis	Amelanchier_utahensis	Rosaceae	Amelanchier	R5	0	0	0	1	0	1	2.179167291	0.212873221	1.156619304	59.53217953	1	1	4395	12959	9884
Amerorchis_rotundifolia	Galearis_rotundifolia	Orchidaceae	Amerorchis	R5	0	0	0	1	1	0.870484762	2.832593319	0.247649337	1.343541681	59.4471856	1	8229	3699	12258	10086
Amianthium_muscitoxicum	Amianthium_muscitoxicum	Liliaceae	Amianthium	R4	1	0.25	0	1	7	0.611454286	25.279944	0.605836613	3.961953243	71.80714038	6318	8229	416	1368	2460
Ammannia_auriculata	Ammannia_auriculata	Lythraceae	Ammannia	R5	0	0	1	0.684535123	3	0.740969524	14.6597798	0.509518782	2.751095629	50.74399218	1	8229	12462	5030	13756
Ammannia_coccinea	Ammannia_coccinea	Lythraceae	Ammannia	R5	0	0	3	0.369070246	3	0.740969524	13.5860913	0.496304472	2.680068424	35.81291099	1	8229	12462	5290	16466
Ammannia_latifolia	Ammannia_latifolia	Lythraceae	Ammannia	R5	0	0	0	1	2	0.794723204	18.40830613	0.549445225	2.965701125	66.79124196	1	8229	742	4083	4854
Ammannia_robusta	Ammannia_robusta	Lythraceae	Ammannia	R5	0	0	2	0.5	1	0.870484762	20.14904538	0.565425373	3.051594769	44.68016206	1	8229	12462	3727	14802
Ammocodon_chenopodioides	Acleisanthes_chenopodioides	Nyctaginaceae	Ammocodon	R5	0	0	0	1	0	1	3.06381869	0.258548161	1.402123096	60.73206019	1	1	3483	12022	8656
Ammophila_breviligulata	Ammophila_breviligulata	Poaceae	Ammophila	R5	0	0	2	0.5	6	0.636404759	0.381886415	0.057865518	0.323449533	29.54180784	1	8229	12462	17100	17606
Ammophila_champlainensis	Ammophila_champlainensis	Poaceae	Ammophila	R2	3	0.75	0	1	1	0.870484762	0.545032015	0.078627313	2.514486173	69.84947702	15252	8229	6879	6005	3257
Ammoselinum_butleri	Ammoselinum_butleri	Apiaceae	Ammoselinum	R5	0	0	0	1	0	1	15.15578913	0.515320213	2.782278446	67.47746199	1	1	941	4940	4600
Ammoselinum_giganteum	Ammoselinum_giganteum	Apiaceae	Ammoselinum	R2	3	0.75	0	1	0	1	15.15578871	0.515320208	4.861719961	82.31996186	15252	1	942	437	243
Ammoselinum_popei	Ammoselinum_popei	Apiaceae	Ammoselinum	R4	1	0.25	0	1	3	0.740969524	15.15578871	0.515320208	3.4754256	70.42783689	6318	8229	942	2323	2912
Amoreuxia_gonzalezii	Amoreuxia_gonzalezii	Bixaceae	Amoreuxia	R1	4	1	2	0.5	0	1	42.23419896	0.698454986	6.539220547	68.96341248	17277	8229	12462	11	4021
Amoreuxia_palmatifida	Amoreuxia_palmatifida	Bixaceae	Amoreuxia	R5	0	0	3	0.369070246	6	0.636404759	42.23419896	0.698454986	3.766631825	40.31721066	1	8229	12462	1753	15605
Amoreuxia_wrightii	Amoreuxia_wrightii	Bixaceae	Amoreuxia	R5	0	0	1	0.684535123	4	0.69927493	42.23419896	0.698454986	3.766631825	55.38588094	1	8229	12462	1753	12041
Ampelaster_carolinianus	Ampelaster_carolinianus	Asteraceae	Ampelaster	R5	0	0	0	1	24	0.39854986	0.377338756	0.057252249	0.3201532	50.806836	1	8229	7619	17105	13740
Ampelopsis_arborea	Ampelopsis_arborea	Vitaceae	Ampelopsis	R5	0	0	3	0.369070246	15	0.481939048	36.33410207	0.671157487	3.619907173	38.40917472	1	8229	12462	2046	16006
Ampelopsis_cordata	Ampelopsis_cordata	Vitaceae	Ampelopsis	R5	0	0	3	0.369070246	15	0.481939048	8.209106334	0.410746564	2.220192813	31.56817978	1	8229	12462	7409	17189
Amphiachyris_amoena	Amphiachyris_amoena	Asteraceae	Amphiachyris	R4	1	0.25	0	1	0	1	0.096398385	0.014811009	0.785177793	59.2765852	6318	1	11944	15768	10352
Amphiachyris_dracunculoides	Gutierrezia_dracunculoides	Asteraceae	Amphiachyris	R4	1	0.25	3	0.369070246	1	0.870484762	0.234302876	0.036852915	0.903653518	29.68918108	6318	8229	12462	14491	17584
Amphianthus_pusillus	Gratiola_amphiantha	Scrophulariaceae	Amphianthus	R2	3	0.75	1	0.684535123	1	0.870484762	2.286502393	0.219050795	3.269265439	58.95446065	15252	8229	12462	2934	10574
Amphicarpum_muehlenbergianum	Amphicarpum_muehlenbergianum	Poaceae	Amphicarpum	R4	1	0.25	0	1	0	1	0.012498582	0	0.7055683	58.8875	6318	1	12405	16117	10617
Amphicarpum_purshii	Amphicarpum_amphicarpon	Poaceae	Amphicarpum	R4	1	0.25	1	0.684535123	1	0.870484762	0.012498582	0	0.7055683	43.30499626	6318	8229	12462	16117	15060
Amphipappus_fremontii	Amphipappus_fremontii	Asteraceae	Amphipappus	R5	0	0	0	1	0	1	0.377338756	0.057252249	0.3201532	55.44401658	1	1	7619	17105	11972
Amphipappus_fremontii_fremontii	Amphipappus_fremontii_subsp._fremontii	Asteraceae	Amphipappus	R3	2	0.5	0	1	0	1	0.377338756	0.057252249	1.706447561	65.33901658	11900	1	7619	9815	5644
Amphipappus_fremontii_spinosus	Amphipappus_fremontii_var._spinosus	Asteraceae	Amphipappus	R4	1	0.25	0	1	0	1	0.377338756	0.057252249	1.01330038	60.39151658	6318	1	7619	13678	8898
Amphitecna_latifolia	Amphitecna_latifolia	Bignoniaceae	Amphitecna	R5	0	0	0	1	9	0.569759692	9.011751471	0.426293801	2.30375955	61.82158538	1	8229	1613	6894	8123
Amsinckia_carinata	Amsinckia_carinata	Boraginaceae	Amsinckia	R2	3	0.75	2	0.5	0	1	0.80793376	0.107862542	2.671626166	48.50104898	15252	8229	12462	5325	14150
Amsinckia_douglasiana	Amsinckia_douglasiana	Boraginaceae	Amsinckia	R3	2	0.5	0	1	0	1	0.80793376	0.107862542	1.978478985	66.66854898	11900	1	6006	8570	4914
Amsinckia_eastwoodiae	Amsinckia_eastwoodiae	Boraginaceae	Amsinckia	R4	1	0.25	0	1	0	1	0.80793376	0.107862542	1.285331804	61.72104898	6318	1	6006	12456	8167
Amsinckia_gloriosa	Amsinckia_tessellata_var._gloriosa	Boraginaceae	Amsinckia	R4	1	0.25	0	1	0	1	0.80793376	0.107862542	1.285331804	61.72104898	6318	1	6006	12456	8167
Amsinckia_grandiflora	Amsinckia_grandiflora	Boraginaceae	Amsinckia	R1	4	1	1	0.684535123	1	0.870484762	0.80793376	0.107862542	3.364773346	60.98104524	17277	8229	12462	2607	8514
Amsinckia_intermedia	Amsinckia_menziesii_var._intermedia	Boraginaceae	Amsinckia	R5	0	0	1	0.684535123	7	0.611454286	0.80793376	0.107862542	0.592184624	39.19392027	1	8229	12462	16359	15854
Amsinckia_lunaris	Amsinckia_lunaris	Boraginaceae	Amsinckia	R2	3	0.75	0	1	1	0.870484762	0.80793376	0.107862542	2.671626166	70.6174865	15252	8229	6006	5325	2829
Amsinckia_lycopsoides	Amsinckia_lycopsoides	Boraginaceae	Amsinckia	R4	1	0.25	0	1	0	1	0.80793376	0.107862542	1.285331804	61.72104898	6318	1	6006	12456	8167
Amsinckia_menziesii	Amsinckia_menziesii	Boraginaceae	Amsinckia	R5	0	0	2	0.5	1	0.870484762	0.80793376	0.107862542	0.592184624	32.6599865	1	8229	12462	16359	17011
Amsinckia_retrorsa	Amsinckia_menziesii	Boraginaceae	Amsinckia	R5	0	0	0	1	0	1	0.80793376	0.107862542	0.592184624	56.77354898	1	1	6006	16359	11481
Amsinckia_spectabilis	Amsinckia_spectabilis	Boraginaceae	Amsinckia	R4	1	0.25	1	0.684535123	0	1	0.80793376	0.107862542	1.285331804	47.13710773	6318	8229	12462	12456	14364
Amsinckia_tessellata	Amsinckia_tessellata	Boraginaceae	Amsinckia	R5	0	0	3	0.369070246	2	0.794723204	0.80793376	0.107862542	0.592184624	26.02298238	1	8229	12462	16359	18092
Amsinckia_vernicosa	Amsinckia_vernicosa	Boraginaceae	Amsinckia	R4	1	0.25	0	1	0	1	0.80793376	0.107862542	1.285331804	61.72104898	6318	1	6006	12456	8167
Amsinckia_vernicosa_furcata	Amsinckia_vernicosa_var._furcata	Boraginaceae	Amsinckia	R3	2	0.5	3	0.369070246	0	1	0.80793376	0.107862542	1.978478985	37.50066647	11900	8229	12462	8570	16159
Amsinckia_vernicosa_vernicosa	Amsinckia_vernicosa	Boraginaceae	Amsinckia	R4	1	0.25	0	1	0	1	0.80793376	0.107862542	1.285331804	61.72104898	6318	1	6006	12456	8167
Amsonia_ciliata	Amsonia_ciliata	Apocynaceae	Amsonia	R5	0	0	2	0.5	35	0.330415932	4.69760578	0.321417294	1.740046048	34.10613915	1	8229	12462	9678	16800
Amsonia_ciliata_ciliata	Amsonia_ciliata	Apocynaceae	Amsonia	R4	1	0.25	0	1	0	1	4.69760578	0.321417294	2.433193229	67.33113231	6318	1	2757	6332	4648
Amsonia_ciliata_tenuifolia	Amsonia_ciliata_var._filifolia	Apocynaceae	Amsonia	R4	1	0.25	0	1	7	0.611454286	4.69760578	0.321417294	2.433193229	64.33544485	6318	8229	2757	6332	6781
Amsonia_fugatei	Amsonia_fugatei	Apocynaceae	Amsonia	R2	3	0.75	0	1	1	0.870484762	4.69760578	0.321417294	3.81948759	76.22756982	15252	8229	2757	1635	940
Amsonia_grandiflora	Amsonia_grandiflora	Apocynaceae	Amsonia	R2	3	0.75	2	0.5	4	0.69927493	4.69760578	0.321417294	3.81948759	51.79254202	15252	8229	12462	1635	13528
Amsonia_hubrichtii	Amsonia_hubrichtii	Apocynaceae	Amsonia	R3	2	0.5	0	1	52	0.258147018	4.69760578	0.321417294	3.126340409	66.55894582	11900	8229	2757	3429	4972
Amsonia_illustris	Amsonia_illustris	Apocynaceae	Amsonia	R4	1	0.25	0	1	29	0.364482896	4.69760578	0.321417294	2.433193229	62.43129544	6318	8229	2757	6332	7895
Amsonia_jonesii	Amsonia_jonesii	Apocynaceae	Amsonia	R4	1	0.25	0	1	10	0.55195089	4.69760578	0.321417294	2.433193229	63.87667367	6318	8229	2757	6332	7210
Amsonia_kearneyana	Amsonia_kearneyana	Apocynaceae	Amsonia	R1	4	1	2	0.5	2	0.794723204	4.69760578	0.321417294	4.51263477	57.47594821	17277	8229	12462	706	11276
Amsonia_longiflora	Amsonia_longiflora	Apocynaceae	Amsonia	R4	1	0.25	1	0.684535123	0	1	4.69760578	0.321417294	2.433193229	52.74719105	6318	8229	12462	6332	13337
Amsonia_ludoviciana	Amsonia_ludoviciana	Apocynaceae	Amsonia	R3	2	0.5	0	1	8	0.589446409	4.69760578	0.321417294	3.126340409	69.11326412	11900	8229	2757	3429	3924
Amsonia_palmeri	Amsonia_palmeri	Apocynaceae	Amsonia	R4	1	0.25	1	0.684535123	2	0.794723204	4.69760578	0.321417294	2.433193229	51.16450696	6318	8229	12462	6332	13663
Amsonia_peeblesii	Amsonia_peeblesii	Apocynaceae	Amsonia	R3	2	0.5	0	1	0	1	4.69760578	0.321417294	3.126340409	72.27863231	11900	1	2757	3429	2339
Amsonia_repens	Amsonia_repens	Apocynaceae	Amsonia	R4	1	0.25	0	1	0	1	4.69760578	0.321417294	2.433193229	67.33113231	6318	1	2757	6332	4648
Amsonia_rigida	Amsonia_rigida	Apocynaceae	Amsonia	R4	1	0.25	0	1	9	0.569759692	4.69760578	0.321417294	2.433193229	64.01397953	6318	8229	2757	6332	7142
Amsonia_tabernaemontana	Amsonia_tabernaemontana	Apocynaceae	Amsonia	R5	0	0	1	0.684535123	108	0.123416996	4.69760578	0.321417294	1.740046048	41.04123609	1	8229	12462	9678	15437
Amsonia_tabernaemontana_gattingeri	Amsonia_tabernaemontana_var._salicifolia	Apocynaceae	Amsonia	R3	2	0.5	0	1	0	1	4.69760578	0.321417294	3.126340409	72.27863231	11900	1	2757	3429	2339
Amsonia_tabernaemontana_salicifolia	Amsonia_tabernaemontana_var._salicifolia	Apocynaceae	Amsonia	R4	1	0.25	0	1	33	0.341096039	4.69760578	0.321417294	2.433193229	62.25098277	6318	8229	2757	6332	7944
Amsonia_tabernaemontana_tabernaemontana	Amsonia_tabernaemontana	Apocynaceae	Amsonia	R5	0	0	0	1	4	0.69927493	4.69760578	0.321417294	1.740046048	60.06504202	1	8229	2757	9678	9258
Amsonia_tharpii	Amsonia_tharpii	Apocynaceae	Amsonia	R1	4	1	2	0.5	3	0.740969524	4.69760578	0.321417294	4.51263477	57.06150734	17277	8229	12462	706	11405
Amsonia_tomentosa	Amsonia_tomentosa	Apocynaceae	Amsonia	R4	1	0.25	1	0.684535123	3	0.740969524	4.69760578	0.321417294	2.433193229	50.75006608	6318	8229	12462	6332	13755
Amsonia_tomentosa_stenophylla	Amsonia_tomentosa_var._stenophylla	Apocynaceae	Amsonia	R4	1	0.25	3	0.369070246	2	0.794723204	4.69760578	0.321417294	2.433193229	36.58056571	6318	8229	12462	6332	16334
Amsonia_tomentosa_tomentosa	Amsonia_tomentosa	Apocynaceae	Amsonia	R4	1	0.25	0	1	0	1	4.69760578	0.321417294	2.433193229	67.33113231	6318	1	2757	6332	4648
Amyris_balsamifera	Amyris_balsamifera	Rutaceae	Amyris	R4	1	0.25	0	1	1	0.870484762	12.01315452	0.475075219	3.259107912	70.36916352	6318	8229	1185	2951	2939
Amyris_elemifera	Amyris_elemifera	Rutaceae	Amyris	R5	0	0	1	0.684535123	6	0.636404759	12.01315452	0.475075219	2.565960732	49.03296545	1	8229	12462	5739	14061
Amyris_madrensis	Amyris_madrensis	Rutaceae	Amyris	R4	1	0.25	0	1	3	0.740969524	12.01315452	0.475075219	3.259107912	69.37060104	6318	8229	1185	2951	3683
Amyris_texana	Amyris_texana	Rutaceae	Amyris	R4	1	0.25	0	1	2	0.794723204	12.01315452	0.475075219	3.259107912	69.78504192	6318	8229	1185	2951	3298
Anagallis_minima	Anagallis_minima	Primulaceae	Anagallis	R5	0	0	1	0.684535123	5	0.665207966	13.99550722	0.50145463	2.707750637	49.9480253	1	8229	12462	5196	13905
Anagallis_pumila	Anagallis_pumila	Primulaceae	Anagallis	R5	0	0	1	0.684535123	0	1	13.99550822	0.501454643	2.707750704	52.5292722	1	8229	12462	5195	13390
Anaphalis_margaritacea	Anaphalis_margaritacea	Asteraceae	Anaphalis	R5	0	0	2	0.5	68	0.208853	3.007927972	0.255971669	1.388274393	31.44963237	1	8229	12462	12080	17214
Ancistrocarphus_filagineus	Ancistrocarphus_filagineus	Asteraceae	Ancistrocarphus	R5	0	0	0	1	0	1	0.377338756	0.057252249	0.3201532	55.44401658	1	1	7619	17105	11972
Ancistrocarphus_keilii	Ancistrocarphus_keilii	Asteraceae	Ancistrocarphus	R1	4	1	0	1	0	1	0.377338756	0.057252249	3.092741922	75.23401658	17277	1	7619	3537	1213
Andromeda_polifolia	Andromeda_polifolia	Ericaceae	Andromeda	R5	0	0	2	0.5	58	0.238108085	8.857445435	0.423404045	2.288227051	36.07363761	1	8229	12462	6992	16419
Andromeda_polifolia_glaucophylla	Andromeda_glaucophylla	Ericaceae	Andromeda	R5	0	0	0	1	20	0.431127963	8.857445435	0.423404045	2.288227051	60.67682087	1	8229	1648	6992	8702
Andromeda_polifolia_polifolia	Andromeda_polifolia	Ericaceae	Andromeda	R5	0	0	0	1	1	0.870484762	8.857445435	0.423404045	2.288227051	64.06426179	1	8229	1648	6992	7121
Andropogon_arctatus	Andropogon_arctatus	Poaceae	Andropogon	R3	2	0.5	0	1	0	1	0.386207281	0.058446336	1.712865804	65.37038524	11900	1	7595	9787	5624
Andropogon_brachystachyus	Andropogon_brachystachyus	Poaceae	Andropogon	R4	1	0.25	0	1	0	1	0.386207013	0.0584463	1.01971843	60.4228843	6318	1	7596	13648	8873
Andropogon_floridanus	Andropogon_floridanus	Poaceae	Andropogon	R4	1	0.25	0	1	0	1	0.386207013	0.0584463	1.01971843	60.4228843	6318	1	7596	13648	8873
Andropogon_gerardii	Andropogon_gerardii	Poaceae	Andropogon	R5	0	0	3	0.369070246	71	0.200900694	0.333569324	0.051244059	0.28785905	19.95724328	1	8229	12462	17355	18623
Andropogon_glomeratus	Andropogon_glomeratus	Poaceae	Andropogon	R5	0	0	3	0.369070246	14	0.493998134	0.427329639	0.063885173	0.355805313	22.54910661	1	8229	12462	16986	18461
Andropogon_glomeratus_glaucopsis	Andropogon_glomeratus	Poaceae	Andropogon	R4	1	0.25	1	0.684535123	0	1	0.386207281	0.058446336	1.019718623	45.83894399	6318	8229	12462	13646	14577
Andropogon_glomeratus_glomeratus	Andropogon_glomeratus	Poaceae	Andropogon	R5	0	0	0	1	0	1	0.386207013	0.0584463	0.326571249	55.4753843	1	1	7596	17089	11956
Andropogon_glomeratus_hirsutior	Andropogon_glomeratus	Poaceae	Andropogon	R5	0	0	0	1	0	1	0.386207013	0.0584463	0.326571249	55.4753843	1	1	7596	17089	11956
Andropogon_glomeratus_pumilus	Andropogon_glomeratus	Poaceae	Andropogon	R5	0	0	0	1	1	0.870484762	0.386207013	0.0584463	0.326571249	54.47682181	1	8229	7596	17089	12662
Andropogon_glomeratus_scabriglumis	Andropogon_glomeratus_var._scabriglumus	Poaceae	Andropogon	R3	2	0.5	0	1	0	1	0.386207013	0.0584463	1.71286561	65.3703843	11900	1	7596	9788	5625
Andropogon_gyrans	Andropogon_gyrans	Poaceae	Andropogon	R5	0	0	0	1	2	0.794723204	0.386207013	0.0584463	0.326571249	53.8927002	1	8229	7596	17089	13000
Andropogon_gyrans_gyrans	Andropogon_gyrans	Poaceae	Andropogon	R5	0	0	0	1	0	1	0.386207013	0.0584463	0.326571249	55.4753843	1	1	7596	17089	11956
Andropogon_gyrans_stenophyllus	Andropogon_gyrans	Poaceae	Andropogon	R4	1	0.25	2	0.5	0	1	0.386207013	0.0584463	1.01971843	37.3078843	6318	8229	12462	13648	16196
Andropogon_hallii	Andropogon_hallii	Poaceae	Andropogon	R4	1	0.25	3	0.369070246	3	0.740969524	0.386207013	0.0584463	1.01971843	29.25787682	6318	8229	12462	13648	17649
Andropogon_longiberbis	Andropogon_longiberbis	Poaceae	Andropogon	R5	0	0	0	1	0	1	0.386207013	0.0584463	0.326571249	55.4753843	1	1	7596	17089	11956
Andropogon_mohrii	Andropogon_liebmannii	Poaceae	Andropogon	R4	1	0.25	2	0.5	0	1	0.386207013	0.0584463	1.01971843	37.3078843	6318	8229	12462	13648	16196
Andropogon_ternarius	Andropogon_ternarius	Poaceae	Andropogon	R5	0	0	3	0.369070246	11	0.535692728	0.427328851	0.063885071	0.355804761	22.87056923	1	8229	12462	16988	18443
Andropogon_ternarius_ternarius	Andropogon_ternarius	Poaceae	Andropogon	R5	0	0	0	1	1	0.870484762	0.427329639	0.063885173	0.355805313	54.61970102	1	8229	7423	16986	12443
Andropogon_tracyi	Andropogon_tracyi	Poaceae	Andropogon	R4	1	0.25	0	1	0	1	0.386207013	0.0584463	1.01971843	60.4228843	6318	1	7596	13648	8873
Andropogon_virginicus	Andropogon_virginicus	Poaceae	Andropogon	R5	0	0	2	0.5	24	0.39854986	0.386207013	0.0584463	0.326571249	27.72320371	1	8229	12462	17089	17891
Andropogon_virginicus_decipiens	Andropogon_virginicus	Poaceae	Andropogon	R4	1	0.25	0	1	0	1	0.386207281	0.058446336	1.019718623	60.42288524	6318	1	7594	13646	8872
Andropogon_virginicus_glaucus	Andropogon_virginicus	Poaceae	Andropogon	R4	1	0.25	0	1	0	1	0.386207013	0.0584463	1.01971843	60.4228843	6318	1	7596	13648	8873
Andropogon_virginicus_virginicus	Andropogon_virginicus	Poaceae	Andropogon	R5	0	0	0	1	0	1	0.386207013	0.0584463	0.326571249	55.4753843	1	1	7596	17089	11956
Androsace_chamaejasme	Androsace_chamaejasme	Primulaceae	Androsace	R5	0	0	1	0.684535123	21	0.422435652	7.431315319	0.394329881	2.131952788	45.26208361	1	8229	12462	8038	14660
Androsace_chamaejasme_carinata	Androsace_chamaejasme_subsp._carinata	Primulaceae	Androsace	R4	1	0.25	0	1	0	1	7.431315319	0.394329881	2.825099969	69.24654598	6318	1	1918	4835	3787
Androsace_chamaejasme_lehmanniana	Androsace_lehmanniana	Primulaceae	Androsace	R5	0	0	0	1	0	1	7.431315319	0.394329881	2.131952788	64.29904598	1	1	1918	8038	6828
Androsace_elongata	Androsace_elongata	Primulaceae	Androsace	R5	0	0	1	0.684535123	10	0.55195089	8.647623734	0.419401194	2.26671164	46.91926949	1	8229	12462	7092	14390
Androsace_elongata_acuta	Androsace_elongata_subsp._acuta	Primulaceae	Androsace	R3	2	0.5	0	1	0	1	7.431315319	0.394329881	3.518247149	74.19404598	11900	1	1918	2246	1736
Androsace_filiformis	Androsace_filiformis	Primulaceae	Androsace	R4	1	0.25	0	1	2	0.794723204	7.431315319	0.394329881	2.825099969	67.66386189	6318	8229	1918	4835	4521
Androsace_occidentalis	Androsace_occidentalis	Primulaceae	Androsace	R5	0	0	3	0.369070246	1	0.870484762	8.647623734	0.419401194	2.26671164	34.79122438	1	8229	12462	7092	16692
Androsace_septentrionalis	Androsace_septentrionalis	Primulaceae	Androsace	R5	0	0	2	0.5	33	0.341096039	16.02491923	0.525068948	2.834678108	39.53841172	1	8229	12462	4791	15782
Androsace_septentrionalis_puberulenta	Androsace_septentrionalis_subsp._subumbellata	Primulaceae	Androsace	R4	1	0.25	0	1	0	1	7.431315319	0.394329881	2.825099969	69.24654598	6318	1	1918	4835	3787
Androsace_septentrionalis_septentrionalis	Androsace_septentrionalis	Primulaceae	Androsace	R5	0	0	0	1	0	1	7.431315319	0.394329881	2.131952788	64.29904598	1	1	1935	8038	6828
Androsace_septentrionalis_subulifera	Androsace_septentrionalis_subsp._subulifera	Primulaceae	Androsace	R5	0	0	0	1	0	1	7.431315319	0.394329881	2.131952788	64.29904598	1	1	1918	8038	6828
Androsace_septentrionalis_subumbellata	Androsace_septentrionalis_subsp._subumbellata	Primulaceae	Androsace	R4	1	0.25	0	1	0	1	7.431315319	0.394329881	2.825099969	69.24654598	6318	1	1918	4835	3787
Androstephium_breviflorum	Androstephium_breviflorum	Liliaceae	Androstephium	R5	0	0	1	0.684535123	0	1	23.71058745	0.594380982	3.207231793	54.97044713	1	8229	12462	3147	12248
Androstephium_coeruleum	Androstephium_coeruleum	Liliaceae	Androstephium	R4	1	0.25	0	1	1	0.870484762	23.71058745	0.594380982	3.900378974	73.5033259	6318	8229	471	1470	1998
Anelsonia_eurycarpa	Anelsonia_eurycarpa	Brassicaceae	Anelsonia	R4	1	0.25	0	1	0	1	3.339649319	0.270765869	2.160940723	66.00051939	6318	1	3257	7857	5189
Anemone_berlandieri	Anemone_berlandieri	Ranunculaceae	Anemone	R4	1	0.25	4	0.26751324	7	0.611454286	10.48022252	0.451757182	3.133772955	33.89661078	6318	8229	12462	3408	16837
Anemone_canadensis	Anemone_canadensis	Ranunculaceae	Anemone	R5	0	0	3	0.369070246	72	0.198323398	15.16237857	0.51539608	2.782686231	32.1306459	1	8229	12462	4931	17086
Anemone_caroliniana	Anemone_caroliniana	Ranunculaceae	Anemone	R5	0	0	3	0.369070246	11	0.535692728	10.48022252	0.451757182	2.440625774	33.05996959	1	8229	12462	6309	16965
Anemone_cylindrica	Anemone_cylindrica	Ranunculaceae	Anemone	R5	0	0	3	0.369070246	42	0.297216028	8.787454822	0.422078357	2.281101445	30.4416515	1	8229	12462	7043	17420
Anemone_deltoidea	Anemone_deltoidea	Ranunculaceae	Anemone	R5	0	0	0	1	6	0.636404759	2.988885344	0.255085614	1.38351183	57.83777977	1	8229	3547	12088	11126
Anemone_drummondii	Anemone_drummondii	Ranunculaceae	Anemone	R4	1	0.25	0	1	15	0.481939048	5.654605822	0.350303349	2.5884564	64.09571903	6318	8229	2404	5659	7062
Anemone_drummondii_drummondii	Anemone_drummondii	Ranunculaceae	Anemone	R4	1	0.25	0	1	2	0.794723204	2.988885344	0.255085614	2.07665901	64.00591498	6318	8229	3547	8205	7146
Anemone_drummondii_heimburgeri	Anemone_drummondii_var._drummondii	Ranunculaceae	Anemone	R3	2	0.5	0	1	0	1	2.988885344	0.255085614	2.769806191	70.53609908	11900	1	3547	4995	2882
Anemone_edwardsiana	Anemone_edwardsiana	Ranunculaceae	Anemone	R4	1	0.25	0	1	1	0.870484762	2.988885344	0.255085614	2.07665901	64.59003659	6318	8229	3547	8205	6370
Anemone_edwardsiana_edwardsiana	Anemone_edwardsiana	Ranunculaceae	Anemone	R4	1	0.25	0	1	0	1	2.988885344	0.255085614	2.07665901	65.58859908	6318	1	3547	8205	5480
Anemone_edwardsiana_petraea	Anemone_edwardsiana	Ranunculaceae	Anemone	R1	4	1	0	1	0	1	2.988885344	0.255085614	4.156100552	80.43109908	17277	1	3547	1075	350
Anemone_lancifolia	Anemone_lancifolia	Ranunculaceae	Anemone	R5	0	0	0	1	0	1	2.988885344	0.255085614	1.38351183	60.64109908	1	1	3547	12088	8733
Anemone_lithophila	Anemone_lithophila	Ranunculaceae	Anemone	R5	0	0	1	0.684535123	1	0.870484762	2.988885454	0.255085619	1.383511857	45.05859547	1	8229	12462	12087	14701
Anemone_lyallii	Anemone_grayi	Ranunculaceae	Anemone	R4	1	0.25	0	1	1	0.870484762	2.988885344	0.255085614	2.07665901	64.59003659	6318	8229	3547	8205	6370
Anemone_multiceps	Anemone_multiceps	Ranunculaceae	Anemone	R3	2	0.5	0	1	1	0.870484762	2.988885344	0.255085614	2.769806191	69.53753659	11900	8229	3547	4995	3464
Anemone_multifida	Anemone_multifida	Ranunculaceae	Anemone	R5	0	0	1	0.684535123	55	0.247859044	5.654605822	0.350303349	1.89530922	42.75952095	1	8229	12462	8996	15148
Anemone_multifida_hudsoniana	Anemone_multifida_var._hudsoniana	Ranunculaceae	Anemone	R5	0	0	0	1	1	0.870484762	2.988885344	0.255085614	1.38351183	59.64253659	1	8229	3547	12088	9683
Anemone_multifida_richardsiana	Anemone_multifida_var._hudsoniana	Ranunculaceae	Anemone	R4	1	0.25	0	1	0	1	2.988885344	0.255085614	2.07665901	65.58859908	6318	1	3547	8205	5480
Anemone_multifida_saxicola	Anemone_multifida	Ranunculaceae	Anemone	R5	0	0	0	1	2	0.794723204	2.988885344	0.255085614	1.38351183	59.05841498	1	8229	3547	12088	10532
Anemone_multifida_stylosa	Anemone_multifida_var._stylosa	Ranunculaceae	Anemone	R2	3	0.75	0	1	0	1	2.988885344	0.255085614	3.462953371	75.48359908	15252	1	3547	2351	1141
Anemone_narcissiflora	Anemone_narcissiflora	Ranunculaceae	Anemone	R5	0	0	3	0.369070246	45	0.284614558	15.16237857	0.51539608	2.782686231	32.79595075	1	8229	12462	4931	16997
Anemone_narcissiflora_monantha	Anemone_narcissiflora	Ranunculaceae	Anemone	R5	0	0	0	1	0	1	2.988885344	0.255085614	1.38351183	60.64109908	1	1	3547	12088	8733
Anemone_narcissiflora_villosissima	Anemone_narcissiflora_subsp._villosissima	Ranunculaceae	Anemone	R4	1	0.25	0	1	0	1	2.988885344	0.255085614	2.07665901	65.58859908	6318	1	3547	8205	5480
Anemone_narcissiflora_zephyra	Anemone_narcissiflora_subsp._zephyra	Ranunculaceae	Anemone	R4	1	0.25	0	1	1	0.870484762	2.988885344	0.255085614	2.07665901	64.59003659	6318	8229	3547	8205	6370
Anemone_oregana	Anemone_oregana	Ranunculaceae	Anemone	R4	1	0.25	3	0.369070246	1	0.870484762	2.988885344	0.255085614	2.07665901	35.42215408	6318	8229	12462	8205	16556
Anemone_oregana_felix	Anemone_oregana	Ranunculaceae	Anemone	R2	3	0.75	0	1	0	1	2.988885344	0.255085614	3.462953371	75.48359908	15252	1	3547	2351	1141
Anemone_oregana_oregana	Anemone_oregana	Ranunculaceae	Anemone	R4	1	0.25	0	1	1	0.870484762	2.988885344	0.255085614	2.07665901	64.59003659	6318	8229	3547	8205	6370
Anemone_parviflora	Anemone_parviflora	Ranunculaceae	Anemone	R5	0	0	2	0.5	14	0.493998134	5.819304322	0.35485184	1.919757461	36.24568346	1	8229	12462	8861	16392
Anemone_parviflora_grandiflora	Anemone_parviflora	Ranunculaceae	Anemone	R4	1	0.25	0	1	0	1	2.988885344	0.255085614	2.07665901	65.58859908	6318	1	3547	8205	5480
Anemone_parviflora_parviflora	Anemone_parviflora_var._parviflora	Ranunculaceae	Anemone	R5	0	0	0	1	0	1	2.988885344	0.255085614	1.38351183	60.64109908	1	1	3547	12088	8733
Anemone_piperi	Anemone_piperi	Ranunculaceae	Anemone	R4	1	0.25	0	1	0	1	2.988885344	0.255085614	2.07665901	65.58859908	6318	1	3547	8205	5480
Anemone_quinquefolia	Anemone_quinquefolia	Ranunculaceae	Anemone	R5	0	0	3	0.369070246	16	0.470611277	6.740658322	0.378429285	2.046486739	30.63186776	1	8229	12462	8304	17386
Anemone_quinquefolia_bifolia	Anemone_quinquefolia	Ranunculaceae	Anemone	R5	0	0	0	1	1	0.870484762	2.988885344	0.255085614	1.38351183	59.64253659	1	8229	3547	12088	9683
Anemone_quinquefolia_grayi	Anemone_oregana	Ranunculaceae	Anemone	R4	1	0.25	0	1	0	1	2.988885344	0.255085614	2.07665901	65.58859908	6318	1	3547	8205	5480
Anemone_quinquefolia_minima	Anemone_quinquefolia_var._minima	Ranunculaceae	Anemone	R3	2	0.5	0	1	0	1	2.988885344	0.255085614	2.769806191	70.53609908	11900	1	3547	4995	2882
Anemone_quinquefolia_quinquefolia	Anemone_quinquefolia	Ranunculaceae	Anemone	R4	1	0.25	0	1	0	1	2.988885344	0.255085614	2.07665901	65.58859908	6318	1	3547	8205	5480
Anemone_richardsonii	Anemone_richardsonii	Ranunculaceae	Anemone	R5	0	0	0	1	1	0.870484762	2.988885344	0.255085614	1.38351183	59.64253659	1	8229	3547	12088	9683
Anemone_tetonensis	Anemone_tetonensis	Ranunculaceae	Anemone	R4	1	0.25	0	1	1	0.870484762	2.988885344	0.255085614	2.07665901	64.59003659	6318	8229	3547	8205	6370
Anemone_tuberosa	Anemone_tuberosa	Ranunculaceae	Anemone	R5	0	0	3	0.369070246	2	0.794723204	2.988885344	0.255085614	1.38351183	29.89053248	1	8229	12462	12088	17547
Anemone_virginiana	Anemone_virginiana	Ranunculaceae	Anemone	R5	0	0	2	0.5	66	0.214349014	2.988885344	0.255085614	1.38351183	31.46872998	1	8229	12462	12088	17212
Anemone_virginiana_cylindroidea	Anemone_virginiana_var._cylindroidea	Ranunculaceae	Anemone	R4	1	0.25	0	1	0	1	2.988885344	0.255085614	2.07665901	65.58859908	6318	1	3547	8205	5480
Anemone_virginiana_riparia	Anemone_virginiana_var._alba	Ranunculaceae	Anemone	R4	1	0.25	3	0.369070246	11	0.535692728	2.988885344	0.255085614	2.07665901	32.8409075	6318	8229	12462	8205	16990
Anemone_virginiana_virginiana	Anemone_virginiana	Ranunculaceae	Anemone	R5	0	0	2	0.5	0	1	2.988885344	0.255085614	1.38351183	37.52609908	1	8229	12462	12088	16152
Anemopsis_californica	Anemopsis_californica	Saururaceae	Anemopsis	R5	0	0	3	0.369070246	38	0.315459873	80.57642108	0.816577009	4.401540263	40.94579115	1	8229	12462	816	15457
Angadenia_berteroi	Angadenia_berteroi	Apocynaceae	Angadenia	R3	2	0.5	1	0.684535123	1	0.870484762	3.302982044	0.269187222	2.845602642	55.32404459	11900	8229	12462	4729	12058
Angelica_ampla	Angelica_ampla	Apiaceae	Angelica	R3	2	0.5	3	0.369070246	1	0.870484762	1.572250458	0.173461637	2.331075542	38.2253922	11900	8229	12462	6781	16029
Angelica_arguta	Angelica_arguta	Apiaceae	Angelica	R5	0	0	2	0.5	2	0.794723204	1.656115332	0.179430631	0.976864654	33.95595858	1	8229	12462	13936	16829
Angelica_atropurpurea	Angelica_atropurpurea	Apiaceae	Angelica	R5	0	0	3	0.369070246	29	0.364482896	2.072414029	0.206518694	1.122463581	25.29752671	1	8229	12462	13169	18180
Angelica_breweri	Angelica_breweri	Apiaceae	Angelica	R3	2	0.5	2	0.5	1	0.870484762	1.820531411	0.190604661	2.423219672	44.72862197	11900	8229	12462	6365	14787
Angelica_californica	Angelica_californica	Apiaceae	Angelica	R3	2	0.5	0	1	2	0.794723204	2.072413466	0.20651866	2.508757759	67.6775611	11900	8229	4462	6038	4509
Angelica_callii	Angelica_callii	Apiaceae	Angelica	R3	2	0.5	0	1	1	0.870484762	2.072413466	0.20651866	2.508757759	68.26168271	11900	8229	4462	6038	4284
Angelica_canbyi	Angelica_canbyi	Apiaceae	Angelica	R4	1	0.25	1	0.684535123	0	1	2.072413466	0.20651866	1.815610579	49.72880394	6318	8229	12462	9328	13962
Angelica_dawsonii	Angelica_dawsonii	Apiaceae	Angelica	R4	1	0.25	0	1	1	0.870484762	2.072413466	0.20651866	1.815610579	63.31418271	6318	8229	4462	9328	7489
Angelica_dentata	Angelica_dentata	Apiaceae	Angelica	R2	3	0.75	0	1	0	1	2.072413466	0.20651866	3.20190494	74.2077452	15252	1	4462	3176	1701
Angelica_genuflexa	Angelica_genuflexa	Apiaceae	Angelica	R5	0	0	0	1	1	0.870484762	2.072413466	0.20651866	1.122463398	58.36668271	1	8229	4462	13170	10891
Angelica_grayi	Angelica_grayi	Apiaceae	Angelica	R3	2	0.5	0	1	2	0.794723204	2.072413466	0.20651866	2.508757759	67.6775611	11900	8229	4462	6038	4509
Angelica_kingii	Angelica_kingii	Apiaceae	Angelica	R4	1	0.25	2	0.5	1	0.870484762	2.072413466	0.20651866	1.815610579	40.19918271	6318	8229	12462	9328	15626
Angelica_laurentiana	Angelica_laurentiana	Apiaceae	Angelica	R1	4	1	0	1	0	1	2.072413466	0.20651866	3.89505212	79.1552452	17277	1	4462	1490	483
Angelica_lineariloba	Angelica_lineariloba	Apiaceae	Angelica	R4	1	0.25	1	0.684535123	0	1	2.072413466	0.20651866	1.815610579	49.72880394	6318	8229	12462	9328	13962
Angelica_lucida	Angelica_lucida	Apiaceae	Angelica	R5	0	0	2	0.5	3	0.740969524	2.958014832	0.253640181	1.375742594	35.49100257	1	8229	12462	12125	16533
Angelica_pinnata	Angelica_pinnata	Apiaceae	Angelica	R5	0	0	0	1	0	1	2.072413466	0.20651866	1.122463398	59.3652452	1	1	4462	13170	10142
Angelica_roseana	Angelica_roseana	Apiaceae	Angelica	R4	1	0.25	0	1	1	0.870484762	2.072413466	0.20651866	1.815610579	63.31418271	6318	8229	4462	9328	7489
Angelica_scabrida	Angelica_scabrida	Apiaceae	Angelica	R2	3	0.75	0	1	0	1	2.072413466	0.20651866	3.20190494	74.2077452	15252	1	4462	3176	1701
Angelica_tomentosa	Angelica_tomentosa	Apiaceae	Angelica	R4	1	0.25	2	0.5	3	0.740969524	2.072413466	0.20651866	1.815610579	39.20062023	6318	8229	12462	9328	15852
Angelica_triquinata	Angelica_triquinata	Apiaceae	Angelica	R4	1	0.25	1	0.684535123	3	0.740969524	2.072413466	0.20651866	1.815610579	47.73167897	6318	8229	12462	9328	14271
Angelica_venenosa	Angelica_venenosa	Apiaceae	Angelica	R5	0	0	0	1	3	0.740969524	2.072413466	0.20651866	1.122463398	57.36812023	1	8229	4462	13170	11300
Angelica_wheeleri	Angelica_wheeleri	Apiaceae	Angelica	R2	3	0.75	0	1	0	1	2.072413466	0.20651866	3.20190494	74.2077452	15252	1	4462	3176	1701
Anisacanthus_linearis	Anisacanthus_linearis	Acanthaceae	Anisacanthus	R4	1	0.25	0	1	5	0.665207966	8.653779638	0.419519868	2.960496692	67.32704034	6318	8229	1711	4112	4651
Anisacanthus_puberulus	Anisacanthus_puberulus	Acanthaceae	Anisacanthus	R4	1	0.25	0	1	6	0.636404759	8.653779638	0.419519868	2.960496692	67.10496761	6318	8229	1711	4112	4737
Anisacanthus_quadrifidus	Anisacanthus_quadrifidus	Acanthaceae	Anisacanthus	R4	1	0.25	2	0.5	3	0.740969524	8.653779638	0.419519868	2.960496692	44.79616195	6318	8229	12462	4112	14767
Anisacanthus_quadrifidus_wrightii	Anisacanthus_quadrifidus_var._wrightii	Acanthaceae	Anisacanthus	R4	1	0.25	0	1	0	1	8.653779638	0.419519868	2.960496692	69.90828692	6318	1	1711	4112	3231
Anisacanthus_thurberi	Anisacanthus_thurberi	Acanthaceae	Anisacanthus	R4	1	0.25	2	0.5	10	0.55195089	8.653779638	0.419519868	2.960496692	43.33882828	6318	8229	12462	4112	15047
Anisocoma_acaulis	Anisocoma_acaulis	Asteraceae	Anisocoma	R5	0	0	1	0.684535123	0	1	1.277099526	0.150786624	0.822902496	43.31722336	1	8229	12462	15332	15056
Annona_glabra	Annona_glabra	Annonaceae	Annona	R5	0	0	0	1	34	0.335679689	28.33975931	0.62632723	3.378943569	65.27170672	1	8229	315	2559	5749
Anoda_abutiloides	Anoda_abutiloides	Malvaceae	Anoda	R3	2	0.5	0	1	0	1	2.956669999	0.253576956	2.761697123	70.49646664	11900	1	3597	5005	2890
Anoda_crenatiflora	Anoda_crenatiflora	Malvaceae	Anoda	R4	1	0.25	2	0.5	0	1	2.956669999	0.253576956	2.068549943	42.43396664	6318	8229	12462	8233	15204
Anoda_cristata	Anoda_cristata	Malvaceae	Anoda	R5	0	0	2	0.5	16	0.470611277	2.956669999	0.253576956	1.375402762	33.40487959	1	8229	12462	12127	16918
Anoda_lanceolata	Anoda_lanceolata	Malvaceae	Anoda	R4	1	0.25	0	1	1	0.870484762	2.956669999	0.253576956	2.068549943	64.55040416	6318	8229	3597	8233	6405
Anoda_pentaschista	Anoda_pentaschista	Malvaceae	Anoda	R4	1	0.25	2	0.5	1	0.870484762	2.956669999	0.253576956	2.068549943	41.43540416	6318	8229	12462	8233	15355
Anoda_thurberi	Anoda_thurberi	Malvaceae	Anoda	R3	2	0.5	0	1	0	1	2.956669999	0.253576956	2.761697123	70.49646664	11900	1	3597	5005	2890
Anoectochilus_sandvicensis	Anoectochilus_sandvicensis	Orchidaceae	Anoectochilus	R3	2	0.5	1	0.684535123	1	0.870484762	12.99692582	0.488633674	4.025132082	61.08890288	11900	8229	12462	1252	8430
Anredera_baselloides	Anredera_baselloides	Basellaceae	Anredera	R5	0	0	0	1	3	0.740969524	19.76825481	0.562045078	3.03342561	66.70779923	1	8229	666	3795	4891
Anredera_leptostachys	Anredera_vesicaria	Basellaceae	Anredera	R5	0	0	0	1	0	1	19.76825481	0.562045078	3.03342561	68.7049242	1	1	666	3795	4089
Anredera_vesicaria	Anredera_vesicaria	Basellaceae	Anredera	R5	0	0	0	1	1	0.870484762	19.76825481	0.562045078	3.03342561	67.70636171	1	8229	666	3795	4497
Antennaria_alpina	Antennaria_alpina	Asteraceae	Antennaria	R5	0	0	0	1	28	0.370817435	0.511123477	0.074498728	0.412853399	51.046084	1	8229	7056	16856	13688
Antennaria_anaphaloides	Antennaria_anaphaloides	Asteraceae	Antennaria	R5	0	0	0	1	3	0.740969524	0.511123477	0.074498728	0.412853399	53.89995661	1	8229	7056	16856	12994
Antennaria_arcuata	Antennaria_arcuata	Asteraceae	Antennaria	R2	3	0.75	1	0.684535123	0	1	0.511123477	0.074498728	2.49229494	56.15564033	15252	8229	12462	6121	11673
Antennaria_argentea	Antennaria_argentea	Asteraceae	Antennaria	R4	1	0.25	0	1	0	1	0.511123477	0.074498728	1.106000579	60.84458158	6318	1	7056	13252	8601
Antennaria_aromatica	Antennaria_aromatica	Asteraceae	Antennaria	R4	1	0.25	0	1	0	1	0.511123477	0.074498728	1.106000579	60.84458158	6318	1	7056	13252	8601
Antennaria_corymbosa	Antennaria_corymbosa	Asteraceae	Antennaria	R5	0	0	2	0.5	1	0.870484762	0.511123477	0.074498728	0.412853399	31.7835191	1	8229	12462	16856	17152
Antennaria_densifolia	Antennaria_densifolia	Asteraceae	Antennaria	R3	2	0.5	0	1	0	1	0.511123477	0.074498728	1.79914776	65.79208158	11900	1	7056	9419	5340
Antennaria_dimorpha	Antennaria_dimorpha	Asteraceae	Antennaria	R5	0	0	2	0.5	2	0.794723204	0.511123477	0.074498728	0.412853399	31.19939749	1	8229	12462	16856	17278
Antennaria_dioica	Antennaria_dioica	Asteraceae	Antennaria	R5	0	0	1	0.684535123	71	0.200900694	0.392085468	0.059233592	0.33080296	34.75106955	1	8229	12462	17075	16698
Antennaria_eucosma	Antennaria_pulcherrima_subsp._eucosma	Asteraceae	Antennaria	R3	2	0.5	0	1	0	1	0.511123477	0.074498728	1.79914776	65.79208158	11900	1	7056	9419	5340
Antennaria_flagellaris	Antennaria_flagellaris	Asteraceae	Antennaria	R5	0	0	2	0.5	1	0.870484762	0.511123477	0.074498728	0.412853399	31.7835191	1	8229	12462	16856	17152
Antennaria_friesiana	Antennaria_friesiana	Asteraceae	Antennaria	R4	1	0.25	0	1	1	0.870484762	0.511123477	0.074498728	1.106000579	59.8460191	6318	8229	7056	13252	9489
Antennaria_friesiana_alaskana	Antennaria_friesiana_subsp._alaskana	Asteraceae	Antennaria	R4	1	0.25	0	1	0	1	0.511123477	0.074498728	1.106000579	60.84458158	6318	1	7056	13252	8601
Antennaria_geyeri	Antennaria_geyeri	Asteraceae	Antennaria	R5	0	0	0	1	0	1	0.511123477	0.074498728	0.412853399	55.89708158	1	1	7056	16856	11805
Antennaria_howellii	Antennaria_howellii	Asteraceae	Antennaria	R5	0	0	0	1	6	0.636404759	0.511123477	0.074498728	0.412853399	53.09376227	1	8229	7056	16856	13238
Antennaria_howellii_canadensis	Antennaria_howellii_subsp._canadensis	Asteraceae	Antennaria	R5	0	0	0	1	2	0.794723204	0.511123477	0.074498728	0.412853399	54.31439749	1	8229	7056	16856	12816
Antennaria_howellii_howellii	Antennaria_howellii_subsp._howellii	Asteraceae	Antennaria	R5	0	0	0	1	0	1	0.511123477	0.074498728	0.412853399	55.89708158	1	1	7056	16856	11805
Antennaria_howellii_neodioica	Antennaria_howellii_subsp._neodioica	Asteraceae	Antennaria	R5	0	0	0	1	7	0.611454286	0.511123477	0.074498728	0.412853399	52.90139412	1	8229	7056	16856	13299
Antennaria_howellii_petaloidea	Antennaria_howellii_subsp._petaloidea	Asteraceae	Antennaria	R4	1	0.25	0	1	1	0.870484762	0.511123477	0.074498728	1.106000579	59.8460191	6318	8229	7056	13252	9489
Antennaria_lanata	Antennaria_lanata	Asteraceae	Antennaria	R5	0	0	1	0.684535123	4	0.69927493	0.511123477	0.074498728	0.412853399	38.99455004	1	8229	12462	16856	15887
Antennaria_luzuloides	Antennaria_luzuloides	Asteraceae	Antennaria	R5	0	0	2	0.5	1	0.870484762	0.392084468	0.059233458	0.330802241	31.38250045	1	8229	12462	17076	17227
Antennaria_luzuloides_aberrans	Antennaria_luzuloides_subsp._aberrans	Asteraceae	Antennaria	R3	2	0.5	0	1	0	1	0.511123477	0.074498728	1.79914776	65.79208158	11900	1	7056	9419	5340
Antennaria_luzuloides_luzuloides	Antennaria_luzuloides_subsp._luzuloides	Asteraceae	Antennaria	R4	1	0.25	0	1	0	1	0.511123477	0.074498728	1.106000579	60.84458158	6318	1	7056	13252	8601
Antennaria_marginata	Antennaria_marginata	Asteraceae	Antennaria	R4	1	0.25	0	1	1	0.870484762	0.511123477	0.074498728	1.106000579	59.8460191	6318	8229	7056	13252	9489
Antennaria_media	Antennaria_media	Asteraceae	Antennaria	R5	0	0	0	1	1	0.870484762	0.511123477	0.074498728	0.412853399	54.8985191	1	8229	7056	16856	12288
Antennaria_microphylla	Antennaria_microphylla	Asteraceae	Antennaria	R4	1	0.25	2	0.5	20	0.431127963	0.394913468	0.059611157	1.025979564	32.9524817	6318	8229	12462	13618	16974
Antennaria_monocephala	Antennaria_monocephala	Asteraceae	Antennaria	R4	1	0.25	2	0.5	2	0.794723204	2.493302925	0.230404012	1.943994866	40.24252931	6318	8229	12462	8745	15622
Antennaria_neglecta	Antennaria_neglecta	Asteraceae	Antennaria	R5	0	0	3	0.369070246	21	0.422435652	0.511123477	0.074498728	0.412853399	22.27617795	1	8229	12462	16856	18479
Antennaria_parlinii	Antennaria_parlinii	Asteraceae	Antennaria	R5	0	0	1	0.684535123	3	0.740969524	0.511123477	0.074498728	0.412853399	39.31601536	1	8229	12462	16856	15820
Antennaria_parlinii_fallax	Antennaria_parlinii_subsp._fallax	Asteraceae	Antennaria	R4	1	0.25	0	1	1	0.870484762	0.511123477	0.074498728	1.106000579	59.8460191	6318	8229	7056	13252	9489
Antennaria_parlinii_parlinii	Antennaria_parlinii_subsp._parlinii	Asteraceae	Antennaria	R5	0	0	0	1	1	0.870484762	0.511123477	0.074498728	0.412853399	54.8985191	1	8229	7056	16856	12288
Antennaria_parvifolia	Antennaria_parvifolia	Asteraceae	Antennaria	R5	0	0	2	0.5	19	0.440244454	1.666313497	0.180143586	0.980696805	31.24165675	1	8229	12462	13913	17267
Antennaria_plantaginifolia	Antennaria_plantaginifolia	Asteraceae	Antennaria	R5	0	0	3	0.369070246	47	0.276662252	0.511123477	0.074498728	0.412853399	21.15226504	1	8229	12462	16856	18553
Antennaria_pulchella	Antennaria_pulchella	Asteraceae	Antennaria	R3	2	0.5	0	1	0	1	0.511123477	0.074498728	1.79914776	65.79208158	11900	1	7056	9419	5340
Antennaria_pulcherrima	Antennaria_pulcherrima	Asteraceae	Antennaria	R5	0	0	1	0.684535123	5	0.665207966	0.511123477	0.074498728	0.412853399	38.73189375	1	8229	12462	16856	15944
Antennaria_racemosa	Antennaria_racemosa	Asteraceae	Antennaria	R5	0	0	2	0.5	4	0.69927493	0.511123477	0.074498728	0.412853399	30.46349129	1	8229	12462	16856	17418
Antennaria_rosea	Antennaria_rosea	Asteraceae	Antennaria	R5	0	0	2	0.5	36	0.325296407	1.68959104	0.181760761	0.989389152	30.39789048	1	8229	12462	13879	17428
Antennaria_rosea_arida	Antennaria_rosea_subsp._arida	Asteraceae	Antennaria	R4	1	0.25	0	1	0	1	0.511123477	0.074498728	1.106000579	60.84458158	6318	1	7056	13252	8601
Antennaria_rosea_confinis	Antennaria_rosea_subsp._confinis	Asteraceae	Antennaria	R4	1	0.25	0	1	0	1	0.511123477	0.074498728	1.106000579	60.84458158	6318	1	7056	13252	8601
Antennaria_rosea_pulvinata	Antennaria_rosea_subsp._pulvinata	Asteraceae	Antennaria	R5	0	0	0	1	3	0.740969524	0.511123477	0.074498728	0.412853399	53.89995661	1	8229	7056	16856	12994
Antennaria_rosea_rosea	Antennaria_rosea_subsp._rosea	Asteraceae	Antennaria	R4	1	0.25	0	1	1	0.870484762	0.511123477	0.074498728	1.106000579	59.8460191	6318	8229	7056	13252	9489
Antennaria_rosulata	Antennaria_rosulata	Asteraceae	Antennaria	R4	1	0.25	0	1	1	0.870484762	0.511123477	0.074498728	1.106000579	59.8460191	6318	8229	7056	13252	9489
Antennaria_soliceps	Antennaria_soliceps	Asteraceae	Antennaria	R1	4	1	0	1	1	0.870484762	0.511123477	0.074498728	3.185442121	74.6885191	17277	8229	7056	3246	1455
Antennaria_solitaria	Antennaria_solitaria	Asteraceae	Antennaria	R5	0	0	0	1	4	0.69927493	0.511123477	0.074498728	0.412853399	53.57849129	1	8229	7056	16856	13094
Antennaria_stenophylla	Antennaria_stenophylla	Asteraceae	Antennaria	R4	1	0.25	0	1	0	1	0.511123477	0.074498728	1.106000579	60.84458158	6318	1	7056	13252	8601
Antennaria_suffrutescens	Antennaria_suffrutescens	Asteraceae	Antennaria	R4	1	0.25	0	1	0	1	0.511123477	0.074498728	1.106000579	60.84458158	6318	1	7056	13252	8601
Antennaria_umbrinella	Antennaria_umbrinella	Asteraceae	Antennaria	R5	0	0	0	1	5	0.665207966	0.511123477	0.074498728	0.412853399	53.315835	1	8229	7056	16856	13194
Antennaria_virginica	Antennaria_parvifolia	Asteraceae	Antennaria	R4	1	0.25	0	1	6	0.636404759	1.666313497	0.180143586	1.673843986	60.8165527	6318	8229	4887	9996	8616
Anthaenantia_rufa	Anthaenantia_rufa	Poaceae	Anthaenantia	R5	0	0	1	0.684535123	0	1	0.012498582	0	0.01242112	39.35605875	1	8229	12462	18737	15809
Anthaenantia_texana	Anthaenantia_texana	Poaceae	Anthaenantia	R3	2	0.5	0	1	0	1	0.012498582	0	1.398715481	63.835	11900	1	12405	12045	7234
Anthaenantia_villosa	Anthaenantia_villosa	Poaceae	Anthaenantia	R4	1	0.25	0	1	1	0.870484762	0.012498582	0	0.7055683	57.88893751	6318	8229	12405	16117	11101
Antheropeas_lanosum	Eriophyllum_lanosum	Asteraceae	Antheropeas	R5	0	0	1	0.684535123	0	1	0.43326801	0.064657607	0.359957158	41.05461407	1	8229	12462	16973	15435
Antheropeas_wallacei	Eriophyllum_wallacei	Asteraceae	Antheropeas	R5	0	0	1	0.684535123	0	1	0.43326801	0.064657607	0.359957158	41.05461407	1	8229	12462	16973	15435
Antidesma_platyphyllum	Antidesma_platyphyllum	Euphorbiaceae	Antidesma	R3	2	0.5	0	1	8	0.589446409	29.5649388	0.63393836	4.806147922	77.32319253	11900	8229	290	463	757
Antidesma_platyphyllum_hillebrandii	Antidesma_platyphyllum	Euphorbiaceae	Antidesma	R1	4	1	0	1	2	0.794723204	29.5649388	0.63393836	6.192442283	88.80087663	17277	8229	290	34	28
Antidesma_platyphyllum_platyphyllum	Antidesma_platyphyllum_var._platyphyllum	Euphorbiaceae	Antidesma	R3	2	0.5	0	1	1	0.870484762	29.5649388	0.63393836	4.806147922	79.48999824	11900	8229	290	463	455
Antidesma_pulvinatum	Antidesma_pulvinatum	Euphorbiaceae	Antidesma	R2	3	0.75	0	1	6	0.636404759	29.5649388	0.63393836	5.499295103	82.63274141	15252	8229	290	134	223
Antiphytum_floribundum	Antiphytum_floribundum	Boraginaceae	Antiphytum	R4	1	0.25	0	1	0	1	21.58141935	0.577617444	3.810274596	74.06151026	6318	1	571	1653	1817
Antiphytum_heliotropioides	Antiphytum_heliotropioides	Boraginaceae	Antiphytum	R4	1	0.25	1	0.684535123	0	1	21.58141935	0.577617444	3.810274596	59.477569	6318	8229	12462	1653	10013
Anulocaulis_annulatus	Anulocaulis_annulatus	Nyctaginaceae	Anulocaulis	R2	3	0.75	0	1	0	1	4.112342705	0.301252111	3.711099296	76.69639296	15252	1	2956	1847	841
Anulocaulis_eriosolenus	Anulocaulis_eriosolenus	Nyctaginaceae	Anulocaulis	R4	1	0.25	0	1	0	1	4.112342705	0.301252111	2.324804935	66.80139296	6318	1	2956	6799	4849
Anulocaulis_gypsogenus	Anulocaulis_leiosolenus_var._gypsogenus	Nyctaginaceae	Anulocaulis	R4	1	0.25	0	1	0	1	4.112342705	0.301252111	2.324804935	66.80139296	6318	1	2956	6799	4849
Anulocaulis_leiosolenus	Anulocaulis_leiosolenus	Nyctaginaceae	Anulocaulis	R4	1	0.25	0	1	0	1	3.667183766	0.284302987	2.233703022	66.35613946	6318	1	3140	7254	5056
Anulocaulis_leiosolenus_howardii	Anulocaulis_leiosolenus_var._howardii	Nyctaginaceae	Anulocaulis	R2	3	0.75	0	1	0	1	4.112342705	0.301252111	3.711099296	76.69639296	15252	1	2956	1847	841
Anulocaulis_leiosolenus_lasianthus	Anulocaulis_leiosolenus	Nyctaginaceae	Anulocaulis	R3	2	0.5	0	1	0	1	4.112342705	0.301252111	3.017952115	71.74889296	11900	1	2956	3834	2473
Anulocaulis_leiosolenus_leiosolenus	Anulocaulis_leiosolenus	Nyctaginaceae	Anulocaulis	R3	2	0.5	0	1	0	1	4.112342705	0.301252111	3.017952115	71.74889296	11900	1	2956	3834	2473
Anulocaulis_reflexus	Anulocaulis_reflexus	Nyctaginaceae	Anulocaulis	R2	3	0.75	0	1	0	1	3.667183766	0.284302987	3.619997383	76.25113946	15252	1	3140	2045	929
Apacheria_chiricahuensis	Apacheria_chiricahuensis	Crossosomataceae	Apacheria	R2	3	0.75	0	1	0	1	19.6949933	0.561387628	5.109333343	83.53015299	15252	1	669	273	161
Aphanostephus_pilosus	Aphanostephus_pilosus	Asteraceae	Aphanostephus	R4	1	0.25	0	1	0	1	0.20493584	0.03237293	0.879573501	59.73793687	6318	1	9529	14714	9644
Aphanostephus_ramosissimus	Aphanostephus_ramosissimus	Asteraceae	Aphanostephus	R5	0	0	2	0.5	0	1	0.20493584	0.03237293	0.186426321	31.67543687	1	8229	12462	17841	17171
Aphanostephus_ramosissimus_humilis	Aphanostephus_ramosissimus_var._humilis	Asteraceae	Aphanostephus	R4	1	0.25	0	1	0	1	0.20493584	0.03237293	0.879573501	59.73793687	6318	1	9529	14714	9644
Aphanostephus_riddellii	Aphanostephus_riddellii	Asteraceae	Aphanostephus	R5	0	0	0	1	1	0.870484762	0.20493584	0.03237293	0.186426321	53.79187438	1	8229	9529	17841	13028
Aphanostephus_skirrhobasis	Aphanostephus_skirrhobasis	Asteraceae	Aphanostephus	R5	0	0	0	1	1	0.870484762	0.20493584	0.03237293	0.186426321	53.79187438	1	8229	9529	17841	13028
Aphanostephus_skirrhobasis_thalassius	Aphanostephus_skirrhobasis_var._thalassius	Asteraceae	Aphanostephus	R4	1	0.25	0	1	0	1	0.20493584	0.03237293	0.879573501	59.73793687	6318	1	9529	14714	9644
Aphragmus_eschscholtzianus	Aphragmus_eschscholtzianus	Brassicaceae	Aphragmus	R4	1	0.25	0	1	0	1	4.635210765	0.319368651	2.42218173	67.27731447	6318	1	2819	6377	4675
Apiastrum_angustifolium	Apiastrum_angustifolium	Apiaceae	Apiastrum	R5	0	0	2	0.5	0	1	15.15578871	0.515320208	2.78227842	44.36246186	1	8229	12462	4941	14860
Aplectrum_hyemale	Aplectrum_hyemale	Orchidaceae	Aplectrum	R5	0	0	2	0.5	10	0.55195089	22.274603	0.583242603	3.147362766	42.69232454	1	8229	12462	3347	15159
Apocynum_androsaemifolium	Apocynum_androsaemifolium	Apocynaceae	Apocynum	R5	0	0	3	0.369070246	33	0.341096039	4.572269463	0.31727896	1.717802415	28.02688623	1	8229	12462	9753	17850
Apocynum_androsaemifolium_androsaemifolium	Apocynum_androsaemifolium	Apocynaceae	Apocynum	R5	0	0	0	1	0	1	4.572269463	0.31727896	1.717802415	62.27491828	1	1	2841	9753	7939
Apocynum_androsaemifolium_incanum	Apocynum_androsaemifolium_var._incanum	Apocynaceae	Apocynum	R4	1	0.25	0	1	0	1	4.572269463	0.31727896	2.410949596	67.22241828	6318	1	2841	6413	4696
Apocynum_cannabinum	Apocynum_cannabinum	Apocynaceae	Apocynum	R5	0	0	2	0.5	51	0.261706192	4.572269463	0.31727896	1.717802415	33.46767303	1	8229	12462	9753	16908
Apodanthera_undulata	Apodanthera_undulata	Cucurbitaceae	Apodanthera	R4	1	0.25	1	0.684535123	1	0.870484762	7.314916033	0.391743515	2.811198195	53.59609841	6318	8229	12462	4857	13088
Apteria_aphylla	Apteria_aphylla	Burmanniaceae	Apteria	R4	1	0.25	0	1	0	1	53.03212912	0.739933335	4.682726034	78.32554872	6318	1	75	556	593
Aquilegia_barnebyi	Aquilegia_barnebyi	Ranunculaceae	Aquilegia	R4	1	0.25	0	1	14	0.493998134	6.504179607	0.372656919	2.708607327	64.77592288	6318	8229	2140	5188	6156
Aquilegia_brevistyla	Aquilegia_brevistyla	Ranunculaceae	Aquilegia	R5	0	0	1	0.684535123	5	0.665207966	18.2151483	0.547584361	2.955698942	51.15985333	1	8229	12462	4147	13664
Aquilegia_caerulea	Aquilegia_caerulea	Ranunculaceae	Aquilegia	R5	0	0	2	0.5	53	0.254654375	6.504179755	0.372656923	2.015460166	34.86808259	1	8229	12462	8426	16677
Aquilegia_caerulea_alpina	Aquilegia_caerulea	Ranunculaceae	Aquilegia	R3	2	0.5	0	1	0	1	6.50417946	0.372656916	3.401754488	73.62469717	11900	1	2141	2497	1971
Aquilegia_caerulea_caerulea	Aquilegia_coerulea_var._coerulea	Ranunculaceae	Aquilegia	R4	1	0.25	0	1	0	1	6.504179755	0.372656923	2.708607347	68.67719736	6318	1	2126	5180	4099
Aquilegia_caerulea_daileyae	Aquilegia_caerulea	Ranunculaceae	Aquilegia	R2	3	0.75	0	1	1	0.870484762	6.504179755	0.372656923	4.094901708	77.57363488	15252	8229	2119	1162	711
Aquilegia_caerulea_ochroleuca	Aquilegia_caerulea	Ranunculaceae	Aquilegia	R4	1	0.25	0	1	5	0.665207966	6.504179755	0.372656923	2.708607347	66.09595078	6318	8229	2119	5180	5149
Aquilegia_caerulea_pinetorum	Aquilegia_caerulea	Ranunculaceae	Aquilegia	R3	2	0.5	0	1	0	1	6.504179755	0.372656923	3.401754527	73.62469736	11900	1	2119	2490	1969
Aquilegia_canadensis	Aquilegia_canadensis	Ranunculaceae	Aquilegia	R5	0	0	4	0.26751324	111	0.118343806	11.7169888	0.470792087	2.542938801	25.64727593	1	8229	12462	5855	18142
Aquilegia_chrysantha	Aquilegia_chrysantha	Ranunculaceae	Aquilegia	R4	1	0.25	4	0.26751324	67	0.211580801	9.170527636	0.429221146	3.012641271	30.22156453	6318	8229	12462	3870	17475
Aquilegia_chrysantha_chaplinei	Aquilegia_chrysantha_var._chaplinei	Ranunculaceae	Aquilegia	R2	3	0.75	1	0.684535123	10	0.55195089	6.504179755	0.372656923	4.094901708	60.53379747	15252	8229	12462	1162	8793
Aquilegia_chrysantha_chrysantha	Aquilegia_chrysantha_var._chrysantha	Ranunculaceae	Aquilegia	R4	1	0.25	0	1	1	0.870484762	6.504179755	0.372656923	2.708607347	67.67863488	6318	8229	2126	5180	4508
Aquilegia_chrysantha_hinckleyana	Aquilegia_chrysantha_var._hinckleyana	Ranunculaceae	Aquilegia	R1	4	1	1	0.684535123	3	0.740969524	6.504179755	0.372656923	4.788048888	66.93863114	17277	8229	12462	483	4778
Aquilegia_chrysantha_rydbergii	Aquilegia_chrysantha	Ranunculaceae	Aquilegia	R1	4	1	1	0.684535123	0	1	6.504179755	0.372656923	4.788048888	68.93575611	17277	8229	12462	483	4032
Aquilegia_desertorum	Aquilegia_desertorum	Ranunculaceae	Aquilegia	R4	1	0.25	0	1	10	0.55195089	6.504179755	0.372656923	2.708607347	65.22273873	6318	8229	2126	5180	5766
Aquilegia_desolaticola	Aquilegia_desolaticola	Ranunculaceae	Aquilegia	R2	3	0.75	0	1	0	1	6.504179755	0.372656923	4.094901708	78.57219736	15252	1	2126	1162	557
Aquilegia_elegantula	Aquilegia_elegantula	Ranunculaceae	Aquilegia	R5	0	0	2	0.5	9	0.569759692	11.7169888	0.470792087	2.542938801	39.87555534	1	8229	12462	5855	15718
Aquilegia_eximia	Aquilegia_eximia	Ranunculaceae	Aquilegia	R3	2	0.5	3	0.369070246	11	0.535692728	6.504179755	0.372656923	3.401754527	40.87700579	11900	8229	12462	2490	15469
Aquilegia_flavescens	Aquilegia_flavescens	Ranunculaceae	Aquilegia	R5	0	0	1	0.684535123	9	0.569759692	8.903905636	0.424278858	2.292929188	47.18471157	1	8229	12462	6959	14351
Aquilegia_flavescens_flavescens	Aquilegia_flavescens	Ranunculaceae	Aquilegia	R4	1	0.25	0	1	2	0.794723204	6.504179755	0.372656923	2.708607347	67.09451327	6318	8229	2119	5180	4739
Aquilegia_flavescens_miniata	Aquilegia_flavescens	Ranunculaceae	Aquilegia	R4	1	0.25	0	1	0	1	6.504179755	0.372656923	2.708607347	68.67719736	6318	1	2119	5180	4099
Aquilegia_flavescens_rubicunda	Aquilegia_flavescens_var._rubicunda	Ranunculaceae	Aquilegia	R1	4	1	0	1	1	0.870484762	6.504179755	0.372656923	4.788048888	82.52113488	17277	8229	2126	483	230
Aquilegia_formosa	Aquilegia_formosa	Ranunculaceae	Aquilegia	R5	0	0	3	0.369070246	69	0.206164451	8.903905636	0.424278858	2.292929188	29.79745101	1	8229	12462	6959	17562
Aquilegia_grahamii	Aquilegia_grahamii	Ranunculaceae	Aquilegia	R1	4	1	0	1	3	0.740969524	6.504179755	0.372656923	4.788048888	81.52257239	17277	8229	2126	483	287
Aquilegia_jonesii	Aquilegia_jonesii	Ranunculaceae	Aquilegia	R4	1	0.25	0	1	18	0.449828657	6.504179755	0.372656923	2.708607347	64.4353763	6318	8229	2126	5180	6676
Aquilegia_jonesii_elatior	Aquilegia_jonesii	Ranunculaceae	Aquilegia	R1	4	1	0	1	0	1	6.504179755	0.372656923	4.788048888	83.51969736	17277	1	2119	483	164
Aquilegia_laramiensis	Aquilegia_laramiensis	Ranunculaceae	Aquilegia	R2	3	0.75	0	1	12	0.520736669	6.504179755	0.372656923	4.094901708	74.87707708	15252	8229	2126	1162	1370
Aquilegia_longissima	Aquilegia_longissima	Ranunculaceae	Aquilegia	R3	2	0.5	1	0.684535123	20	0.431127963	6.504179755	0.372656923	3.401754527	54.6547527	11900	8229	12462	2490	12423
Aquilegia_loriae	Aquilegia_loriae	Ranunculaceae	Aquilegia	R1	4	1	0	1	0	1	6.504179755	0.372656923	4.788048888	83.51969736	17277	1	2126	483	164
Aquilegia_micrantha	Aquilegia_micrantha	Ranunculaceae	Aquilegia	R5	0	0	2	0.5	4	0.69927493	6.504179755	0.372656923	2.015460166	38.29610707	1	8229	12462	8426	16016
Aquilegia_micrantha_micrantha	Aquilegia_micrantha_var._micrantha	Ranunculaceae	Aquilegia	R5	0	0	0	1	0	1	6.504179755	0.372656923	2.015460166	63.72969736	1	1	2126	8426	7297
Aquilegia_pubescens	Aquilegia_pubescens	Ranunculaceae	Aquilegia	R3	2	0.5	0	1	3	0.740969524	6.504179755	0.372656923	3.401754527	71.62757239	11900	8229	2126	2490	2510
Aquilegia_saximontana	Aquilegia_saximontana	Ranunculaceae	Aquilegia	R3	2	0.5	0	1	24	0.39854986	6.504179755	0.372656923	3.401754527	68.98751678	11900	8229	2126	2490	4012
Aquilegia_scopulorum	Aquilegia_scopulorum	Ranunculaceae	Aquilegia	R3	2	0.5	0	1	22	0.414129796	6.504179755	0.372656923	3.401754527	69.10763809	11900	8229	2126	2490	3932
Aquilegia_scopulorum_calcarea	Aquilegia_scopulorum	Ranunculaceae	Aquilegia	R1	4	1	0	1	0	1	6.504179755	0.372656923	4.788048888	83.51969736	17277	1	2119	483	164
Aquilegia_scopulorum_scopulorum	Aquilegia_scopulorum_var._scopulorum	Ranunculaceae	Aquilegia	R3	2	0.5	0	1	0	1	6.504179755	0.372656923	3.401754527	73.62469736	11900	1	2126	2490	1969
Aquilegia_triternata	Aquilegia_triternata	Ranunculaceae	Aquilegia	R4	1	0.25	1	0.684535123	6	0.636404759	6.504179755	0.372656923	2.708607347	51.2899368	6318	8229	12462	5180	13638
Arabidopsis_salsuginea	Eutrema_salsugineum	Brassicaceae	Arabidopsis	R4	1	0.25	0	1	0	1	5.774300494	0.353619967	2.606283294	68.17709652	6318	1	2386	5589	4331
Arabis_aculeolata	Arabis_aculeolata	Brassicaceae	Arabis	R4	1	0.25	1	0.684535123	1	0.870484762	0.113716968	0.017726798	0.800850222	43.77067923	6318	8229	12462	15415	14971
Arabis_alpina	Arabis_alpina	Brassicaceae	Arabis	R5	0	0	2	0.5	65	0.217158856	1.774058375	0.187513707	1.020311365	29.71527987	1	8229	12462	13643	17579
Arabis_arenicola	Arabis_arenicola	Brassicaceae	Arabis	R4	1	0.25	0	1	0	1	0.113716968	0.017726798	0.800850222	59.35318297	6318	1	11156	15415	10144
Arabis_arenicola_arenicola	Arabidopsis_arenicola	Brassicaceae	Arabis	R4	1	0.25	0	1	0	1	2.617252423	0.23689088	1.978861919	65.11062341	6318	1	3876	8568	5837
Arabis_arenicola_pubescens	Arabis_arenicola	Brassicaceae	Arabis	R3	2	0.5	0	1	0	1	0.113716968	0.017726798	1.493997402	64.30068297	11900	1	11156	11391	6791
Arabis_beckwithii	Boechera_beckwithii	Brassicaceae	Arabis	R2	3	0.75	0	1	0	1	0.110938923	0.017262147	2.184647076	69.2359766	15252	1	11488	7718	3832
Arabis_blepharophylla	Arabis_blepharophylla	Brassicaceae	Arabis	R3	2	0.5	0	1	16	0.470611277	2.233388468	0.216019505	2.55982501	65.42824535	11900	8229	4360	5774	5580
Arabis_bodiensis	Boechera_bodiensis	Brassicaceae	Arabis	R2	3	0.75	0	1	0	1	0.110938923	0.017262147	2.184647076	69.2359766	15252	1	11488	7718	3832
Arabis_boivinii	Boechera_grahamii	Brassicaceae	Arabis	R4	1	0.25	0	1	0	1	0.110938923	0.017262147	0.798352715	59.3409766	6318	1	11488	15537	10197
Arabis_breweri	Boechera_breweri	Brassicaceae	Arabis	R4	1	0.25	0	1	2	0.794723204	1.423337802	0.162366736	1.578293027	61.57019005	6318	8229	5153	10660	8232
Arabis_breweri_austiniae	Boechera_breweri_subsp._shastaensis	Brassicaceae	Arabis	R4	1	0.25	0	1	0	1	0.110938923	0.017262147	0.798352715	59.3409766	6318	1	11488	15537	10197
Arabis_breweri_breweri	Boechera_breweri	Brassicaceae	Arabis	R3	2	0.5	0	1	0	1	0.110938923	0.017262147	1.491499896	64.2884766	11900	1	11488	11531	6879
Arabis_breweri_pecuniaria	Boechera_breweri	Brassicaceae	Arabis	R1	4	1	0	1	0	1	0.110938923	0.017262147	2.877794257	74.1834766	17277	1	11488	4600	1750
Arabis_calderi	Boechera_calderi	Brassicaceae	Arabis	R4	1	0.25	0	1	0	1	0.110938923	0.017262147	0.798352715	59.3409766	6318	1	11488	15537	10197
Arabis_canadensis	Boechera_canadensis	Brassicaceae	Arabis	R5	0	0	3	0.369070246	4	0.69927493	0.110938923	0.017262147	0.105205534	22.9070038	1	8229	12462	18388	18441
Arabis_cobrensis	Boechera_cobrensis	Brassicaceae	Arabis	R5	0	0	0	1	0	1	0.110938923	0.017262147	0.105205534	54.3934766	1	1	11488	18388	12713
Arabis_codyi	Boechera_lemmonii	Brassicaceae	Arabis	R1	4	1	0	1	0	1	7.013382091	0.384871337	4.853701628	83.84057001	17277	1	2024	445	147
Arabis_constancei	Arabis_constancei	Brassicaceae	Arabis	R2	3	0.75	0	1	0	1	0.113716968	0.017726798	2.187144583	69.24818297	15252	1	11156	7619	3762
Arabis_crandallii	Boechera_crandallii	Brassicaceae	Arabis	R2	3	0.75	0	1	0	1	0.110938923	0.017262147	2.184647076	69.2359766	15252	1	11488	7718	3832
Arabis_crucisetosa	Arabis_crucisetosa	Brassicaceae	Arabis	R4	1	0.25	0	1	0	1	0.113716968	0.017726798	0.800850222	59.35318297	6318	1	11156	15415	10144
Arabis_cusickii	Boechera_cusickii	Brassicaceae	Arabis	R4	1	0.25	0	1	1	0.870484762	0.110938923	0.017262147	0.798352715	58.34241412	6318	8229	11488	15537	10915
Arabis_davidsonii	Boechera_davidsonii	Brassicaceae	Arabis	R4	1	0.25	0	1	0	1	0.110938923	0.017262147	0.798352715	59.3409766	6318	1	11488	15537	10197
Arabis_demissa	Boechera_demissa	Brassicaceae	Arabis	R5	0	0	0	1	0	1	0.110938923	0.017262147	0.105205534	54.3934766	1	1	11488	18388	12713
Arabis_demissa_demissa	Boechera_oxylobula	Brassicaceae	Arabis	R3	2	0.5	0	1	0	1	0.110938923	0.017262147	1.491499896	64.2884766	11900	1	11488	11531	6879
Arabis_demissa_languida	Boechera_languida	Brassicaceae	Arabis	R4	1	0.25	0	1	0	1	0.110938923	0.017262147	0.798352715	59.3409766	6318	1	11488	15537	10197
Arabis_dispar	Boechera_dispar	Brassicaceae	Arabis	R3	2	0.5	0	1	0	1	0.110938923	0.017262147	1.491499896	64.2884766	11900	1	11488	11531	6879
Arabis_drummondii	Boechera_stricta	Brassicaceae	Arabis	R5	0	0	0	1	6	0.636404759	0.615937134	0.086975265	0.479915057	53.42152091	1	8229	6516	16610	13152
Arabis_falcatoria	Boechera_falcatoria	Brassicaceae	Arabis	R1	4	1	0	1	0	1	0.110938923	0.017262147	2.877794257	74.1834766	17277	1	11488	4600	1750
Arabis_falcifructa	Boechera_falcifructa	Brassicaceae	Arabis	R1	4	1	0	1	0	1	0.110938923	0.017262147	2.877794257	74.1834766	17277	1	11488	4600	1750
Arabis_fecunda	Boechera_fecunda	Brassicaceae	Arabis	R2	3	0.75	1	0.684535123	0	1	0.110938923	0.017262147	2.184647076	54.65203535	15252	8229	12462	7718	12424
Arabis_fendleri	Boechera_fendleri	Brassicaceae	Arabis	R5	0	0	1	0.684535123	0	1	0.110938923	0.017262147	0.105205534	39.80953535	1	8229	12462	18388	15739
Arabis_fendleri_fendleri	Boechera_fendleri	Brassicaceae	Arabis	R4	1	0.25	0	1	0	1	0.110938923	0.017262147	0.798352715	59.3409766	6318	1	11488	15537	10197
Arabis_fendleri_spatifolia	Boechera_fendleri_var._spatifolia	Brassicaceae	Arabis	R4	1	0.25	0	1	0	1	0.110938923	0.017262147	0.798352715	59.3409766	6318	1	11488	15537	10197
Arabis_fernaldiana	Boechera_fernaldiana	Brassicaceae	Arabis	R4	1	0.25	0	1	0	1	0.110938923	0.017262147	0.798352715	59.3409766	6318	1	11488	15537	10197
Arabis_fernaldiana_fernaldiana	Boechera_fernaldiana	Brassicaceae	Arabis	R3	2	0.5	0	1	0	1	0.110938923	0.017262147	1.491499896	64.2884766	11900	1	11488	11531	6879
Arabis_fernaldiana_stylosa	Boechera_fernaldiana	Brassicaceae	Arabis	R3	2	0.5	0	1	0	1	0.110938923	0.017262147	1.491499896	64.2884766	11900	1	11488	11531	6879
Arabis_furcata	Arabis_furcata	Brassicaceae	Arabis	R4	1	0.25	0	1	0	1	0.113716968	0.017726798	0.800850222	59.35318297	6318	1	11156	15415	10144
Arabis_furcata_furcata	Arabis_furcata	Brassicaceae	Arabis	R4	1	0.25	0	1	0	1	0.113716968	0.017726798	0.800850222	59.35318297	6318	1	11156	15415	10144
Arabis_furcata_olympica	Arabis_furcata_var._olympica	Brassicaceae	Arabis	R2	3	0.75	0	1	0	1	0.113716968	0.017726798	2.187144583	69.24818297	15252	1	11156	7619	3762
Arabis_georgiana	Arabis_georgiana	Brassicaceae	Arabis	R1	4	1	1	0.684535123	3	0.740969524	0.113716968	0.017726798	2.880291763	57.61461675	17277	8229	12462	4563	11219
Arabis_glabra	Turritis_glabra	Brassicaceae	Arabis	R5	0	0	3	0.369070246	29	0.364482896	4.024356198	0.298022277	1.614297326	27.70132584	1	8229	12462	10387	17896
Arabis_glaucovalvula	Boechera_glaucovalvula	Brassicaceae	Arabis	R3	2	0.5	0	1	0	1	0.877155007	0.114852786	2.016051698	66.85218269	11900	1	5853	8425	4821
Arabis_gracilipes	Boechera_gracilipes	Brassicaceae	Arabis	R4	1	0.25	0	1	0	1	0.110938923	0.017262147	0.798352715	59.3409766	6318	1	11488	15537	10197
Arabis_gunnisoniana	Boechera_gunnisoniana	Brassicaceae	Arabis	R3	2	0.5	0	1	0	1	0.110938923	0.017262147	1.491499896	64.2884766	11900	1	11488	11531	6879
Arabis_hastatula	Boechera_hastatula	Brassicaceae	Arabis	R2	3	0.75	1	0.684535123	0	1	0.110938923	0.017262147	2.184647076	54.65203535	15252	8229	12462	7718	12424
Arabis_hirshbergiae	Boechera_hirshbergiae	Brassicaceae	Arabis	R1	4	1	0	1	0	1	0.110938923	0.017262147	2.877794257	74.1834766	17277	1	11488	4600	1750
Arabis_hirsuta	Arabis_hirsuta	Brassicaceae	Arabis	R5	0	0	1	0.684535123	26	0.384169613	2.233388468	0.216019505	1.173530649	40.28283887	1	8229	12462	12888	15612
Arabis_hirsuta_adpressipilis	Arabis_hirsuta_var._pycnocarpa	Brassicaceae	Arabis	R4	1	0.25	0	1	0	1	0.113716968	0.017726798	0.800850222	59.35318297	6318	1	11156	15415	10144
Arabis_hirsuta_eschscholtziana	Arabis_hirsuta_var._eschscholtziana	Brassicaceae	Arabis	R4	1	0.25	0	1	0	1	0.113716968	0.017726798	0.800850222	59.35318297	6318	1	11156	15415	10144
Arabis_hirsuta_glabrata	Arabis_hirsuta_var._glabrata	Brassicaceae	Arabis	R4	1	0.25	2	0.5	1	0.870484762	0.113716968	0.017726798	0.800850222	35.23962049	6318	8229	12462	15415	16600
Arabis_hirsuta_hirsuta	Arabis_hirsuta	Brassicaceae	Arabis	R5	0	0	1	0.684535123	0	1	0.113716968	0.017726798	0.107703041	39.82174172	1	8229	12462	18363	15736
Arabis_hirsuta_pycnocarpa	Arabis_hirsuta_var._pycnocarpa	Brassicaceae	Arabis	R5	0	0	0	1	0	1	0.113716968	0.017726798	0.107703041	54.40568297	1	1	11156	18363	12701
Arabis_hoffmannii	Boechera_hoffmannii	Brassicaceae	Arabis	R1	4	1	2	0.5	0	1	0.110938923	0.017262147	2.877794257	51.0684766	17277	8229	12462	4600	13683
Arabis_holboellii	Boechera_holboellii	Brassicaceae	Arabis	R5	0	0	2	0.5	1	0.870484762	0.828758507	0.109993269	0.603637325	32.71596068	1	8229	12462	16341	17005
Arabis_holboellii_collinsii	Boechera_collinsii	Brassicaceae	Arabis	R5	0	0	0	1	0	1	0.110938923	0.017262147	0.105205534	54.3934766	1	1	11488	18388	12713
Arabis_holboellii_pendulocarpa	Boechera_holboellii	Brassicaceae	Arabis	R5	0	0	0	1	0	1	0.110938923	0.017262147	0.105205534	54.3934766	1	1	11488	18388	12713
Arabis_holboellii_pinetorum	Boechera_holboellii_var._pinetorum	Brassicaceae	Arabis	R5	0	0	0	1	0	1	0.110938923	0.017262147	0.105205534	54.3934766	1	1	11488	18388	12713
Arabis_holboellii_retrofracta	Boechera_holboellii_var._secunda	Brassicaceae	Arabis	R5	0	0	2	0.5	1	0.870484762	0.110938923	0.017262147	0.105205534	30.27991412	1	8229	12462	18388	17465
Arabis_inyoensis	Boechera_inyoensis	Brassicaceae	Arabis	R3	2	0.5	0	1	0	1	0.410919046	0.061733737	1.730535659	65.45674528	11900	1	7482	9705	5558
Arabis_johnstonii	Boechera_johnstonii	Brassicaceae	Arabis	R1	4	1	0	1	0	1	0.110938923	0.017262147	2.877794257	74.1834766	17277	1	11488	4600	1750
Arabis_koehleri	Boechera_koehleri	Brassicaceae	Arabis	R3	2	0.5	0	1	0	1	0.110938923	0.017262147	1.491499896	64.2884766	11900	1	11488	11531	6879
Arabis_koehleri_koehleri	Boechera_koehleri	Brassicaceae	Arabis	R1	4	1	1	0.684535123	0	1	0.110938923	0.017262147	2.877794257	59.59953535	17277	8229	12462	4600	9729
Arabis_koehleri_stipitata	Boechera_koehleri	Brassicaceae	Arabis	R3	2	0.5	1	0.684535123	0	1	0.110938923	0.017262147	1.491499896	49.70453535	11900	8229	12462	11531	13969
Arabis_laevigata	Boechera_stricta	Brassicaceae	Arabis	R5	0	0	4	0.26751324	12	0.520736669	0.615937134	0.086975265	0.479915057	18.666857	1	8229	12462	16610	18678
Arabis_laevigata_burkii	Boechera_burkii	Brassicaceae	Arabis	R4	1	0.25	0	1	1	0.870484762	0.110938923	0.017262147	0.798352715	58.34241412	6318	8229	11488	15537	10915
Arabis_laevigata_laevigata	Boechera_laevigata	Brassicaceae	Arabis	R5	0	0	0	1	0	1	1.663946046	0.179978321	0.979808499	58.66803049	1	1	4888	13914	10751
Arabis_lasiocarpa	Boechera_lasiocarpa	Brassicaceae	Arabis	R3	2	0.5	0	1	0	1	0.110938923	0.017262147	1.491499896	64.2884766	11900	1	11488	11531	6879
Arabis_lemmonii	Boechera_lemmonii	Brassicaceae	Arabis	R5	0	0	0	1	7	0.611454286	0.110938923	0.017262147	0.105205534	51.39778914	1	8229	11488	18388	13622
Arabis_lemmonii_depauperata	Boechera_depauperata	Brassicaceae	Arabis	R4	1	0.25	0	1	0	1	0.110938923	0.017262147	0.798352715	59.3409766	6318	1	11488	15537	10197
Arabis_lemmonii_drepanoloba	Boechera_lemmonii_var._drepanoloba	Brassicaceae	Arabis	R4	1	0.25	0	1	0	1	0.110938923	0.017262147	0.798352715	59.3409766	6318	1	11488	15537	10197
Arabis_lemmonii_lemmonii	Boechera_lemmonii	Brassicaceae	Arabis	R5	0	0	0	1	0	1	0.110938923	0.017262147	0.105205534	54.3934766	1	1	11488	18388	12713
Arabis_lemmonii_paddoensis	Boechera_paddoensis	Brassicaceae	Arabis	R4	1	0.25	0	1	0	1	0.110938923	0.017262147	0.798352715	59.3409766	6318	1	11488	15537	10197
Arabis_lignifera	Boechera_lignifera	Brassicaceae	Arabis	R5	0	0	3	0.369070246	0	1	0.828758507	0.109993269	0.603637325	27.66164066	1	8229	12462	16341	17899
Arabis_lyallii	Boechera_lyallii	Brassicaceae	Arabis	R5	0	0	0	1	2	0.794723204	0.615937134	0.086975265	0.479915057	54.64215612	1	8229	6516	16610	12432
Arabis_lyallii_lyallii	Boechera_lyallii	Brassicaceae	Arabis	R5	0	0	0	1	0	1	0.615937134	0.086975265	0.479915057	56.22484022	1	1	6516	16610	11655
Arabis_lyallii_nubigena	Boechera_lyallii	Brassicaceae	Arabis	R3	2	0.5	0	1	0	1	0.615937134	0.086975265	1.866209418	66.11984022	11900	1	6516	9100	5144
Arabis_lyrata	Arabidopsis_lyrata	Brassicaceae	Arabis	R5	0	0	0	1	3	0.740969524	2.617252423	0.23689088	1.285714739	58.16599844	1	8229	3876	12451	11008
Arabis_lyrata_kamchatica	Arabidopsis_lyrata_subsp._kamchatica	Brassicaceae	Arabis	R5	0	0	0	1	0	1	2.617252423	0.23689088	1.285714739	60.16312341	1	1	3876	12451	9090
Arabis_lyrata_lyrata	Arabidopsis_lyrata	Brassicaceae	Arabis	R5	0	0	0	1	0	1	2.617252423	0.23689088	1.285714739	60.16312341	1	1	3876	12451	9090
Arabis_macdonaldiana	Arabis_macdonaldiana	Brassicaceae	Arabis	R2	3	0.75	2	0.5	1	0.870484762	0.113716968	0.017726798	2.187144583	45.13462049	15252	8229	12462	7619	14682
Arabis_microphylla	Boechera_microphylla	Brassicaceae	Arabis	R5	0	0	0	1	0	1	0.110938923	0.017262147	0.105205534	54.3934766	1	1	11488	18388	12713
Arabis_microphylla_macounii	Boechera_microphylla_var._macounii	Brassicaceae	Arabis	R4	1	0.25	0	1	0	1	0.110938923	0.017262147	0.798352715	59.3409766	6318	1	11488	15537	10197
Arabis_microphylla_microphylla	Boechera_microphylla	Brassicaceae	Arabis	R4	1	0.25	0	1	0	1	0.110938923	0.017262147	0.798352715	59.3409766	6318	1	11488	15537	10197
Arabis_microphylla_thompsonii	Boechera_cascadensis	Brassicaceae	Arabis	R1	4	1	0	1	0	1	0.110938923	0.017262147	2.877794257	74.1834766	17277	1	11488	4600	1750
Arabis_missouriensis	Boechera_missouriensis	Brassicaceae	Arabis	R5	0	0	0	1	1	0.870484762	1.598289546	0.175335523	0.954853362	57.54750171	1	8229	4968	14167	11251
Arabis_modesta	Arabis_modesta	Brassicaceae	Arabis	R3	2	0.5	0	1	0	1	0.113716968	0.017726798	1.493997402	64.30068297	11900	1	11156	11391	6791
Arabis_murrayi	Arabis_murrayi	Brassicaceae	Arabis	R4	1	0.25	0	1	0	1	0.113716968	0.017726798	0.800850222	59.35318297	6318	1	11156	15415	10144
Arabis_nuttallii	Boechera_nuttallii	Brassicaceae	Arabis	R5	0	0	0	1	0	1	0.110938923	0.017262147	0.105205534	54.3934766	1	1	11488	18388	12713
Arabis_ophira	Boechera_ophira	Brassicaceae	Arabis	R1	4	1	0	1	0	1	0.110938923	0.017262147	2.877794257	74.1834766	17277	1	11488	4600	1750
Arabis_oregana	Arabis_oregana	Brassicaceae	Arabis	R3	2	0.5	0	1	2	0.794723204	0.113716968	0.017726798	1.493997402	62.71799888	11900	8229	11156	11391	7754
Arabis_oxylobula	Boechera_oxylobula	Brassicaceae	Arabis	R3	2	0.5	0	1	0	1	0.110938923	0.017262147	1.491499896	64.2884766	11900	1	11488	11531	6879
Arabis_parishii	Boechera_parishii	Brassicaceae	Arabis	R2	3	0.75	1	0.684535123	0	1	0.110938923	0.017262147	2.184647076	54.65203535	15252	8229	12462	7718	12424
Arabis_patens	Arabis_amplexicaulis	Brassicaceae	Arabis	R3	2	0.5	0	1	0	1	0.113716968	0.017726798	1.493997402	64.30068297	11900	1	11156	11391	6791
Arabis_pendulina	Boechera_pendulina	Brassicaceae	Arabis	R5	0	0	0	1	0	1	0.110938923	0.017262147	0.105205534	54.3934766	1	1	11488	18388	12713
Arabis_pendulina_pendulina	Boechera_pendulina	Brassicaceae	Arabis	R4	1	0.25	0	1	0	1	0.110938923	0.017262147	0.798352715	59.3409766	6318	1	11488	15537	10197
Arabis_pendulina_russeola	Boechera_pendulina_var._russeola	Brassicaceae	Arabis	R3	2	0.5	0	1	0	1	0.110938923	0.017262147	1.491499896	64.2884766	11900	1	11488	11531	6879
Arabis_perennans	Boechera_perennans	Brassicaceae	Arabis	R5	0	0	3	0.369070246	1	0.870484762	2.101450587	0.208268706	1.131869933	29.24477391	1	8229	12462	13132	17650
Arabis_perstellata	Boechera_perstellata	Brassicaceae	Arabis	R2	3	0.75	1	0.684535123	0	1	0.289695547	0.045020295	2.333847722	55.38124189	15252	8229	12462	6773	12042
Arabis_petiolaris	Arabis_petiolaris	Brassicaceae	Arabis	R4	1	0.25	3	0.369070246	1	0.870484762	0.113716968	0.017726798	0.800850222	29.18673798	6318	8229	12462	15415	17664
Arabis_pinzliae	Boechera_pinzliae	Brassicaceae	Arabis	R2	3	0.75	0	1	0	1	0.110938923	0.017262147	2.184647076	69.2359766	15252	1	11488	7718	3832
Arabis_platysperma	Boechera_platysperma	Brassicaceae	Arabis	R5	0	0	0	1	0	1	0.787162423	0.10571269	0.580629123	56.71707237	1	1	6088	16396	11499
Arabis_platysperma_howellii	Boechera_howellii	Brassicaceae	Arabis	R4	1	0.25	0	1	0	1	0.110938923	0.017262147	0.798352715	59.3409766	6318	1	11488	15537	10197
Arabis_platysperma_platysperma	Boechera_platysperma	Brassicaceae	Arabis	R3	2	0.5	1	0.684535123	0	1	0.787162423	0.10571269	1.966923485	52.02813112	11900	8229	12462	8641	13473
Arabis_puberula	Boechera_puberula	Brassicaceae	Arabis	R5	0	0	2	0.5	2	0.794723204	0.355174594	0.054234047	0.303930298	30.66704431	1	8229	12462	17288	17380
Arabis_pulchra	Boechera_pulchra	Brassicaceae	Arabis	R5	0	0	0	1	0	1	0.110938923	0.017262147	0.105205534	54.3934766	1	1	11488	18388	12713
Arabis_pulchra_duchesnensis	Boechera_duchesnensis	Brassicaceae	Arabis	R1	4	1	0	1	0	1	0.110938923	0.017262147	2.877794257	74.1834766	17277	1	11488	4600	1750
Arabis_pulchra_gracilis	Boechera_xylopoda	Brassicaceae	Arabis	R4	1	0.25	0	1	0	1	0.110938923	0.017262147	0.798352715	59.3409766	6318	1	11488	15537	10197
Arabis_pulchra_munciensis	Boechera_pulchra_var._munciensis	Brassicaceae	Arabis	R4	1	0.25	0	1	0	1	0.110938923	0.017262147	0.798352715	59.3409766	6318	1	11488	15537	10197
Arabis_pulchra_pallens	Boechera_pulchra_var._pallens	Brassicaceae	Arabis	R5	0	0	0	1	0	1	0.110938923	0.017262147	0.105205534	54.3934766	1	1	11488	18388	12713
Arabis_pulchra_pulchra	Boechera_pulchra	Brassicaceae	Arabis	R3	2	0.5	0	1	0	1	0.110938923	0.017262147	1.491499896	64.2884766	11900	1	11488	11531	6879
Arabis_pusilla	Boechera_pusilla	Brassicaceae	Arabis	R1	4	1	0	1	1	0.870484762	0.110938923	0.017262147	2.877794257	73.18491412	17277	8229	11488	4600	2110
Arabis_pygmaea	Boechera_pygmaea	Brassicaceae	Arabis	R3	2	0.5	0	1	0	1	0.110938923	0.017262147	1.491499896	64.2884766	11900	1	11488	11531	6879
Arabis_rectissima	Boechera_rectissima	Brassicaceae	Arabis	R4	1	0.25	0	1	0	1	0.972100248	0.12403261	1.372246271	62.14583667	6318	1	5666	12143	7979
Arabis_rectissima_rectissima	Boechera_rectissima	Brassicaceae	Arabis	R4	1	0.25	0	1	0	1	0.972100248	0.12403261	1.372246271	62.14583667	6318	1	5666	12143	7979
Arabis_rectissima_simulans	Boechera_rectissima	Brassicaceae	Arabis	R1	4	1	0	1	0	1	0.972100248	0.12403261	3.451687813	76.98833667	17277	1	5666	2376	804
Arabis_repanda	Boechera_repanda	Brassicaceae	Arabis	R5	0	0	0	1	0	1	0.293799322	0.045611347	0.257583101	55.13821009	1	1	8588	17493	12161
Arabis_repanda_greenei	Boechera_repanda	Brassicaceae	Arabis	R2	3	0.75	0	1	0	1	0.293799322	0.045611347	2.337024642	69.98071009	15252	1	8588	6759	3189
Arabis_repanda_repanda	Boechera_repanda	Brassicaceae	Arabis	R4	1	0.25	0	1	0	1	0.293799322	0.045611347	0.950730281	60.08571009	6318	1	8588	14179	9225
Arabis_rigidissima	Boechera_rigidissima	Brassicaceae	Arabis	R3	2	0.5	0	1	0	1	0.110938923	0.017262147	1.491499896	64.2884766	11900	1	11488	11531	6879
Arabis_rigidissima_demota	Boechera_rigidissima	Brassicaceae	Arabis	R2	3	0.75	0	1	0	1	0.110938923	0.017262147	2.184647076	69.2359766	15252	1	11488	7718	3832
Arabis_rigidissima_rigidissima	Boechera_rigidissima	Brassicaceae	Arabis	R3	2	0.5	0	1	0	1	0.110938923	0.017262147	1.491499896	64.2884766	11900	1	11488	11531	6879
Arabis_rollei	Boechera_rollei	Brassicaceae	Arabis	R1	4	1	0	1	0	1	0.110938923	0.017262147	2.877794257	74.1834766	17277	1	11488	4600	1750
Arabis_schistacea	Boechera_schistacea	Brassicaceae	Arabis	R3	2	0.5	0	1	0	1	0.110938923	0.017262147	1.491499896	64.2884766	11900	1	11488	11531	6879
Arabis_selbyi	Boechera_gracilenta	Brassicaceae	Arabis	R4	1	0.25	0	1	0	1	0.110938923	0.017262147	0.798352715	59.3409766	6318	1	11488	15537	10197
Arabis_serotina	Boechera_serotina	Brassicaceae	Arabis	R2	3	0.75	2	0.5	1	0.870484762	1.598289546	0.175335523	3.034294903	49.27500171	15252	8229	12462	3793	14037
Arabis_shockleyi	Boechera_shockleyi	Brassicaceae	Arabis	R3	2	0.5	0	1	0	1	0.110938923	0.017262147	1.491499896	64.2884766	11900	1	11488	11531	6879
Arabis_shortii	Boechera_dentata	Brassicaceae	Arabis	R5	0	0	1	0.684535123	1	0.870484762	2.317116712	0.220775821	1.199095945	44.15727707	1	8229	12462	12793	14901
Arabis_sparsiflora	Boechera_sparsiflora	Brassicaceae	Arabis	R5	0	0	1	0.684535123	1	0.870484762	0.398308761	0.060063452	0.335263478	39.93536315	1	8229	12462	17056	15701
Arabis_sparsiflora_arcuata	Boechera_arcuata	Brassicaceae	Arabis	R4	1	0.25	0	1	0	1	0.110938923	0.017262147	0.798352715	59.3409766	6318	1	11488	15537	10197
Arabis_sparsiflora_atrorubens	Boechera_atrorubens	Brassicaceae	Arabis	R3	2	0.5	1	0.684535123	0	1	0.110938923	0.017262147	1.491499896	49.70453535	11900	8229	12462	11531	13969
Arabis_sparsiflora_californica	Boechera_californica	Brassicaceae	Arabis	R4	1	0.25	1	0.684535123	0	1	0.110938923	0.017262147	0.798352715	44.75703535	6318	8229	12462	15537	14777
Arabis_sparsiflora_columbiana	Boechera_sparsiflora	Brassicaceae	Arabis	R3	2	0.5	0	1	0	1	0.110938923	0.017262147	1.491499896	64.2884766	11900	1	11488	11531	6879
Arabis_sparsiflora_sparsiflora	Boechera_sparsiflora	Brassicaceae	Arabis	R4	1	0.25	0	1	0	1	0.110938923	0.017262147	0.798352715	59.3409766	6318	1	11488	15537	10197
Arabis_sparsiflora_subvillosa	Boechera_sparsiflora_var._subvillosa	Brassicaceae	Arabis	R4	1	0.25	2	0.5	1	0.870484762	0.110938923	0.017262147	0.798352715	35.22741412	6318	8229	12462	15537	16606
Arabis_subpinnatifida	Boechera_subpinnatifida	Brassicaceae	Arabis	R4	1	0.25	0	1	0	1	0.110938923	0.017262147	0.798352715	59.3409766	6318	1	11488	15537	10197
Arabis_suffrutescens	Boechera_suffrutescens	Brassicaceae	Arabis	R5	0	0	0	1	0	1	0.110938923	0.017262147	0.105205534	54.3934766	1	1	11488	18388	12713
Arabis_suffrutescens_horizontalis	Boechera_horizontalis	Brassicaceae	Arabis	R1	4	1	0	1	0	1	0.110938923	0.017262147	2.877794257	74.1834766	17277	1	11488	4600	1750
Arabis_suffrutescens_suffrutescens	Boechera_suffrutescens	Brassicaceae	Arabis	R3	2	0.5	0	1	0	1	0.110938923	0.017262147	1.491499896	64.2884766	11900	1	11488	11531	6879
Arabis_tiehmii	Boechera_tiehmii	Brassicaceae	Arabis	R2	3	0.75	0	1	0	1	0.110938923	0.017262147	2.184647076	69.2359766	15252	1	11488	7718	3832
Arabis_tricornuta	Arabis_tricornuta	Brassicaceae	Arabis	R1	4	1	0	1	0	1	0.113716968	0.017726798	2.880291763	74.19568297	17277	1	11156	4563	1719
Arabis_williamsii	Boechera_williamsii	Brassicaceae	Arabis	R3	2	0.5	0	1	0	1	0.110938923	0.017262147	1.491499896	64.2884766	11900	1	11488	11531	6879
Arabis_williamsii_saximontana	Boechera_saximontana	Brassicaceae	Arabis	R2	3	0.75	0	1	0	1	0.110938923	0.017262147	2.184647076	69.2359766	15252	1	11488	7718	3832
Arabis_williamsii_williamsii	Boechera_williamsii	Brassicaceae	Arabis	R3	2	0.5	0	1	0	1	0.110938923	0.017262147	1.491499896	64.2884766	11900	1	11488	11531	6879
Aralia_californica	Aralia_californica	Araliaceae	Aralia	R4	1	0.25	4	0.26751324	36	0.325296407	21.22038831	0.574618916	3.79415744	34.91791128	6318	8229	12462	1690	16665
Aralia_hispida	Aralia_hispida	Araliaceae	Aralia	R5	0	0	0	1	16	0.470611277	28.42539814	0.626869481	3.381858184	66.32627422	1	8229	314	2549	5065
Aralia_humilis	Aralia_humilis	Araliaceae	Aralia	R3	2	0.5	2	0.5	0	1	31.06477281	0.642850779	4.854052368	57.60768997	11900	8229	12462	444	11221
Aralia_nudicaulis	Aralia_nudicaulis	Araliaceae	Aralia	R5	0	0	2	0.5	35	0.330415932	31.06477281	0.642850779	3.467758007	42.55019681	1	8229	12462	2341	15183
Aralia_racemosa	Aralia_racemosa	Araliaceae	Aralia	R4	1	0.25	3	0.369070246	77	0.185944635	21.22038831	0.574618916	3.79415744	38.53848954	6318	8229	12462	1690	15978
Aralia_racemosa_bicrenata	Aralia_bicrenata	Araliaceae	Aralia	R4	1	0.25	0	1	0	1	41.74129514	0.696321735	4.448312733	77.17987197	6318	1	140	770	772
Aralia_racemosa_racemosa	Aralia_racemosa	Araliaceae	Aralia	R4	1	0.25	0	1	0	1	21.22038831	0.574618916	3.79415744	73.98273891	6318	1	590	1690	1849
Aralia_spinosa	Aralia_spinosa	Araliaceae	Aralia	R5	0	0	2	0.5	94	0.149103586	28.42539814	0.626869481	3.381858184	40.73244992	1	8229	12462	2549	15495
Arbutus_arizonica	Arbutus_arizonica	Ericaceae	Arbutus	R4	1	0.25	1	0.684535123	3	0.740969524	26.58170559	0.614831303	4.010299893	58.45805209	6318	8229	12462	1299	10864
Arbutus_menziesii	Arbutus_menziesii	Ericaceae	Arbutus	R5	0	0	3	0.369070246	45	0.284614558	31.94486659	0.647888424	3.494835455	36.27652462	1	8229	12462	2283	16388
Arbutus_xalapensis	Arbutus_xalapensis	Ericaceae	Arbutus	R5	0	0	1	0.684535123	19	0.440244454	26.58170559	0.614831303	3.317152712	51.1919618	1	8229	12462	2778	13655
Arctagrostis_latifolia	Arctagrostis_latifolia	Poaceae	Arctagrostis	R5	0	0	0	1	1	0.870484762	0.735308681	0.100234794	0.551185312	55.57460555	1	8229	6154	16432	11914
Arctagrostis_latifolia_arundinacea	Arctagrostis_arundinacea	Poaceae	Arctagrostis	R5	0	0	0	1	1	0.870484762	0.735308681	0.100234794	0.551185312	55.57460555	1	8229	6154	16432	11914
Arctagrostis_latifolia_latifolia	Arctagrostis_latifolia	Poaceae	Arctagrostis	R5	0	0	2	0.5	1	0.870484762	0.735308681	0.100234794	0.551185312	32.45960555	1	8229	12462	16432	17036
Arctomecon_californica	Arctomecon_californica	Papaveraceae	Arctomecon	R3	2	0.5	1	0.684535123	0	1	43.49562166	0.70380547	5.181685156	67.74002845	11900	8229	12462	241	4482
Arctomecon_humilis	Arctomecon_humilis	Papaveraceae	Arctomecon	R1	4	1	2	0.5	1	0.870484762	43.49562166	0.70380547	6.567979517	68.10540722	17277	8229	12462	8	4350
Arctomecon_merriamii	Arctomecon_merriamii	Papaveraceae	Arctomecon	R3	2	0.5	0	1	0	1	43.49562166	0.70380547	5.181685156	82.32396971	11900	1	123	241	240
Arctophila_fulva	Arctophila_fulva	Poaceae	Arctophila	R5	0	0	0	1	3	0.740969524	0.012498582	0	0.01242112	51.94287503	1	8229	12405	18737	13500
Arctostaphylos_alpina	Arctous_alpina	Ericaceae	Arctostaphylos	R5	0	0	1	0.684535123	18	0.449828657	17.7906966	0.543428646	2.933361885	49.39010823	1	8229	12462	4241	14025
Arctostaphylos_alpina_alpina	Arctostaphylos_alpina_subsp._alpina	Ericaceae	Arctostaphylos	R4	1	0.25	0	1	0	1	0.460583684	0.068169961	1.07198332	60.67832487	6318	1	7232	13409	8696
Arctostaphylos_andersonii	Arctostaphylos_andersonii	Ericaceae	Arctostaphylos	R2	3	0.75	1	0.684535123	7	0.611454286	3.528721304	0.278699992	3.589881168	58.52432009	15252	8229	12462	2128	10826
Arctostaphylos_auriculata	Arctostaphylos_auriculata	Ericaceae	Arctostaphylos	R2	3	0.75	0	1	4	0.69927493	0.991869594	0.125888343	2.768515234	69.77099647	15252	8229	5657	4998	3299
Arctostaphylos_bakeri	Arctostaphylos_bakeri	Ericaceae	Arctostaphylos	R2	3	0.75	1	0.684535123	1	0.870484762	0.460583684	0.068169961	2.458277681	54.99082113	15252	8229	12462	6210	12239
Arctostaphylos_bakeri_bakeri	Arctostaphylos_bakeri	Ericaceae	Arctostaphylos	R2	3	0.75	0	1	2	0.794723204	0.460583684	0.068169961	2.458277681	68.99064078	15252	8229	7232	6210	4006
Arctostaphylos_bakeri_sublaevis	Arctostaphylos_bakeri_subsp._sublaevis	Ericaceae	Arctostaphylos	R2	3	0.75	0	1	4	0.69927493	0.460583684	0.068169961	2.458277681	68.25473458	15252	8229	7232	6210	4292
Arctostaphylos_canescens	Arctostaphylos_canescens	Ericaceae	Arctostaphylos	R3	2	0.5	0	1	14	0.493998134	4.501425192	0.314898462	3.091301546	68.2061082	11900	8229	2869	3575	4325
Arctostaphylos_canescens_canescens	Arctostaphylos_canescens	Ericaceae	Arctostaphylos	R3	2	0.5	0	1	0	1	0.460583684	0.068169961	1.7651305	65.62582487	11900	1	7232	9541	5435
Arctostaphylos_canescens_sonomensis	Arctostaphylos_canescens_subsp._sonomensis	Ericaceae	Arctostaphylos	R2	3	0.75	0	1	2	0.794723204	0.460583684	0.068169961	2.458277681	68.99064078	15252	8229	7232	6210	4006
Arctostaphylos_catalinae	Arctostaphylos_catalinae	Ericaceae	Arctostaphylos	R2	3	0.75	1	0.684535123	2	0.794723204	1.559623407	0.172546098	3.019301683	57.14866065	15252	8229	12462	3832	11375
Arctostaphylos_columbiana	Arctostaphylos_columbiana	Ericaceae	Arctostaphylos	R5	0	0	3	0.369070246	15	0.481939048	0.991869594	0.125888343	0.689073692	24.08495431	1	8229	12462	16177	18330
Arctostaphylos_columbiana_nortensis	Arctostaphylos_nortensis	Ericaceae	Arctostaphylos	R3	2	0.5	0	1	0	1	0.460583684	0.068169961	1.7651305	65.62582487	11900	1	7232	9541	5435
Arctostaphylos_confertiflora	Arctostaphylos_confertiflora	Ericaceae	Arctostaphylos	R1	4	1	0	1	3	0.740969524	1.073218227	0.133335458	3.501690821	75.23559751	17277	8229	5583	2277	1212
Arctostaphylos_cruzensis	Arctostaphylos_cruzensis	Ericaceae	Arctostaphylos	R2	3	0.75	1	0.684535123	3	0.740969524	1.250422299	0.148594148	2.890559429	56.10500203	15252	8229	12462	4535	11696
Arctostaphylos_densiflora	Arctostaphylos_densiflora	Ericaceae	Arctostaphylos	R1	4	1	1	0.684535123	8	0.589446409	10.58083852	0.453380637	5.221940603	67.89099989	17277	8229	12462	229	4427
Arctostaphylos_edmundsii	Arctostaphylos_edmundsii	Ericaceae	Arctostaphylos	R2	3	0.75	0	1	6	0.636404759	4.417917951	0.312052783	3.769153141	74.1768073	15252	8229	2885	1750	1782
Arctostaphylos_gabilanensis	Arctostaphylos_gabilanensis	Ericaceae	Arctostaphylos	R1	4	1	0	1	0	1	0.460583684	0.068169961	3.151424861	75.52082487	17277	1	7232	3321	1125
Arctostaphylos_gabrielensis	Arctostaphylos_glandulosa_subsp._gabrielensis	Ericaceae	Arctostaphylos	R1	4	1	1	0.684535123	1	0.870484762	0.460583684	0.068169961	3.151424861	59.93832113	17277	8229	12462	3321	9384
Arctostaphylos_glandulosa	Arctostaphylos_glandulosa	Ericaceae	Arctostaphylos	R5	0	0	1	0.684535123	8	0.589446409	0.460583684	0.068169961	0.378836139	37.98151543	1	8229	12462	16939	16070
Arctostaphylos_glandulosa_crassifolia	Arctostaphylos_glandulosa_subsp._crassifolia	Ericaceae	Arctostaphylos	R1	4	1	0	1	0	1	0.460583684	0.068169961	3.151424861	75.52082487	17277	1	7232	3321	1125
Arctostaphylos_glandulosa_glandulosa	Arctostaphylos_glandulosa	Ericaceae	Arctostaphylos	R4	1	0.25	0	1	0	1	0.460583684	0.068169961	1.07198332	60.67832487	6318	1	7232	13409	8696
Arctostaphylos_glandulosa_glaucomollis	Arctostaphylos_glandulosa_subsp._glaucomollis	Ericaceae	Arctostaphylos	R2	3	0.75	0	1	0	1	0.460583684	0.068169961	2.458277681	70.57332487	15252	1	7232	6210	2848
Arctostaphylos_glandulosa_mollis	Arctostaphylos_glandulosa_subsp._mollis	Ericaceae	Arctostaphylos	R3	2	0.5	0	1	0	1	0.460583684	0.068169961	1.7651305	65.62582487	11900	1	7232	9541	5435
Arctostaphylos_glauca	Arctostaphylos_glauca	Ericaceae	Arctostaphylos	R5	0	0	1	0.684535123	12	0.520736669	3.440605565	0.275044403	1.490790756	42.88635494	1	8229	12462	11562	15124
Arctostaphylos_glutinosa	Arctostaphylos_glutinosa	Ericaceae	Arctostaphylos	R2	3	0.75	0	1	0	1	1.048221427	0.131078671	2.796413362	72.22593669	15252	1	5612	4894	2356
Arctostaphylos_hispidula	Arctostaphylos_hispidula	Ericaceae	Arctostaphylos	R3	2	0.5	0	1	3	0.740969524	7.755311814	0.401345256	3.555954942	72.38121491	11900	8229	1873	2179	2325
Arctostaphylos_hookeri	Arctostaphylos_hookeri	Ericaceae	Arctostaphylos	R3	2	0.5	0	1	7	0.611454286	3.929505887	0.294476511	2.981533118	68.57521049	11900	8229	3055	4021	4126
Arctostaphylos_hookeri_franciscana	Arctostaphylos_hookeri_subsp._franciscana	Ericaceae	Arctostaphylos	R1	4	1	0	1	0	1	0.460583684	0.068169961	3.151424861	75.52082487	17277	1	7232	3321	1125
Arctostaphylos_hookeri_hearstiorum	Arctostaphylos_hookeri_subsp._hearstiorum	Ericaceae	Arctostaphylos	R1	4	1	0	1	3	0.740969524	0.460583684	0.068169961	3.151424861	73.5236999	17277	8229	7232	3321	1986
Arctostaphylos_hookeri_hookeri	Arctostaphylos_hookeri	Ericaceae	Arctostaphylos	R2	3	0.75	2	0.5	3	0.740969524	0.460583684	0.068169961	2.458277681	45.4611999	15252	8229	12462	6210	14634
Arctostaphylos_hookeri_montana	Arctostaphylos_hookeri_subsp._montana	Ericaceae	Arctostaphylos	R2	3	0.75	0	1	2	0.794723204	0.460583684	0.068169961	2.458277681	68.99064078	15252	8229	7232	6210	4006
Arctostaphylos_hookeri_ravenii	Arctostaphylos_hookeri_subsp._ravenii	Ericaceae	Arctostaphylos	R1	4	1	0	1	0	1	0.460583684	0.068169961	3.151424861	75.52082487	17277	1	7232	3321	1125
Arctostaphylos_hooveri	Arctostaphylos_hooveri	Ericaceae	Arctostaphylos	R3	2	0.5	1	0.684535123	2	0.794723204	1.527466424	0.170193967	2.313511749	52.13937018	11900	8229	12462	6850	13450
Arctostaphylos_imbricata	Arctostaphylos_imbricata	Ericaceae	Arctostaphylos	R1	4	1	1	0.684535123	3	0.740969524	1.559623407	0.172546098	3.712448863	61.68171977	17277	8229	12462	1846	8197
Arctostaphylos_insularis	Arctostaphylos_insularis	Ericaceae	Arctostaphylos	R2	3	0.75	1	0.684535123	7	0.611454286	1.659734411	0.179683954	3.057667814	55.92316877	15252	8229	12462	3673	11788
Arctostaphylos_klamathensis	Arctostaphylos_klamathensis	Ericaceae	Arctostaphylos	R2	3	0.75	1	0.684535123	0	1	3.596117951	0.281448334	3.604653565	61.59220649	15252	8229	12462	2090	8221
Arctostaphylos_luciana	Arctostaphylos_luciana	Ericaceae	Arctostaphylos	R2	3	0.75	0	1	3	0.740969524	2.078046307	0.206859437	3.203736621	72.21957243	15252	8229	4461	3170	2369
Arctostaphylos_malloryi	Arctostaphylos_malloryi	Ericaceae	Arctostaphylos	R3	2	0.5	0	1	0	1	3.195412451	0.264477171	2.820286016	70.78281529	11900	1	3429	4849	2782
Arctostaphylos_manzanita	Arctostaphylos_manzanita	Ericaceae	Arctostaphylos	R5	0	0	0	1	13	0.506889521	0.460583684	0.068169961	0.378836139	51.92894308	1	8229	7232	16939	13504
Arctostaphylos_manzanita_elegans	Arctostaphylos_manzanita_subsp._elegans	Ericaceae	Arctostaphylos	R2	3	0.75	0	1	0	1	0.460583684	0.068169961	2.458277681	70.57332487	15252	1	7232	6210	2848
Arctostaphylos_manzanita_glaucescens	Arctostaphylos_manzanita_subsp._glaucescens	Ericaceae	Arctostaphylos	R3	2	0.5	0	1	0	1	0.460583684	0.068169961	1.7651305	65.62582487	11900	1	7232	9541	5435
Arctostaphylos_manzanita_laevigata	Arctostaphylos_manzanita_subsp._laevigata	Ericaceae	Arctostaphylos	R2	3	0.75	0	1	0	1	0.460583684	0.068169961	2.458277681	70.57332487	15252	1	7232	6210	2848
Arctostaphylos_manzanita_manzanita	Arctostaphylos_manzanita	Ericaceae	Arctostaphylos	R4	1	0.25	0	1	2	0.794723204	0.460583684	0.068169961	1.07198332	59.09564078	6318	8229	7232	13409	10515
Arctostaphylos_manzanita_roofii	Arctostaphylos_manzanita_subsp._roofii	Ericaceae	Arctostaphylos	R2	3	0.75	0	1	0	1	0.460583684	0.068169961	2.458277681	70.57332487	15252	1	7232	6210	2848
Arctostaphylos_manzanita_wieslanderi	Arctostaphylos_manzanita_subsp._wieslanderi	Ericaceae	Arctostaphylos	R3	2	0.5	0	1	0	1	0.460583684	0.068169961	1.7651305	65.62582487	11900	1	7232	9541	5435
Arctostaphylos_mendocinoensis	Arctostaphylos_mendocinoensis	Ericaceae	Arctostaphylos	R1	4	1	0	1	0	1	7.755311814	0.401345256	4.942249303	84.27333988	17277	1	1873	373	129
Arctostaphylos_mewukka	Arctostaphylos_mewukka	Ericaceae	Arctostaphylos	R4	1	0.25	1	0.684535123	1	0.870484762	9.070019771	0.427373447	3.002709851	54.53209671	6318	8229	12462	3909	12552
Arctostaphylos_mewukka_mewukka	Arctostaphylos_mewukka	Ericaceae	Arctostaphylos	R4	1	0.25	0	1	0	1	0.460583684	0.068169961	1.07198332	60.67832487	6318	1	7232	13409	8696
Arctostaphylos_mewukka_truei	Arctostaphylos_mewukka_subsp._truei	Ericaceae	Arctostaphylos	R3	2	0.5	0	1	1	0.870484762	0.460583684	0.068169961	1.7651305	64.62726239	11900	8229	7232	9541	6351
Arctostaphylos_montaraensis	Arctostaphylos_imbricata_subsp._montaraensis	Ericaceae	Arctostaphylos	R2	3	0.75	0	1	5	0.665207966	0.460583684	0.068169961	2.458277681	67.99207829	15252	8229	7232	6210	4392
Arctostaphylos_montereyensis	Arctostaphylos_montereyensis	Ericaceae	Arctostaphylos	R2	3	0.75	2	0.5	4	0.69927493	2.005613209	0.202429041	3.179923152	48.66672063	15252	8229	12462	3250	14122
Arctostaphylos_morroensis	Arctostaphylos_morroensis	Ericaceae	Arctostaphylos	R2	3	0.75	0	1	8	0.589446409	1.097671727	0.135517017	2.82026957	69.17716386	15252	8229	5573	4850	3894
Arctostaphylos_myrtifolia	Arctostaphylos_myrtifolia	Ericaceae	Arctostaphylos	R2	3	0.75	0	1	4	0.69927493	0.460583684	0.068169961	2.458277681	68.25473458	15252	8229	7232	6210	4292
Arctostaphylos_nevadensis	Arctostaphylos_nevadensis	Ericaceae	Arctostaphylos	R4	1	0.25	3	0.369070246	18	0.449828657	6.849551633	0.381028284	2.753603594	35.48740945	6318	8229	12462	5023	16534
Arctostaphylos_nisseniana	Arctostaphylos_nissenana	Ericaceae	Arctostaphylos	R2	3	0.75	0	1	0	1	3.195412451	0.264477171	3.513433196	75.73031529	15252	1	3429	2260	1082
Arctostaphylos_nummularia	Arctostaphylos_nummularia	Ericaceae	Arctostaphylos	R3	2	0.5	0	1	6	0.636404759	5.733119398	0.352485539	3.293332904	70.29147581	11900	8229	2391	2874	2985
Arctostaphylos_obispoensis	Arctostaphylos_obispoensis	Ericaceae	Arctostaphylos	R3	2	0.5	0	1	7	0.611454286	2.013057907	0.202889294	2.48924984	66.1692143	11900	8229	4587	6130	5117
Arctostaphylos_ohloneana	Arctostaphylos_ohloneana	Ericaceae	Arctostaphylos	R1	4	1	0	1	1	0.870484762	0.460583684	0.068169961	3.151424861	74.52226239	17277	8229	7232	3321	1514
Arctostaphylos_osoensis	Arctostaphylos_osoensis	Ericaceae	Arctostaphylos	R1	4	1	0	1	0	1	1.507099407	0.168688687	3.691715192	78.1614518	17277	1	5044	1887	618
Arctostaphylos_otayensis	Arctostaphylos_otayensis	Ericaceae	Arctostaphylos	R2	3	0.75	0	1	4	0.69927493	7.167049486	0.388405238	4.179549245	76.66731532	15252	8229	1968	1047	845
Arctostaphylos_pacifica	Arctostaphylos_pacifica	Ericaceae	Arctostaphylos	R1	4	1	0	1	2	0.794723204	0.460583684	0.068169961	3.151424861	73.93814078	17277	8229	7232	3321	1881
Arctostaphylos_pajaroensis	Arctostaphylos_pajaroensis	Ericaceae	Arctostaphylos	R2	3	0.75	0	1	8	0.589446409	1.004953094	0.127106379	2.775062208	68.95621639	15252	8229	5640	4975	4025
Arctostaphylos_pallida	Arctostaphylos_pallida	Ericaceae	Arctostaphylos	R1	4	1	0	1	5	0.665207966	1.507099407	0.168688687	3.691715192	75.58020521	17277	8229	5044	1887	1109
Arctostaphylos_parryana	Arctostaphylos_parryana	Ericaceae	Arctostaphylos	R4	1	0.25	0	1	3	0.740969524	0.460583684	0.068169961	1.07198332	58.6811999	6318	8229	7232	13409	10746
Arctostaphylos_parryana_tumescens	Arctostaphylos_parryana_subsp._tumescens	Ericaceae	Arctostaphylos	R3	2	0.5	0	1	0	1	0.460583684	0.068169961	1.7651305	65.62582487	11900	1	7232	9541	5435
Arctostaphylos_patula	Arctostaphylos_patula	Ericaceae	Arctostaphylos	R4	1	0.25	3	0.369070246	14	0.493998134	7.983876648	0.406139824	2.888578668	36.48763629	6318	8229	12462	4541	16346
Arctostaphylos_pechoensis	Arctostaphylos_pechoensis	Ericaceae	Arctostaphylos	R2	3	0.75	0	1	2	0.794723204	0.460583684	0.068169961	2.458277681	68.99064078	15252	8229	7232	6210	4006
Arctostaphylos_peninsularis	Arctostaphylos_peninsularis	Ericaceae	Arctostaphylos	R2	3	0.75	0	1	4	0.69927493	0.460583684	0.068169961	2.458277681	68.25473458	15252	8229	7232	6210	4292
Arctostaphylos_peninsularis_peninsularis	Arctostaphylos_peninsularis_subsp._peninsularis	Ericaceae	Arctostaphylos	R2	3	0.75	0	1	0	1	0.460583684	0.068169961	2.458277681	70.57332487	15252	1	7232	6210	2848
Arctostaphylos_pilosula	Arctostaphylos_pilosula	Ericaceae	Arctostaphylos	R2	3	0.75	0	1	5	0.665207966	1.614661091	0.1765041	3.040576029	70.83801613	15252	8229	4964	3768	2766
Arctostaphylos_pringlei	Arctostaphylos_pringlei	Ericaceae	Arctostaphylos	R4	1	0.25	2	0.5	2	0.794723204	0.460583684	0.068169961	1.07198332	35.98064078	6318	8229	12462	13409	16438
Arctostaphylos_pringlei_drupacea	Arctostaphylos_pringlei_subsp._drupacea	Ericaceae	Arctostaphylos	R3	2	0.5	0	1	0	1	0.460583684	0.068169961	1.7651305	65.62582487	11900	1	7232	9541	5435
Arctostaphylos_pringlei_pringlei	Arctostaphylos_pringlei_subsp._pringlei	Ericaceae	Arctostaphylos	R4	1	0.25	0	1	0	1	0.460583684	0.068169961	1.07198332	60.67832487	6318	1	7232	13409	8696
Arctostaphylos_pumila	Arctostaphylos_pumila	Ericaceae	Arctostaphylos	R2	3	0.75	2	0.5	10	0.55195089	3.816408451	0.290158344	3.651470057	49.83550106	15252	8229	12462	1987	13939
Arctostaphylos_pungens	Arctostaphylos_pungens	Ericaceae	Arctostaphylos	R5	0	0	3	0.369070246	10	0.55195089	10.7846184	0.456625884	2.466795156	33.31322083	1	8229	12462	6186	16935
Arctostaphylos_purissima	Arctostaphylos_purissima	Ericaceae	Arctostaphylos	R2	3	0.75	0	1	3	0.740969524	1.968961391	0.200146368	3.167653733	72.04322012	15252	8229	4627	3286	2413
Arctostaphylos_rainbowensis	Arctostaphylos_peninsularis_subsp._keeleyi	Ericaceae	Arctostaphylos	R2	3	0.75	0	1	3	0.740969524	0.460583684	0.068169961	2.458277681	68.5761999	15252	8229	7232	6210	4125
Arctostaphylos_refugioensis	Arctostaphylos_refugioensis	Ericaceae	Arctostaphylos	R2	3	0.75	0	1	6	0.636404759	0.460583684	0.068169961	2.458277681	67.77000556	15252	8229	7232	6210	4470
Arctostaphylos_regismontana	Arctostaphylos_regismontana	Ericaceae	Arctostaphylos	R2	3	0.75	0	1	2	0.794723204	1.659734411	0.179683954	3.057667814	71.92011338	15252	8229	4889	3673	2442
Arctostaphylos_rubra	Arctous_rubra	Ericaceae	Arctostaphylos	R5	0	0	1	0.684535123	0	1	17.7906966	0.543428646	2.933361885	53.63192929	1	8229	12462	4241	13064
Arctostaphylos_rudis	Arctostaphylos_rudis	Ericaceae	Arctostaphylos	R2	3	0.75	0	1	12	0.520736669	7.815698314	0.402624033	4.255975573	75.66431305	15252	8229	1869	973	1095
Arctostaphylos_silvicola	Arctostaphylos_silvicola	Ericaceae	Arctostaphylos	R2	3	0.75	0	1	5	0.665207966	2.294386125	0.219496551	3.271661387	71.96742782	15252	8229	4310	2924	2426
Arctostaphylos_stanfordiana	Arctostaphylos_stanfordiana	Ericaceae	Arctostaphylos	R3	2	0.5	0	1	2	0.794723204	5.733119398	0.352485539	3.293332904	71.51211103	11900	8229	2391	2874	2532
Arctostaphylos_stanfordiana_decumbens	Arctostaphylos_stanfordiana_subsp._decumbens	Ericaceae	Arctostaphylos	R1	4	1	0	1	1	0.870484762	0.460583684	0.068169961	3.151424861	74.52226239	17277	8229	7232	3321	1514
Arctostaphylos_stanfordiana_raichei	Arctostaphylos_stanfordiana_subsp._raichei	Ericaceae	Arctostaphylos	R2	3	0.75	0	1	2	0.794723204	0.460583684	0.068169961	2.458277681	68.99064078	15252	8229	7232	6210	4006
Arctostaphylos_stanfordiana_stanfordiana	Arctostaphylos_stanfordiana	Ericaceae	Arctostaphylos	R1	4	1	0	1	2	0.794723204	0.460583684	0.068169961	3.151424861	73.93814078	17277	8229	7232	3321	1881
Arctostaphylos_tomentosa	Arctostaphylos_tomentosa	Ericaceae	Arctostaphylos	R4	1	0.25	1	0.684535123	6	0.636404759	3.816408451	0.290158344	2.265175696	49.12269914	6318	8229	12462	7099	14052
Arctostaphylos_tomentosa_bracteosa	Arctostaphylos_tomentosa_subsp._bracteosa	Ericaceae	Arctostaphylos	R2	3	0.75	0	1	0	1	0.460583684	0.068169961	2.458277681	70.57332487	15252	1	7232	6210	2848
Arctostaphylos_tomentosa_crinita	Arctostaphylos_tomentosa	Ericaceae	Arctostaphylos	R2	3	0.75	0	1	0	1	0.460583684	0.068169961	2.458277681	70.57332487	15252	1	7232	6210	2848
Arctostaphylos_tomentosa_crustacea	Arctostaphylos_tomentosa_subsp._crustacea	Ericaceae	Arctostaphylos	R4	1	0.25	0	1	0	1	0.460583684	0.068169961	1.07198332	60.67832487	6318	1	7232	13409	8696
Arctostaphylos_tomentosa_daciticola	Arctostaphylos_tomentosa_subsp._daciticola	Ericaceae	Arctostaphylos	R1	4	1	0	1	0	1	0.460583684	0.068169961	3.151424861	75.52082487	17277	1	7232	3321	1125
Arctostaphylos_tomentosa_eastwoodiana	Arctostaphylos_tomentosa_subsp._eastwoodiana	Ericaceae	Arctostaphylos	R2	3	0.75	0	1	1	0.870484762	0.460583684	0.068169961	2.458277681	69.57476239	15252	8229	7232	6210	3450
Arctostaphylos_tomentosa_insulicola	Arctostaphylos_tomentosa_subsp._insulicola	Ericaceae	Arctostaphylos	R3	2	0.5	0	1	1	0.870484762	0.460583684	0.068169961	1.7651305	64.62726239	11900	8229	7232	9541	6351
Arctostaphylos_tomentosa_rosei	Arctostaphylos_tomentosa_subsp._rosei	Ericaceae	Arctostaphylos	R2	3	0.75	0	1	0	1	0.460583684	0.068169961	2.458277681	70.57332487	15252	1	7232	6210	2848
Arctostaphylos_tomentosa_subcordata	Arctostaphylos_tomentosa_subsp._subcordata	Ericaceae	Arctostaphylos	R3	2	0.5	0	1	1	0.870484762	0.460583684	0.068169961	1.7651305	64.62726239	11900	8229	7232	9541	6351
Arctostaphylos_tomentosa_tomentosa	Arctostaphylos_tomentosa	Ericaceae	Arctostaphylos	R2	3	0.75	0	1	2	0.794723204	0.460583684	0.068169961	2.458277681	68.99064078	15252	8229	7232	6210	4006
Arctostaphylos_uva-ursi	Arctostaphylos_uva-ursi	Ericaceae	Arctostaphylos	R5	0	0	3	0.369070246	111	0.118343806	0.460583684	0.068169961	0.378836139	19.76537311	1	8229	12462	16939	18632
Arctostaphylos_virgata	Arctostaphylos_virgata	Ericaceae	Arctostaphylos	R2	3	0.75	0	1	2	0.794723204	2.294386125	0.219496551	3.271661387	72.96599031	15252	8229	4310	2924	2167
Arctostaphylos_viridissima	Arctostaphylos_viridissima	Ericaceae	Arctostaphylos	R3	2	0.5	0	1	4	0.69927493	0.460583684	0.068169961	1.7651305	63.30723458	11900	8229	7232	9541	7491
Arctostaphylos_viscida	Arctostaphylos_viscida	Ericaceae	Arctostaphylos	R5	0	0	4	0.26751324	7	0.611454286	4.149059807	0.302583526	1.638814136	25.03031883	1	8229	12462	10253	18211
Arctostaphylos_viscida_mariposa	Arctostaphylos_viscida_subsp._mariposa	Ericaceae	Arctostaphylos	R3	2	0.5	0	1	0	1	0.460583684	0.068169961	1.7651305	65.62582487	11900	1	7232	9541	5435
Arctostaphylos_viscida_pulchella	Arctostaphylos_viscida_subsp._pulchella	Ericaceae	Arctostaphylos	R3	2	0.5	0	1	0	1	0.460583684	0.068169961	1.7651305	65.62582487	11900	1	7232	9541	5435
Arctostaphylos_viscida_viscida	Arctostaphylos_viscida	Ericaceae	Arctostaphylos	R4	1	0.25	0	1	0	1	0.460583684	0.068169961	1.07198332	60.67832487	6318	1	7232	13409	8696
Arctostaphylos_wellsii	Arctostaphylos_wellsii	Ericaceae	Arctostaphylos	R1	4	1	0	1	2	0.794723204	1.048221427	0.131078671	3.489560542	75.59075259	17277	8229	5612	2288	1106
Arenaria_aberrans	Eremogone_aberrans	Caryophyllaceae	Arenaria	R2	3	0.75	0	1	0	1	2.449566672	0.22806001	3.317690162	74.77363646	15252	1	4078	2770	1416
Arenaria_aculeata	Eremogone_aculeata	Caryophyllaceae	Arenaria	R5	0	0	0	1	1	0.870484762	8.375295855	0.414074051	2.238078129	63.81916284	1	8229	1750	7214	7249
Arenaria_benthamii	Arenaria_benthamii	Caryophyllaceae	Arenaria	R4	1	0.25	0	1	1	0.870484762	0.134562009	0.021176763	0.819393862	58.44525108	6318	8229	11113	15369	10871
Arenaria_capillaris	Eremogone_capillaris	Caryophyllaceae	Arenaria	R5	0	0	0	1	3	0.740969524	2.449566672	0.22806001	1.238248621	57.93401148	1	8229	4054	12631	11082
Arenaria_capillaris_americana	Eremogone_capillaris_var._americana	Caryophyllaceae	Arenaria	R5	0	0	0	1	0	1	2.449566672	0.22806001	1.238248621	59.93113646	1	1	4054	12631	9386
Arenaria_congesta	Eremogone_congesta	Caryophyllaceae	Arenaria	R5	0	0	1	0.684535123	6	0.636404759	8.375295855	0.414074051	2.238078129	47.43046476	1	8229	12462	7214	14314
Arenaria_congesta_cephaloidea	Eremogone_congesta_var._cephaloidea	Caryophyllaceae	Arenaria	R4	1	0.25	0	1	0	1	2.449566672	0.22806001	1.931395801	64.87863646	6318	1	4054	8816	6069
Arenaria_congesta_charlestonensis	Eremogone_congesta_var._charlestonensis	Caryophyllaceae	Arenaria	R2	3	0.75	0	1	0	1	2.449566672	0.22806001	3.317690162	74.77363646	15252	1	4054	2761	1408
Arenaria_congesta_congesta	Arenaria_congesta_var._congesta	Caryophyllaceae	Arenaria	R5	0	0	2	0.5	1	0.870484762	0.134562009	0.021176763	0.126246681	30.38275108	1	8229	12462	18345	17436
Arenaria_congesta_crassula	Eremogone_congesta_var._crassula	Caryophyllaceae	Arenaria	R3	2	0.5	0	1	0	1	2.449566672	0.22806001	2.624542982	69.82613646	11900	1	4054	5513	3276
Arenaria_congesta_glandulifera	Eremogone_congesta_var._prolifera	Caryophyllaceae	Arenaria	R2	3	0.75	0	1	0	1	2.449566672	0.22806001	3.317690162	74.77363646	15252	1	4054	2761	1408
Arenaria_congesta_lithophila	Eremogone_congesta_var._lithophila	Caryophyllaceae	Arenaria	R4	1	0.25	0	1	0	1	2.449566672	0.22806001	1.931395801	64.87863646	6318	1	4054	8816	6069
Arenaria_congesta_prolifera	Eremogone_congesta_var._prolifera	Caryophyllaceae	Arenaria	R4	1	0.25	0	1	0	1	2.449566672	0.22806001	1.931395801	64.87863646	6318	1	4054	8816	6069
Arenaria_congesta_simulans	Eremogone_congesta_var._simulans	Caryophyllaceae	Arenaria	R3	2	0.5	0	1	0	1	2.449566672	0.22806001	2.624542982	69.82613646	11900	1	4054	5513	3276
Arenaria_congesta_subcongesta	Eremogone_congesta_var._subcongesta	Caryophyllaceae	Arenaria	R4	1	0.25	0	1	0	1	2.449566672	0.22806001	1.931395801	64.87863646	6318	1	4054	8816	6069
Arenaria_congesta_suffrutescens	Eremogone_congesta_var._suffrutescens	Caryophyllaceae	Arenaria	R3	2	0.5	0	1	0	1	2.449566672	0.22806001	2.624542982	69.82613646	11900	1	4054	5513	3276
Arenaria_congesta_wheelerensis	Eremogone_congesta_var._simulans	Caryophyllaceae	Arenaria	R2	3	0.75	0	1	0	1	2.449566672	0.22806001	3.317690162	74.77363646	15252	1	4054	2761	1408
Arenaria_eastwoodiae	Eremogone_eastwoodiae	Caryophyllaceae	Arenaria	R5	0	0	0	1	0	1	2.449566672	0.22806001	1.238248621	59.93113646	1	1	4054	12631	9386
Arenaria_eastwoodiae_eastwoodiae	Arenaria_eastwoodiae_var._eastwoodiae	Caryophyllaceae	Arenaria	R4	1	0.25	0	1	0	1	0.134562009	0.021176763	0.819393862	59.44381357	6318	1	11113	15369	10088
Arenaria_fendleri	Eremogone_fendleri	Caryophyllaceae	Arenaria	R5	0	0	2	0.5	1	0.870484762	2.449566672	0.22806001	1.238248621	35.81757397	1	8229	12462	12631	16464
Arenaria_fendleri_brevifolia	Eremogone_fendleri	Caryophyllaceae	Arenaria	R4	1	0.25	0	1	0	1	2.449566672	0.22806001	1.931395801	64.87863646	6318	1	4054	8816	6069
Arenaria_fendleri_fendleri	Arenaria_fendleri_var._fendleri	Caryophyllaceae	Arenaria	R4	1	0.25	0	1	0	1	0.134562009	0.021176763	0.819393862	59.44381357	6318	1	11113	15369	10088
Arenaria_fendleri_porteri	Eremogone_fendleri	Caryophyllaceae	Arenaria	R2	3	0.75	0	1	0	1	2.449566672	0.22806001	3.317690162	74.77363646	15252	1	4054	2761	1408
Arenaria_fendleri_tweedyi	Eremogone_fendleri	Caryophyllaceae	Arenaria	R4	1	0.25	0	1	0	1	2.449566672	0.22806001	1.931395801	64.87863646	6318	1	4054	8816	6069
Arenaria_franklinii	Eremogone_franklinii	Caryophyllaceae	Arenaria	R4	1	0.25	1	0.684535123	0	1	2.449566672	0.22806001	1.931395801	50.2946952	6318	8229	12462	8816	13833
Arenaria_franklinii_franklinii	Arenaria_franklinii_var._franklinii	Caryophyllaceae	Arenaria	R4	1	0.25	2	0.5	0	1	0.134562009	0.021176763	0.819393862	36.32881357	6318	8229	12462	15369	16377
Arenaria_hookeri	Eremogone_hookeri	Caryophyllaceae	Arenaria	R5	0	0	2	0.5	6	0.636404759	2.449566672	0.22806001	1.238248621	34.01281715	1	8229	12462	12631	16823
Arenaria_hookeri_desertorum	Eremogone_hookeri	Caryophyllaceae	Arenaria	R3	2	0.5	0	1	0	1	2.449566672	0.22806001	2.624542982	69.82613646	11900	1	4054	5513	3276
Arenaria_hookeri_hookeri	Arenaria_hookeri_var._hookeri	Caryophyllaceae	Arenaria	R5	0	0	0	1	2	0.794723204	0.134562009	0.021176763	0.126246681	52.91362947	1	8229	11113	18345	13298
Arenaria_hookeri_pinetorum	Eremogone_hookeri_var._pinetorum	Caryophyllaceae	Arenaria	R4	1	0.25	0	1	0	1	2.449566672	0.22806001	1.931395801	64.87863646	6318	1	4054	8816	6069
Arenaria_humifusa	Arenaria_humifusa	Caryophyllaceae	Arenaria	R4	1	0.25	0	1	3	0.740969524	0.134562009	0.021176763	0.819393862	57.4466886	6318	8229	11113	15369	11286
Arenaria_kingii	Eremogone_kingii	Caryophyllaceae	Arenaria	R4	1	0.25	0	1	18	0.449828657	2.449566672	0.22806001	1.931395801	60.6368154	6318	8229	4078	8816	8745
Arenaria_kingii_plateauensis	Eremogone_kingii_var._glabrescens	Caryophyllaceae	Arenaria	R2	3	0.75	0	1	0	1	2.449566672	0.22806001	3.317690162	74.77363646	15252	1	4054	2761	1408
Arenaria_kingii_rosea	Eremogone_kingii_var._glabrescens	Caryophyllaceae	Arenaria	R2	3	0.75	0	1	0	1	2.449566672	0.22806001	3.317690162	74.77363646	15252	1	4054	2761	1408
Arenaria_lanuginosa	Arenaria_lanuginosa	Caryophyllaceae	Arenaria	R5	0	0	1	0.684535123	0	1	12.0063921	0.474978514	2.565440937	51.8337443	1	8229	12462	5740	13525
Arenaria_lanuginosa_lanuginosa	Arenaria_lanuginosa	Caryophyllaceae	Arenaria	R5	0	0	0	1	0	1	0.134562009	0.021176763	0.126246681	54.49631357	1	1	11113	18345	12647
Arenaria_lanuginosa_longipedunculata	Arenaria_lanuginosa	Caryophyllaceae	Arenaria	R2	3	0.75	0	1	0	1	0.134562009	0.021176763	2.205688223	69.33881357	15252	1	11113	7565	3725
Arenaria_lanuginosa_saxosa	Arenaria_lanuginosa_var._saxosa	Caryophyllaceae	Arenaria	R5	0	0	1	0.684535123	0	1	0.134562009	0.021176763	0.126246681	39.91237231	1	8229	12462	18345	15707
Arenaria_livermorensis	Arenaria_livermorensis	Caryophyllaceae	Arenaria	R1	4	1	0	1	0	1	0.134562009	0.021176763	2.898835403	74.28631357	17277	1	11113	4514	1688
Arenaria_longipedunculata	Arenaria_longipedunculata	Caryophyllaceae	Arenaria	R3	2	0.5	0	1	0	1	0.134562009	0.021176763	1.512541042	64.39131357	11900	1	11113	11349	6749
Arenaria_macradenia	Eremogone_macradenia	Caryophyllaceae	Arenaria	R5	0	0	0	1	0	1	2.449566672	0.22806001	1.238248621	59.93113646	1	1	4054	12631	9386
Arenaria_macradenia_arcuifolia	Eremogone_macradenia_var._arcuifolia	Caryophyllaceae	Arenaria	R3	2	0.5	1	0.684535123	1	0.870484762	2.449566672	0.22806001	2.624542982	54.24363272	11900	8229	12462	5513	12855
Arenaria_macradenia_kuschei	Eremogone_macradenia_var._arcuifolia	Caryophyllaceae	Arenaria	R1	4	1	2	0.5	1	0.870484762	2.449566672	0.22806001	4.010837343	55.60757397	17277	8229	12462	1293	11896
Arenaria_macradenia_macradenia	Arenaria_macradenia_subsp._macradenia	Caryophyllaceae	Arenaria	R4	1	0.25	2	0.5	1	0.870484762	0.134562009	0.021176763	0.819393862	35.33025108	6318	8229	12462	15369	16578
Arenaria_paludicola	Arenaria_paludicola	Caryophyllaceae	Arenaria	R1	4	1	1	0.684535123	1	0.870484762	0.134562009	0.021176763	2.898835403	58.70380983	17277	8229	12462	4514	10739
Arenaria_pumicola	Eremogone_pumicola	Caryophyllaceae	Arenaria	R4	1	0.25	0	1	0	1	2.449566672	0.22806001	1.931395801	64.87863646	6318	1	4054	8816	6069
Arenaria_pumicola_californica	Eremogone_aculeata	Caryophyllaceae	Arenaria	R3	2	0.5	0	1	0	1	8.375295855	0.414074051	3.62437249	74.71272532	11900	1	1750	2035	1445
Arenaria_pumicola_pumicola	Arenaria_pumicola_var._pumicola	Caryophyllaceae	Arenaria	R3	2	0.5	0	1	0	1	0.134562009	0.021176763	1.512541042	64.39131357	11900	1	11113	11349	6749
Arenaria_stenomeres	Eremogone_stenomeres	Caryophyllaceae	Arenaria	R2	3	0.75	0	1	0	1	2.449566672	0.22806001	3.317690162	74.77363646	15252	1	4054	2761	1408
Arenaria_ursina	Eremogone_ursina	Caryophyllaceae	Arenaria	R2	3	0.75	1	0.684535123	0	1	2.449566672	0.22806001	3.317690162	60.1896952	15252	8229	12462	2761	9068
Arethusa_bulbosa	Arethusa_bulbosa	Orchidaceae	Arethusa	R4	1	0.25	0	1	0	1	13.5633649	0.49601437	3.371656303	71.9177975	6318	1	1084	2590	2443
Argemone_aenea	Argemone_aenea	Papaveraceae	Argemone	R4	1	0.25	3	0.369070246	0	1	13.57852253	0.496207907	3.372696567	42.75499921	6318	8229	12462	2572	15149
Argemone_albiflora	Argemone_albiflora	Papaveraceae	Argemone	R4	1	0.25	1	0.684535123	4	0.69927493	13.57852253	0.496207907	3.372696567	55.02035017	6318	8229	12462	2572	12221
Argemone_albiflora_albiflora	Argemone_albiflora	Papaveraceae	Argemone	R4	1	0.25	0	1	0	1	13.57852253	0.496207907	3.372696567	71.92288171	6318	1	1073	2572	2437
Argemone_arizonica	Argemone_arizonica	Papaveraceae	Argemone	R1	4	1	0	1	0	1	13.57852253	0.496207907	5.452138108	86.76538171	17277	1	1073	145	66
Argemone_aurantiaca	Argemone_aurantiaca	Papaveraceae	Argemone	R4	1	0.25	3	0.369070246	0	1	13.57852253	0.496207907	3.372696567	42.75499921	6318	8229	12462	2572	15149
Argemone_chisosensis	Argemone_chisosensis	Papaveraceae	Argemone	R4	1	0.25	0	1	0	1	13.57852253	0.496207907	3.372696567	71.92288171	6318	1	1073	2572	2437
Argemone_corymbosa	Argemone_corymbosa	Papaveraceae	Argemone	R3	2	0.5	0	1	1	0.870484762	13.57852253	0.496207907	4.065843747	75.87181923	11900	8229	1073	1203	1036
Argemone_corymbosa_arenicola	Argemone_corymbosa_subsp._arenicola	Papaveraceae	Argemone	R2	3	0.75	0	1	0	1	13.57852253	0.496207907	4.758990928	81.81788171	15252	1	1073	502	269
Argemone_corymbosa_corymbosa	Argemone_corymbosa	Papaveraceae	Argemone	R3	2	0.5	0	1	0	1	13.57852253	0.496207907	4.065843747	76.87038171	11900	1	1073	1203	823
Argemone_glauca	Argemone_glauca	Papaveraceae	Argemone	R2	3	0.75	1	0.684535123	4	0.69927493	13.57852253	0.496207907	4.758990928	64.91535017	15252	8229	12462	502	6032
Argemone_glauca_decipiens	Argemone_glauca	Papaveraceae	Argemone	R1	4	1	1	0.684535123	1	0.870484762	13.57852253	0.496207907	5.452138108	71.18287797	17277	8229	12462	145	2636
Argemone_glauca_glauca	Argemone_glauca_var._glauca	Papaveraceae	Argemone	R2	3	0.75	0	1	3	0.740969524	13.57852253	0.496207907	4.758990928	79.82075674	15252	8229	1073	502	398
Argemone_gracilenta	Argemone_gracilenta	Papaveraceae	Argemone	R4	1	0.25	0	1	0	1	13.57852253	0.496207907	3.372696567	71.92288171	6318	1	1073	2572	2437
Argemone_hispida	Argemone_hispida	Papaveraceae	Argemone	R4	1	0.25	2	0.5	1	0.870484762	13.57852253	0.496207907	3.372696567	47.80931923	6318	8229	12462	2572	14257
Argemone_munita	Argemone_munita	Papaveraceae	Argemone	R4	1	0.25	3	0.369070246	6	0.636404759	13.57852253	0.496207907	3.372696567	39.9516799	6318	8229	12462	2572	15690
Argemone_munita_munita	Argemone_munita	Papaveraceae	Argemone	R4	1	0.25	1	0.684535123	1	0.870484762	13.57852253	0.496207907	3.372696567	56.34037797	6318	8229	12462	2572	11616
Argemone_munita_robusta	Argemone_munita	Papaveraceae	Argemone	R2	3	0.75	0	1	0	1	13.57852253	0.496207907	4.758990928	81.81788171	15252	1	1073	502	269
Argemone_munita_rotundata	Argemone_munita	Papaveraceae	Argemone	R4	1	0.25	2	0.5	0	1	13.57852253	0.496207907	3.372696567	48.80788171	6318	8229	12462	2572	14092
Argemone_pleiacantha	Argemone_pleiacantha	Papaveraceae	Argemone	R4	1	0.25	1	0.684535123	4	0.69927493	13.57852253	0.496207907	3.372696567	55.02035017	6318	8229	12462	2572	12221
Argemone_pleiacantha_ambigua	Argemone_pleiacantha_subsp._ambigua	Papaveraceae	Argemone	R3	2	0.5	3	0.369070246	0	1	13.57852253	0.496207907	4.065843747	47.70249921	11900	8229	12462	1203	14278
Argemone_pleiacantha_pinnatisecta	Argemone_pleiacantha_subsp._pinnatisecta	Papaveraceae	Argemone	R2	3	0.75	2	0.5	0	1	13.57852253	0.496207907	4.758990928	58.70288171	15252	8229	12462	502	10740
Argemone_pleiacantha_pleiacantha	Argemone_pleiacantha_subsp._pleiancantha	Papaveraceae	Argemone	R4	1	0.25	0	1	0	1	13.57852253	0.496207907	3.372696567	71.92288171	6318	1	1073	2572	2437
Argemone_polyanthemos	Argemone_polyanthemos	Papaveraceae	Argemone	R4	1	0.25	5	0.184535123	16	0.470611277	13.57852253	0.496207907	3.372696567	30.1423534	6318	8229	12462	2572	17492
Argemone_sanguinea	Argemone_sanguinea	Papaveraceae	Argemone	R4	1	0.25	3	0.369070246	1	0.870484762	13.57852253	0.496207907	3.372696567	41.75643672	6318	8229	12462	2572	15305
Argemone_squarrosa	Argemone_squarrosa	Papaveraceae	Argemone	R4	1	0.25	0	1	1	0.870484762	13.57852253	0.496207907	3.372696567	70.92431923	6318	8229	1073	2572	2722
Argentina_anserina	Potentilla_anserina	Rosaceae	Argentina	R5	0	0	2	0.5	66	0.214349014	42.69134372	0.700411848	3.777149998	43.16745013	1	8229	12462	1721	15087
Argentina_egedii	Potentilla_anserina_subsp._groenlandica	Rosaceae	Argentina	R5	0	0	0	1	2	0.794723204	0.138899717	0.021886705	0.130062636	52.93227965	1	8229	10947	18298	13286
Argentina_egedii_egedii	Argentina_egedii_ssp._egedii	Rosaceae	Argentina	R4	1	0.25	0	1	0	1	36.31740892	0.671074282	4.312607125	76.51662138	6318	1	189	913	872
Argentina_egedii_groenlandica	Argentina_egedii_ssp._groenlandica	Rosaceae	Argentina	R4	1	0.25	0	1	0	1	36.31740892	0.671074282	4.312607125	76.51662138	6318	1	189	913	872
Argusia_gnaphalodes	Tournefortia_gnaphalodes	Boraginaceae	Argusia	R4	1	0.25	1	0.684535123	7	0.611454286	43.18175565	0.702488479	4.481459116	59.76224362	6318	8229	12462	743	9630
Argyroxiphium_caliginis	Argyroxiphium_caliginis	Asteraceae	Argyroxiphium	R1	4	1	0	1	0	1	0.377338756	0.057252249	3.092741922	75.23401658	17277	1	7619	3537	1213
Argyroxiphium_grayanum	Argyroxiphium_grayanum	Asteraceae	Argyroxiphium	R1	4	1	0	1	0	1	0.377338756	0.057252249	3.092741922	75.23401658	17277	1	7619	3537	1213
Argyroxiphium_kauense	Argyroxiphium_kauense	Asteraceae	Argyroxiphium	R1	4	1	0	1	2	0.794723204	0.377338756	0.057252249	3.092741922	73.65133248	17277	8229	7619	3537	1961
Argyroxiphium_sandwicense	Argyroxiphium_sandwicense	Asteraceae	Argyroxiphium	R2	3	0.75	0	1	1	0.870484762	0.377338756	0.057252249	2.399594742	69.28795409	15252	8229	7619	6448	3734
Argyroxiphium_sandwicense_macrocephalum	Argyroxiphium_sandwicense_subsp._macrocephalum	Asteraceae	Argyroxiphium	R2	3	0.75	0	1	0	1	0.377338756	0.057252249	2.399594742	70.28651658	15252	1	7619	6448	2986
Argyroxiphium_sandwicense_sandwicense	Argyroxiphium_sandwicense_subsp._sandwicense	Asteraceae	Argyroxiphium	R1	4	1	0	1	0	1	0.377338756	0.057252249	3.092741922	75.23401658	17277	1	7619	3537	1213
Argythamnia_adenophora	Ditaxis_adenophora	Euphorbiaceae	Argythamnia	R4	1	0.25	0	1	0	1	20.0914757	0.564918249	3.742016144	73.72790239	6318	1	635	1787	1940
Argythamnia_aphoroides	Ditaxis_aphoroides	Euphorbiaceae	Argythamnia	R2	3	0.75	0	1	0	1	20.0914757	0.564918249	5.128310505	83.62290239	15252	1	635	265	156
Argythamnia_argyraea	Argythamnia_argyraea	Euphorbiaceae	Argythamnia	R2	3	0.75	0	1	0	1	20.0914757	0.564918249	5.128310505	83.62290239	15252	1	635	265	156
Argythamnia_blodgettii	Ditaxis_argothamnoides	Euphorbiaceae	Argythamnia	R2	3	0.75	0	1	1	0.870484762	20.0914757	0.564918249	5.128310505	82.6243399	15252	8229	635	265	225
Argythamnia_brandegeei	Ditaxis_brandegeei	Euphorbiaceae	Argythamnia	R3	2	0.5	0	1	0	1	20.0914757	0.564918249	4.435163325	78.67540239	11900	1	635	784	530
Argythamnia_brandegeei_intonsa	Ditaxis_brandegeei	Euphorbiaceae	Argythamnia	R3	2	0.5	0	1	0	1	20.0914757	0.564918249	4.435163325	78.67540239	11900	1	635	784	530
Argythamnia_californica	Ditaxis_serrata_var._californica	Euphorbiaceae	Argythamnia	R2	3	0.75	0	1	1	0.870484762	20.0914757	0.564918249	5.128310505	82.6243399	15252	8229	635	265	225
Argythamnia_claryana	Ditaxis_claryana	Euphorbiaceae	Argythamnia	R4	1	0.25	0	1	0	1	20.0914757	0.564918249	3.742016144	73.72790239	6318	1	635	1787	1940
Argythamnia_cyanophylla	Ditaxis_cyanophylla	Euphorbiaceae	Argythamnia	R4	1	0.25	0	1	0	1	20.0914757	0.564918249	3.742016144	73.72790239	6318	1	635	1787	1940
Argythamnia_humilis	Ditaxis_humilis	Euphorbiaceae	Argythamnia	R5	0	0	0	1	0	1	20.0914757	0.564918249	3.048868963	68.78040239	1	1	635	3732	4066
Argythamnia_humilis_humilis	Argythamnia_humilis_var._humilis	Euphorbiaceae	Argythamnia	R4	1	0.25	0	1	1	0.870484762	20.0914757	0.564918249	3.742016144	72.7293399	6318	8229	635	1787	2245
Argythamnia_humilis_laevis	Ditaxis_humilis_fo._laevis	Euphorbiaceae	Argythamnia	R4	1	0.25	0	1	0	1	20.0914757	0.564918249	3.742016144	73.72790239	6318	1	635	1787	1940
Argythamnia_lanceolata	Ditaxis_lanceolata	Euphorbiaceae	Argythamnia	R5	0	0	0	1	2	0.794723204	20.0914757	0.564918249	3.048868963	67.19771829	1	8229	635	3732	4704
Argythamnia_mercurialina	Ditaxis_mercurialina	Euphorbiaceae	Argythamnia	R5	0	0	0	1	0	1	20.0914757	0.564918249	3.048868963	68.78040239	1	1	635	3732	4066
Argythamnia_mercurialina_pilosissima	Ditaxis_pilosissima	Euphorbiaceae	Argythamnia	R4	1	0.25	0	1	0	1	20.0914757	0.564918249	3.742016144	73.72790239	6318	1	635	1787	1940
Argythamnia_neomexicana	Ditaxis_neomexicana	Euphorbiaceae	Argythamnia	R5	0	0	0	1	1	0.870484762	20.0914757	0.564918249	3.048868963	67.7818399	1	8229	635	3732	4467
Argythamnia_serrata	Ditaxis_serrata	Euphorbiaceae	Argythamnia	R5	0	0	0	1	0	1	20.0914757	0.564918249	3.048868963	68.78040239	1	1	635	3732	4066
Argythamnia_simulans	Ditaxis_simulans	Euphorbiaceae	Argythamnia	R5	0	0	0	1	0	1	20.0914757	0.564918249	3.048868963	68.78040239	1	1	635	3732	4066
Arida_mattturneri	Arida_mattturneri	Asteraceae	Arida	R1	4	1	0	1	0	1	0.377338756	0.057252249	3.092741922	75.23401658	17277	1	7619	3537	1213
Ariocarpus_fissuratus	Ariocarpus_fissuratus	Cactaceae	Ariocarpus	R4	1	0.25	0	1	40	0.306115376	4.07096624	0.299740234	2.31667856	61.41182549	6318	8229	3012	6839	8301
Arisaema_dracontium	Arisaema_dracontium	Araceae	Arisaema	R5	0	0	0	1	48	0.272809518	14.45844485	0.507111316	2.738155446	61.65517565	1	8229	992	5055	8207
Arisaema_triphyllum	Arisaema_triphyllum	Araceae	Arisaema	R5	0	0	4	0.26751324	112	0.116682898	14.4584442	0.507111308	2.738155404	26.58857627	1	8229	12462	5057	18030
Arisaema_triphyllum_pusillum	Arisaema_triphyllum	Araceae	Arisaema	R5	0	0	0	1	0	1	14.4584442	0.507111308	2.738155404	67.26181406	1	1	995	5057	4679
Arisaema_triphyllum_quinatum	Arisaema_quinatum	Araceae	Arisaema	R5	0	0	0	1	0	1	16.65769287	0.531858397	2.871171545	67.91192009	1	1	846	4653	4423
Arisaema_triphyllum_stewardsonii	Arisaema_triphyllum	Araceae	Arisaema	R4	1	0.25	0	1	1	0.870484762	14.45844485	0.507111316	3.431302627	71.21075178	6318	8229	992	2414	2630
Arisaema_triphyllum_triphyllum	Arisaema_triphyllum	Araceae	Arisaema	R5	0	0	0	1	18	0.449828657	14.45844485	0.507111316	2.738155446	63.01999321	1	8229	992	5055	7633
Aristida_adscensionis	Aristida_adscensionis	Poaceae	Aristida	R5	0	0	4	0.26751324	3	0.740969524	1.847031705	0.192344493	1.046276944	23.13290193	1	8229	12462	13513	18419
Aristida_arizonica	Aristida_arizonica	Poaceae	Aristida	R4	1	0.25	2	0.5	1	0.870484762	1.141528306	0.139366622	1.454666916	38.43509867	6318	8229	12462	11790	15998
Aristida_basiramea	Aristida_basiramea	Poaceae	Aristida	R5	0	0	3	0.369070246	1	0.870484762	2.2467915	0.216789108	1.177667278	29.46860487	1	8229	12462	12859	17619
Aristida_beyrichiana	Aristida_beyrichiana	Poaceae	Aristida	R5	0	0	0	1	3	0.740969524	2.2467915	0.216789108	1.177667278	57.63792489	1	8229	4325	12859	11209
Aristida_brownii	Aristida_purpurea	Poaceae	Aristida	R4	1	0.25	0	1	0	1	1.105551135	0.136214545	1.437724435	62.4658561	6318	1	5570	11937	7886
Aristida_californica	Aristida_californica	Poaceae	Aristida	R4	1	0.25	0	1	0	1	2.2467915	0.216789108	1.870814459	64.58254986	6318	1	4325	9064	6380
Aristida_californica_glabrata	Aristida_glabrata	Poaceae	Aristida	R4	1	0.25	0	1	0	1	2.2467915	0.216789108	1.870814459	64.58254986	6318	1	4325	9064	6380
Aristida_condensata	Aristida_condensata	Poaceae	Aristida	R4	1	0.25	0	1	0	1	2.2467915	0.216789108	1.870814459	64.58254986	6318	1	4325	9064	6380
Aristida_desmantha	Aristida_desmantha	Poaceae	Aristida	R5	0	0	3	0.369070246	0	1	1.765950793	0.186969166	1.017384443	29.68379748	1	8229	12462	13662	17586
Aristida_dichotoma	Aristida_dichotoma	Poaceae	Aristida	R5	0	0	3	0.369070246	1	0.870484762	2.857364992	0.24884796	1.349984306	30.31079092	1	8229	12462	12234	17453
Aristida_dichotoma_curtissii	Aristida_dichotoma	Poaceae	Aristida	R5	0	0	0	1	0	1	2.857364992	0.24884796	1.349984306	60.47723592	1	1	3692	12234	8839
Aristida_dichotoma_dichotoma	Aristida_dichotoma	Poaceae	Aristida	R5	0	0	0	1	0	1	2.857364992	0.24884796	1.349984306	60.47723592	1	1	3692	12234	8839
Aristida_divaricata	Aristida_divaricata	Poaceae	Aristida	R4	1	0.25	2	0.5	1	0.870484762	1.141528306	0.139366622	1.454666916	38.43509867	6318	8229	12462	11790	15998
Aristida_gyrans	Aristida_gyrans	Poaceae	Aristida	R4	1	0.25	0	1	0	1	2.2467915	0.216789108	1.870814459	64.58254986	6318	1	4325	9064	6380
Aristida_havardii	Aristida_havardii	Poaceae	Aristida	R5	0	0	0	1	0	1	2.2467915	0.216789108	1.177667278	59.63504986	1	1	4325	12859	9700
Aristida_lanosa	Aristida_lanosa	Poaceae	Aristida	R5	0	0	2	0.5	0	1	3.161090293	0.262948894	1.42577713	37.73266744	1	8229	12462	11951	16112
Aristida_longespica	Aristida_longespica	Poaceae	Aristida	R5	0	0	0	1	0	1	1.088332407	0.134686849	0.736365856	57.47822353	1	1	5578	16048	11275
Aristida_longespica_geniculata	Aristida_longispica_var._geniculata	Poaceae	Aristida	R5	0	0	0	1	0	1	2.2467915	0.216789108	1.177667278	59.63504986	1	1	4325	12859	9700
Aristida_longespica_longespica	Aristida_longespica_var._longespica	Poaceae	Aristida	R5	0	0	0	1	0	1	2.2467915	0.216789108	1.177667278	59.63504986	1	1	4325	12859	9700
Aristida_mohrii	Aristida_mohrii	Poaceae	Aristida	R1	4	1	3	0.369070246	0	1	1.614228938	0.176473348	3.733557915	49.19807234	17277	8229	12462	1806	14044
Aristida_oligantha	Aristida_oligantha	Poaceae	Aristida	R5	0	0	4	0.26751324	5	0.665207966	1.644742793	0.178632339	0.972573818	22.18856203	1	8229	12462	13950	18484
Aristida_orcuttiana	Aristida_schiedeana	Poaceae	Aristida	R4	1	0.25	0	1	0	1	2.2467915	0.216789108	1.870814459	64.58254986	6318	1	4325	9064	6380
Aristida_palustris	Aristida_palustris	Poaceae	Aristida	R4	1	0.25	3	0.369070246	0	1	1.614228938	0.176473348	1.654116373	34.35557234	6318	8229	12462	10151	16768
Aristida_pansa	Aristida_pansa	Poaceae	Aristida	R5	0	0	0	1	0	1	2.2467915	0.216789108	1.177667278	59.63504986	1	1	4325	12859	9700
Aristida_patula	Aristida_patula	Poaceae	Aristida	R3	2	0.5	0	1	0	1	2.2467915	0.216789108	2.563961639	69.53004986	11900	1	4325	5757	3471
Aristida_purpurascens	Aristida_purpurascens	Poaceae	Aristida	R5	0	0	2	0.5	8	0.589446409	1.088332407	0.134686849	0.736365856	31.19785534	1	8229	12462	16048	17279
Aristida_purpurascens_purpurascens	Aristida_purpurascens	Poaceae	Aristida	R5	0	0	2	0.5	8	0.589446409	1.088332407	0.134686849	0.736365856	31.19785534	1	8229	12462	16048	17279
Aristida_purpurascens_virgata	Aristida_virgata	Poaceae	Aristida	R4	1	0.25	0	1	0	1	2.2467915	0.216789108	1.870814459	64.58254986	6318	1	4325	9064	6380
Aristida_purpurea	Aristida_purpurea	Poaceae	Aristida	R5	0	0	5	0.184535123	13	0.506889521	1.105551135	0.136214545	0.744577255	16.01753305	1	8229	12462	16034	18734
Aristida_purpurea_longiseta	Aristida_longiseta	Poaceae	Aristida	R5	0	0	1	0.684535123	2	0.794723204	2.2467915	0.216789108	1.177667278	43.46842451	1	8229	12462	12859	15023
Aristida_purpurea_nealleyi	Aristida_glauca	Poaceae	Aristida	R4	1	0.25	2	0.5	3	0.740969524	2.2467915	0.216789108	1.870814459	39.47042489	6318	8229	12462	9064	15790
Aristida_purpurea_purpurea	Aristida_purpurea	Poaceae	Aristida	R5	0	0	2	0.5	2	0.794723204	1.105551135	0.136214545	0.744577255	32.820672	1	8229	12462	16034	16993
Aristida_ramosissima	Aristida_ramosissima	Poaceae	Aristida	R5	0	0	0	1	0	1	1.644742793	0.178632339	0.972573818	58.63267154	1	1	4941	13950	10771
Aristida_rhizomophora	Aristida_rhizomophora	Poaceae	Aristida	R4	1	0.25	0	1	0	1	2.2467915	0.216789108	1.870814459	64.58254986	6318	1	4325	9064	6380
Aristida_simpliciflora	Aristida_simpliciflora	Poaceae	Aristida	R3	2	0.5	0	1	0	1	2.2467915	0.216789108	2.563961639	69.53004986	11900	1	4325	5757	3471
Aristida_spiciformis	Aristida_spiciformis	Poaceae	Aristida	R4	1	0.25	2	0.5	0	1	2.325440493	0.221242088	1.894749325	41.58452966	6318	8229	12462	8997	15327
Aristida_stricta	Aristida_stricta	Poaceae	Aristida	R4	1	0.25	2	0.5	3	0.740969524	2.2467915	0.216789108	1.870814459	39.47042489	6318	8229	12462	9064	15790
Aristida_ternipes	Aristida_ternipes	Poaceae	Aristida	R5	0	0	2	0.5	1	0.870484762	2.2467915	0.216789108	1.177667278	35.52148738	1	8229	12462	12859	16529
Aristida_ternipes_hamulosa	Aristida_hamulosa	Poaceae	Aristida	R5	0	0	1	0.684535123	2	0.794723204	2.2467915	0.216789108	1.177667278	43.46842451	1	8229	12462	12859	15023
Aristida_ternipes_ternipes	Aristida_ternipes	Poaceae	Aristida	R5	0	0	0	1	0	1	2.246791744	0.216789122	1.177667353	59.63505023	1	1	4324	12858	9699
Aristida_tuberculosa	Aristida_tuberculosa	Poaceae	Aristida	R5	0	0	3	0.369070246	1	0.870484762	1.765950793	0.186969166	1.017384443	28.68523499	1	8229	12462	13662	17758
Aristocapsa_insignis	Aristocapsa_insignis	Polygonaceae	Aristocapsa	R2	3	0.75	0	1	0	1	8.15588431	0.409668234	4.293838308	79.54448451	15252	1	1796	937	448
Aristolochia_californica	Aristolochia_californica	Aristolochiaceae	Aristolochia	R4	1	0.25	1	0.684535123	17	0.45993117	35.29538052	0.665907889	4.284837655	57.63302833	6318	8229	12462	949	11210
Aristolochia_coryi	Aristolochia_coryi	Aristolochiaceae	Aristolochia	R4	1	0.25	0	1	0	1	36.47798275	0.671873104	4.316900815	76.53760645	6318	1	182	905	865
Aristolochia_macrophylla	Aristolochia_macrophylla	Aristolochiaceae	Aristolochia	R5	0	0	1	0.684535123	127	0.093393333	32.20546552	0.649354284	3.502714487	49.42465839	1	8229	12462	2269	14023
Aristolochia_pentandra	Aristolochia_pentandra	Aristolochiaceae	Aristolochia	R4	1	0.25	0	1	0	1	36.47798275	0.671873104	4.316900815	76.53760645	6318	1	182	905	865
Aristolochia_reticulata	Aristolochia_reticulata	Aristolochiaceae	Aristolochia	R4	1	0.25	0	1	0	1	36.47798215	0.671873101	4.316900798	76.53760637	6318	1	184	907	867
Aristolochia_serpentaria	Aristolochia_serpentaria	Aristolochiaceae	Aristolochia	R4	1	0.25	0	1	0	1	49.19079352	0.726212974	4.608978795	77.96511483	6318	1	93	639	649
Aristolochia_tomentosa	Aristolochia_tomentosa	Aristolochiaceae	Aristolochia	R5	0	0	3	0.369070246	46	0.280596102	32.20546552	0.649354284	3.502714487	36.28405048	1	8229	12462	2269	16385
Aristolochia_watsonii	Aristolochia_watsonii	Aristolochiaceae	Aristolochia	R4	1	0.25	1	0.684535123	1	0.870484762	36.47798215	0.671873101	4.316900798	60.95510263	6318	8229	12462	907	8524
Aristolochia_wrightii	Aristolochia_wrightii	Aristolochiaceae	Aristolochia	R4	1	0.25	0	1	0	1	36.47798215	0.671873101	4.316900798	76.53760637	6318	1	184	907	867
Armeria_maritima	Armeria_maritima	Plumbaginaceae	Armeria	R5	0	0	2	0.5	85	0.16770079	18.89855746	0.554086344	2.990647239	38.96382134	1	8229	12462	3966	15894
Armeria_maritima_californica	Armeria_maritima_subsp._californica	Plumbaginaceae	Armeria	R4	1	0.25	0	1	0	1	18.89855746	0.554086344	3.68379442	73.44334825	6318	1	719	1922	2021
Armeria_maritima_interior	Armeria_maritima_subsp._interior	Plumbaginaceae	Armeria	R1	4	1	0	1	0	1	18.89855746	0.554086344	5.763235962	88.28584825	17277	1	719	94	34
Armeria_maritima_sibirica	Armeria_maritima_subsp._sibirica	Plumbaginaceae	Armeria	R5	0	0	0	1	0	1	18.89855746	0.554086344	2.990647239	68.49584825	1	1	719	3966	4165
Armoracia_lacustris	Neobeckia_aquatica	Brassicaceae	Armoracia	R4	1	0.25	0	1	2	0.794723204	20.531015	0.568755534	3.762641634	72.24602377	6318	8229	619	1757	2351
Arnica_acaulis	Arnica_acaulis	Asteraceae	Arnica	R4	1	0.25	2	0.5	1	0.870484762	1.177859657	0.142496442	1.471489766	38.51731904	6318	8229	12462	11703	15983
Arnica_amplexicaulis	Arnica_lanceolata_subsp._prima	Asteraceae	Arnica	R5	0	0	3	0.369070246	6	0.636404759	1.177859913	0.142496464	0.778342703	25.71218028	1	8229	12462	15808	18129
Arnica_angustifolia	Arnica_angustifolia	Asteraceae	Arnica	R5	0	0	0	1	13	0.506889521	2.038384698	0.204446599	1.111326025	55.50893036	1	8229	4534	13196	11946
Arnica_angustifolia_angustifolia	Arnica_angustifolia_subsp._angustifolia	Asteraceae	Arnica	R5	0	0	0	1	0	1	1.177859913	0.142496464	0.778342703	57.6833821	1	1	5454	15808	11179
Arnica_angustifolia_tomentosa	Arnica_angustifolia_subsp._tomentosa	Asteraceae	Arnica	R5	0	0	0	1	0	1	1.177859913	0.142496464	0.778342703	57.6833821	1	1	5454	15808	11179
Arnica_cernua	Arnica_cernua	Asteraceae	Arnica	R5	0	0	0	1	0	1	1.177859913	0.142496464	0.778342703	57.6833821	1	1	5454	15808	11179
Arnica_chamissonis	Arnica_chamissonis	Asteraceae	Arnica	R5	0	0	0	1	44	0.288721338	1.115975795	0.137133392	0.749516075	52.05853572	1	8229	5560	16021	13466
Arnica_chamissonis_andina	Arnica_chamissonis	Asteraceae	Arnica	R5	0	0	0	1	0	1	1.115975795	0.137133392	0.749516075	57.5424942	1	1	5560	16021	11252
Arnica_chamissonis_bernardina	Arnica_chamissonis	Asteraceae	Arnica	R2	3	0.75	0	1	0	1	1.115975795	0.137133392	2.828957617	72.3849942	15252	1	5560	4819	2322
Arnica_chamissonis_chamissonis	Arnica_chamissonis	Asteraceae	Arnica	R5	0	0	0	1	0	1	1.115975795	0.137133392	0.749516075	57.5424942	1	1	5560	16021	11252
Arnica_chamissonis_foliosa	Arnica_chamissonis	Asteraceae	Arnica	R5	0	0	0	1	0	1	1.115975795	0.137133392	0.749516075	57.5424942	1	1	5560	16021	11252
Arnica_chamissonis_incana	Arnica_chamissonis	Asteraceae	Arnica	R4	1	0.25	0	1	0	1	1.115975795	0.137133392	1.442663256	62.4899942	6318	1	5560	11928	7877
Arnica_chamissonis_maguirei	Arnica_chamissonis	Asteraceae	Arnica	R1	4	1	0	1	0	1	1.115975795	0.137133392	3.522104797	77.3324942	17277	1	5560	2234	756
Arnica_cordifolia	Arnica_cordifolia	Asteraceae	Arnica	R5	0	0	2	0.5	3	0.740969524	1.947782131	0.198814444	1.081053068	34.05073046	1	8229	12462	13380	16811
Arnica_discoidea	Arnica_discoidea	Asteraceae	Arnica	R4	1	0.25	0	1	0	1	1.947782131	0.198814444	1.774200248	64.11035543	6318	1	4641	9513	7054
Arnica_frigida	Arnica_griscomii_subsp._frigida	Asteraceae	Arnica	R5	0	0	0	1	1	0.870484762	1.177859913	0.142496464	0.778342703	56.68481961	1	8229	5454	15808	11503
Arnica_frigida_frigida	Arnica_griscomii_subsp._frigida	Asteraceae	Arnica	R5	0	0	0	1	0	1	1.177859913	0.142496464	0.778342703	57.6833821	1	1	5454	15808	11179
Arnica_frigida_griscomii	Arnica_griscomii	Asteraceae	Arnica	R2	3	0.75	0	1	0	1	1.177859913	0.142496464	2.857784245	72.5258821	15252	1	5454	4687	2288
Arnica_fulgens	Arnica_fulgens	Asteraceae	Arnica	R5	0	0	0	1	1	0.870484762	1.177859913	0.142496464	0.778342703	56.68481961	1	8229	5454	15808	11503
Arnica_gracilis	Arnica_gracilis	Asteraceae	Arnica	R5	0	0	0	1	0	1	1.177859913	0.142496464	0.778342703	57.6833821	1	1	5454	15808	11179
Arnica_lanceolata	Arnica_lanceolata	Asteraceae	Arnica	R3	2	0.5	0	1	6	0.636404759	1.201513482	0.144506198	2.175439431	64.82785852	11900	8229	5385	7761	6097
Arnica_latifolia	Arnica_latifolia	Asteraceae	Arnica	R5	0	0	2	0.5	5	0.665207966	2.668182631	0.239492098	1.299696343	34.53521084	1	8229	12462	12416	16742
Arnica_lessingii	Arnica_lessingii	Asteraceae	Arnica	R5	0	0	0	1	3	0.740969524	2.038384698	0.204446599	1.111326025	57.31368718	1	8229	4534	13196	11325
Arnica_lonchophylla	Arnica_lonchophylla	Asteraceae	Arnica	R5	0	0	0	1	0	1	2.324021692	0.221162695	1.201175403	59.74994399	1	1	4268	12785	9634
Arnica_lonchophylla_arnoglossa	Arnica_lonchophylla	Asteraceae	Arnica	R3	2	0.5	0	1	0	1	2.324021692	0.221162695	2.587469764	69.64494399	11900	1	4268	5661	3418
Arnica_lonchophylla_lonchophylla	Arnica_lonchophylla	Asteraceae	Arnica	R4	1	0.25	0	1	0	1	2.324022402	0.221162735	1.894322797	64.69744504	6318	1	4267	8998	6306
Arnica_longifolia	Arnica_longifolia	Asteraceae	Arnica	R5	0	0	2	0.5	16	0.470611277	1.115975795	0.137133392	0.749516075	30.34590714	1	8229	12462	16021	17444
Arnica_louiseana	Arnica_louiseana	Asteraceae	Arnica	R3	2	0.5	0	1	0	1	1.177859913	0.142496464	2.164637064	67.5783821	11900	1	5454	7833	4566
Arnica_mollis	Arnica_mollis	Asteraceae	Arnica	R5	0	0	0	1	12	0.520736669	1.201513482	0.144506198	0.78914507	54.04105754	1	8229	5385	15617	12938
Arnica_nevadensis	Arnica_nevadensis	Asteraceae	Arnica	R4	1	0.25	1	0.684535123	8	0.589446409	1.177859913	0.142496464	1.471489884	44.88157265	6318	8229	12462	11698	14745
Arnica_parryi	Arnica_parryi	Asteraceae	Arnica	R5	0	0	0	1	8	0.589446409	1.177859913	0.142496464	0.778342703	54.51801391	1	8229	5454	15808	12614
Arnica_parryi_parryi	Arnica_parryi	Asteraceae	Arnica	R5	0	0	0	1	0	1	1.177859913	0.142496464	0.778342703	57.6833821	1	1	5454	15808	11179
Arnica_parryi_sonnei	Arnica_parryi	Asteraceae	Arnica	R4	1	0.25	1	0.684535123	0	1	1.177859913	0.142496464	1.471489884	48.04694084	6318	8229	12462	11698	14227
Arnica_rydbergii	Arnica_rydbergii	Asteraceae	Arnica	R5	0	0	0	1	4	0.69927493	1.177859913	0.142496464	0.778342703	55.36479181	1	8229	5454	15808	12049
Arnica_sororia	Arnica_sororia	Asteraceae	Arnica	R4	1	0.25	2	0.5	1	0.870484762	1.177859913	0.142496464	1.471489884	38.51731961	6318	8229	12462	11698	15982
Arnica_spathulata	Arnica_spathulata	Asteraceae	Arnica	R3	2	0.5	1	0.684535123	0	1	1.177859913	0.142496464	2.164637064	52.99444084	11900	8229	12462	7833	13261
Arnica_unalaschcensis	Arnica_unalaschcensis	Asteraceae	Arnica	R4	1	0.25	0	1	3	0.740969524	1.177859913	0.142496464	1.471489884	60.63375713	6318	8229	5454	11698	8746
Arnica_venosa	Arnica_venosa	Asteraceae	Arnica	R3	2	0.5	0	1	0	1	1.177859913	0.142496464	2.164637064	67.5783821	11900	1	5454	7833	4566
Arnica_viscosa	Arnica_viscosa	Asteraceae	Arnica	R4	1	0.25	1	0.684535123	0	1	1.177859913	0.142496464	1.471489884	48.04694084	6318	8229	12462	11698	14227
Arnoglossum_album	Arnoglossum_album	Asteraceae	Arnoglossum	R1	4	1	0	1	0	1	1.284389887	0.151381317	3.598687703	77.70678719	17277	1	5318	2111	693
Arnoglossum_atriplicifolium	Arnoglossum_atriplicifolium	Asteraceae	Arnoglossum	R4	1	0.25	3	0.369070246	13	0.506889521	1.284389887	0.151381317	1.519246161	29.89452288	6318	8229	12462	11254	17545
Arnoglossum_diversifolium	Arnoglossum_diversifolium	Asteraceae	Arnoglossum	R2	3	0.75	0	1	0	1	1.284389887	0.151381317	2.905540523	72.75928719	15252	1	5318	4449	2237
Arnoglossum_floridanum	Arnoglossum_floridanum	Asteraceae	Arnoglossum	R3	2	0.5	0	1	0	1	1.284389887	0.151381317	2.212393342	67.81178719	11900	1	5318	7495	4456
Arnoglossum_muehlenbergii	Arnoglossum_reniforme	Asteraceae	Arnoglossum	R4	1	0.25	0	1	2	0.794723204	1.284389887	0.151381317	1.519246161	61.28160309	6318	8229	5318	11254	8350
Arnoglossum_ovatum	Arnoglossum_ovatum	Asteraceae	Arnoglossum	R4	1	0.25	0	1	0	1	1.284389887	0.151381317	1.519246161	62.86428719	6318	1	5318	11254	7688
Arnoglossum_plantagineum	Arnoglossum_plantagineum	Asteraceae	Arnoglossum	R4	1	0.25	2	0.5	1	0.870484762	1.284389887	0.151381317	1.519246161	38.7507247	6318	8229	12462	11254	15937
Arnoglossum_sulcatum	Arnoglossum_sulcatum	Asteraceae	Arnoglossum	R3	2	0.5	0	1	0	1	1.284389887	0.151381317	2.212393342	67.81178719	11900	1	5318	7495	4456
Artemisia_alaskana	Artemisia_alaskana	Asteraceae	Artemisia	R4	1	0.25	0	1	0	1	0.105427073	0.016336796	0.793378932	59.31666762	6318	1	11612	15585	10232
Artemisia_aleutica	Artemisia_aleutica	Asteraceae	Artemisia	R1	4	1	0	1	0	1	0.105427073	0.016336796	2.872820473	74.15916762	17277	1	11612	4641	1788
Artemisia_arbuscula	Artemisia_arbuscula	Asteraceae	Artemisia	R5	0	0	2	0.5	4	0.69927493	0.105427073	0.016336796	0.100231751	28.93557733	1	8229	12462	18415	17710
Artemisia_arbuscula_arbuscula	Artemisia_arbuscula_subsp._arbuscula	Asteraceae	Artemisia	R4	1	0.25	0	1	0	1	0.105427073	0.016336796	0.793378932	59.31666762	6318	1	11612	15585	10232
Artemisia_arbuscula_longicaulis	Artemisia_arbuscula_subsp._longicaulis	Asteraceae	Artemisia	R4	1	0.25	0	1	0	1	0.105427073	0.016336796	0.793378932	59.31666762	6318	1	11612	15585	10232
Artemisia_arbuscula_longiloba	Artemisia_arbuscula_subsp._longiloba	Asteraceae	Artemisia	R4	1	0.25	0	1	0	1	0.105427073	0.016336796	0.793378932	59.31666762	6318	1	11612	15585	10232
Artemisia_arbuscula_thermopola	Artemisia_arbuscula_subsp._thermopola	Asteraceae	Artemisia	R3	2	0.5	0	1	0	1	0.105427073	0.016336796	1.486526112	64.26416762	11900	1	11612	11570	6905
Artemisia_arctica	Artemisia_arctica	Asteraceae	Artemisia	R5	0	0	1	0.684535123	6	0.636404759	0.105427073	0.016336796	0.100231751	36.98190706	1	8229	12462	18415	16256
Artemisia_arctica_arctica	Artemisia_arctica	Asteraceae	Artemisia	R5	0	0	0	1	0	1	0.105427073	0.016336796	0.100231751	54.36916762	1	1	11612	18415	12735
Artemisia_arctica_beringensis	Artemisia_norvegica_subsp._saxatilis	Asteraceae	Artemisia	R3	2	0.5	0	1	0	1	2.618442619	0.236952085	2.672338079	70.05973127	11900	1	3874	5322	3120
Artemisia_arctica_comata	Artemisia_norvegica_subsp._saxatilis	Asteraceae	Artemisia	R3	2	0.5	0	1	0	1	2.618442619	0.236952085	2.672338079	70.05973127	11900	1	3874	5322	3120
Artemisia_australis	Artemisia_australis	Asteraceae	Artemisia	R3	2	0.5	0	1	5	0.665207966	0.105427073	0.016336796	1.486526112	61.68292104	11900	8229	11612	11570	8196
Artemisia_biennis	Artemisia_biennis	Asteraceae	Artemisia	R5	0	0	0	1	6	0.636404759	0.105427073	0.016336796	0.100231751	51.56584831	1	8229	11612	18415	13583
Artemisia_biennis_biennis	Artemisia_biennis	Asteraceae	Artemisia	R5	0	0	0	1	0	1	0.105427073	0.016336796	0.100231751	54.36916762	1	1	11612	18415	12735
Artemisia_biennis_diffusa	Artemisia_biennis	Asteraceae	Artemisia	R1	4	1	0	1	0	1	0.105427073	0.016336796	2.872820473	74.15916762	17277	1	11612	4641	1788
Artemisia_bigelovii	Artemisia_bigelovii	Asteraceae	Artemisia	R5	0	0	0	1	1	0.870484762	0.105427073	0.016336796	0.100231751	53.37060514	1	8229	11612	18415	13166
Artemisia_californica	Artemisia_californica	Asteraceae	Artemisia	R4	1	0.25	1	0.684535123	16	0.470611277	0.105427073	0.016336796	0.793378932	40.65113931	6318	8229	12462	15585	15523
Artemisia_campestris	Artemisia_campestris	Asteraceae	Artemisia	R5	0	0	1	0.684535123	28	0.370817435	1.402242206	0.160740083	0.876402554	38.72770315	1	8229	12462	14721	15945
Artemisia_campestris_borealis	Artemisia_campestris_var._borealis	Asteraceae	Artemisia	R5	0	0	0	1	5	0.665207966	0.105427073	0.016336796	0.100231751	51.78792104	1	8229	11612	18415	13529
Artemisia_campestris_caudata	Artemisia_campestris	Asteraceae	Artemisia	R5	0	0	3	0.369070246	2	0.794723204	0.105427073	0.016336796	0.100231751	23.61860102	1	8229	12462	18415	18383
Artemisia_campestris_petiolata	Artemisia_campestris_var._petiolata	Asteraceae	Artemisia	R1	4	1	0	1	0	1	0.105427073	0.016336796	2.872820473	74.15916762	17277	1	11612	4641	1788
Artemisia_campestris_scouleriana	Artemisia_campestris_var._pacifica	Asteraceae	Artemisia	R4	1	0.25	0	1	0	1	0.105427073	0.016336796	0.793378932	59.31666762	6318	1	11612	15585	10232
Artemisia_campestris_wormskioldii	Artemisia_campestris_var._wormskioldii	Asteraceae	Artemisia	R1	4	1	0	1	0	1	0.105427073	0.016336796	2.872820473	74.15916762	17277	1	11612	4641	1788
Artemisia_cana	Artemisia_cana	Asteraceae	Artemisia	R5	0	0	0	1	9	0.569759692	0.105427073	0.016336796	0.100231751	51.05201485	1	8229	11612	18415	13687
Artemisia_cana_bolanderi	Artemisia_cana_subsp._bolanderi	Asteraceae	Artemisia	R3	2	0.5	0	1	0	1	0.105427073	0.016336796	1.486526112	64.26416762	11900	1	11612	11570	6905
Artemisia_cana_cana	Artemisia_cana_subsp._cana	Asteraceae	Artemisia	R4	1	0.25	0	1	0	1	0.105427073	0.016336796	0.793378932	59.31666762	6318	1	11612	15585	10232
Artemisia_cana_viscidula	Artemisia_cana_subsp._viscidula	Asteraceae	Artemisia	R4	1	0.25	0	1	0	1	0.105427073	0.016336796	0.793378932	59.31666762	6318	1	11612	15585	10232
Artemisia_carruthii	Artemisia_carruthii	Asteraceae	Artemisia	R4	1	0.25	0	1	1	0.870484762	0.105427073	0.016336796	0.793378932	58.31810514	6318	8229	11612	15585	10923
Artemisia_douglasiana	Artemisia_douglasiana	Asteraceae	Artemisia	R5	0	0	3	0.369070246	14	0.493998134	0.105427073	0.016336796	0.100231751	21.30001073	1	8229	12462	18415	18545
Artemisia_dracunculus	Artemisia_dracunculus	Asteraceae	Artemisia	R5	0	0	3	0.369070246	98	0.141397299	3.359503619	0.271615105	1.472358202	25.28761947	1	8229	12462	11682	18182
Artemisia_filifolia	Artemisia_filifolia	Asteraceae	Artemisia	R5	0	0	2	0.5	10	0.55195089	0.105427073	0.016336796	0.100231751	27.79970899	1	8229	12462	18415	17883
Artemisia_franserioides	Artemisia_franserioides	Asteraceae	Artemisia	R4	1	0.25	0	1	1	0.870484762	0.105427073	0.016336796	0.793378932	58.31810514	6318	8229	11612	15585	10923
Artemisia_frigida	Artemisia_frigida	Asteraceae	Artemisia	R5	0	0	2	0.5	37	0.320313418	0.925743503	0.119607147	0.655312128	28.7266962	1	8229	12462	16246	17746
Artemisia_furcata	Artemisia_furcata	Asteraceae	Artemisia	R4	1	0.25	0	1	0	1	0.105427073	0.016336796	0.793378932	59.31666762	6318	1	11612	15585	10232
Artemisia_globularia	Artemisia_globularia	Asteraceae	Artemisia	R4	1	0.25	0	1	0	1	0.105427073	0.016336796	0.793378932	59.31666762	6318	1	11612	15585	10232
Artemisia_glomerata	Artemisia_glomerata	Asteraceae	Artemisia	R4	1	0.25	0	1	2	0.794723204	0.105427073	0.016336796	0.793378932	57.73398353	6318	8229	11612	15585	11156
Artemisia_glomerata_glomerata	Artemisia_glomerata	Asteraceae	Artemisia	R4	1	0.25	0	1	0	1	0.105427073	0.016336796	0.793378932	59.31666762	6318	1	11612	15585	10232
Artemisia_kauaiensis	Artemisia_kauaiensis	Asteraceae	Artemisia	R2	3	0.75	0	1	0	1	0.105427073	0.016336796	2.179673293	69.21166762	15252	1	11612	7746	3858
Artemisia_laciniata	Artemisia_laciniata	Asteraceae	Artemisia	R4	1	0.25	0	1	10	0.55195089	0.105427073	0.016336796	0.793378932	55.86220899	6318	8229	11612	15585	11818
Artemisia_lindleyana	Artemisia_ludoviciana_subsp._incompta	Asteraceae	Artemisia	R5	0	0	2	0.5	0	1	0.105427073	0.016336796	0.100231751	31.25416762	1	8229	12462	18415	17264
Artemisia_longifolia	Artemisia_longifolia	Asteraceae	Artemisia	R5	0	0	0	1	0	1	0.105427073	0.016336796	0.100231751	54.36916762	1	1	11612	18415	12735
Artemisia_ludoviciana	Artemisia_ludoviciana	Asteraceae	Artemisia	R5	0	0	4	0.26751324	62	0.225851167	2.018003306	0.203194405	1.104595456	19.44636659	1	8229	12462	13266	18647
Artemisia_ludoviciana_albula	Artemisia_ludoviciana	Asteraceae	Artemisia	R5	0	0	1	0.684535123	10	0.55195089	0.105427073	0.016336796	0.100231751	36.33076773	1	8229	12462	18415	16376
Artemisia_ludoviciana_candicans	Artemisia_ludoviciana_subsp._candicans	Asteraceae	Artemisia	R5	0	0	0	1	5	0.665207966	0.105427073	0.016336796	0.100231751	51.78792104	1	8229	11612	18415	13529
Artemisia_ludoviciana_estesii	Artemisia_ludoviciana_subsp._estesii	Asteraceae	Artemisia	R3	2	0.5	0	1	0	1	0.105427073	0.016336796	1.486526112	64.26416762	11900	1	11612	11570	6905
Artemisia_ludoviciana_incompta	Artemisia_ludoviciana_subsp._incompta	Asteraceae	Artemisia	R4	1	0.25	0	1	0	1	0.105427073	0.016336796	0.793378932	59.31666762	6318	1	11612	15585	10232
Artemisia_ludoviciana_ludoviciana	Artemisia_ludoviciana_subsp._ludoviciana	Asteraceae	Artemisia	R5	0	0	0	1	0	1	0.105427073	0.016336796	0.100231751	54.36916762	1	1	11612	18415	12735
Artemisia_ludoviciana_mexicana	Artemisia_ludoviciana_subsp._mexicana	Asteraceae	Artemisia	R5	0	0	0	1	0	1	0.105427073	0.016336796	0.100231751	54.36916762	1	1	11612	18415	12735
Artemisia_ludoviciana_redolens	Artemisia_ludoviciana_subsp._redolens	Asteraceae	Artemisia	R3	2	0.5	0	1	0	1	0.105427073	0.016336796	1.486526112	64.26416762	11900	1	11612	11570	6905
Artemisia_ludoviciana_sulcata	Artemisia_ludoviciana_subsp._sulcata	Asteraceae	Artemisia	R4	1	0.25	0	1	0	1	0.105427073	0.016336796	0.793378932	59.31666762	6318	1	11612	15585	10232
Artemisia_mauiensis	Artemisia_mauiensis	Asteraceae	Artemisia	R2	3	0.75	1	0.684535123	7	0.611454286	0.105427073	0.016336796	2.179673293	51.63203891	15252	8229	12462	7746	13568
Artemisia_michauxiana	Artemisia_michauxiana	Asteraceae	Artemisia	R5	0	0	1	0.684535123	2	0.794723204	0.105427073	0.016336796	0.100231751	38.20254228	1	8229	12462	18415	16032
Artemisia_nesiotica	Artemisia_nesiotica	Asteraceae	Artemisia	R3	2	0.5	0	1	4	0.69927493	0.105427073	0.016336796	1.486526112	61.94557733	11900	8229	11612	11570	8060
Artemisia_nova	Artemisia_nova	Asteraceae	Artemisia	R5	0	0	2	0.5	4	0.69927493	0.105427073	0.016336796	0.100231751	28.93557733	1	8229	12462	18415	17710
Artemisia_packardiae	Artemisia_packardiae	Asteraceae	Artemisia	R3	2	0.5	1	0.684535123	0	1	0.105427073	0.016336796	1.486526112	49.68022637	11900	8229	12462	11570	13979
Artemisia_palmeri	Artemisia_palmeri	Asteraceae	Artemisia	R3	2	0.5	2	0.5	5	0.665207966	0.105427073	0.016336796	1.486526112	38.56792104	11900	8229	12462	11570	15971
Artemisia_papposa	Artemisia_papposa	Asteraceae	Artemisia	R4	1	0.25	3	0.369070246	1	0.870484762	0.105427073	0.016336796	0.793378932	29.15022263	6318	8229	12462	15585	17677
Artemisia_parryi	Artemisia_laciniata_subsp._parryi	Asteraceae	Artemisia	R3	2	0.5	0	1	0	1	0.105427073	0.016336796	1.486526112	64.26416762	11900	1	11612	11570	6905
Artemisia_pattersonii	Artemisia_pattersonii	Asteraceae	Artemisia	R3	2	0.5	0	1	0	1	0.105427073	0.016336796	1.486526112	64.26416762	11900	1	11612	11570	6905
Artemisia_pedatifida	Artemisia_pedatifida	Asteraceae	Artemisia	R4	1	0.25	2	0.5	4	0.69927493	0.105427073	0.016336796	0.793378932	33.88307733	6318	8229	12462	15585	16840
Artemisia_porteri	Artemisia_porteri	Asteraceae	Artemisia	R2	3	0.75	1	0.684535123	0	1	0.105427073	0.016336796	2.179673293	54.62772637	15252	8229	12462	7746	12441
Artemisia_pycnocephala	Artemisia_pycnocephala	Asteraceae	Artemisia	R4	1	0.25	2	0.5	10	0.55195089	0.105427073	0.016336796	0.793378932	32.74720899	6318	8229	12462	15585	17002
Artemisia_pygmaea	Artemisia_pygmaea	Asteraceae	Artemisia	R4	1	0.25	0	1	0	1	0.105427073	0.016336796	0.793378932	59.31666762	6318	1	11612	15585	10232
Artemisia_rigida	Artemisia_rigida	Asteraceae	Artemisia	R5	0	0	2	0.5	1	0.870484762	0.105427073	0.016336796	0.100231751	30.25560514	1	8229	12462	18415	17467
Artemisia_rothrockii	Artemisia_rothrockii	Asteraceae	Artemisia	R4	1	0.25	0	1	1	0.870484762	0.105427073	0.016336796	0.793378932	58.31810514	6318	8229	11612	15585	10923
Artemisia_rupestris	Artemisia_rupestris	Asteraceae	Artemisia	R3	2	0.5	0	1	7	0.611454286	0.925743503	0.119607147	2.041606489	63.98139228	11900	8229	5746	8325	7169
Artemisia_rupestris_woodii	Artemisia_rupestris	Asteraceae	Artemisia	R2	3	0.75	0	1	0	1	0.925743503	0.119607147	2.73475367	71.92457974	15252	1	5746	5076	2435
Artemisia_scopulorum	Artemisia_scopulorum	Asteraceae	Artemisia	R4	1	0.25	0	1	2	0.794723204	0.105427073	0.016336796	0.793378932	57.73398353	6318	8229	11612	15585	11156
Artemisia_senjavinensis	Artemisia_senjavinensis	Asteraceae	Artemisia	R3	2	0.5	0	1	1	0.870484762	0.105427073	0.016336796	1.486526112	63.26560514	11900	8229	11612	11570	7520
Artemisia_serrata	Artemisia_serrata	Asteraceae	Artemisia	R4	1	0.25	0	1	0	1	0.105427073	0.016336796	0.793378932	59.31666762	6318	1	11612	15585	10232
Artemisia_stelleriana	Artemisia_stelleriana	Asteraceae	Artemisia	R4	1	0.25	0	1	43	0.292920414	0.863266861	0.113471208	1.315478505	56.41680502	6318	8229	5901	12370	11589
Artemisia_suksdorfii	Artemisia_suksdorfii	Asteraceae	Artemisia	R4	1	0.25	2	0.5	5	0.665207966	0.105427073	0.016336796	0.793378932	33.62042104	6318	8229	12462	15585	16886
Artemisia_tilesii	Artemisia_tilesii	Asteraceae	Artemisia	R5	0	0	1	0.684535123	2	0.794723204	0.863267464	0.113471268	0.622331647	40.75426486	1	8229	12462	16309	15493
Artemisia_tilesii_elatior	Artemisia_tilesii	Asteraceae	Artemisia	R5	0	0	0	1	0	1	0.863267464	0.113471268	0.622331647	56.92089021	1	1	5900	16309	11441
Artemisia_tilesii_gormanii	Artemisia_tilesii	Asteraceae	Artemisia	R3	2	0.5	0	1	0	1	0.863266861	0.113471208	2.008625685	66.81588863	11900	1	5901	8453	4843
Artemisia_tilesii_tilesii	Artemisia_tilesii	Asteraceae	Artemisia	R5	0	0	0	1	0	1	0.863266861	0.113471208	0.622331324	56.92088863	1	1	5901	16311	11442
Artemisia_tilesii_unalaschcensis	Artemisia_tilesii	Asteraceae	Artemisia	R3	2	0.5	0	1	0	1	0.863266861	0.113471208	2.008625685	66.81588863	11900	1	5901	8453	4843
Artemisia_tridentata	Artemisia_tridentata	Asteraceae	Artemisia	R5	0	0	2	0.5	16	0.470611277	3.80615183	0.289761734	1.569896729	34.3554537	1	8229	12462	10693	16769
Artemisia_tridentata_parishii	Artemisia_tridentata_subsp._parishii	Asteraceae	Artemisia	R3	2	0.5	0	1	0	1	0.105427073	0.016336796	1.486526112	64.26416762	11900	1	11612	11570	6905
Artemisia_tridentata_spiciformis	Artemisia_spiciformis	Asteraceae	Artemisia	R3	2	0.5	0	1	0	1	0.105427073	0.016336796	1.486526112	64.26416762	11900	1	11612	11570	6905
Artemisia_tridentata_tridentata	Artemisia_tridentata_subsp._tridentata	Asteraceae	Artemisia	R4	1	0.25	2	0.5	6	0.636404759	0.105427073	0.016336796	0.793378932	33.39834831	6318	8229	12462	15585	16920
Artemisia_tridentata_vaseyana	Artemisia_tridentata_subsp._vaseyana	Asteraceae	Artemisia	R4	1	0.25	3	0.369070246	7	0.611454286	0.105427073	0.016336796	0.793378932	27.15309766	6318	8229	12462	15585	17962
Artemisia_tridentata_wyomingensis	Artemisia_tridentata_subsp._wyomingensis	Asteraceae	Artemisia	R5	0	0	1	0.684535123	2	0.794723204	0.105427073	0.016336796	0.100231751	38.20254228	1	8229	12462	18415	16032
Artemisia_tridentata_xericensis	Artemisia_tridentata_subsp._tridentata	Asteraceae	Artemisia	R2	3	0.75	0	1	0	1	0.105427073	0.016336796	2.179673293	69.21166762	15252	1	11612	7746	3858
Artemisia_tripartita	Artemisia_tripartita	Asteraceae	Artemisia	R5	0	0	0	1	1	0.870484762	0.105427073	0.016336796	0.100231751	53.37060514	1	8229	11612	18415	13166
Artemisia_tripartita_rupicola	Artemisia_tripartita_subsp._rupicola	Asteraceae	Artemisia	R3	2	0.5	0	1	1	0.870484762	0.105427073	0.016336796	1.486526112	63.26560514	11900	8229	11612	11570	7520
Artemisia_tripartita_tripartita	Artemisia_tripartita_subsp._tripartita	Asteraceae	Artemisia	R4	1	0.25	0	1	0	1	0.105427073	0.016336796	0.793378932	59.31666762	6318	1	11612	15585	10232
Artemisia_vulgaris_kamtschatica	Artemisia_vulgaris_var._vulgaris	Asteraceae	Artemisia	R2	3	0.75	0	1	0	1	0.105427073	0.016336796	2.179673293	69.21166762	15252	1	11612	7746	3858
Aruncus_dioicus	Aruncus_dioicus	Rosaceae	Aruncus	R5	0	0	2	0.5	129	0.090496361	16.18445776	0.526804243	2.844005357	37.6518744	1	8229	12462	4733	16126
Aruncus_dioicus_dioicus	Aruncus_dioicus	Rosaceae	Aruncus	R5	0	0	0	1	0	1	16.18445776	0.526804243	2.844005357	67.77914746	1	1	895	4733	4469
Arundinaria_appalachiana	Arundinaria_appalachiana	Poaceae	Arundinaria	R4	1	0.25	0	1	0	1	3.925522114	0.294326098	2.287577462	66.61944659	6318	1	3056	6996	4949
Arundinaria_gigantea	Arundinaria_gigantea	Poaceae	Arundinaria	R5	0	0	0	1	20	0.431127963	3.925522114	0.294326098	1.594430282	57.28594319	1	8229	3056	10497	11331
Arundinaria_gigantea_gigantea	Arundinaria_gigantea	Poaceae	Arundinaria	R5	0	0	0	1	21	0.422435652	3.925522114	0.294326098	1.594430282	57.21892547	1	8229	3056	10497	11351
Arundinaria_gigantea_tecta	Arundinaria_gigantea_subsp._tecta	Poaceae	Arundinaria	R5	0	0	0	1	2	0.794723204	3.925522114	0.294326098	1.594430282	60.08926249	1	8229	3056	10497	9224
Asarum_canadense	Asarum_canadense	Aristolochiaceae	Asarum	R5	0	0	4	0.26751324	98	0.141397299	23.94657907	0.596149329	3.216736701	29.11815313	1	8229	12462	3097	17683
Asarum_caudatum	Asarum_caudatum	Aristolochiaceae	Asarum	R5	0	0	0	1	72	0.198323398	23.94657907	0.596149329	3.216736701	63.41991629	1	8229	460	3097	7440
Asarum_caudatum_caudatum	Asarum_caudatum	Aristolochiaceae	Asarum	R5	0	0	0	1	0	1	26.63892295	0.615216849	3.319225031	70.10174662	1	1	359	2751	3103
Asarum_caudatum_viridiflorum	Asarum_caudatum_var._viridiflorum	Aristolochiaceae	Asarum	R3	2	0.5	0	1	1	0.870484762	26.63892295	0.615216849	4.705519392	78.99818413	11900	8229	359	540	506
Asarum_hartwegii	Asarum_hartwegii	Aristolochiaceae	Asarum	R5	0	0	0	1	13	0.506889521	26.63892295	0.615216849	3.319225031	66.29986482	1	8229	359	2751	5078
Asarum_lemmonii	Asarum_lemmonii	Aristolochiaceae	Asarum	R4	1	0.25	0	1	9	0.569759692	26.63892295	0.615216849	4.012372212	71.73209384	6318	8229	359	1284	2479
Asarum_marmoratum	Asarum_marmoratum	Aristolochiaceae	Asarum	R3	2	0.5	0	1	1	0.870484762	26.63892295	0.615216849	4.705519392	78.99818413	11900	8229	359	540	506
Asimina_angustifolia	Asimina_angustifolia	Annonaceae	Asimina	R4	1	0.25	0	1	0	1	14.82374801	0.511456676	3.454659031	72.32346688	6318	1	974	2371	2332
Asimina_incana	Asimina_incana	Annonaceae	Asimina	R4	1	0.25	0	1	1	0.870484762	14.82374862	0.511456683	3.454659069	71.32490458	6318	8229	973	2370	2576
Asimina_obovata	Asimina_obovata	Annonaceae	Asimina	R3	2	0.5	0	1	1	0.870484762	15.56871476	0.520015602	4.193810626	76.49724738	11900	8229	930	1042	875
Asimina_parviflora	Asimina_parviflora	Annonaceae	Asimina	R5	0	0	3	0.369070246	10	0.55195089	15.56871476	0.520015602	2.807516264	34.97846872	1	8229	12462	4875	16653
Asimina_pygmea	Asimina_pygmea	Annonaceae	Asimina	R4	1	0.25	0	1	0	1	14.82374801	0.511456676	3.454659031	72.32346688	6318	1	974	2371	2332
Asimina_reticulata	Asimina_reticulata	Annonaceae	Asimina	R4	1	0.25	0	1	0	1	14.82374801	0.511456676	3.454659031	72.32346688	6318	1	974	2371	2332
Asimina_tetramera	Asimina_tetramera	Annonaceae	Asimina	R1	4	1	4	0.26751324	1	0.870484762	13.74825455	0.498361452	5.463713462	51.96052994	17277	8229	12462	142	13494
Asimina_triloba	Asimina_triloba	Annonaceae	Asimina	R5	0	0	4	0.26751324	141	0.073998799	14.82374862	0.511456683	2.761511889	26.37363487	1	8229	12462	5007	18055
Aspicarpa_hirtella	Gaudichaudia_hirtella	Malpighiaceae	Aspicarpa	R4	1	0.25	0	1	1	0.870484762	21.5413306	0.577286864	3.80849772	73.05426343	6318	8229	575	1661	2134
Aspicarpa_hyssopifolia	Aspicarpa_hyssopifolia	Malpighiaceae	Aspicarpa	R4	1	0.25	0	1	0	1	21.9347219	0.580505728	3.825799183	74.13738547	6318	1	565	1625	1796
Aspicarpa_longipes	Aspicarpa_longipes	Malpighiaceae	Aspicarpa	R4	1	0.25	0	1	0	1	21.9347219	0.580505728	3.825799183	74.13738547	6318	1	565	1625	1796
Astelia_argyrocoma	Astelia_argyrocoma	Liliaceae	Astelia	R2	3	0.75	1	0.684535123	1	0.870484762	33.76044381	0.657868776	5.62792161	70.48220902	15252	8229	12462	108	2892
Astelia_menziesiana	Astelia_menziesiana	Liliaceae	Astelia	R3	2	0.5	2	0.5	4	0.69927493	33.7604446	0.657868781	4.934774452	55.68362258	11900	8229	12462	382	11883
Astelia_waialealae	Astelia_waialealae	Liliaceae	Astelia	R1	4	1	0	1	1	0.870484762	33.7604446	0.657868781	6.321068813	90.01365038	17277	8229	221	22	15
Aster_alpinus	Aster_alpinus	Asteraceae	Aster	R5	0	0	1	0.684535123	82	0.17433525	7.69079904	0.399969318	2.162264884	43.49737752	1	8229	12462	7848	15015
Aster_alpinus_vierhapperi	Aster_alpinus_subsp._vierhapperi	Asteraceae	Aster	R5	0	0	0	1	1	0.870484762	15.60004384	0.520367056	2.809405336	66.61148007	1	8229	917	4861	4953
Astilbe_biternata	Astilbe_biternata	Saxifragaceae	Astilbe	R4	1	0.25	0	1	32	0.346674094	26.49141819	0.614221292	4.007021071	69.9859506	6318	8229	375	1300	3186
Astranthium_integrifolium	Astranthium_integrifolium	Asteraceae	Astranthium	R5	0	0	0	1	0	1	0.17038369	0.026959987	0.157331635	54.64823886	1	1	9728	17913	12428
Astranthium_integrifolium_ciliatum	Astranthium_ciliatum	Asteraceae	Astranthium	R5	0	0	0	1	0	1	0.17038369	0.026959987	0.157331635	54.64823886	1	1	9728	17913	12428
Astranthium_robustum	Astranthium_robustum	Asteraceae	Astranthium	R4	1	0.25	0	1	0	1	0.17038369	0.026959987	0.850478816	59.59573886	6318	1	9728	14831	9732
Astrophytum_asterias	Astrophytum_asterias	Cactaceae	Astrophytum	R1	4	1	2	0.5	46	0.280596102	5.732046435	0.35245589	4.679467896	54.32741217	17277	8229	12462	559	12814
Asyneuma_prenanthoides	Campanula_prenanthoides	Campanulaceae	Asyneuma	R4	1	0.25	0	1	0	1	3.780796808	0.288777645	2.257754409	66.47368874	6318	1	3084	7138	4993
Atamisquea_emarginata	Atamisquea_emarginata	Capparaceae	Atamisquea	R4	1	0.25	0	1	0	1	34.75967997	0.663141487	4.269968181	76.30822686	6318	1	213	959	908
Athysanus_pusillus	Athysanus_pusillus	Brassicaceae	Athysanus	R4	1	0.25	0	1	0	1	1.545769745	0.171536412	1.627580239	63.39376155	6318	1	4995	10298	7459
Atrichoseris_platyphylla	Atrichoseris_platyphylla	Asteraceae	Atrichoseris	R5	0	0	2	0.5	1	0.870484762	0.377338756	0.057252249	0.3201532	31.33045409	1	8229	12462	17105	17238
Aureolaria_flava	Aureolaria_flava	Scrophulariaceae	Aureolaria	R5	0	0	0	1	4	0.69927493	1.335684312	0.155512637	0.848304916	55.70672667	1	8229	5244	14874	11859
Aureolaria_flava_flava	Aureolaria_flava	Scrophulariaceae	Aureolaria	R5	0	0	0	1	1	0.870484762	1.335684312	0.155512637	0.848304916	57.02675448	1	8229	5244	14874	11412
Aureolaria_flava_macrantha	Aureolaria_flava_var._macrantha	Scrophulariaceae	Aureolaria	R4	1	0.25	0	1	0	1	1.335684312	0.155512637	1.541452096	62.97281696	6318	1	5244	10868	7643
Aureolaria_grandiflora	Aureolaria_grandiflora	Scrophulariaceae	Aureolaria	R4	1	0.25	2	0.5	1	0.870484762	1.335684312	0.155512637	1.541452096	38.85925448	6318	8229	12462	10868	15915
Aureolaria_grandiflora_cinerea	Aureolaria_grandiflora_var._cinerea	Scrophulariaceae	Aureolaria	R4	1	0.25	0	1	0	1	1.335684312	0.155512637	1.541452096	62.97281696	6318	1	5244	10868	7643
Aureolaria_grandiflora_grandiflora	Aureolaria_grandiflora	Scrophulariaceae	Aureolaria	R1	4	1	1	0.684535123	0	1	1.335684312	0.155512637	3.620893638	63.23137571	17277	8229	12462	2040	7536
Aureolaria_grandiflora_pulchra	Aureolaria_grandiflora_var._pulchra	Scrophulariaceae	Aureolaria	R4	1	0.25	1	0.684535123	2	0.794723204	1.335684312	0.155512637	1.541452096	46.80619161	6318	8229	12462	10868	14402
Aureolaria_grandiflora_serrata	Aureolaria_grandiflora_var._serrata	Scrophulariaceae	Aureolaria	R4	1	0.25	0	1	0	1	1.335684312	0.155512637	1.541452096	62.97281696	6318	1	5244	10868	7643
Aureolaria_laevigata	Aureolaria_laevigata	Scrophulariaceae	Aureolaria	R5	0	0	1	0.684535123	1	0.870484762	1.335684312	0.155512637	0.848304916	42.44281322	1	8229	12462	14874	15203
Aureolaria_patula	Aureolaria_patula	Scrophulariaceae	Aureolaria	R3	2	0.5	0	1	0	1	1.335684312	0.155512637	2.234599277	67.92031696	11900	1	5244	7252	4420
Aureolaria_pectinata	Aureolaria_pectinata	Scrophulariaceae	Aureolaria	R5	0	0	3	0.369070246	0	1	1.335684312	0.155512637	0.848304916	28.85743445	1	8229	12462	14874	17722
Aureolaria_pedicularia	Aureolaria_pedicularia	Scrophulariaceae	Aureolaria	R5	0	0	0	1	3	0.740969524	1.335684312	0.155512637	0.848304916	56.02819199	1	8229	5244	14874	11750
Aureolaria_pedicularia_ambigens	Aureolaria_pedicularia_var._ambigens	Scrophulariaceae	Aureolaria	R3	2	0.5	0	1	0	1	1.335684312	0.155512637	2.234599277	67.92031696	11900	1	5244	7252	4420
Aureolaria_pedicularia_austromontana	Aureolaria_pedicularia_var._austromontana	Scrophulariaceae	Aureolaria	R4	1	0.25	0	1	0	1	1.335684312	0.155512637	1.541452096	62.97281696	6318	1	5244	10868	7643
Aureolaria_pedicularia_intercedens	Aureolaria_pedicularia_var._intercedens	Scrophulariaceae	Aureolaria	R4	1	0.25	0	1	0	1	1.335684312	0.155512637	1.541452096	62.97281696	6318	1	5244	10868	7643
Aureolaria_pedicularia_pedicularia	Aureolaria_pedicularia	Scrophulariaceae	Aureolaria	R4	1	0.25	0	1	1	0.870484762	1.335684312	0.155512637	1.541452096	61.97425448	6318	8229	5244	10868	8042
Aureolaria_virginica	Aureolaria_virginica	Scrophulariaceae	Aureolaria	R5	0	0	0	1	4	0.69927493	1.335684312	0.155512637	0.848304916	55.70672667	1	8229	5244	14874	11859
Avicennia_germinans	Avicennia_germinans	Verbenaceae	Avicennia	R5	0	0	1	0.684535123	16	0.470611277	18.41354052	0.549495394	2.965970787	49.7097157	1	8229	12462	4081	13968
Axonopus_compressus	Axonopus_compressus	Poaceae	Axonopus	R5	0	0	0	1	5	0.665207966	0.642721609	0.090033732	0.496354384	53.72393957	1	8229	6488	16573	13046
Axonopus_fissifolius	Axonopus_fissifolius	Poaceae	Axonopus	R5	0	0	1	0.684535123	1	0.870484762	0.642721609	0.090033732	0.496354384	40.72268241	1	8229	12462	16573	15497
Axonopus_furcatus	Axonopus_furcatus	Poaceae	Axonopus	R5	0	0	0	1	0	1	0.642721609	0.090033732	0.496354384	56.30518615	1	1	6488	16573	11634
Baccharis_angustifolia	Baccharis_angustifolia	Asteraceae	Baccharis	R4	1	0.25	0	1	2	0.794723204	0.805600363	0.107622268	1.284040328	60.1320529	6318	8229	6014	12465	9141
Baccharis_bigelovii	Baccharis_bigelovii	Asteraceae	Baccharis	R4	1	0.25	3	0.369070246	0	1	0.805600119	0.107622243	1.284040193	32.54685382	6318	8229	12462	12466	17024
Baccharis_brachyphylla	Baccharis_brachyphylla	Asteraceae	Baccharis	R4	1	0.25	0	1	3	0.740969524	0.805600119	0.107622243	1.284040193	59.71761136	6318	8229	6015	12466	9653
Baccharis_dioica	Baccharis_dioica	Asteraceae	Baccharis	R4	1	0.25	0	1	1	0.870484762	0.805600119	0.107622243	1.284040193	60.71617384	6318	8229	6015	12466	8665
Baccharis_douglasii	Baccharis_glutinosa	Asteraceae	Baccharis	R5	0	0	2	0.5	1	0.870484762	0.805600119	0.107622243	0.590893013	32.65367384	1	8229	12462	16364	17013
Baccharis_emoryi	Baccharis_salicina	Asteraceae	Baccharis	R5	0	0	1	0.684535123	1	0.870484762	0.805600119	0.107622243	0.590893013	41.18473259	1	8229	12462	16364	15411
Baccharis_glomeruliflora	Baccharis_glomeruliflora	Asteraceae	Baccharis	R4	1	0.25	0	1	1	0.870484762	0.805600119	0.107622243	1.284040193	60.71617384	6318	8229	6015	12466	8665
Baccharis_halimifolia	Baccharis_halimifolia	Asteraceae	Baccharis	R5	0	0	2	0.5	62	0.225851167	1.83842611	0.191781289	1.043249712	29.89440697	1	8229	12462	13530	17546
Baccharis_havardii	Baccharis_havardii	Asteraceae	Baccharis	R4	1	0.25	0	1	0	1	0.805600119	0.107622243	1.284040193	61.71473633	6318	1	6015	12466	8173
Baccharis_malibuensis	Baccharis_malibuensis	Asteraceae	Baccharis	R1	4	1	1	0.684535123	2	0.794723204	0.805600119	0.107622243	3.363481735	60.39061098	17277	8229	12462	2619	8949
Baccharis_neglecta	Baccharis_neglecta	Asteraceae	Baccharis	R5	0	0	3	0.369070246	1	0.870484762	0.805600363	0.107622268	0.590893148	26.600792	1	8229	12462	16363	18028
Baccharis_pilularis	Baccharis_pilularis	Asteraceae	Baccharis	R5	0	0	2	0.5	21	0.422435652	0.805600119	0.107622243	0.590893013	29.19921521	1	8229	12462	16364	17660
Baccharis_plummerae	Baccharis_plummerae	Asteraceae	Baccharis	R3	2	0.5	1	0.684535123	2	0.794723204	0.805600119	0.107622243	1.977187374	50.49561098	11900	8229	12462	8574	13802
Baccharis_plummerae_glabrata	Baccharis_plummerae_subsp._glabrata	Asteraceae	Baccharis	R1	4	1	0	1	1	0.870484762	0.805600119	0.107622243	3.363481735	75.55867384	17277	8229	6015	2619	1116
Baccharis_plummerae_plummerae	Baccharis_plummerae_subsp._plummerae	Asteraceae	Baccharis	R3	2	0.5	0	1	0	1	0.805600119	0.107622243	1.977187374	66.66223633	11900	1	6015	8574	4918
Baccharis_pteronioides	Baccharis_pteronioides	Asteraceae	Baccharis	R5	0	0	3	0.369070246	1	0.870484762	0.805600119	0.107622243	0.590893013	26.60079134	1	8229	12462	16364	18029
Baccharis_salicifolia	Baccharis_salicifolia	Asteraceae	Baccharis	R5	0	0	4	0.26751324	12	0.520736669	0.805600119	0.107622243	0.590893013	19.20925312	1	8229	12462	16364	18658
Baccharis_salicina	Baccharis_salicina	Asteraceae	Baccharis	R5	0	0	2	0.5	5	0.665207966	0.805600119	0.107622243	0.590893013	31.07098975	1	8229	12462	16364	17308
Baccharis_sarothroides	Baccharis_sarothroides	Asteraceae	Baccharis	R5	0	0	2	0.5	8	0.589446409	0.805600119	0.107622243	0.590893013	30.48686814	1	8229	12462	16364	17414
Baccharis_sergiloides	Baccharis_sergiloides	Asteraceae	Baccharis	R5	0	0	1	0.684535123	1	0.870484762	0.805600119	0.107622243	0.590893013	41.18473259	1	8229	12462	16364	15411
Baccharis_texana	Baccharis_texana	Asteraceae	Baccharis	R5	0	0	0	1	0	1	0.805600119	0.107622243	0.590893013	56.76723633	1	1	6015	16364	11482
Baccharis_thesioides	Baccharis_thesioides	Asteraceae	Baccharis	R4	1	0.25	0	1	0	1	0.805600119	0.107622243	1.284040193	61.71473633	6318	1	6015	12466	8173
Baccharis_vanessae	Baccharis_vanessae	Asteraceae	Baccharis	R1	4	1	0	1	5	0.665207966	0.805600119	0.107622243	3.363481735	73.97598975	17277	8229	6015	2619	1868
Baccharis_wrightii	Baccharis_wrightii	Asteraceae	Baccharis	R4	1	0.25	0	1	0	1	0.805600119	0.107622243	1.284040193	61.71473633	6318	1	6015	12466	8173
Bacopa_caroliniana	Bacopa_caroliniana	Scrophulariaceae	Bacopa	R4	1	0.25	0	1	25	0.391221431	10.05222157	0.4446885	3.095778636	65.87578412	6318	8229	1455	3529	5297
Bacopa_eisenii	Bacopa_eisenii	Scrophulariaceae	Bacopa	R3	2	0.5	0	1	0	1	10.05222157	0.4446885	3.788925816	75.51696689	11900	1	1455	1711	1130
Bacopa_innominata	Bacopa_innominata	Scrophulariaceae	Bacopa	R4	1	0.25	0	1	0	1	10.05222157	0.4446885	3.095778636	70.56946689	6318	1	1455	3529	2858
Bacopa_monnieri	Bacopa_monnieri	Scrophulariaceae	Bacopa	R5	0	0	3	0.369070246	40	0.306115376	13.35383143	0.493318155	2.664016905	32.38173497	1	8229	12462	5351	17044
Bacopa_rotundifolia	Bacopa_rotundifolia	Scrophulariaceae	Bacopa	R5	0	0	3	0.369070246	3	0.740969524	10.05222157	0.4446885	2.402631455	34.45695941	1	8229	12462	6441	16748
Bahia_absinthifolia	Bahia_absinthifolia	Asteraceae	Bahia	R5	0	0	2	0.5	6	0.636404759	0.7919036	0.106205599	0.583278518	30.81170177	1	8229	12462	16388	17340
Bahia_absinthifolia_absinthifolia	Bahia_absinthifolia	Asteraceae	Bahia	R4	1	0.25	1	0.684535123	1	0.870484762	0.7919036	0.106205599	1.276425699	46.09501734	6318	8229	12462	12509	14535
Bahia_absinthifolia_dealbata	Bahia_absinthifolia	Asteraceae	Bahia	R5	0	0	3	0.369070246	1	0.870484762	0.7919036	0.106205599	0.583278518	26.56357609	1	8229	12462	16388	18034
Bahia_bigelovii	Bahia_bigelovii	Asteraceae	Bahia	R4	1	0.25	0	1	0	1	0.7919036	0.106205599	1.276425699	61.67752108	6318	1	6085	12509	8200
Bahia_biternata	Bahia_biternata	Asteraceae	Bahia	R5	0	0	0	1	0	1	0.7919036	0.106205599	0.583278518	56.73002108	1	1	6085	16388	11496
Bahia_dissecta	Bahia_dissecta	Asteraceae	Bahia	R5	0	0	2	0.5	2	0.794723204	0.7919036	0.106205599	0.583278518	32.03233699	1	8229	12462	16388	17102
Bahia_pedata	Bahia_pedata	Asteraceae	Bahia	R4	1	0.25	3	0.369070246	2	0.794723204	0.7919036	0.106205599	1.276425699	30.92695448	6318	8229	12462	12509	17326
Baileya_multiradiata	Baileya_multiradiata	Asteraceae	Baileya	R5	0	0	4	0.26751324	11	0.535692728	1.142727577	0.13947078	0.762079586	20.16122538	1	8229	12462	15921	18612
Baileya_pauciradiata	Baileya_pauciradiata	Asteraceae	Baileya	R5	0	0	1	0.684535123	0	1	1.142727577	0.13947078	0.762079586	43.01995613	1	8229	12462	15921	15110
Baileya_pleniradiata	Baileya_pleniradiata	Asteraceae	Baileya	R5	0	0	3	0.369070246	1	0.870484762	1.142727577	0.13947078	0.762079586	27.43745239	1	8229	12462	15921	17922
Balduina_angustifolia	Balduina_angustifolia	Asteraceae	Balduina	R5	0	0	0	1	0	1	5.095453319	0.333974841	1.807543136	62.71351907	1	1	2672	9364	7757
Balduina_atropurpurea	Balduina_atropurpurea	Asteraceae	Balduina	R2	3	0.75	0	1	3	0.740969524	5.095453319	0.333974841	3.886984677	75.5588941	15252	8229	2672	1512	1115
Balduina_uniflora	Balduina_uniflora	Asteraceae	Balduina	R4	1	0.25	0	1	2	0.794723204	5.09545403	0.333974862	2.500690433	66.07833554	6318	8229	2671	6075	5157
Balsamorhiza_careyana	Balsamorhiza_careyana	Asteraceae	Balsamorhiza	R4	1	0.25	0	1	0	1	0.681888808	0.094417541	1.213064633	61.36784881	6318	1	6413	12739	8313
Balsamorhiza_careyana_intermedia	Balsamorhiza_careyana	Asteraceae	Balsamorhiza	R3	2	0.5	0	1	0	1	0.681888808	0.094417541	1.906211814	66.31534881	11900	1	6413	8934	5069
Balsamorhiza_deltoidea	Balsamorhiza_deltoidea	Asteraceae	Balsamorhiza	R5	0	0	2	0.5	5	0.665207966	0.681888808	0.094417541	0.519917452	30.72410223	1	8229	12462	16523	17361
Balsamorhiza_hookeri	Balsamorhiza_hookeri	Asteraceae	Balsamorhiza	R5	0	0	2	0.5	5	0.665207966	0.681888808	0.094417541	0.519917452	30.72410223	1	8229	12462	16523	17361
Balsamorhiza_hookeri_hirsuta	Balsamorhiza_hookeri	Asteraceae	Balsamorhiza	R3	2	0.5	2	0.5	0	1	0.681888808	0.094417541	1.906211814	43.20034881	11900	8229	12462	8934	15079
Balsamorhiza_hookeri_hispidula	Balsamorhiza_hispidula	Asteraceae	Balsamorhiza	R4	1	0.25	0	1	1	0.870484762	0.681888808	0.094417541	1.213064633	60.36928632	6318	8229	6413	12739	8959
Balsamorhiza_hookeri_idahoensis	Balsamorhiza_hookeri_var._idahoensis	Asteraceae	Balsamorhiza	R3	2	0.5	0	1	0	1	0.681888808	0.094417541	1.906211814	66.31534881	11900	1	6413	8934	5069
Balsamorhiza_hookeri_lagocephala	Balsamorhiza_hookeri	Asteraceae	Balsamorhiza	R3	2	0.5	0	1	0	1	0.681888808	0.094417541	1.906211814	66.31534881	11900	1	6413	8934	5069
Balsamorhiza_hookeri_neglecta	Balsamorhiza_hookeri	Asteraceae	Balsamorhiza	R4	1	0.25	0	1	0	1	0.681888808	0.094417541	1.213064633	61.36784881	6318	1	6413	12739	8313
Balsamorhiza_incana	Balsamorhiza_incana	Asteraceae	Balsamorhiza	R4	1	0.25	0	1	0	1	0.681888808	0.094417541	1.213064633	61.36784881	6318	1	6413	12739	8313
Balsamorhiza_macrolepis	Balsamorhiza_macrolepis	Asteraceae	Balsamorhiza	R3	2	0.5	0	1	0	1	0.681888808	0.094417541	1.906211814	66.31534881	11900	1	6413	8934	5069
Balsamorhiza_macrolepis_macrolepis	Balsamorhiza_macrolepis	Asteraceae	Balsamorhiza	R2	3	0.75	0	1	0	1	0.681888808	0.094417541	2.599358994	71.26284881	15252	1	6413	5620	2609
Balsamorhiza_macrolepis_platylepis	Balsamorhiza_hookeri	Asteraceae	Balsamorhiza	R3	2	0.5	0	1	0	1	0.681888808	0.094417541	1.906211814	66.31534881	11900	1	6413	8934	5069
Balsamorhiza_macrophylla	Balsamorhiza_macrophylla	Asteraceae	Balsamorhiza	R4	1	0.25	2	0.5	2	0.794723204	0.681888808	0.094417541	1.213064633	36.67016471	6318	8229	12462	12739	16316
Balsamorhiza_rosea	Balsamorhiza_rosea	Asteraceae	Balsamorhiza	R4	1	0.25	1	0.684535123	0	1	1.346155614	0.15634485	1.54592526	48.41073795	6318	8229	12462	10811	14172
Balsamorhiza_sagittata	Balsamorhiza_sagittata	Asteraceae	Balsamorhiza	R4	1	0.25	2	0.5	10	0.55195089	0.681888808	0.094417541	1.213064633	34.79839017	6318	8229	12462	12739	16690
Balsamorhiza_sericea	Balsamorhiza_sericea	Asteraceae	Balsamorhiza	R4	1	0.25	1	0.684535123	0	1	0.681888808	0.094417541	1.213064633	46.78390755	6318	8229	12462	12739	14404
Balsamorhiza_serrata	Balsamorhiza_serrata	Asteraceae	Balsamorhiza	R5	0	0	2	0.5	2	0.794723204	1.346155614	0.15634485	0.85277808	33.34949511	1	8229	12462	14827	16929
Banisteriopsis_lucida	Diplopterys_lucida	Malpighiaceae	Banisteriopsis	R5	0	0	0	1	0	1	27.37507883	0.620107289	3.345511254	70.23021848	1	1	343	2681	3064
Barbarea_orthoceras	Barbarea_orthoceras	Brassicaceae	Barbarea	R5	0	0	1	0.684535123	1	0.870484762	7.89215296	0.404230569	2.185169198	48.9766333	1	8229	12462	7717	14069
Barkleyanthus_salicifolius	Barkleyanthus_salicifolius	Asteraceae	Barkleyanthus	R4	1	0.25	2	0.5	6	0.636404759	1.829589007	0.191201155	1.733278655	37.99203502	6318	8229	12462	9698	16065
Bartlettia_scaposa	Bartlettia_scaposa	Asteraceae	Bartlettia	R4	1	0.25	0	1	0	1	0.377338756	0.057252249	1.01330038	60.39151658	6318	1	7619	13678	8898
Bartonia_paniculata	Bartonia_paniculata	Gentianaceae	Bartonia	R5	0	0	0	1	1	0.870484762	1.780843988	0.187968237	1.022754474	57.87936311	1	8229	4778	13631	11112
Bartonia_paniculata_iodandra	Bartonia_paniculata_subsp._iodandra	Gentianaceae	Bartonia	R4	1	0.25	1	0.684535123	0	1	1.780843988	0.187968237	1.715901655	49.24148434	6318	8229	12462	9776	14041
Bartonia_paniculata_paniculata	Bartonia_paniculata	Gentianaceae	Bartonia	R5	0	0	0	1	1	0.870484762	1.780843988	0.187968237	1.022754474	57.87936311	1	8229	4778	13631	11112
Bartonia_texana	Bartonia_paniculata_subsp._texana	Gentianaceae	Bartonia	R2	3	0.75	1	0.684535123	0	1	1.780843988	0.187968237	3.102196016	59.13648434	15252	8229	12462	3508	10497
Bartonia_verna	Bartonia_verna	Gentianaceae	Bartonia	R5	0	0	0	1	0	1	1.780843988	0.187968237	1.022754474	58.8779256	1	1	4778	13631	10636
Bartonia_virginica	Bartonia_virginica	Gentianaceae	Bartonia	R5	0	0	0	1	2	0.794723204	1.780843988	0.187968237	1.022754474	57.2952415	1	8229	4778	13631	11329
Bartsia_alpina	Bartsia_alpina	Scrophulariaceae	Bartsia	R5	0	0	1	0.684535123	13	0.506889521	17.85242556	0.54403882	2.936641583	49.84607675	1	8229	12462	4233	13936
Basiphyllaea_corallicola	Basiphyllaea_corallicola	Orchidaceae	Basiphyllaea	R2	3	0.75	1	0.684535123	0	1	9.559548891	0.436204646	4.4364721	65.65765481	15252	8229	12462	783	5416
Bastardia_viscosa	Bastardia_viscosa	Malvaceae	Bastardia	R5	0	0	2	0.5	0	1	2.233829039	0.216044854	1.173666896	36.50049831	1	8229	12462	12876	16339
Batesimalva_violacea	Batesimalva_violacea	Malvaceae	Batesimalva	R1	4	1	1	0.684535123	0	1	2.956669999	0.253576956	4.147991484	65.80752539	17277	8229	12462	1085	5337
Batis_maritima	Batis_maritima	Bataceae	Batis	R4	1	0.25	3	0.369070246	1	0.870484762	48.84205683	0.724915775	4.602006323	47.76459243	6318	8229	12462	642	14266
Bebbia_juncea	Bebbia_juncea	Asteraceae	Bebbia	R5	0	0	4	0.26751324	2	0.794723204	0.625077662	0.088024665	0.485555606	20.80686093	1	8229	12462	16589	18573
Bebbia_juncea_aspera	Bebbia_juncea_var._aspera	Asteraceae	Bebbia	R5	0	0	1	0.684535123	2	0.794723204	0.625077662	0.088024665	0.485555606	40.08578261	1	8229	12462	16589	15646
Beckmannia_syzigachne	Beckmannia_syzigachne	Poaceae	Beckmannia	R5	0	0	3	0.369070246	12	0.520736669	0.979183617	0.12469965	0.682684445	24.35285702	1	8229	12462	16181	18300
Befaria_racemosa	Befaria_racemosa	Ericaceae	Befaria	R3	2	0.5	0	1	2	0.794723204	44.5784965	0.708278986	5.205730398	80.85880486	11900	8229	113	232	324
Benitoa_occidentalis	Benitoa_occidentalis	Asteraceae	Benitoa	R3	2	0.5	0	1	0	1	0.377338756	0.057252249	1.706447561	65.33901658	11900	1	7619	9815	5644
Bensoniella_oregana	Bensoniella_oregona	Saxifragaceae	Bensoniella	R3	2	0.5	1	0.684535123	10	0.55195089	7.035130759	0.385375589	3.470117634	55.92041683	11900	8229	12462	2332	11796
Berberis_canadensis	Berberis_canadensis	Berberidaceae	Berberis	R3	2	0.5	0	1	34	0.335679689	21.31314771	0.57539395	4.491470449	73.82868948	11900	8229	584	726	1910
Berberis_fendleri	Berberis_fendleri	Berberidaceae	Berberis	R5	0	0	1	0.684535123	7	0.611454286	21.31314735	0.575393947	3.105176072	51.47597029	1	8229	12462	3491	13601
Berberis_harrisoniana	Berberis_harrisoniana	Berberidaceae	Berberis	R1	4	1	0	1	3	0.740969524	21.31314735	0.575393947	5.877764794	86.84847403	17277	8229	585	78	64
Berberis_wilcoxii	Berberis_wilcoxii	Berberidaceae	Berberis	R4	1	0.25	0	1	1	0.870484762	21.31314735	0.575393947	3.798323253	73.00453651	6318	8229	585	1680	2163
Berchemia_scandens	Berchemia_scandens	Rhamnaceae	Berchemia	R5	0	0	3	0.369070246	26	0.384169613	12.17049577	0.477311197	2.577979159	32.56303035	1	8229	12462	5711	17021
Bergerocactus_emoryi	Bergerocactus_emoryi	Cactaceae	Bergerocactus	R2	3	0.75	2	0.5	19	0.440244454	0.180316006	0.02853218	2.245223746	42.1013251	15252	8229	12462	7162	15246
Bergia_texana	Bergia_texana	Elatinaceae	Bergia	R5	0	0	3	0.369070246	0	1	68.01651669	0.785471197	4.234345848	45.40644584	1	8229	12462	993	14642
Berlandiera_betonicifolia	Berlandiera_betonicifolia	Asteraceae	Berlandiera	R4	1	0.25	1	0.684535123	1	0.870484762	0.377338756	0.057252249	1.01330038	44.80901284	6318	8229	12462	13678	14757
Berlandiera_lyrata	Berlandiera_lyrata	Asteraceae	Berlandiera	R5	0	0	1	0.684535123	25	0.391221431	0.377338756	0.057252249	0.3201532	36.16639256	1	8229	12462	17105	16405
Berlandiera_pumila	Berlandiera_pumila	Asteraceae	Berlandiera	R4	1	0.25	2	0.5	0	1	0.377338756	0.057252249	1.01330038	37.27651658	6318	8229	12462	13678	16206
Berlandiera_subacaulis	Berlandiera_subacaulis	Asteraceae	Berlandiera	R3	2	0.5	0	1	0	1	0.377338756	0.057252249	1.706447561	65.33901658	11900	1	7619	9815	5644
Bernardia_incana	Bernardia_myricifolia	Euphorbiaceae	Bernardia	R4	1	0.25	0	1	1	0.870484762	13.64744458	0.497085392	3.37741307	70.94737077	6318	8229	1068	2569	2709
Bernardia_myricifolia	Bernardia_myricifolia	Euphorbiaceae	Bernardia	R5	0	0	2	0.5	4	0.69927493	13.64744458	0.497085392	2.684265889	41.56484296	1	8229	12462	5276	15330
Bernardia_obovata	Bernardia_obovata	Euphorbiaceae	Bernardia	R4	1	0.25	0	1	0	1	13.64744458	0.497085392	3.37741307	71.94593325	6318	1	1068	2569	2432
Berula_erecta	Berula_erecta	Apiaceae	Berula	R4	1	0.25	1	0.684535123	22	0.414129796	8.050322697	0.407510782	2.895947595	50.49180771	6318	8229	12462	4526	13803
Besseya_alpina	Veronica_besseya	Scrophulariaceae	Besseya	R4	1	0.25	0	1	2	0.794723204	3.22691823	0.265869077	2.134620357	64.28919655	6318	8229	3414	8029	6878
Besseya_arizonica	Besseya_arizonica	Scrophulariaceae	Besseya	R4	1	0.25	0	1	0	1	4.039605922	0.298586101	2.310475069	66.73135686	6318	1	3029	6863	4886
Besseya_bullii	Veronica_bullii	Scrophulariaceae	Besseya	R3	2	0.5	1	0.684535123	6	0.636404759	3.22691823	0.265869077	2.827767538	53.43212008	11900	8229	12462	4826	13151
Besseya_oblongifolia	Veronica_oblongifolia	Scrophulariaceae	Besseya	R2	3	0.75	0	1	0	1	3.22691823	0.265869077	3.520914718	75.76688065	15252	1	3414	2238	1075
Besseya_ritteriana	Veronica_ritteriana	Scrophulariaceae	Besseya	R3	2	0.5	0	1	2	0.794723204	3.22691823	0.265869077	2.827767538	69.23669655	11900	8229	3414	4826	3831
Besseya_rubra	Veronica_rubra	Scrophulariaceae	Besseya	R5	0	0	0	1	2	0.794723204	3.22691823	0.265869077	1.441473177	59.34169655	1	8229	3414	11931	10196
Besseya_wyomingensis	Veronica_wyomingensis	Scrophulariaceae	Besseya	R5	0	0	0	1	1	0.870484762	3.22691823	0.265869077	1.441473177	59.92581816	1	8229	3414	11931	9393
Betula_alleghaniensis	Betula_alleghaniensis	Betulaceae	Betula	R5	0	0	4	0.26751324	132	0.086233415	11.59673567	0.469024448	2.533437707	25.35326896	1	8229	12462	5924	18173
Betula_alleghaniensis_alleghaniensis	Betula_alleghaniensis_var._alleghaniensis	Betulaceae	Betula	R5	0	0	0	1	0	1	7.444016094	0.394609926	2.133458036	64.30640276	1	1	1914	8034	6789
Betula_alleghaniensis_macrolepis	Betula_alleghaniensis	Betulaceae	Betula	R4	1	0.25	0	1	0	1	7.444016094	0.394609926	2.826605217	69.25390276	6318	1	1914	4830	3758
Betula_borealis	Betula_x_dutillyi	Betulaceae	Betula	R4	1	0.25	0	1	0	1	7.444016094	0.394609926	2.826605217	69.25390276	6318	1	1914	4830	3758
Betula_lenta	Betula_lenta	Betulaceae	Betula	R5	0	0	4	0.26751324	124	0.09782479	11.59673567	0.469024448	2.533437707	25.44263846	1	8229	12462	5924	18159
Betula_minor	Betula_minor	Betulaceae	Betula	R4	1	0.25	1	0.684535123	5	0.665207966	7.444016094	0.394609926	2.826605217	52.08871493	6318	8229	12462	4830	13463
Betula_murrayana	Betula_murrayana	Betulaceae	Betula	R1	4	1	1	0.684535123	2	0.794723204	7.444016094	0.394609926	4.906046758	67.92977742	17277	8229	12462	416	4415
Betula_nana	Betula_nana	Betulaceae	Betula	R5	0	0	3	0.369070246	91	0.15509932	6.126045372	0.363037663	1.963756434	27.79493265	1	8229	12462	8668	17886
Betula_neoalaskana	Betula_neoalaskana	Betulaceae	Betula	R4	1	0.25	0	1	13	0.506889521	5.111799372	0.334473088	2.503368407	63.87222623	6318	8229	2660	6065	7212
Betula_nigra	Betula_nigra	Betulaceae	Betula	R5	0	0	2	0.5	146	0.067532722	15.14818898	0.515232671	2.781807906	37.17083955	1	8229	12462	4949	16221
Betula_occidentalis	Betula_occidentalis	Betulaceae	Betula	R5	0	0	5	0.184535123	55	0.247859044	5.111799372	0.334473088	1.810221226	19.22866	1	8229	12462	9352	18657
Betula_papyrifera	Betula_papyrifera	Betulaceae	Betula	R5	0	0	3	0.369070246	142	0.072687559	4.154694112	0.302786993	1.639907778	25.57675288	1	8229	12462	10247	18148
Betula_papyrifera_commutata	Betula_papyrifera	Betulaceae	Betula	R5	0	0	1	0.684535123	17	0.45993117	7.444016094	0.394609926	2.133458036	45.55853083	1	8229	12462	8034	14622
Betula_papyrifera_cordifolia	Betula_papyrifera_var._cordifolia	Betulaceae	Betula	R5	0	0	2	0.5	21	0.422435652	7.444016094	0.394609926	2.133458036	36.73838164	1	8229	12462	8034	16304
Betula_papyrifera_kenaica	Betula_kenaica	Betulaceae	Betula	R4	1	0.25	1	0.684535123	8	0.589446409	7.444016094	0.394609926	2.826605217	51.50459332	6318	8229	12462	4830	13597
Betula_papyrifera_papyrifera	Betula_papyrifera	Betulaceae	Betula	R5	0	0	1	0.684535123	10	0.55195089	7.444016094	0.394609926	2.133458036	46.26800287	1	8229	12462	8034	14499
Betula_populifolia	Betula_populifolia	Betulaceae	Betula	R5	0	0	4	0.26751324	95	0.147147014	5.440414372	0.344216613	1.862592881	22.54421096	1	8229	12462	9103	18463
Betula_pumila	Betula_pumila	Betulaceae	Betula	R5	0	0	3	0.369070246	53	0.254654375	4.154694112	0.302786993	1.639907778	26.97971703	1	8229	12462	10247	17983
Betula_pumila_glandulifera	Betula_pumila	Betulaceae	Betula	R5	0	0	1	0.684535123	5	0.665207966	4.154694112	0.302786993	1.639907778	44.72902647	1	8229	12462	10247	14786
Betula_pumila_pumila	Betula_pumila	Betulaceae	Betula	R5	0	0	0	1	0	1	4.154694112	0.302786993	1.639907778	61.89421431	1	1	2949	10247	8101
Betula_pumila_renifolia	Betula_pumila	Betulaceae	Betula	R4	1	0.25	0	1	0	1	4.154694112	0.302786993	2.333054958	66.84171431	6318	1	2949	6779	4837
Betula_uber	Betula_lenta_subsp._uber	Betulaceae	Betula	R1	4	1	1	0.684535123	32	0.346674094	7.444016094	0.394609926	4.906046758	64.47531878	17277	8229	12462	416	6576
Bidens_amplectens	Bidens_amplectens	Asteraceae	Bidens	R1	4	1	0	1	2	0.794723204	0.69986022	0.096394942	3.303134746	74.67961103	17277	8229	6339	2828	1458
Bidens_amplissima	Bidens_amplissima	Asteraceae	Bidens	R3	2	0.5	1	0.684535123	0	1	1.784875527	0.188237763	2.41049754	54.19606477	11900	8229	12462	6414	12887
Bidens_aristosa	Bidens_aristosa	Asteraceae	Bidens	R5	0	0	3	0.369070246	7	0.611454286	0.69986022	0.096394942	0.530546024	24.30872516	1	8229	12462	16495	18308
Bidens_asymmetrica	Bidens_asymmetrica	Asteraceae	Bidens	R2	3	0.75	1	0.684535123	1	0.870484762	0.69986022	0.096394942	2.609987566	55.73229138	15252	8229	12462	5570	11853
Bidens_aurea	Bidens_aurea	Asteraceae	Bidens	R5	0	0	3	0.369070246	10	0.55195089	2.082758209	0.207144019	1.125824719	26.75933225	1	8229	12462	13158	18005
Bidens_bidentoides	Bidens_bidentoides	Asteraceae	Bidens	R3	2	0.5	0	1	0	1	0.69986022	0.096394942	1.916840385	66.36729512	11900	1	6339	8886	5048
Bidens_bigelovii	Bidens_bigelovii	Asteraceae	Bidens	R5	0	0	3	0.369070246	0	1	0.69986022	0.096394942	0.530546024	27.30441262	1	8229	12462	16495	17942
Bidens_bipinnata	Bidens_bipinnata	Asteraceae	Bidens	R5	0	0	2	0.5	7	0.611454286	0.69986022	0.096394942	0.530546024	30.36160767	1	8229	12462	16495	17442
Bidens_campylotheca	Bidens_campylotheca	Asteraceae	Bidens	R2	3	0.75	0	1	0	1	0.69986022	0.096394942	2.609987566	71.31479512	15252	1	6339	5570	2593
Bidens_campylotheca_campylotheca	Bidens_campylotheca_subsp._campylotheca	Asteraceae	Bidens	R2	3	0.75	1	0.684535123	3	0.740969524	0.69986022	0.096394942	2.609987566	54.7337289	15252	8229	12462	5570	12390
Bidens_campylotheca_pentamera	Bidens_campylotheca_subsp._pentamera	Asteraceae	Bidens	R1	4	1	0	1	1	0.870484762	0.69986022	0.096394942	3.303134746	75.26373264	17277	8229	6339	2828	1201
Bidens_campylotheca_waihoiensis	Bidens_campylotheca_ssp._waihoiensis	Asteraceae	Bidens	R1	4	1	0	1	0	1	0.69986022	0.096394942	3.303134746	76.26229512	17277	1	6339	2828	928
Bidens_cernua	Bidens_cernua	Asteraceae	Bidens	R5	0	0	1	0.684535123	19	0.440244454	1.784875527	0.188237763	1.024203178	39.98534951	1	8229	12462	13620	15680
Bidens_cervicata	Bidens_cervicata	Asteraceae	Bidens	R2	3	0.75	0	1	1	0.870484762	0.69986022	0.096394942	2.609987566	70.31623264	15252	8229	6339	5570	2971
Bidens_conjuncta	Bidens_conjuncta	Asteraceae	Bidens	R1	4	1	0	1	1	0.870484762	0.69986022	0.096394942	3.303134746	75.26373264	17277	8229	6339	2828	1201
Bidens_connata	Bidens_connata	Asteraceae	Bidens	R5	0	0	0	1	8	0.589446409	0.69986022	0.096394942	0.530546024	53.30692693	1	8229	6339	16495	13196
Bidens_coronata	Bidens_pilosa	Asteraceae	Bidens	R5	0	0	4	0.26751324	2	0.794723204	2.082757209	0.207143959	1.125824394	23.93612478	1	8229	12462	13159	18343
Bidens_cosmoides	Bidens_cosmoides	Asteraceae	Bidens	R2	3	0.75	0	1	1	0.870484762	1.973670209	0.200441206	3.169238492	73.04952799	15252	8229	4622	3283	2139
Bidens_discoidea	Bidens_discoidea	Asteraceae	Bidens	R5	0	0	1	0.684535123	1	0.870484762	0.69986022	0.096394942	0.530546024	40.88979138	1	8229	12462	16495	15466
Bidens_eatonii	Bidens_eatonii	Asteraceae	Bidens	R3	2	0.5	2	0.5	0	1	0.69986022	0.096394942	1.916840385	43.25229512	11900	8229	12462	8886	15067
Bidens_ferulifolia	Bidens_ferulifolia	Asteraceae	Bidens	R5	0	0	2	0.5	20	0.431127963	0.69986022	0.096394942	0.530546024	28.97129172	1	8229	12462	16495	17703
Bidens_forbesii	Bidens_forbesii	Asteraceae	Bidens	R3	2	0.5	0	1	1	0.870484762	0.69986022	0.096394942	1.916840385	65.36873264	11900	8229	6339	8886	5626
Bidens_forbesii_forbesii	Bidens_forbesii	Asteraceae	Bidens	R3	2	0.5	0	1	1	0.870484762	0.69986022	0.096394942	1.916840385	65.36873264	11900	8229	6339	8886	5626
Bidens_forbesii_kahiliensis	Bidens_forbesii_subsp._kahiliensis	Asteraceae	Bidens	R1	4	1	0	1	1	0.870484762	0.69986022	0.096394942	3.303134746	75.26373264	17277	8229	6339	2828	1201
Bidens_frondosa	Bidens_frondosa	Asteraceae	Bidens	R5	0	0	3	0.369070246	20	0.431127963	2.863251861	0.249131675	1.35150928	26.9308032	1	8229	12462	12227	17985
Bidens_hawaiensis	Bidens_hawaiensis	Asteraceae	Bidens	R2	3	0.75	1	0.684535123	2	0.794723204	0.69986022	0.096394942	2.609987566	55.14816977	15252	8229	12462	5570	12158
Bidens_heterodoxa	Bidens_heterodoxa	Asteraceae	Bidens	R2	3	0.75	0	1	0	1	0.69986022	0.096394942	2.609987566	71.31479512	15252	1	6339	5570	2593
Bidens_heterosperma	Bidens_heterosperma	Asteraceae	Bidens	R5	0	0	0	1	0	1	0.69986022	0.096394942	0.530546024	56.47229512	1	1	6339	16495	11575
Bidens_hillebrandiana	Bidens_hillebrandiana	Asteraceae	Bidens	R2	3	0.75	0	1	0	1	0.69986022	0.096394942	2.609987566	71.31479512	15252	1	6339	5570	2593
Bidens_hillebrandiana_hillebrandiana	Bidens_hillebrandiana_subsp._hillebrandiana	Asteraceae	Bidens	R1	4	1	0	1	1	0.870484762	0.69986022	0.096394942	3.303134746	75.26373264	17277	8229	6339	2828	1201
Bidens_hillebrandiana_polycephala	Bidens_hillebrandiana_subsp._polycephala	Asteraceae	Bidens	R2	3	0.75	0	1	1	0.870484762	0.69986022	0.096394942	2.609987566	70.31623264	15252	8229	6339	5570	2971
Bidens_hyperborea	Bidens_hyperborea	Asteraceae	Bidens	R4	1	0.25	1	0.684535123	0	1	0.69986022	0.096394942	1.223693204	46.83585387	6318	8229	12462	12695	14401
Bidens_hyperborea_hyperborea	Bidens_hyperborea	Asteraceae	Bidens	R3	2	0.5	0	1	0	1	0.69986022	0.096394942	1.916840385	66.36729512	11900	1	6339	8886	5048
Bidens_hyperborea_svensonii	Bidens_hyperborea	Asteraceae	Bidens	R3	2	0.5	0	1	0	1	0.69986022	0.096394942	1.916840385	66.36729512	11900	1	6339	8886	5048
Bidens_laevis	Bidens_laevis	Asteraceae	Bidens	R5	0	0	0	1	2	0.794723204	2.571164361	0.234505207	1.272891694	58.51776768	1	8229	3909	12517	10829
Bidens_lemmonii	Bidens_lemmonii	Asteraceae	Bidens	R4	1	0.25	0	1	0	1	0.69986022	0.096394942	1.223693204	61.41979512	6318	1	6339	12695	8299
Bidens_leptocephala	Bidens_leptocephala	Asteraceae	Bidens	R5	0	0	0	1	0	1	0.69986022	0.096394942	0.530546024	56.47229512	1	1	6339	16495	11575
Bidens_macrocarpa	Bidens_macrocarpa	Asteraceae	Bidens	R2	3	0.75	0	1	0	1	0.69986022	0.096394942	2.609987566	71.31479512	15252	1	6339	5570	2593
Bidens_mauiensis	Bidens_mauiensis	Asteraceae	Bidens	R2	3	0.75	1	0.684535123	1	0.870484762	0.69986022	0.096394942	2.609987566	55.73229138	15252	8229	12462	5570	11853
Bidens_menziesii	Bidens_menziesii	Asteraceae	Bidens	R2	3	0.75	1	0.684535123	0	1	0.69986022	0.096394942	2.609987566	56.73085387	15252	8229	12462	5570	11495
Bidens_menziesii_filiformis	Bidens_menziesii_subsp._filiformis	Asteraceae	Bidens	R2	3	0.75	0	1	2	0.794723204	0.69986022	0.096394942	2.609987566	69.73211103	15252	8229	6339	5570	3333
Bidens_menziesii_menziesii	Bidens_menziesii_subsp._menziesii	Asteraceae	Bidens	R2	3	0.75	0	1	2	0.794723204	0.69986022	0.096394942	2.609987566	69.73211103	15252	8229	6339	5570	3333
Bidens_micrantha	Bidens_micrantha	Asteraceae	Bidens	R3	2	0.5	0	1	0	1	0.69986022	0.096394942	1.916840385	66.36729512	11900	1	6339	8886	5048
Bidens_micrantha_ctenophylla	Bidens_micrantha_subsp._ctenophylla	Asteraceae	Bidens	R1	4	1	0	1	1	0.870484762	0.69986022	0.096394942	3.303134746	75.26373264	17277	8229	6339	2828	1201
Bidens_micrantha_kalealaha	Bidens_micrantha_subsp._kalealaha	Asteraceae	Bidens	R1	4	1	1	0.684535123	1	0.870484762	0.69986022	0.096394942	3.303134746	60.67979138	17277	8229	12462	2828	8694
Bidens_micrantha_micrantha	Bidens_micrantha_subsp._micrantha	Asteraceae	Bidens	R3	2	0.5	0	1	1	0.870484762	0.69986022	0.096394942	1.916840385	65.36873264	11900	8229	6339	8886	5626
Bidens_mitis	Bidens_mitis	Asteraceae	Bidens	R4	1	0.25	0	1	1	0.870484762	2.863251861	0.249131675	2.04465646	64.43362662	6318	8229	3688	8312	6679
Bidens_molokaiensis	Bidens_molokaiensis	Asteraceae	Bidens	R1	4	1	0	1	2	0.794723204	0.69986022	0.096394942	3.303134746	74.67961103	17277	8229	6339	2828	1458
Bidens_populifolia	Bidens_populifolia	Asteraceae	Bidens	R1	4	1	0	1	1	0.870484762	0.69986022	0.096394942	3.303134746	75.26373264	17277	8229	6339	2828	1201
Bidens_sandvicensis	Bidens_sandvicensis	Asteraceae	Bidens	R3	2	0.5	1	0.684535123	0	1	1.973670209	0.200441206	2.476091312	54.51664922	11900	8229	12462	6175	12616
Bidens_sandvicensis_confusa	Bidens_sandvicensis_subsp._confusa	Asteraceae	Bidens	R1	4	1	0	1	1	0.870484762	0.69986022	0.096394942	3.303134746	75.26373264	17277	8229	6339	2828	1201
Bidens_sandvicensis_sandvicensis	Bidens_sandvicensis_subsp._sandvicensis	Asteraceae	Bidens	R3	2	0.5	0	1	2	0.794723204	0.69986022	0.096394942	1.916840385	64.78461103	11900	8229	6339	8886	6153
Bidens_tenuisecta	Bidens_tenuisecta	Asteraceae	Bidens	R5	0	0	0	1	0	1	0.69986022	0.096394942	0.530546024	56.47229512	1	1	6339	16495	11575
Bidens_torta	Bidens_torta	Asteraceae	Bidens	R2	3	0.75	1	0.684535123	3	0.740969524	0.69986022	0.096394942	2.609987566	54.7337289	15252	8229	12462	5570	12390
Bidens_tripartita	Bidens_tripartita	Asteraceae	Bidens	R5	0	0	1	0.684535123	31	0.352423809	2.479358027	0.229659851	1.246847802	40.3964106	1	8229	12462	12591	15584
Bidens_valida	Bidens_valida	Asteraceae	Bidens	R2	3	0.75	0	1	1	0.870484762	0.69986022	0.096394942	2.609987566	70.31623264	15252	8229	6339	5570	2971
Bidens_vulgata	Bidens_vulgata	Asteraceae	Bidens	R5	0	0	3	0.369070246	3	0.740969524	0.69986022	0.096394942	0.530546024	25.30728764	1	8229	12462	16495	18179
Bidens_wiebkei	Bidens_wiebkei	Asteraceae	Bidens	R1	4	1	0	1	2	0.794723204	0.69986022	0.096394942	3.303134746	74.67961103	17277	8229	6339	2828	1458
Bigelowia_nudata	Bigelowia_nudata	Asteraceae	Bigelowia	R5	0	0	2	0.5	3	0.740969524	0.502344363	0.073414713	0.407026796	30.75647955	1	8229	12462	16877	17352
Bigelowia_nudata_australis	Bigelowia_nudata_var._australis	Asteraceae	Bigelowia	R4	1	0.25	0	1	0	1	0.502344363	0.073414713	1.100173977	60.81610452	6318	1	7087	13277	8618
Bigelowia_nudata_nudata	Bigelowia_nudata_var._nudata	Asteraceae	Bigelowia	R4	1	0.25	2	0.5	0	1	0.502345014	0.073414794	1.100174411	37.70110664	6318	8229	12462	13276	16123
Bigelowia_nuttallii	Bigelowia_nuttallii	Asteraceae	Bigelowia	R3	2	0.5	1	0.684535123	5	0.665207966	0.502345014	0.073414794	1.793321591	48.5984188	11900	8229	12462	9428	14138
Bignonia_capreolata	Bignonia_capreolata	Bignoniaceae	Bignonia	R5	0	0	1	0.684535123	59	0.234967658	9.449124138	0.434248859	2.34651816	44.86537692	1	8229	12462	6716	14746
Billieturnera_helleri	Billieturnera_helleri	Malvaceae	Billieturnera	R4	1	0.25	0	1	0	1	2.956669999	0.253576956	2.068549943	65.54896664	6318	1	3597	8233	5509
Blennosperma_bakeri	Blennosperma_bakeri	Asteraceae	Blennosperma	R1	4	1	2	0.5	0	1	2.338430997	0.221967442	3.978089657	56.44608469	17277	8229	12462	1345	11583
Blennosperma_nanum	Blennosperma_nanum	Asteraceae	Blennosperma	R4	1	0.25	0	1	1	0.870484762	2.338430997	0.221967442	1.898648116	63.72002221	6318	8229	4264	8992	7301
Blennosperma_nanum_nanum	Blennosperma_nanum_var._nanum	Asteraceae	Blennosperma	R4	1	0.25	0	1	0	1	2.338430997	0.221967442	1.898648116	64.71858469	6318	1	4264	8992	6299
Blennosperma_nanum_robustum	Blennosperma_nanum_var._robustum	Asteraceae	Blennosperma	R1	4	1	0	1	0	1	2.338430997	0.221967442	3.978089657	79.56108469	17277	1	4264	1345	441
Blepharidachne_bigelovii	Blepharidachne_bigelovii	Poaceae	Blepharidachne	R4	1	0.25	0	1	0	1	0.012498582	0	0.7055683	58.8875	6318	1	12405	16117	10617
Blepharidachne_kingii	Blepharidachne_kingii	Poaceae	Blepharidachne	R4	1	0.25	0	1	0	1	0.012498582	0	0.7055683	58.8875	6318	1	12405	16117	10617
Blepharipappus_scaber	Blepharipappus_scaber	Asteraceae	Blepharipappus	R5	0	0	2	0.5	1	0.870484762	1.072259895	0.133249439	0.728639748	33.32690029	1	8229	12462	16059	16933
Blepharipappus_scaber_laevis	Blepharipappus_scaber_subsp._laevis	Asteraceae	Blepharipappus	R3	2	0.5	0	1	0	1	1.072259895	0.133249439	2.114934109	67.33546278	11900	1	5591	8071	4646
Blepharipappus_scaber_scaber	Blepharipappus_scaber_subsp._scaber	Asteraceae	Blepharipappus	R5	0	0	0	1	0	1	1.072259895	0.133249439	0.728639748	57.44046278	1	1	5591	16059	11288
Blepharizonia_plumosa	Blepharizonia_plumosa	Asteraceae	Blepharizonia	R4	1	0.25	1	0.684535123	0	1	0.377338756	0.057252249	1.01330038	45.80757533	6318	8229	12462	13678	14583
Blepharizonia_plumosa_plumosa	Blepharizonia_plumosa_subsp._plumosa	Asteraceae	Blepharizonia	R1	4	1	1	0.684535123	0	1	0.377338756	0.057252249	3.092741922	60.65007533	17277	8229	12462	3537	8713
Blepharizonia_plumosa_viscida	Blepharizonia_laxa	Asteraceae	Blepharizonia	R3	2	0.5	0	1	0	1	0.377338756	0.057252249	1.706447561	65.33901658	11900	1	7619	9815	5644
Blepharoneuron_tricholepis	Blepharoneuron_tricholepis	Poaceae	Blepharoneuron	R5	0	0	2	0.5	4	0.69927493	0.239304444	0.037605275	0.21455029	29.49430029	1	8229	12462	17641	17614
Blephilia_ciliata	Blephilia_ciliata	Lamiaceae	Blephilia	R5	0	0	5	0.184535123	12	0.520736669	0.472656879	0.069701495	0.38706817	14.37699675	1	8229	12462	16924	18749
Blephilia_hirsuta	Blephilia_hirsuta	Lamiaceae	Blephilia	R5	0	0	4	0.26751324	11	0.535692728	0.472656879	0.069701495	0.38706817	18.32838629	1	8229	12462	16924	18692
Blephilia_hirsuta_hirsuta	Blephilia_hirsuta	Lamiaceae	Blephilia	R5	0	0	0	1	0	1	0.472656879	0.069701495	0.38706817	55.77105829	1	1	7198	16924	11838
Blephilia_subnuda	Blephilia_subnuda	Lamiaceae	Blephilia	R1	4	1	0	1	0	1	0.472656879	0.069701495	3.159656893	75.56105829	17277	1	7198	3309	1114
Bletia_patula	Bletia_patula	Orchidaceae	Bletia	R4	1	0.25	1	0.684535123	3	0.740969524	13.06664159	0.489558029	3.33695333	55.1671232	6318	8229	12462	2693	12148
Bletia_purpurea	Bletia_purpurea	Orchidaceae	Bletia	R5	0	0	0	1	19	0.440244454	11.32846914	0.465019524	2.511911152	61.84034764	1	8229	1311	6030	8113
Bloomeria_crocea	Bloomeria_crocea	Liliaceae	Bloomeria	R4	1	0.25	1	0.684535123	14	0.493998134	8.172190126	0.40999927	2.909323274	51.17296519	6318	8229	12462	4404	13658
Bloomeria_crocea_aurea	Bloomeria_crocea_var._aurea	Liliaceae	Bloomeria	R3	2	0.5	0	1	5	0.665207966	8.172190126	0.40999927	3.602470455	72.02443425	11900	8229	1772	2092	2415
Bloomeria_crocea_crocea	Bloomeria_crocea	Liliaceae	Bloomeria	R4	1	0.25	2	0.5	1	0.870484762	8.172190126	0.40999927	2.909323274	45.54461834	6318	8229	12462	4404	14623
Bloomeria_crocea_montana	Bloomeria_crocea_var._montana	Liliaceae	Bloomeria	R3	2	0.5	0	1	1	0.870484762	8.172190126	0.40999927	3.602470455	73.60711834	11900	8229	1772	2092	1975
Bloomeria_humilis	Bloomeria_humilis	Liliaceae	Bloomeria	R1	4	1	0	1	3	0.740969524	8.172190126	0.40999927	4.988764816	82.50355586	17277	8229	1772	345	233
Blutaparon_vermiculare	Blutaparon_vermiculare	Amaranthaceae	Blutaparon	R5	0	0	0	1	1	0.870484762	2.495931859	0.230543971	1.251599966	58.99782763	1	8229	3996	12578	10564
Blysmus_rufus	Blysmus_rufus	Cyperaceae	Blysmus	R5	0	0	1	0.684535123	3	0.740969524	11.37151217	0.465667944	2.515396424	49.59203067	1	8229	12462	6002	13991
Bobea_brevipes	Bobea_brevipes	Rubiaceae	Bobea	R2	3	0.75	0	1	2	0.794723204	8.51925207	0.416909045	4.332757823	78.15201651	15252	8229	1738	886	620
Bobea_elatior	Bobea_gaudichaudii	Rubiaceae	Bobea	R3	2	0.5	0	1	3	0.740969524	8.519252781	0.416909059	3.639610717	72.790076	11900	8229	1737	2006	2229
Bobea_sandwicensis	Bobea_sandwicensis	Rubiaceae	Bobea	R1	4	1	0	1	3	0.740969524	8.51925207	0.416909045	5.025905004	82.68507563	17277	8229	1738	322	221
Bobea_timonioides	Bobea_timonioides	Rubiaceae	Bobea	R1	4	1	0	1	1	0.870484762	8.51925207	0.416909045	5.025905004	83.68363812	17277	8229	1738	322	152
Boechera_evadens	Boechera_evadens	Brassicaceae	Boechera	R1	4	1	0	1	0	1	0.110938923	0.017262147	2.877794257	74.1834766	17277	1	11488	4600	1750
Boechera_glareosa	Boechera_gunnisoniana	Brassicaceae	Boechera	R1	4	1	0	1	0	1	0.110938923	0.017262147	2.877794257	74.1834766	17277	1	11488	4600	1750
Boechera_nevadensis	Boechera_nevadensis	Brassicaceae	Boechera	R1	4	1	0	1	0	1	0.110938923	0.017262147	2.877794257	74.1834766	17277	1	11488	4600	1750
Boechera_rubicundula	Boechera_rubicundula	Brassicaceae	Boechera	R1	4	1	0	1	0	1	0.110938923	0.017262147	2.877794257	74.1834766	17277	1	11488	4600	1750
Boechera_serpenticola	Boechera_serpenticola	Brassicaceae	Boechera	R1	4	1	0	1	0	1	0.110938923	0.017262147	2.877794257	74.1834766	17277	1	11488	4600	1750
Boechera_shevockii	Boechera_shevockii	Brassicaceae	Boechera	R1	4	1	0	1	0	1	0.110938923	0.017262147	2.877794257	74.1834766	17277	1	11488	4600	1750
Boechera_tularensis	Boechera_tularensis	Brassicaceae	Boechera	R2	3	0.75	0	1	0	1	0.110938923	0.017262147	2.184647076	69.2359766	15252	1	11488	7718	3832
Boechera_ultra-alsa	Boechera_ultra-alsa	Brassicaceae	Boechera	R1	4	1	0	1	0	1	0.110938923	0.017262147	2.877794257	74.1834766	17277	1	11488	4600	1750
Boechera_yorkii	Boechera_yorkii	Brassicaceae	Boechera	R1	4	1	0	1	0	1	0.110938923	0.017262147	2.877794257	74.1834766	17277	1	11488	4600	1750
Boehmeria_cylindrica	Boehmeria_cylindrica	Urticaceae	Boehmeria	R5	0	0	3	0.369070246	24	0.39854986	22.87004506	0.587942409	3.172624328	35.58018401	1	8229	12462	3271	16519
Boehmeria_grandis	Boehmeria_grandis	Urticaceae	Boehmeria	R3	2	0.5	1	0.684535123	2	0.794723204	27.63318141	0.62179193	4.740860596	64.00284865	11900	8229	12462	517	7157
Boerhavia_anisophylla	Boerhavia_anisophylla	Nyctaginaceae	Boerhavia	R4	1	0.25	0	1	0	1	3.998447322	0.297060421	2.302274509	66.69127726	6318	1	3034	6912	4908
Boerhavia_coccinea	Boerhavia_coccinea	Nyctaginaceae	Boerhavia	R5	0	0	3	0.369070246	6	0.636404759	3.597911012	0.281520901	1.525602073	29.36435226	1	8229	12462	11124	17633
Boerhavia_coulteri	Boerhavia_coulteri	Nyctaginaceae	Boerhavia	R4	1	0.25	0	1	0	1	5.631498944	0.349656215	2.584978044	68.07296877	6318	1	2408	5667	4357
Boerhavia_diffusa	Boerhavia_diffusa	Nyctaginaceae	Boerhavia	R5	0	0	1	0.684535123	6	0.636404759	3.597911012	0.281520901	1.525602073	43.94829351	1	8229	12462	11124	14940
Boerhavia_erecta	Boerhavia_erecta	Nyctaginaceae	Boerhavia	R5	0	0	4	0.26751324	3	0.740969524	2.408492822	0.225831476	1.226270206	24.01260498	1	8229	12462	12662	18337
Boerhavia_glabrata	Boerhavia_glabrata	Nyctaginaceae	Boerhavia	R5	0	0	0	1	0	1	2.473613322	0.22935242	1.245195355	59.96508808	1	1	4042	12599	9338
Boerhavia_gracillima	Boerhavia_gracillima	Nyctaginaceae	Boerhavia	R5	0	0	0	1	0	1	3.866607512	0.292087373	1.582397085	61.61313528	1	1	3069	10649	8217
Boerhavia_herbstii	Boerhavia_herbstii	Nyctaginaceae	Boerhavia	R3	2	0.5	0	1	0	1	5.631498944	0.349656215	3.278125225	73.02046877	11900	1	2408	2906	2148
Boerhavia_intermedia	Boerhavia_triquetra_var._intermedia	Nyctaginaceae	Boerhavia	R5	0	0	0	1	0	1	5.631498944	0.349656215	1.891830864	63.12546877	1	1	2408	9003	7576
Boerhavia_linearifolia	Boerhavia_linearifolia	Nyctaginaceae	Boerhavia	R4	1	0.25	0	1	1	0.870484762	3.998447322	0.297060421	2.302274509	65.69271477	6318	8229	3034	6912	5387
Boerhavia_mathisiana	Boerhavia_ciliata	Nyctaginaceae	Boerhavia	R2	3	0.75	0	1	0	1	5.631498944	0.349656215	3.971272405	77.96796877	15252	1	2408	1350	648
Boerhavia_megaptera	Boerhavia_megaptera	Nyctaginaceae	Boerhavia	R3	2	0.5	0	1	0	1	5.631498944	0.349656215	3.278125225	73.02046877	11900	1	2408	2906	2148
Boerhavia_pterocarpa	Boerhavia_cordobensis	Nyctaginaceae	Boerhavia	R4	1	0.25	0	1	0	1	5.631498944	0.349656215	2.584978044	68.07296877	6318	1	2408	5667	4357
Boerhavia_purpurascens	Boerhavia_purpurascens	Nyctaginaceae	Boerhavia	R4	1	0.25	0	1	0	1	2.408492822	0.225831476	1.919417386	64.82009289	6318	1	4117	8862	6107
Boerhavia_repens	Boerhavia_repens	Nyctaginaceae	Boerhavia	R5	0	0	1	0.684535123	2	0.794723204	2.473613322	0.22935242	1.245195355	43.79846273	1	8229	12462	12599	14965
Boerhavia_scandens	Boerhavia_scandens	Nyctaginaceae	Boerhavia	R5	0	0	3	0.369070246	0	1	5.631498944	0.349656215	1.891830864	33.95758627	1	8229	12462	9003	16828
Boerhavia_spicata	Boerhavia_spicata	Nyctaginaceae	Boerhavia	R5	0	0	2	0.5	2	0.794723204	2.466544322	0.228973421	1.243158225	35.25744767	1	8229	12462	12608	16592
Boerhavia_triquetra	Boerhavia_triquetra	Nyctaginaceae	Boerhavia	R4	1	0.25	0	1	0	1	5.631498944	0.349656215	2.584978044	68.07296877	6318	1	2408	5667	4357
Boerhavia_wrightii	Boerhavia_wrightii	Nyctaginaceae	Boerhavia	R5	0	0	0	1	0	1	5.631498944	0.349656215	1.891830864	63.12546877	1	1	2408	9003	7576
Bolandra_californica	Bolandra_californica	Saxifragaceae	Bolandra	R3	2	0.5	0	1	0	1	15.65195122	0.520947903	4.198821761	77.5203014	11900	1	915	1034	719
Bolandra_oregana	Bolandra_oregana	Saxifragaceae	Bolandra	R3	2	0.5	0	1	0	1	15.65195122	0.520947903	4.198821761	77.5203014	11900	1	915	1034	719
Boltonia_apalachicolensis	Boltonia_apalachicolensis	Asteraceae	Boltonia	R2	3	0.75	0	1	1	0.870484762	0.244328553	0.038357975	2.298037611	68.79160153	15252	8229	8947	6922	4064
Boltonia_asteroides	Boltonia_asteroides	Asteraceae	Boltonia	R5	0	0	3	0.369070246	42	0.297216028	0.244328553	0.038357975	0.21859607	20.36131708	1	8229	12462	17640	18600
Boltonia_asteroides_asteroides	Boltonia_asteroides_var._asteroides	Asteraceae	Boltonia	R4	1	0.25	0	1	1	0.870484762	0.244328553	0.038357975	0.91174325	58.89660153	6318	8229	8947	14395	10612
Boltonia_asteroides_recognita	Boltonia_asteroides_var._recognita	Asteraceae	Boltonia	R4	1	0.25	0	1	4	0.69927493	0.244328553	0.038357975	0.91174325	57.57657372	6318	8229	8947	14395	11237
Boltonia_caroliniana	Boltonia_caroliniana	Asteraceae	Boltonia	R4	1	0.25	0	1	0	1	0.244328553	0.038357975	0.91174325	59.89516401	6318	1	8947	14395	9405
Boltonia_decurrens	Boltonia_decurrens	Asteraceae	Boltonia	R2	3	0.75	2	0.5	10	0.55195089	0.244328553	0.038357975	2.298037611	43.22070538	15252	8229	12462	6922	15075
Boltonia_diffusa	Boltonia_diffusa	Asteraceae	Boltonia	R4	1	0.25	0	1	1	0.870484762	0.244328553	0.038357975	0.91174325	58.89660153	6318	8229	8947	14395	10612
Boltonia_diffusa_diffusa	Boltonia_diffusa_var._diffusa	Asteraceae	Boltonia	R4	1	0.25	0	1	0	1	0.244328553	0.038357975	0.91174325	59.89516401	6318	1	8947	14395	9405
Boltonia_diffusa_interior	Boltonia_diffusa_var._interior	Asteraceae	Boltonia	R4	1	0.25	0	1	0	1	0.244328553	0.038357975	0.91174325	59.89516401	6318	1	8947	14395	9405
Boltonia_montana	Boltonia_montana	Asteraceae	Boltonia	R1	4	1	1	0.684535123	0	1	0.244328553	0.038357975	2.991184792	60.15372276	17277	8229	12462	3962	9119
Bonamia_grandiflora	Bonamia_grandiflora	Convolvulaceae	Bonamia	R3	2	0.5	2	0.5	0	1	2.873635332	0.24963105	2.74048779	47.27780768	11900	8229	12462	5049	14337
Bonamia_menziesii	Bonamia_menziesii	Convolvulaceae	Bonamia	R1	4	1	3	0.369070246	7	0.611454286	2.873637286	0.249631144	4.126782655	48.12424018	17277	8229	12462	1101	14211
Bonamia_ovalifolia	Bonamia_ovalifolia	Convolvulaceae	Bonamia	R1	4	1	2	0.5	1	0.870484762	2.873637286	0.249631144	4.126782655	56.17424766	17277	8229	12462	1101	11668
Bonamia_repens	Bonamia_repens	Convolvulaceae	Bonamia	R3	2	0.5	0	1	0	1	2.356474686	0.222970282	2.597185584	69.6924293	11900	1	4205	5631	3388
Borrichia_arborescens	Borrichia_arborescens	Asteraceae	Borrichia	R4	1	0.25	1	0.684535123	3	0.740969524	3.434737528	0.274798391	2.182615613	49.5253875	6318	8229	12462	7743	13997
Borrichia_frutescens	Borrichia_frutescens	Asteraceae	Borrichia	R5	0	0	3	0.369070246	9	0.569759692	3.434737528	0.274798391	1.489468432	28.67391844	1	8229	12462	11565	17761
Boschniakia_hookeri	Boschniakia_hookeri	Orobanchaceae	Boschniakia	R5	0	0	0	1	0	1	4.367994816	0.310330527	1.680454434	62.09238293	1	1	2893	9960	7998
Boschniakia_rossica	Boschniakia_rossica	Orobanchaceae	Boschniakia	R5	0	0	0	1	0	1	4.367994816	0.310330527	1.680454434	62.09238293	1	1	2893	9960	7998
Boschniakia_strobilacea	Kopsiopsis_strobilacea	Orobanchaceae	Boschniakia	R5	0	0	1	0.684535123	0	1	35.55624157	0.66724025	3.59885194	56.8844601	1	8229	12462	2110	11452
Bothriochloa_alta	Bothriochloa_alta	Poaceae	Bothriochloa	R5	0	0	3	0.369070246	2	0.794723204	0.412274097	0.061912331	0.34520124	24.81587032	1	8229	12462	17027	18240
Bothriochloa_barbinodis	Bothriochloa_barbinodis	Poaceae	Bothriochloa	R5	0	0	5	0.184535123	6	0.636404759	0.519713431	0.075553307	0.418521785	15.42252481	1	8229	12462	16828	18739
Bothriochloa_edwardsiana	Bothriochloa_edwardsiana	Poaceae	Bothriochloa	R4	1	0.25	0	1	1	0.870484762	0.417767987	0.062634663	1.042230975	59.53435012	6318	8229	7443	13539	9882
Bothriochloa_exaristata	Bothriochloa_exaristata	Poaceae	Bothriochloa	R4	1	0.25	0	1	0	1	0.417767461	0.062634594	1.042230604	60.5329108	6318	1	7444	13540	8794
Bothriochloa_hybrida	Bothriochloa_hybrida	Poaceae	Bothriochloa	R4	1	0.25	0	1	1	0.870484762	0.417767461	0.062634594	1.042230604	59.53434831	6318	8229	7444	13540	9883
Bothriochloa_laguroides	Bothriochloa_laguroides	Poaceae	Bothriochloa	R5	0	0	3	0.369070246	4	0.69927493	0.412274097	0.061912331	0.34520124	24.07996413	1	8229	12462	17027	18331
Bothriochloa_laguroides_torreyana	Bothriochloa_laguroides_subsp._torreyana	Poaceae	Bothriochloa	R5	0	0	0	1	0	1	0.417767461	0.062634594	0.349083424	55.5854108	1	1	7444	17016	11906
Bothriochloa_longipaniculata	Bothriochloa_longipaniculata	Poaceae	Bothriochloa	R4	1	0.25	3	0.369070246	1	0.870484762	0.417767461	0.062634594	1.042230604	30.3664658	6318	8229	12462	13540	17441
Bothriochloa_saccharoides	Bothriochloa_saccharoides	Poaceae	Bothriochloa	R5	0	0	0	1	5	0.665207966	0.472772097	0.069716051	0.387146406	53.19019407	1	8229	7197	16923	13222
Bothriochloa_springfieldii	Bothriochloa_springfieldii	Poaceae	Bothriochloa	R5	0	0	0	1	2	0.794723204	0.417767461	0.062634594	0.349083424	54.0027267	1	8229	7444	17016	12952
Bothriochloa_wrightii	Bothriochloa_wrightii	Poaceae	Bothriochloa	R3	2	0.5	0	1	0	1	0.417767461	0.062634594	1.735377785	65.4804108	11900	1	7444	9688	5539
Bouchea_linifolia	Bouchea_linifolia	Verbenaceae	Bouchea	R4	1	0.25	0	1	3	0.740969524	17.67859398	0.5423154	3.620525342	71.13700058	6318	8229	792	2042	2650
Bouchea_prismatica	Bouchea_prismatica	Verbenaceae	Bouchea	R4	1	0.25	0	1	0	1	17.67859398	0.5423154	3.620525342	73.13412555	6318	1	792	2042	2117
Bouchea_spathulata	Bouchea_spathulata	Verbenaceae	Bouchea	R4	1	0.25	0	1	1	0.870484762	17.67859398	0.5423154	3.620525342	72.13556307	6318	8229	792	2042	2398
Bouchetia_erecta	Bouchetia_erecta	Solanaceae	Bouchetia	R4	1	0.25	3	0.369070246	1	0.870484762	19.60418318	0.560569458	3.718641303	43.44721468	6318	8229	12462	1823	15027
Bourreria_cassinifolia	Bourreria_havanensis	Boraginaceae	Bourreria	R3	2	0.5	0	1	4	0.69927493	18.68557094	0.552084247	4.366180289	76.01966288	11900	8229	728	855	1007
Bourreria_radula	Bourreria_radula	Boraginaceae	Bourreria	R2	3	0.75	0	1	2	0.794723204	18.68557094	0.552084247	5.059327469	81.70306908	15252	8229	728	303	273
Bourreria_succulenta	Bourreria_baccata	Boraginaceae	Bourreria	R4	1	0.25	0	1	4	0.69927493	18.68557094	0.552084247	3.673033108	71.07216288	6318	8229	728	1935	2669
Bouteloua_aristidoides	Bouteloua_aristidoides	Poaceae	Bouteloua	R5	0	0	3	0.369070246	2	0.794723204	0.212197632	0.033490808	0.192434937	24.06923691	1	8229	12462	17828	18332
Bouteloua_barbata	Chondrosum_barbatum	Poaceae	Bouteloua	R5	0	0	3	0.369070246	3	0.740969524	0.012498582	0	0.01242112	22.77499252	1	8229	12462	18737	18450
Bouteloua_breviseta	Chondrosum_brevisetum	Poaceae	Bouteloua	R5	0	0	2	0.5	1	0.870484762	0.012498582	0	0.01242112	29.82643751	1	8229	12462	18737	17556
Bouteloua_chondrosioides	Bouteloua_chondrosioides	Poaceae	Bouteloua	R4	1	0.25	1	0.684535123	1	0.870484762	0.216811283	0.034197558	0.889380915	44.2033661	6318	8229	12462	14666	14899
Bouteloua_curtipendula	Bouteloua_curtipendula	Poaceae	Bouteloua	R5	0	0	8	0	67	0.211580801	0.190367065	0.030109757	0.174261718	2.422271293	1	8229	12462	17869	18766
Bouteloua_curtipendula_curtipendula	Bouteloua_curtipendula	Poaceae	Bouteloua	R5	0	0	1	0.684535123	1	0.870484762	0.190367065	0.030109757	0.174261718	39.14847958	1	8229	12462	17869	15859
Bouteloua_eludens	Bouteloua_eludens	Poaceae	Bouteloua	R3	2	0.5	0	1	0	1	0.216811283	0.034197558	1.582528096	64.73336984	11900	1	9486	10647	6289
Bouteloua_eriopoda	Chondrosum_eriopodum	Poaceae	Bouteloua	R5	0	0	2	0.5	3	0.740969524	0.012498582	0	0.01242112	28.82787503	1	8229	12462	18737	17727
Bouteloua_gracilis	Chondrosum_gracile	Poaceae	Bouteloua	R5	0	0	5	0.184535123	62	0.225851167	0.012498582	0	0.01242112	10.27237125	1	8229	12462	18737	18763
Bouteloua_hirsuta	Chondrosum_hirsutum	Poaceae	Bouteloua	R5	0	0	4	0.26751324	9	0.569759692	0.012498582	0	0.01242112	16.75998429	1	8229	12462	18737	18719
Bouteloua_hirsuta_glandulosa	Chondrosum_hirsutum	Poaceae	Bouteloua	R5	0	0	1	0.684535123	0	1	0.012498582	0	0.01242112	39.35605875	1	8229	12462	18737	15809
Bouteloua_hirsuta_hirsuta	Bouteloua_hirsuta_var._hirsuta	Poaceae	Bouteloua	R5	0	0	2	0.5	0	1	0.216811283	0.034197558	0.196233735	31.72336984	1	8229	12462	17812	17165
Bouteloua_kayi	Chondrosum_kayi	Poaceae	Bouteloua	R1	4	1	0	1	0	1	0.012498582	0	2.785009842	73.73	17277	1	12405	4916	1939
Bouteloua_parryi	Chondrosum_parryi	Poaceae	Bouteloua	R3	2	0.5	0	1	0	1	0.012498582	0	1.398715481	63.835	11900	1	12405	12045	7234
Bouteloua_pectinata	Chondrosum_pectinatum	Poaceae	Bouteloua	R5	0	0	0	1	1	0.870484762	0.012498582	0	0.01242112	52.94143751	1	8229	12405	18737	13278
Bouteloua_radicosa	Bouteloua_radicosa	Poaceae	Bouteloua	R5	0	0	0	1	1	0.870484762	0.216811283	0.034197558	0.196233735	53.83980736	1	8229	9486	17812	13024
Bouteloua_ramosa	Bouteloua_ramosa	Poaceae	Bouteloua	R5	0	0	3	0.369070246	2	0.794723204	0.216811283	0.034197558	0.196233735	24.08780324	1	8229	12462	17812	18328
Bouteloua_repens	Bouteloua_repens	Poaceae	Bouteloua	R4	1	0.25	1	0.684535123	3	0.740969524	0.216811283	0.034197558	0.889380915	43.20480362	6318	8229	12462	14666	15077
Bouteloua_rigidiseta	Bouteloua_rigidiseta	Poaceae	Bouteloua	R5	0	0	3	0.369070246	2	0.794723204	0.216811283	0.034197558	0.196233735	24.08780324	1	8229	12462	17812	18328
Bouteloua_rothrockii	Chondrosum_barbatum	Poaceae	Bouteloua	R3	2	0.5	2	0.5	0	1	0.012498582	0	1.398715481	40.72	11900	8229	12462	12045	15500
Bouteloua_simplex	Chondrosum_simplex	Poaceae	Bouteloua	R5	0	0	0	1	1	0.870484762	0.012498582	0	0.01242112	52.94143751	1	8229	12405	18737	13278
Bouteloua_trifida	Chondrosum_trifidum	Poaceae	Bouteloua	R4	1	0.25	1	0.684535123	1	0.870484762	0.012498582	0	0.7055683	43.30499626	6318	8229	12462	16117	15060
Bouteloua_uniflora	Bouteloua_uniflora	Poaceae	Bouteloua	R4	1	0.25	0	1	0	1	0.216811283	0.034197558	0.889380915	59.78586984	6318	1	9486	14666	9614
Bouteloua_warnockii	Bouteloua_warnockii	Poaceae	Bouteloua	R4	1	0.25	2	0.5	1	0.870484762	0.190367065	0.030109757	0.867408898	35.56492083	6318	8229	12462	14748	16525
Bouvardia_ternifolia	Bouvardia_ternifolia	Rubiaceae	Bouvardia	R5	0	0	2	0.5	35	0.330415932	5.479012727	0.345328284	1.868568142	34.73428087	1	8229	12462	9082	16703
Bowlesia_incana	Bowlesia_incana	Apiaceae	Bowlesia	R5	0	0	0	1	5	0.665207966	62.27762453	0.769319809	4.147531784	71.56878479	1	8229	43	1091	2521
Boykinia_aconitifolia	Boykinia_aconitifolia	Saxifragaceae	Boykinia	R4	1	0.25	2	0.5	28	0.370817435	38.17220169	0.68009888	4.361114535	48.78769999	6318	8229	12462	867	14098
Boykinia_intermedia	Boykinia_intermedia	Saxifragaceae	Boykinia	R3	2	0.5	0	1	0	1	4.327693918	0.308928495	3.059212845	71.95055156	11900	1	2905	3668	2429
Boykinia_major	Boykinia_major	Saxifragaceae	Boykinia	R5	0	0	0	1	15	0.481939048	38.17220169	0.68009888	3.667967355	67.81194762	1	8229	163	1951	4455
Boykinia_occidentalis	Boykinia_occidentalis	Saxifragaceae	Boykinia	R5	0	0	3	0.369070246	20	0.431127963	15.8957089	0.523651571	2.827059679	34.14244087	1	8229	12462	4828	16796
Boykinia_richardsonii	Boykinia_richardsonii	Saxifragaceae	Boykinia	R4	1	0.25	2	0.5	3	0.740969524	20.2831709	0.566601534	3.751063843	48.65999734	6318	8229	12462	1778	14123
Boykinia_rotundifolia	Boykinia_rotundifolia	Saxifragaceae	Boykinia	R3	2	0.5	1	0.684535123	21	0.422435652	15.8957089	0.523651571	4.21335404	58.5543644	11900	8229	12462	1014	10812
Brachiaria_adspersa	Brachiaria_adspersa	Poaceae	Brachiaria	R5	0	0	0	1	0	1	0.425475998	0.063643403	0.354505792	55.6119122	1	1	7425	16989	11894
Brachiaria_arizonica	Brachiaria_arizonica	Poaceae	Brachiaria	R4	1	0.25	0	1	0	1	0.425475998	0.063643403	1.047652972	60.5594122	6318	1	7425	13510	8785
Brachiaria_fasciculata	Brachiaria_fasciculata	Poaceae	Brachiaria	R5	0	0	1	0.684535123	0	1	0.425475998	0.063643403	0.354505792	41.02797094	1	8229	12462	16989	15439
Brachiaria_platyphylla	Brachiaria_platyphylla	Poaceae	Brachiaria	R5	0	0	0	1	1	0.870484762	0.425475998	0.063643403	0.354505792	54.61334971	1	8229	7425	16989	12466
Brachiaria_reptans	Brachiaria_reptans	Poaceae	Brachiaria	R5	0	0	1	0.684535123	0	1	0.425475998	0.063643403	0.354505792	41.02797094	1	8229	12462	16989	15439
Brachiaria_texana	Brachiaria_texana	Poaceae	Brachiaria	R5	0	0	2	0.5	1	0.870484762	0.425475998	0.063643403	0.354505792	31.49834971	1	8229	12462	16989	17199
Brachyelytrum_erectum	Brachyelytrum_erectum	Poaceae	Brachyelytrum	R5	0	0	3	0.369070246	9	0.569759692	6.596434869	0.374930193	2.027679041	31.30438088	1	8229	12462	8364	17258
Brachyelytrum_erectum_erectum	Brachyelytrum_erectum	Poaceae	Brachyelytrum	R4	1	0.25	0	1	0	1	6.596434869	0.374930193	2.720826222	68.73691616	6318	1	2078	5108	4082
Brachyelytrum_erectum_glabratum	Brachyelytrum_erectum	Poaceae	Brachyelytrum	R4	1	0.25	0	1	0	1	6.59643629	0.374930228	2.720826409	68.73691708	6318	1	2077	5107	4081
Brachyelytrum_septentrionale	Brachyelytrum_aristosum	Poaceae	Brachyelytrum	R4	1	0.25	2	0.5	0	1	11.92078778	0.473749967	3.251984651	48.21791163	6318	8229	12462	2978	14198
Brachystigma_wrightii	Agalinis_wrightii	Scrophulariaceae	Brachystigma	R4	1	0.25	1	0.684535123	1	0.870484762	6.857837667	0.381224571	2.754658643	53.31976575	6318	8229	12462	5018	13193
Brandegea_bigelovii	Brandegea_bigelovii	Cucurbitaceae	Brandegea	R5	0	0	2	0.5	1	0.870484762	4.959614538	0.329781866	1.785005804	38.48980713	1	8229	12462	9478	15988
Brasenia_schreberi	Brasenia_schreberi	Cabombaceae	Brasenia	R5	0	0	0	1	5	0.665207966	71.1646056	0.793769554	4.278949698	72.21107961	1	8229	20	953	2370
Brassia_caudata	Brassia_caudata	Orchidaceae	Brassia	R3	2	0.5	0	1	33	0.341096039	9.56938181	0.436377809	3.744255674	70.21849551	11900	8229	1536	1784	3066
Braya_fernaldii	Braya_fernaldii	Brassicaceae	Braya	R1	4	1	0	1	1	0.870484762	1.822147033	0.190711199	3.810086677	77.74142072	17277	8229	4746	1655	686
Braya_glabella	Braya_glabella	Brassicaceae	Braya	R5	0	0	0	1	0	1	1.822147033	0.190711199	1.037497954	58.94998321	1	1	4746	13557	10578
Braya_glabella_glabella	Braya_glabella	Brassicaceae	Braya	R5	0	0	0	1	0	1	1.822147033	0.190711199	1.037497954	58.94998321	1	1	4746	13557	10578
Braya_glabella_purpurascens	Braya_glabella	Brassicaceae	Braya	R4	1	0.25	0	1	0	1	1.822147033	0.190711199	1.730645135	63.89748321	6318	1	4746	9703	7202
Braya_humilis	Braya_humilis	Brassicaceae	Braya	R5	0	0	0	1	1	0.870484762	1.822147033	0.190711199	1.037497954	57.95142072	1	8229	4746	13557	11077
Braya_humilis_maccallae	Braya_humilis_subsp._maccallae	Brassicaceae	Braya	R2	3	0.75	0	1	0	1	1.822147033	0.190711199	3.116939496	73.79248321	15252	1	4746	3450	1916
Braya_longii	Braya_longii	Brassicaceae	Braya	R1	4	1	0	1	1	0.870484762	1.822147033	0.190711199	3.810086677	77.74142072	17277	8229	4746	1655	686
Braya_pilosa	Braya_pilosa	Brassicaceae	Braya	R1	4	1	0	1	0	1	1.822147033	0.190711199	3.810086677	78.73998321	17277	1	4746	1655	526
Braya_thorild-wulffii	Braya_thorild-wulffii	Brassicaceae	Braya	R4	1	0.25	0	1	0	1	1.822147033	0.190711199	1.730645135	63.89748321	6318	1	4746	9703	7202
Brazoria_arenaria	Brazoria_arenaria	Lamiaceae	Brazoria	R3	2	0.5	0	1	0	1	4.833836271	0.325813324	3.149969168	72.39411602	11900	1	2711	3332	2316
Brazoria_enquistii	Brazoria_enquistii	Lamiaceae	Brazoria	R2	3	0.75	0	1	0	1	4.833836271	0.325813324	3.843116348	77.34161602	15252	1	2711	1573	754
Brazoria_scutellarioides	Warnockia_scutellarioides	Lamiaceae	Brazoria	R4	1	0.25	0	1	0	1	32.9487308	0.653472776	4.21799865	76.05422982	6318	1	224	1009	991
Brazoria_truncata	Brazoria_truncata	Lamiaceae	Brazoria	R4	1	0.25	3	0.369070246	0	1	4.833836271	0.325813324	2.456821987	38.27873352	6318	8229	12462	6233	16017
Brazoria_truncata_pulcherrima	Brazoria_truncata_var._pulcherrima	Lamiaceae	Brazoria	R3	2	0.5	0	1	0	1	4.833836271	0.325813324	3.149969168	72.39411602	11900	1	2711	3332	2316
Brazoria_truncata_truncata	Brazoria_truncata	Lamiaceae	Brazoria	R4	1	0.25	0	1	0	1	4.833836271	0.325813324	2.456821987	67.44661602	6318	1	2711	6233	4613
Brickellia_amplexicaulis	Brickellia_amplexicaulis	Asteraceae	Brickellia	R3	2	0.5	0	1	0	1	0.377338756	0.057252249	1.706447561	65.33901658	11900	1	7619	9815	5644
Brickellia_amplexicaulis_amplexicaulis	Brickellia_amplexicaulis_var._amplexicaulis	Asteraceae	Brickellia	R3	2	0.5	0	1	0	1	0.377338756	0.057252249	1.706447561	65.33901658	11900	1	7619	9815	5644
Brickellia_amplexicaulis_lanceolata	Brickellia_amplexicaulis_var._lanceolata	Asteraceae	Brickellia	R2	3	0.75	0	1	0	1	0.377338756	0.057252249	2.399594742	70.28651658	15252	1	7619	6448	2986
Brickellia_atractyloides	Brickellia_atractyloides	Asteraceae	Brickellia	R5	0	0	1	0.684535123	1	0.870484762	0.377338756	0.057252249	0.3201532	39.86151284	1	8229	12462	17105	15720
Brickellia_atractyloides_arguta	Brickellia_arguta	Asteraceae	Brickellia	R4	1	0.25	0	1	0	1	0.377338756	0.057252249	1.01330038	60.39151658	6318	1	7619	13678	8898
Brickellia_baccharidea	Brickellia_baccharidea	Asteraceae	Brickellia	R2	3	0.75	1	0.684535123	0	1	0.377338756	0.057252249	2.399594742	55.70257533	15252	8229	12462	6448	11861
Brickellia_betonicifolia	Brickellia_betonicifolia	Asteraceae	Brickellia	R5	0	0	0	1	1	0.870484762	0.377338756	0.057252249	0.3201532	54.44545409	1	8229	7619	17105	12677
Brickellia_brachyphylla	Brickellia_brachyphylla	Asteraceae	Brickellia	R5	0	0	0	1	0	1	0.377338756	0.057252249	0.3201532	55.44401658	1	1	7619	17105	11972
Brickellia_californica	Brickellia_californica	Asteraceae	Brickellia	R5	0	0	2	0.5	8	0.589446409	0.377338756	0.057252249	0.3201532	29.16364839	1	8229	12462	17105	17674
Brickellia_californica_californica	Brickellia_californica_var._californica	Asteraceae	Brickellia	R5	0	0	0	1	1	0.870484762	0.377338756	0.057252249	0.3201532	54.44545409	1	8229	7619	17105	12677
Brickellia_californica_desertorum	Brickellia_desertorum	Asteraceae	Brickellia	R5	0	0	2	0.5	2	0.794723204	0.377338756	0.057252249	0.3201532	30.74633248	1	8229	12462	17105	17357
Brickellia_californica_jepsonii	Brickellia_californica_var._jepsonii	Asteraceae	Brickellia	R3	2	0.5	0	1	0	1	0.377338756	0.057252249	1.706447561	65.33901658	11900	1	7619	9815	5644
Brickellia_conduplicata	Brickellia_conduplicata	Asteraceae	Brickellia	R4	1	0.25	0	1	0	1	0.377338756	0.057252249	1.01330038	60.39151658	6318	1	7619	13678	8898
Brickellia_cordifolia	Brickellia_cordifolia	Asteraceae	Brickellia	R2	3	0.75	0	1	0	1	0.377338756	0.057252249	2.399594742	70.28651658	15252	1	7619	6448	2986
Brickellia_coulteri	Brickellia_coulteri	Asteraceae	Brickellia	R5	0	0	1	0.684535123	2	0.794723204	0.377338756	0.057252249	0.3201532	39.27739123	1	8229	12462	17105	15835
Brickellia_cylindracea	Brickellia_cylindracea	Asteraceae	Brickellia	R5	0	0	3	0.369070246	0	1	0.377338756	0.057252249	0.3201532	26.27613407	1	8229	12462	17105	18067
Brickellia_dentata	Brickellia_dentata	Asteraceae	Brickellia	R3	2	0.5	3	0.369070246	0	1	0.377338756	0.057252249	1.706447561	36.17113407	11900	8229	12462	9815	16400
Brickellia_eupatorioides	Brickellia_eupatorioides	Asteraceae	Brickellia	R5	0	0	0	1	2	0.794723204	0.377338756	0.057252249	0.3201532	53.86133248	1	8229	7619	17105	13014
Brickellia_eupatorioides_chlorolepis	Brickellia_chlorolepis	Asteraceae	Brickellia	R5	0	0	0	1	0	1	0.377338756	0.057252249	0.3201532	55.44401658	1	1	7619	17105	11972
Brickellia_eupatorioides_corymbulosa	Brickellia_eupatorioides_var._corymbulosa	Asteraceae	Brickellia	R4	1	0.25	0	1	1	0.870484762	0.377338756	0.057252249	1.01330038	59.39295409	6318	8229	7619	13678	10121
Brickellia_eupatorioides_eupatorioides	Brickellia_eupatorioides_var._eupatorioides	Asteraceae	Brickellia	R5	0	0	1	0.684535123	0	1	0.377338756	0.057252249	0.3201532	40.86007533	1	8229	12462	17105	15473
Brickellia_eupatorioides_floridana	Brickellia_eupatorioides_var._floridana	Asteraceae	Brickellia	R1	4	1	0	1	0	1	0.377338756	0.057252249	3.092741922	75.23401658	17277	1	7619	3537	1213
Brickellia_eupatorioides_gracillima	Brickellia_eupatorioides_var._gracillima	Asteraceae	Brickellia	R3	2	0.5	0	1	0	1	0.377338756	0.057252249	1.706447561	65.33901658	11900	1	7619	9815	5644
Brickellia_fendleri	Brickelliastrum_fendleri	Asteraceae	Brickellia	R4	1	0.25	0	1	0	1	0.377338756	0.057252249	1.01330038	60.39151658	6318	1	7619	13678	8898
Brickellia_floribunda	Brickellia_floribunda	Asteraceae	Brickellia	R3	2	0.5	1	0.684535123	0	1	0.377338756	0.057252249	1.706447561	50.75507533	11900	8229	12462	9815	13751
Brickellia_frutescens	Brickellia_frutescens	Asteraceae	Brickellia	R4	1	0.25	1	0.684535123	0	1	0.377338756	0.057252249	1.01330038	45.80757533	6318	8229	12462	13678	14583
Brickellia_grandiflora	Brickellia_grandiflora	Asteraceae	Brickellia	R5	0	0	2	0.5	4	0.69927493	0.377338756	0.057252249	0.3201532	30.01042629	1	8229	12462	17105	17517
Brickellia_greenei	Brickellia_greenei	Asteraceae	Brickellia	R4	1	0.25	0	1	1	0.870484762	0.377338756	0.057252249	1.01330038	59.39295409	6318	8229	7619	13678	10121
Brickellia_hinckleyi	Brickellia_brachyphylla	Asteraceae	Brickellia	R2	3	0.75	0	1	0	1	0.377338756	0.057252249	2.399594742	70.28651658	15252	1	7619	6448	2986
Brickellia_hinckleyi_hinckleyi	Brickellia_hinckleyi_var._hinckleyi	Asteraceae	Brickellia	R2	3	0.75	0	1	0	1	0.377338756	0.057252249	2.399594742	70.28651658	15252	1	7619	6448	2986
Brickellia_incana	Brickellia_incana	Asteraceae	Brickellia	R4	1	0.25	4	0.26751324	2	0.794723204	0.377338756	0.057252249	1.01330038	24.94596955	6318	8229	12462	13678	18226
Brickellia_knappiana	Brickellia_knappiana	Asteraceae	Brickellia	R2	3	0.75	0	1	0	1	0.377338756	0.057252249	2.399594742	70.28651658	15252	1	7619	6448	2986
Brickellia_laciniata	Brickellia_laciniata	Asteraceae	Brickellia	R5	0	0	3	0.369070246	2	0.794723204	0.377338756	0.057252249	0.3201532	24.69344998	1	8229	12462	17105	18253
Brickellia_lemmonii	Brickellia_lemmonii	Asteraceae	Brickellia	R4	1	0.25	0	1	0	1	0.377338756	0.057252249	1.01330038	60.39151658	6318	1	7619	13678	8898
Brickellia_lemmonii_lemmonii	Brickellia_lemmonii_var._lemmonii	Asteraceae	Brickellia	R3	2	0.5	0	1	0	1	0.377338756	0.057252249	1.706447561	65.33901658	11900	1	7619	9815	5644
Brickellia_lemmonii_wootonii	Brickellia_lemmonii_var._lemmonii	Asteraceae	Brickellia	R3	2	0.5	0	1	0	1	0.377338756	0.057252249	1.706447561	65.33901658	11900	1	7619	9815	5644
Brickellia_longifolia	Brickellia_longifolia	Asteraceae	Brickellia	R4	1	0.25	0	1	1	0.870484762	0.377338756	0.057252249	1.01330038	59.39295409	6318	8229	7619	13678	10121
Brickellia_microphylla	Brickellia_microphylla	Asteraceae	Brickellia	R5	0	0	1	0.684535123	1	0.870484762	0.377338756	0.057252249	0.3201532	39.86151284	1	8229	12462	17105	15720
Brickellia_microphylla_scabra	Brickellia_microphylla_var._scabra	Asteraceae	Brickellia	R5	0	0	0	1	0	1	0.377338756	0.057252249	0.3201532	55.44401658	1	1	7619	17105	11972
Brickellia_microphylla_watsonii	Brickellia_watsonii	Asteraceae	Brickellia	R4	1	0.25	0	1	0	1	0.377338756	0.057252249	1.01330038	60.39151658	6318	1	7619	13678	8898
Brickellia_multiflora	Brickellia_multiflora	Asteraceae	Brickellia	R4	1	0.25	0	1	0	1	0.377338756	0.057252249	1.01330038	60.39151658	6318	1	7619	13678	8898
Brickellia_nevinii	Brickellia_nevinii	Asteraceae	Brickellia	R3	2	0.5	2	0.5	0	1	0.377338756	0.057252249	1.706447561	42.22401658	11900	8229	12462	9815	15230
Brickellia_oblongifolia	Brickellia_oblongifolia	Asteraceae	Brickellia	R5	0	0	2	0.5	1	0.870484762	0.377338756	0.057252249	0.3201532	31.33045409	1	8229	12462	17105	17238
Brickellia_oblongifolia_linifolia	Brickellia_linifolia_var._linifolia	Asteraceae	Brickellia	R4	1	0.25	1	0.684535123	0	1	0.377338756	0.057252249	1.01330038	45.80757533	6318	8229	12462	13678	14583
Brickellia_oblongifolia_oblongifolia	Brickellia_oblongifolia_var._oblongifolia	Asteraceae	Brickellia	R5	0	0	0	1	0	1	0.377338756	0.057252249	0.3201532	55.44401658	1	1	7619	17105	11972
Brickellia_parvula	Brickellia_parvula	Asteraceae	Brickellia	R3	2	0.5	0	1	0	1	0.377338756	0.057252249	1.706447561	65.33901658	11900	1	7619	9815	5644
Brickellia_pringlei	Brickellia_pringlei	Asteraceae	Brickellia	R4	1	0.25	0	1	1	0.870484762	0.377338756	0.057252249	1.01330038	59.39295409	6318	8229	7619	13678	10121
Brickellia_rusbyi	Brickellia_rusbyi	Asteraceae	Brickellia	R3	2	0.5	0	1	0	1	0.377338756	0.057252249	1.706447561	65.33901658	11900	1	7619	9815	5644
Brickellia_simplex	Brickellia_simplex	Asteraceae	Brickellia	R3	2	0.5	0	1	0	1	0.377338756	0.057252249	1.706447561	65.33901658	11900	1	7619	9815	5644
Brickellia_squamulosa	Asanthus_squamulosus	Asteraceae	Brickellia	R3	2	0.5	0	1	0	1	0.377338756	0.057252249	1.706447561	65.33901658	11900	1	7619	9815	5644
Brickellia_venosa	Brickellia_venosa	Asteraceae	Brickellia	R4	1	0.25	1	0.684535123	1	0.870484762	0.377338756	0.057252249	1.01330038	44.80901284	6318	8229	12462	13678	14757
Brickellia_veronicifolia	Brickellia_veronicaefolia	Asteraceae	Brickellia	R5	0	0	2	0.5	1	0.870484762	0.377338756	0.057252249	0.3201532	31.33045409	1	8229	12462	17105	17238
Brighamia_insignis	Brighamia_insignis	Campanulaceae	Brighamia	R1	4	1	3	0.369070246	43	0.292920414	4.75883058	0.323405822	4.523323152	47.60640482	17277	8229	12462	700	14292
Brighamia_rockii	Brighamia_rockii	Campanulaceae	Brighamia	R1	4	1	1	0.684535123	5	0.665207966	4.75883058	0.323405822	4.523323152	65.06068311	17277	8229	12462	700	5915
Brodiaea_appendiculata	Brodiaea_appendiculata	Liliaceae	Brodiaea	R3	2	0.5	0	1	0	1	7.894760909	0.404285125	3.571756803	74.45557025	11900	1	1839	2153	1542
Brodiaea_californica	Brodiaea_californica	Liliaceae	Brodiaea	R4	1	0.25	0	1	20	0.431127963	7.493018263	0.395686463	2.832391626	64.89617998	6318	8229	1896	4807	6054
Brodiaea_californica_californica	Brodiaea_californica	Liliaceae	Brodiaea	R4	1	0.25	0	1	0	1	7.493018573	0.39568647	2.832391662	69.28218357	6318	1	1885	4801	3743
Brodiaea_californica_leptandra	Brodiaea_californica_subsp._leptandra	Liliaceae	Brodiaea	R2	3	0.75	0	1	2	0.794723204	7.493018573	0.39568647	4.218686023	77.59449947	15252	8229	1885	1007	708
Brodiaea_coronaria	Brodiaea_coronaria	Liliaceae	Brodiaea	R4	1	0.25	2	0.5	20	0.431127963	10.11432434	0.44573097	3.101381938	43.09584919	6318	8229	12462	3511	15097
Brodiaea_coronaria_coronaria	Brodiaea_coronaria	Liliaceae	Brodiaea	R4	1	0.25	0	1	0	1	7.493018573	0.39568647	2.832391662	69.28218357	6318	1	1885	4801	3743
Brodiaea_coronaria_rosea	Brodiaea_coronaria_subsp._rosea	Liliaceae	Brodiaea	R1	4	1	0	1	0	1	7.493018573	0.39568647	4.911833204	84.12468357	17277	1	1885	391	132
Brodiaea_elegans	Brodiaea_elegans	Liliaceae	Brodiaea	R4	1	0.25	2	0.5	20	0.431127963	7.493018573	0.39568647	2.832391662	41.78118016	6318	8229	12462	4801	15295
Brodiaea_elegans_elegans	Brodiaea_elegans	Liliaceae	Brodiaea	R4	1	0.25	0	1	0	1	7.493018573	0.39568647	2.832391662	69.28218357	6318	1	1885	4801	3743
Brodiaea_elegans_hooveri	Brodiaea_elegans_subsp._hooveri	Liliaceae	Brodiaea	R3	2	0.5	0	1	0	1	7.493018573	0.39568647	3.525538843	74.22968357	11900	1	1885	2226	1697
Brodiaea_filifolia	Brodiaea_filifolia	Liliaceae	Brodiaea	R2	3	0.75	1	0.684535123	6	0.636404759	10.19369671	0.447054885	4.494792368	63.13937126	15252	8229	12462	724	7567
Brodiaea_insignis	Brodiaea_insignis	Liliaceae	Brodiaea	R2	3	0.75	0	1	1	0.870484762	7.493018573	0.39568647	4.218686023	78.17862108	15252	8229	1885	1007	616
Brodiaea_jolonensis	Brodiaea_jolonensis	Liliaceae	Brodiaea	R3	2	0.5	0	1	4	0.69927493	6.373827701	0.3693968	3.384231295	71.22046364	11900	8229	2164	2532	2628
Brodiaea_kinkiensis	Brodiaea_kinkiensis	Liliaceae	Brodiaea	R3	2	0.5	1	0.684535123	5	0.665207966	7.493018573	0.39568647	3.525538843	57.06449573	11900	8229	12462	2226	11401
Brodiaea_matsonii	Brodiaea_matsonii	Liliaceae	Brodiaea	R1	4	1	0	1	0	1	7.493018573	0.39568647	4.911833204	84.12468357	17277	1	1885	391	132
Brodiaea_minor	Brodiaea_minor	Liliaceae	Brodiaea	R4	1	0.25	0	1	7	0.611454286	6.373827701	0.3693968	2.691084114	65.59586647	6318	8229	2164	5250	5469
Brodiaea_orcuttii	Brodiaea_orcuttii	Liliaceae	Brodiaea	R1	4	1	0	1	2	0.794723204	10.19369671	0.447054885	5.187939548	83.89144773	17277	8229	1445	237	143
Brodiaea_pallida	Brodiaea_pallida	Liliaceae	Brodiaea	R1	4	1	1	0.684535123	6	0.636404759	7.493018573	0.39568647	4.911833204	66.737423	17277	8229	12462	391	4880
Brodiaea_purdyi	Brodiaea_minor	Liliaceae	Brodiaea	R3	2	0.5	0	1	4	0.69927493	6.373827701	0.3693968	3.384231295	71.22046364	11900	8229	2164	2532	2628
Brodiaea_santarosae	Brodiaea_santarosae	Liliaceae	Brodiaea	R1	4	1	0	1	0	1	7.493018573	0.39568647	4.911833204	84.12468357	17277	1	1885	391	132
Brodiaea_stellaris	Brodiaea_stellaris	Liliaceae	Brodiaea	R2	3	0.75	0	1	6	0.636404759	7.101999659	0.386917467	4.171552444	76.14350256	15252	8229	1982	1060	975
Brodiaea_terrestris	Brodiaea_terrestris	Liliaceae	Brodiaea	R4	1	0.25	0	1	8	0.589446409	7.493018573	0.39568647	2.832391662	66.11681538	6318	8229	1885	4801	5145
Brodiaea_terrestris_kernensis	Brodiaea_terrestris_subsp._kernensis	Liliaceae	Brodiaea	R3	2	0.5	0	1	3	0.740969524	7.493018573	0.39568647	3.525538843	72.23255859	11900	8229	1885	2226	2353
Brodiaea_terrestris_terrestris	Brodiaea_terrestris	Liliaceae	Brodiaea	R4	1	0.25	2	0.5	4	0.69927493	7.493018573	0.39568647	2.832391662	43.84859328	6318	8229	12462	4801	14960
Bromus_anomalus	Bromus_anomalus	Poaceae	Bromus	R5	0	0	2	0.5	1	0.870484762	1.752175522	0.186040287	1.012391698	34.71371585	1	8229	12462	13784	16705
Bromus_arizonicus	Bromus_arizonicus	Poaceae	Bromus	R3	2	0.5	0	1	0	1	2.553764455	0.233596514	2.654301813	69.97158043	11900	1	3942	5392	3191
Bromus_carinatus	Bromus_carinatus	Poaceae	Bromus	R5	0	0	5	0.184535123	8	0.589446409	1.628759307	0.177504561	0.966511989	17.73873538	1	8229	12462	13981	18704
Bromus_ciliatus	Bromus_ciliatus	Poaceae	Bromus	R5	0	0	3	0.369070246	6	0.636404759	0.758650452	0.102720628	0.564546726	24.66726909	1	8229	12462	16413	18259
Bromus_ciliatus_ciliatus	Bromus_ciliatus	Poaceae	Bromus	R5	0	0	1	0.684535123	0	1	0.758650452	0.102720628	0.564546726	42.05452966	1	8229	12462	16413	15251
Bromus_ciliatus_richardsonii	Bromus_richardsonii	Poaceae	Bromus	R4	1	0.25	0	1	0	1	2.553765104	0.233596548	1.961154815	65.02408132	6318	1	3929	8696	5940
Bromus_frondosus	Bromus_frondosus	Poaceae	Bromus	R5	0	0	0	1	0	1	2.553765104	0.233596548	1.268007634	60.07658132	1	1	3929	12527	9227
Bromus_grandis	Bromus_grandis	Poaceae	Bromus	R4	1	0.25	0	1	1	0.870484762	2.553765104	0.233596548	1.961154815	64.02551883	6318	8229	3929	8696	7137
Bromus_inermis	Bromus_inermis	Poaceae	Bromus	R5	0	0	2	0.5	25	0.391221431	1.00172165	0.126806282	0.694007635	29.46251825	1	8229	12462	16169	17620
Bromus_inermis_arcticus	Bromus_pumpellianus	Poaceae	Bromus	R5	0	0	0	1	0	1	1.001720862	0.126806208	0.694007242	57.2711991	1	1	5647	16170	11336
Bromus_inermis_pumpellianus	Bromus_pumpellianus	Poaceae	Bromus	R4	1	0.25	0	1	1	0.870484762	1.001720862	0.126806208	1.387154422	61.22013661	6318	8229	5647	12082	8377
Bromus_kalmii	Bromus_kalmii	Poaceae	Bromus	R5	0	0	4	0.26751324	10	0.55195089	0.758650452	0.102720628	0.564546726	19.32114934	1	8229	12462	16413	18653
Bromus_laevipes	Bromus_laevipes	Poaceae	Bromus	R5	0	0	1	0.684535123	2	0.794723204	1.195936855	0.14403433	0.786608769	41.5571565	1	8229	12462	15762	15332
Bromus_lanatipes	Bromus_lanatipes	Poaceae	Bromus	R5	0	0	2	0.5	0	1	1.045284555	0.130811715	0.715536927	34.26142375	1	8229	12462	16078	16778
Bromus_latiglumis	Bromus_latiglumis	Poaceae	Bromus	R5	0	0	4	0.26751324	7	0.611454286	0.884272855	0.115556905	0.633541993	20.11712951	1	8229	12462	16278	18613
Bromus_marginatus	Bromus_marginatus	Poaceae	Bromus	R5	0	0	1	0.684535123	1	0.870484762	1.628759307	0.177504561	0.966511989	43.02054109	1	8229	12462	13981	15109
Bromus_maritimus	Bromus_maritimus	Poaceae	Bromus	R4	1	0.25	0	1	0	1	2.553765104	0.233596548	1.961154815	65.02408132	6318	1	3929	8696	5940
Bromus_mucroglumis	Bromus_mucroglumis	Poaceae	Bromus	R3	2	0.5	0	1	0	1	2.553765104	0.233596548	2.654301995	69.97158132	11900	1	3929	5391	3190
Bromus_nottowayanus	Bromus_nottowayanus	Poaceae	Bromus	R4	1	0.25	0	1	0	1	2.553765104	0.233596548	1.961154815	65.02408132	6318	1	3929	8696	5940
Bromus_orcuttianus	Bromus_orcuttianus	Poaceae	Bromus	R5	0	0	0	1	0	1	1.195936855	0.14403433	0.786608769	57.72378185	1	1	5421	15762	11164
Bromus_pacificus	Bromus_pacificus	Poaceae	Bromus	R4	1	0.25	0	1	1	0.870484762	2.553765104	0.233596548	1.961154815	64.02551883	6318	8229	3929	8696	7137
Bromus_polyanthus	Bromus_polyanthus	Poaceae	Bromus	R5	0	0	0	1	0	1	2.553765104	0.233596548	1.268007634	60.07658132	1	1	3929	12527	9227
Bromus_polyanthus_polyanthus	Bromus_polyanthus	Poaceae	Bromus	R5	0	0	0	1	0	1	2.553765104	0.233596548	1.268007634	60.07658132	1	1	3929	12527	9227
Bromus_porteri	Bromus_porteri	Poaceae	Bromus	R5	0	0	2	0.5	0	1	1.045284555	0.130811715	0.715536927	34.26142375	1	8229	12462	16078	16778
Bromus_pseudolaevipes	Bromus_pseudolaevipes	Poaceae	Bromus	R4	1	0.25	0	1	0	1	2.553765104	0.233596548	1.961154815	65.02408132	6318	1	3929	8696	5940
Bromus_pubescens	Bromus_pubescens	Poaceae	Bromus	R5	0	0	3	0.369070246	8	0.589446409	1.190307855	0.143556813	0.784042107	25.37798679	1	8229	12462	15770	18171
Bromus_sitchensis	Bromus_sitchensis	Poaceae	Bromus	R5	0	0	0	1	3	0.740969524	2.553765104	0.233596548	1.268007634	58.07945635	1	8229	3929	12527	11041
Bromus_sitchensis_aleutensis	Bromus_sitchensis_var._aleutensis	Poaceae	Bromus	R4	1	0.25	0	1	0	1	2.553764455	0.233596514	1.961154632	65.02408043	6318	1	3942	8703	5945
Bromus_suksdorfii	Bromus_suksdorfii	Poaceae	Bromus	R5	0	0	0	1	0	1	2.553765104	0.233596548	1.268007634	60.07658132	1	1	3929	12527	9227
Bromus_texensis	Bromus_texensis	Poaceae	Bromus	R4	1	0.25	0	1	0	1	2.553765104	0.233596548	1.961154815	65.02408132	6318	1	3929	8696	5940
Bromus_vulgaris	Bromus_vulgaris	Poaceae	Bromus	R5	0	0	2	0.5	1	0.870484762	2.553765104	0.233596548	1.268007634	35.96301883	1	8229	12462	12527	16441
Broussaisia_arguta	Broussaisia_arguta	Hydrangeaceae	Broussaisia	R3	2	0.5	2	0.5	1	0.870484762	29.36439456	0.632713645	4.799565052	56.34282497	11900	8229	12462	470	11615
Browallia_eludens	Browallia_eludens	Solanaceae	Browallia	R2	3	0.75	0	1	0	1	29.65691334	0.634497359	5.502299736	85.45074563	15252	1	281	131	93
Brunnichia_ovata	Brunnichia_ovata	Polygonaceae	Brunnichia	R4	1	0.25	2	0.5	5	0.665207966	39.12434547	0.684566939	4.38513045	51.1748269	6318	8229	12462	836	13657
Buchloe_dactyloides	Buchloe_dactyloides	Poaceae	Buchloe	R4	1	0.25	3	0.369070246	16	0.470611277	12.34101326	0.479704459	3.283990175	38.23986657	6318	8229	12462	2899	16026
[truncated: 16,767 more rows]
